# Supplementary material for: Paleodistribution of Cercidiphyllaceae and Future Habitat Prediction for Cercidiphyllum japonicum Under Climate Change
Source: Ecol Evol. 2026 Jan 19;16(1):e72940. doi: 10.1002/ece3.72940 (PMC12815699; doi:10.1002/ece3.72940)
Supplement: Supplementary file 1 — Data S1: ece372940‐sup‐0001‐supinfo.zip. [file ECE3-16-e72940-s001.zip]

Archive with 5,116 entries (5,098 files):
- 50s-26/
- 50s-26/50s-26maxentResults.csv
- 50s-26/maxent.log
- 50s-26/plots/
- 50s-26/plots/连香树_0_50s5-26bio12.dat
- 50s-26/plots/连香树_0_50s5-26bio12.png
- 50s-26/plots/连香树_0_50s5-26bio12_only.dat
- 50s-26/plots/连香树_0_50s5-26bio12_only.png
- 50s-26/plots/连香树_0_50s5-26bio12_only_thumb.png
- 50s-26/plots/连香树_0_50s5-26bio12_thumb.png
- 50s-26/plots/连香树_0_50s5-26bio15.dat
- 50s-26/plots/连香树_0_50s5-26bio15.png
- 50s-26/plots/连香树_0_50s5-26bio15_only.dat
- 50s-26/plots/连香树_0_50s5-26bio15_only.png
- 50s-26/plots/连香树_0_50s5-26bio15_only_thumb.png
- 50s-26/plots/连香树_0_50s5-26bio15_thumb.png
- 50s-26/plots/连香树_0_50s5-26bio19.dat
- 50s-26/plots/连香树_0_50s5-26bio19.png
- 50s-26/plots/连香树_0_50s5-26bio19_only.dat
- 50s-26/plots/连香树_0_50s5-26bio19_only.png
- 50s-26/plots/连香树_0_50s5-26bio19_only_thumb.png
- 50s-26/plots/连香树_0_50s5-26bio19_thumb.png
- 50s-26/plots/连香树_0_50s5-26bio2.dat
- 50s-26/plots/连香树_0_50s5-26bio2.png
- 50s-26/plots/连香树_0_50s5-26bio2_only.dat
- 50s-26/plots/连香树_0_50s5-26bio2_only.png
- 50s-26/plots/连香树_0_50s5-26bio2_only_thumb.png
- 50s-26/plots/连香树_0_50s5-26bio2_thumb.png
- 50s-26/plots/连香树_0_50s5-26bio4.dat
- 50s-26/plots/连香树_0_50s5-26bio4.png
- 50s-26/plots/连香树_0_50s5-26bio4_only.dat
- 50s-26/plots/连香树_0_50s5-26bio4_only.png
- 50s-26/plots/连香树_0_50s5-26bio4_only_thumb.png
- 50s-26/plots/连香树_0_50s5-26bio4_thumb.png
- 50s-26/plots/连香树_0_50s5-26bio6.dat
- 50s-26/plots/连香树_0_50s5-26bio6.png
- 50s-26/plots/连香树_0_50s5-26bio6_only.dat
- 50s-26/plots/连香树_0_50s5-26bio6_only.png
- 50s-26/plots/连香树_0_50s5-26bio6_only_thumb.png
- 50s-26/plots/连香树_0_50s5-26bio6_thumb.png
- 50s-26/plots/连香树_0_50s5-26bio9.dat
- 50s-26/plots/连香树_0_50s5-26bio9.png
- 50s-26/plots/连香树_0_50s5-26bio9_only.dat
- 50s-26/plots/连香树_0_50s5-26bio9_only.png
- 50s-26/plots/连香树_0_50s5-26bio9_only_thumb.png
- 50s-26/plots/连香树_0_50s5-26bio9_thumb.png
- 50s-26/plots/连香树_0_omission.png
- 50s-26/plots/连香树_0_roc.png
- 50s-26/plots/连香树_1_50s5-26bio12.dat
- 50s-26/plots/连香树_1_50s5-26bio12.png
- 50s-26/plots/连香树_1_50s5-26bio12_only.dat
- 50s-26/plots/连香树_1_50s5-26bio12_only.png
- 50s-26/plots/连香树_1_50s5-26bio12_only_thumb.png
- 50s-26/plots/连香树_1_50s5-26bio12_thumb.png
- 50s-26/plots/连香树_1_50s5-26bio15.dat
- 50s-26/plots/连香树_1_50s5-26bio15.png
- 50s-26/plots/连香树_1_50s5-26bio15_only.dat
- 50s-26/plots/连香树_1_50s5-26bio15_only.png
- 50s-26/plots/连香树_1_50s5-26bio15_only_thumb.png
- 50s-26/plots/连香树_1_50s5-26bio15_thumb.png
- 50s-26/plots/连香树_1_50s5-26bio19.dat
- 50s-26/plots/连香树_1_50s5-26bio19.png
- 50s-26/plots/连香树_1_50s5-26bio19_only.dat
- 50s-26/plots/连香树_1_50s5-26bio19_only.png
- 50s-26/plots/连香树_1_50s5-26bio19_only_thumb.png
- 50s-26/plots/连香树_1_50s5-26bio19_thumb.png
- 50s-26/plots/连香树_1_50s5-26bio2.dat
- 50s-26/plots/连香树_1_50s5-26bio2.png
- 50s-26/plots/连香树_1_50s5-26bio2_only.dat
- 50s-26/plots/连香树_1_50s5-26bio2_only.png
- 50s-26/plots/连香树_1_50s5-26bio2_only_thumb.png
- 50s-26/plots/连香树_1_50s5-26bio2_thumb.png
- 50s-26/plots/连香树_1_50s5-26bio4.dat
- 50s-26/plots/连香树_1_50s5-26bio4.png
- 50s-26/plots/连香树_1_50s5-26bio4_only.dat
- 50s-26/plots/连香树_1_50s5-26bio4_only.png
- 50s-26/plots/连香树_1_50s5-26bio4_only_thumb.png
- 50s-26/plots/连香树_1_50s5-26bio4_thumb.png
- 50s-26/plots/连香树_1_50s5-26bio6.dat
- 50s-26/plots/连香树_1_50s5-26bio6.png
- 50s-26/plots/连香树_1_50s5-26bio6_only.dat
- 50s-26/plots/连香树_1_50s5-26bio6_only.png
- 50s-26/plots/连香树_1_50s5-26bio6_only_thumb.png
- 50s-26/plots/连香树_1_50s5-26bio6_thumb.png
- 50s-26/plots/连香树_1_50s5-26bio9.dat
- 50s-26/plots/连香树_1_50s5-26bio9.png
- 50s-26/plots/连香树_1_50s5-26bio9_only.dat
- 50s-26/plots/连香树_1_50s5-26bio9_only.png
- 50s-26/plots/连香树_1_50s5-26bio9_only_thumb.png
- 50s-26/plots/连香树_1_50s5-26bio9_thumb.png
- 50s-26/plots/连香树_1_omission.png
- 50s-26/plots/连香树_1_roc.png
- 50s-26/plots/连香树_2_50s5-26bio12.dat
- 50s-26/plots/连香树_2_50s5-26bio12.png
- 50s-26/plots/连香树_2_50s5-26bio12_only.dat
- 50s-26/plots/连香树_2_50s5-26bio12_only.png
- 50s-26/plots/连香树_2_50s5-26bio12_only_thumb.png
- 50s-26/plots/连香树_2_50s5-26bio12_thumb.png
- 50s-26/plots/连香树_2_50s5-26bio15.dat
- 50s-26/plots/连香树_2_50s5-26bio15.png
- 50s-26/plots/连香树_2_50s5-26bio15_only.dat
- 50s-26/plots/连香树_2_50s5-26bio15_only.png
- 50s-26/plots/连香树_2_50s5-26bio15_only_thumb.png
- 50s-26/plots/连香树_2_50s5-26bio15_thumb.png
- 50s-26/plots/连香树_2_50s5-26bio19.dat
- 50s-26/plots/连香树_2_50s5-26bio19.png
- 50s-26/plots/连香树_2_50s5-26bio19_only.dat
- 50s-26/plots/连香树_2_50s5-26bio19_only.png
- 50s-26/plots/连香树_2_50s5-26bio19_only_thumb.png
- 50s-26/plots/连香树_2_50s5-26bio19_thumb.png
- 50s-26/plots/连香树_2_50s5-26bio2.dat
- 50s-26/plots/连香树_2_50s5-26bio2.png
- 50s-26/plots/连香树_2_50s5-26bio2_only.dat
- 50s-26/plots/连香树_2_50s5-26bio2_only.png
- 50s-26/plots/连香树_2_50s5-26bio2_only_thumb.png
- 50s-26/plots/连香树_2_50s5-26bio2_thumb.png
- 50s-26/plots/连香树_2_50s5-26bio4.dat
- 50s-26/plots/连香树_2_50s5-26bio4.png
- 50s-26/plots/连香树_2_50s5-26bio4_only.dat
- 50s-26/plots/连香树_2_50s5-26bio4_only.png
- 50s-26/plots/连香树_2_50s5-26bio4_only_thumb.png
- 50s-26/plots/连香树_2_50s5-26bio4_thumb.png
- 50s-26/plots/连香树_2_50s5-26bio6.dat
- 50s-26/plots/连香树_2_50s5-26bio6.png
- 50s-26/plots/连香树_2_50s5-26bio6_only.dat
- 50s-26/plots/连香树_2_50s5-26bio6_only.png
- 50s-26/plots/连香树_2_50s5-26bio6_only_thumb.png
- 50s-26/plots/连香树_2_50s5-26bio6_thumb.png
- 50s-26/plots/连香树_2_50s5-26bio9.dat
- 50s-26/plots/连香树_2_50s5-26bio9.png
- 50s-26/plots/连香树_2_50s5-26bio9_only.dat
- 50s-26/plots/连香树_2_50s5-26bio9_only.png
- 50s-26/plots/连香树_2_50s5-26bio9_only_thumb.png
- 50s-26/plots/连香树_2_50s5-26bio9_thumb.png
- 50s-26/plots/连香树_2_omission.png
- 50s-26/plots/连香树_2_roc.png
- 50s-26/plots/连香树_3_50s5-26bio12.dat
- 50s-26/plots/连香树_3_50s5-26bio12.png
- 50s-26/plots/连香树_3_50s5-26bio12_only.dat
- 50s-26/plots/连香树_3_50s5-26bio12_only.png
- 50s-26/plots/连香树_3_50s5-26bio12_only_thumb.png
- 50s-26/plots/连香树_3_50s5-26bio12_thumb.png
- 50s-26/plots/连香树_3_50s5-26bio15.dat
- 50s-26/plots/连香树_3_50s5-26bio15.png
- 50s-26/plots/连香树_3_50s5-26bio15_only.dat
- 50s-26/plots/连香树_3_50s5-26bio15_only.png
- 50s-26/plots/连香树_3_50s5-26bio15_only_thumb.png
- 50s-26/plots/连香树_3_50s5-26bio15_thumb.png
- 50s-26/plots/连香树_3_50s5-26bio19.dat
- 50s-26/plots/连香树_3_50s5-26bio19.png
- 50s-26/plots/连香树_3_50s5-26bio19_only.dat
- 50s-26/plots/连香树_3_50s5-26bio19_only.png
- 50s-26/plots/连香树_3_50s5-26bio19_only_thumb.png
- 50s-26/plots/连香树_3_50s5-26bio19_thumb.png
- 50s-26/plots/连香树_3_50s5-26bio2.dat
- 50s-26/plots/连香树_3_50s5-26bio2.png
- 50s-26/plots/连香树_3_50s5-26bio2_only.dat
- 50s-26/plots/连香树_3_50s5-26bio2_only.png
- 50s-26/plots/连香树_3_50s5-26bio2_only_thumb.png
- 50s-26/plots/连香树_3_50s5-26bio2_thumb.png
- 50s-26/plots/连香树_3_50s5-26bio4.dat
- 50s-26/plots/连香树_3_50s5-26bio4.png
- 50s-26/plots/连香树_3_50s5-26bio4_only.dat
- 50s-26/plots/连香树_3_50s5-26bio4_only.png
- 50s-26/plots/连香树_3_50s5-26bio4_only_thumb.png
- 50s-26/plots/连香树_3_50s5-26bio4_thumb.png
- 50s-26/plots/连香树_3_50s5-26bio6.dat
- 50s-26/plots/连香树_3_50s5-26bio6.png
- 50s-26/plots/连香树_3_50s5-26bio6_only.dat
- 50s-26/plots/连香树_3_50s5-26bio6_only.png
- 50s-26/plots/连香树_3_50s5-26bio6_only_thumb.png
- 50s-26/plots/连香树_3_50s5-26bio6_thumb.png
- 50s-26/plots/连香树_3_50s5-26bio9.dat
- 50s-26/plots/连香树_3_50s5-26bio9.png
- 50s-26/plots/连香树_3_50s5-26bio9_only.dat
- 50s-26/plots/连香树_3_50s5-26bio9_only.png
- 50s-26/plots/连香树_3_50s5-26bio9_only_thumb.png
- 50s-26/plots/连香树_3_50s5-26bio9_thumb.png
- 50s-26/plots/连香树_3_omission.png
- 50s-26/plots/连香树_3_roc.png
- 50s-26/plots/连香树_4_50s5-26bio12.dat
- 50s-26/plots/连香树_4_50s5-26bio12.png
- 50s-26/plots/连香树_4_50s5-26bio12_only.dat
- 50s-26/plots/连香树_4_50s5-26bio12_only.png
- 50s-26/plots/连香树_4_50s5-26bio12_only_thumb.png
- 50s-26/plots/连香树_4_50s5-26bio12_thumb.png
- 50s-26/plots/连香树_4_50s5-26bio15.dat
- 50s-26/plots/连香树_4_50s5-26bio15.png
- 50s-26/plots/连香树_4_50s5-26bio15_only.dat
- 50s-26/plots/连香树_4_50s5-26bio15_only.png
- 50s-26/plots/连香树_4_50s5-26bio15_only_thumb.png
- 50s-26/plots/连香树_4_50s5-26bio15_thumb.png
- 50s-26/plots/连香树_4_50s5-26bio19.dat
- 50s-26/plots/连香树_4_50s5-26bio19.png
- 50s-26/plots/连香树_4_50s5-26bio19_only.dat
- 50s-26/plots/连香树_4_50s5-26bio19_only.png
- 50s-26/plots/连香树_4_50s5-26bio19_only_thumb.png
- 50s-26/plots/连香树_4_50s5-26bio19_thumb.png
- 50s-26/plots/连香树_4_50s5-26bio2.dat
- 50s-26/plots/连香树_4_50s5-26bio2.png
- 50s-26/plots/连香树_4_50s5-26bio2_only.dat
- 50s-26/plots/连香树_4_50s5-26bio2_only.png
- 50s-26/plots/连香树_4_50s5-26bio2_only_thumb.png
- 50s-26/plots/连香树_4_50s5-26bio2_thumb.png
- 50s-26/plots/连香树_4_50s5-26bio4.dat
- 50s-26/plots/连香树_4_50s5-26bio4.png
- 50s-26/plots/连香树_4_50s5-26bio4_only.dat
- 50s-26/plots/连香树_4_50s5-26bio4_only.png
- 50s-26/plots/连香树_4_50s5-26bio4_only_thumb.png
- 50s-26/plots/连香树_4_50s5-26bio4_thumb.png
- 50s-26/plots/连香树_4_50s5-26bio6.dat
- 50s-26/plots/连香树_4_50s5-26bio6.png
- 50s-26/plots/连香树_4_50s5-26bio6_only.dat
- 50s-26/plots/连香树_4_50s5-26bio6_only.png
- 50s-26/plots/连香树_4_50s5-26bio6_only_thumb.png
- 50s-26/plots/连香树_4_50s5-26bio6_thumb.png
- 50s-26/plots/连香树_4_50s5-26bio9.dat
- 50s-26/plots/连香树_4_50s5-26bio9.png
- 50s-26/plots/连香树_4_50s5-26bio9_only.dat
- 50s-26/plots/连香树_4_50s5-26bio9_only.png
- 50s-26/plots/连香树_4_50s5-26bio9_only_thumb.png
- 50s-26/plots/连香树_4_50s5-26bio9_thumb.png
- 50s-26/plots/连香树_4_omission.png
- 50s-26/plots/连香树_4_roc.png
- 50s-26/plots/连香树_50s5-26bio12.png
- 50s-26/plots/连香树_50s5-26bio12_only.png
- 50s-26/plots/连香树_50s5-26bio12_only_thumb.png
- 50s-26/plots/连香树_50s5-26bio12_thumb.png
- 50s-26/plots/连香树_50s5-26bio15.png
- 50s-26/plots/连香树_50s5-26bio15_only.png
- 50s-26/plots/连香树_50s5-26bio15_only_thumb.png
- 50s-26/plots/连香树_50s5-26bio15_thumb.png
- 50s-26/plots/连香树_50s5-26bio19.png
- 50s-26/plots/连香树_50s5-26bio19_only.png
- 50s-26/plots/连香树_50s5-26bio19_only_thumb.png
- 50s-26/plots/连香树_50s5-26bio19_thumb.png
- 50s-26/plots/连香树_50s5-26bio2.png
- 50s-26/plots/连香树_50s5-26bio2_only.png
- 50s-26/plots/连香树_50s5-26bio2_only_thumb.png
- 50s-26/plots/连香树_50s5-26bio2_thumb.png
- 50s-26/plots/连香树_50s5-26bio4.png
- 50s-26/plots/连香树_50s5-26bio4_only.png
- 50s-26/plots/连香树_50s5-26bio4_only_thumb.png
- 50s-26/plots/连香树_50s5-26bio4_thumb.png
- 50s-26/plots/连香树_50s5-26bio6.png
- 50s-26/plots/连香树_50s5-26bio6_only.png
- 50s-26/plots/连香树_50s5-26bio6_only_thumb.png
- 50s-26/plots/连香树_50s5-26bio6_thumb.png
- 50s-26/plots/连香树_50s5-26bio9.png
- 50s-26/plots/连香树_50s5-26bio9_only.png
- 50s-26/plots/连香树_50s5-26bio9_only_thumb.png
- 50s-26/plots/连香树_50s5-26bio9_thumb.png
- 50s-26/plots/连香树_5_50s5-26bio12.dat
- 50s-26/plots/连香树_5_50s5-26bio12.png
- 50s-26/plots/连香树_5_50s5-26bio12_only.dat
- 50s-26/plots/连香树_5_50s5-26bio12_only.png
- 50s-26/plots/连香树_5_50s5-26bio12_only_thumb.png
- 50s-26/plots/连香树_5_50s5-26bio12_thumb.png
- 50s-26/plots/连香树_5_50s5-26bio15.dat
- 50s-26/plots/连香树_5_50s5-26bio15.png
- 50s-26/plots/连香树_5_50s5-26bio15_only.dat
- 50s-26/plots/连香树_5_50s5-26bio15_only.png
- 50s-26/plots/连香树_5_50s5-26bio15_only_thumb.png
- 50s-26/plots/连香树_5_50s5-26bio15_thumb.png
- 50s-26/plots/连香树_5_50s5-26bio19.dat
- 50s-26/plots/连香树_5_50s5-26bio19.png
- 50s-26/plots/连香树_5_50s5-26bio19_only.dat
- 50s-26/plots/连香树_5_50s5-26bio19_only.png
- 50s-26/plots/连香树_5_50s5-26bio19_only_thumb.png
- 50s-26/plots/连香树_5_50s5-26bio19_thumb.png
- 50s-26/plots/连香树_5_50s5-26bio2.dat
- 50s-26/plots/连香树_5_50s5-26bio2.png
- 50s-26/plots/连香树_5_50s5-26bio2_only.dat
- 50s-26/plots/连香树_5_50s5-26bio2_only.png
- 50s-26/plots/连香树_5_50s5-26bio2_only_thumb.png
- 50s-26/plots/连香树_5_50s5-26bio2_thumb.png
- 50s-26/plots/连香树_5_50s5-26bio4.dat
- 50s-26/plots/连香树_5_50s5-26bio4.png
- 50s-26/plots/连香树_5_50s5-26bio4_only.dat
- 50s-26/plots/连香树_5_50s5-26bio4_only.png
- 50s-26/plots/连香树_5_50s5-26bio4_only_thumb.png
- 50s-26/plots/连香树_5_50s5-26bio4_thumb.png
- 50s-26/plots/连香树_5_50s5-26bio6.dat
- 50s-26/plots/连香树_5_50s5-26bio6.png
- 50s-26/plots/连香树_5_50s5-26bio6_only.dat
- 50s-26/plots/连香树_5_50s5-26bio6_only.png
- 50s-26/plots/连香树_5_50s5-26bio6_only_thumb.png
- 50s-26/plots/连香树_5_50s5-26bio6_thumb.png
- 50s-26/plots/连香树_5_50s5-26bio9.dat
- 50s-26/plots/连香树_5_50s5-26bio9.png
- 50s-26/plots/连香树_5_50s5-26bio9_only.dat
- 50s-26/plots/连香树_5_50s5-26bio9_only.png
- 50s-26/plots/连香树_5_50s5-26bio9_only_thumb.png
- 50s-26/plots/连香树_5_50s5-26bio9_thumb.png
- 50s-26/plots/连香树_5_omission.png
- 50s-26/plots/连香树_5_roc.png
- 50s-26/plots/连香树_6_50s5-26bio12.dat
- 50s-26/plots/连香树_6_50s5-26bio12.png
- 50s-26/plots/连香树_6_50s5-26bio12_only.dat
- 50s-26/plots/连香树_6_50s5-26bio12_only.png
[truncated: 4,816 more entries]
