# Supplementary material for: Paleodistribution of Cercidiphyllaceae and Future Habitat Prediction for Cercidiphyllum japonicum Under Climate Change
Source: Ecol Evol. 2026 Jan 19;16(1):e72940. doi: 10.1002/ece3.72940 (PMC12815699; doi:10.1002/ece3.72940)
Supplement: Supplementary file 1 — Data S1: ece372940‐sup‐0001‐supinfo.zip. [file ECE3-16-e72940-s001.zip › 50s-26/50s-26maxentResults.csv]

Species	#Training samples	Regularized training gain	Unregularized training gain	Iterations	Training AUC	#Test samples	Test gain	Test AUC	AUC Standard Deviation	#Background points	50s5-26bio12 contribution	50s5-26bio15 contribution	50s5-26bio19 contribution	50s5-26bio2 contribution	50s5-26bio4 contribution	50s5-26bio6 contribution	50s5-26bio9 contribution	50s5-26bio12 permutation importance	50s5-26bio15 permutation importance	50s5-26bio19 permutation importance	50s5-26bio2 permutation importance	50s5-26bio4 permutation importance	50s5-26bio6 permutation importance	50s5-26bio9 permutation importance	Entropy	Prevalence (average probability of presence over background sites)	Fixed cumulative value 1 cumulative threshold	Fixed cumulative value 1 Logistic threshold	Fixed cumulative value 1 area	Fixed cumulative value 1 training omission	Fixed cumulative value 1 test omission	Fixed cumulative value 1 binomial probability	Fixed cumulative value 5 cumulative threshold	Fixed cumulative value 5 Logistic threshold	Fixed cumulative value 5 area	Fixed cumulative value 5 training omission	Fixed cumulative value 5 test omission	Fixed cumulative value 5 binomial probability	Fixed cumulative value 10 cumulative threshold	Fixed cumulative value 10 Logistic threshold	Fixed cumulative value 10 area	Fixed cumulative value 10 training omission	Fixed cumulative value 10 test omission	Fixed cumulative value 10 binomial probability	Minimum training presence cumulative threshold	Minimum training presence Logistic threshold	Minimum training presence area	Minimum training presence training omission	Minimum training presence test omission
Á¬ÏãÊ÷_0	293	1.8846	2.0319	500	0.9518	33	2.2997	0.9647	0.0084	10285	30.8252	5.9139	1.7328	4.7135	10.0756	23.0922	23.6468	16.0134	3.2882	9.1533	5.2415	31.1078	25.8762	9.3196	7.3670	0.0746	1.0000	0.0301	0.2910	0.0137	0.0000	1.529E-19	5.0000	0.1039	0.2018	0.0444	0.0303	2.146E-28	10.0000	0.1652	0.1516	0.0546	0.0303	1.536E-39	0.0611	0.0017	0.4386	0.0000	0.0000
Á¬ÏãÊ÷_1	293	1.9253	2.0738	500	0.9535	33	1.8712	0.9451	0.0095	10284	29.8711	5.3969	1.1567	6.5594	10.0515	21.6510	25.3135	14.1189	3.0488	6.0445	5.4798	27.8673	28.8531	14.5876	7.3301	0.0718	1.0000	0.0273	0.2849	0.0137	0.0000	4.479E-20	5.0000	0.0997	0.1963	0.0444	0.0303	2.427E-29	10.0000	0.1664	0.1475	0.0580	0.0303	8.977E-41	0.0467	0.0012	0.4514	0.0000	0.0000
Á¬ÏãÊ÷_2	293	1.8956	2.0429	500	0.9523	33	2.2303	0.9614	0.0086	10284	30.1223	5.3982	1.3058	4.9580	10.3858	23.0013	24.8286	19.0781	2.6367	8.3566	5.1928	29.8687	25.7639	9.1032	7.3550	0.0737	1.0000	0.0306	0.2896	0.0137	0.0000	1.152E-19	5.0000	0.1018	0.2009	0.0444	0.0303	1.486E-28	10.0000	0.1654	0.1500	0.0546	0.0606	3.041E-37	0.0443	0.0013	0.4531	0.0000	0.0000
Á¬ÏãÊ÷_3	293	1.8952	2.0394	500	0.9517	33	2.1157	0.9603	0.0060	10285	30.4415	5.3310	1.1695	5.3226	10.3645	22.5955	24.7754	19.5166	2.6850	8.8849	4.8832	28.2861	26.7646	8.9796	7.3586	0.0740	1.0000	0.0285	0.2951	0.0102	0.0000	3.384E-19	5.0000	0.0998	0.2034	0.0444	0.0000	3.006E-30	10.0000	0.1641	0.1523	0.0580	0.0000	3.709E-42	0.0438	0.0012	0.4741	0.0000	0.0000
Á¬ÏãÊ÷_4	293	1.9121	2.0558	500	0.9525	33	1.9763	0.9536	0.0063	10285	27.6178	5.2227	1.1120	5.3648	10.6564	26.1114	23.9148	16.1332	2.8378	7.1013	4.7645	29.2394	30.0401	9.8836	7.3412	0.0727	1.0000	0.0291	0.2908	0.0137	0.0000	1.472E-19	5.0000	0.1001	0.2002	0.0444	0.0000	8.11E-31	10.0000	0.1633	0.1492	0.0614	0.0000	4.109E-43	0.0397	0.0011	0.4682	0.0000	0.0000
Á¬ÏãÊ÷_5	293	1.9142	2.0577	500	0.9527	33	1.9946	0.9515	0.0087	10285	30.2074	6.1796	1.3091	3.3577	9.7832	22.8680	26.2950	19.0258	2.8923	9.9363	4.5287	29.6922	26.4816	7.4432	7.3334	0.0721	1.0000	0.0272	0.2893	0.0102	0.0000	1.081E-19	5.0000	0.1003	0.1975	0.0478	0.0303	3.856E-29	10.0000	0.1619	0.1475	0.0580	0.0303	8.885E-41	0.0421	0.0011	0.4678	0.0000	0.0000
Á¬ÏãÊ÷_6	294	1.9516	2.1017	500	0.9553	32	1.4556	0.9231	0.0159	10288	32.1865	5.7127	1.2867	3.8536	10.8144	22.8844	23.2617	31.7757	2.8386	8.2561	6.2309	27.9344	17.9840	4.9804	7.3013	0.0697	1.0000	0.0313	0.2832	0.0068	0.0625	1.069E-16	5.0000	0.0950	0.1950	0.0374	0.0938	1.565E-24	10.0000	0.1580	0.1435	0.0442	0.1250	1.843E-32	0.0371	0.0014	0.4222	0.0000	0.0000
Á¬ÏãÊ÷_7	294	1.9481	2.0897	500	0.9550	32	1.5584	0.9217	0.0226	10287	27.0820	5.7879	1.3302	3.1944	9.2784	26.6427	26.6843	16.3540	2.5762	8.4138	5.3248	31.1601	24.7408	11.4301	7.2959	0.0695	1.0000	0.0338	0.2605	0.0136	0.1250	1.193E-15	5.0000	0.1058	0.1826	0.0408	0.1562	1.796E-22	10.0000	0.1740	0.1376	0.0578	0.1562	2.097E-31	0.4749	0.0153	0.2921	0.0000	0.0625
Á¬ÏãÊ÷_8	294	1.8988	2.0416	500	0.9520	32	2.1252	0.9574	0.0102	10285	29.9072	5.2101	1.4458	4.9631	10.3428	23.1363	24.9946	15.9582	3.2061	4.8338	4.9894	33.1635	27.4656	10.3835	7.3454	0.0730	1.0000	0.0289	0.2883	0.0102	0.0312	9.642E-18	5.0000	0.1015	0.1982	0.0476	0.0312	3.879E-28	10.0000	0.1657	0.1487	0.0612	0.0312	3.616E-39	0.0213	0.0006	0.5048	0.0000	0.0000
Á¬ÏãÊ÷_9	294	1.9188	2.0658	500	0.9535	32	1.9197	0.9448	0.0113	10285	29.9395	4.9989	1.3446	5.4823	10.0161	22.8431	25.3755	20.2801	3.0371	8.2857	5.5845	26.9335	24.8633	11.0158	7.3316	0.0719	1.0000	0.0271	0.2892	0.0136	0.0000	3.678E-19	5.0000	0.0999	0.1958	0.0408	0.0938	2.091E-24	10.0000	0.1640	0.1462	0.0442	0.1250	9.357E-32	0.0425	0.0011	0.4620	0.0000	0.0000
Á¬ÏãÊ÷ (average)	293.4000	1.9144	2.0600	500.0000	0.9530	32.6000	1.9547	0.9484	0.0107	10285.3000	29.8200	5.5152	1.3193	4.7769	10.1769	23.4826	24.9090	18.8254	2.9047	7.9266	5.2220	29.5253	25.8833	9.7127	7.3359	0.0723	1.0000	0.0294	0.2862	0.0119	0.0219	0.0000	5.0000	0.1008	0.1972	0.0436	0.0496	0.0000	10.0000	0.1648	0.1474	0.0552	0.0589	0.0000	0.0854	0.0026	0.4434	0.0000	0.0063
[truncated: 43 more columns]
