# Supplementary material for: Paleodistribution of Cercidiphyllaceae and Future Habitat Prediction for Cercidiphyllum japonicum Under Climate Change
Source: Ecol Evol. 2026 Jan 19;16(1):e72940. doi: 10.1002/ece3.72940 (PMC12815699; doi:10.1002/ece3.72940)
Supplement: Supplementary file 1 — Data S1: ece372940‐sup‐0001‐supinfo.zip. [file ECE3-16-e72940-s001.zip › 50s-26/maxent.log]

Tue Jan 26 00:15:15 CST 2021
MaxEnt version 3.4.1
Checking header of E:\ED\50s-26\5km\ASC\50s5-26bio12.asc
Checking header of E:\ED\50s-26\5km\ASC\50s5-26bio15.asc
Checking header of E:\ED\50s-26\5km\ASC\50s5-26bio19.asc
Checking header of E:\ED\50s-26\5km\ASC\50s5-26bio2.asc
Checking header of E:\ED\50s-26\5km\ASC\50s5-26bio4.asc
Checking header of E:\ED\50s-26\5km\ASC\50s5-26bio6.asc
Checking header of E:\ED\50s-26\5km\ASC\50s5-26bio9.asc
Reading samples from lxs5.csv
Read samples: max memory 518979584, total allocated 59813888, free 12256792, used 47557096, increment 5975512
Converting file E:\ED\50s-26\5km\ASC\50s5-26bio12.asc size 5670890, max memory = 518979584
Reading file 50s5-26bio12.asc
Time since start: 1.207
SHORT, 393721 pixels with data
readGrid: max memory 518979584, total allocated 59813888, free 16319688, used 43494200, increment -4062896
Writing file E:\ED\50s-26\5km\ASC\maxent.cache\50s5-26bio12.mxe
Converting file E:\ED\50s-26\5km\ASC\50s5-26bio15.asc size 7575238, max memory = 518979584
Reading file 50s5-26bio15.asc
Time since start: 3.272
FLOAT, 393721 pixels with data
readGrid: max memory 518979584, total allocated 59813888, free 36148280, used 23665608, increment -19828592
Writing file E:\ED\50s-26\5km\ASC\maxent.cache\50s5-26bio15.mxe
Time since start: 4.428
Converting file E:\ED\50s-26\5km\ASC\50s5-26bio19.asc size 5152701, max memory = 518979584
Reading file 50s5-26bio19.asc
SHORT, 393721 pixels with data
readGrid: max memory 518979584, total allocated 59813888, free 45242144, used 14571744, increment -9093864
Writing file E:\ED\50s-26\5km\ASC\maxent.cache\50s5-26bio19.mxe
Time since start: 5.89
Converting file E:\ED\50s-26\5km\ASC\50s5-26bio2.asc size 7235540, max memory = 518979584
Reading file 50s5-26bio2.asc
Time since start: 6.973
FLOAT, 393721 pixels with data
readGrid: max memory 518979584, total allocated 59813888, free 37376272, used 22437616, increment 7865872
Writing file E:\ED\50s-26\5km\ASC\maxent.cache\50s5-26bio2.mxe
Time since start: 8.326
Converting file E:\ED\50s-26\5km\ASC\50s5-26bio4.asc size 7575214, max memory = 518979584
Reading file 50s5-26bio4.asc
Time since start: 9.437
FLOAT, 393721 pixels with data
readGrid: max memory 518979584, total allocated 59813888, free 25363096, used 34450792, increment 12013176
Writing file E:\ED\50s-26\5km\ASC\maxent.cache\50s5-26bio4.mxe
Time since start: 10.78
Converting file E:\ED\50s-26\5km\ASC\50s5-26bio6.asc size 6149013, max memory = 518979584
Reading file 50s5-26bio6.asc
FLOAT, 393721 pixels with data
readGrid: max memory 518979584, total allocated 59813888, free 22998040, used 36815848, increment 2365056
Writing file E:\ED\50s-26\5km\ASC\maxent.cache\50s5-26bio6.mxe
Time since start: 12.889
Converting file E:\ED\50s-26\5km\ASC\50s5-26bio9.asc size 7348775, max memory = 518979584
Reading file 50s5-26bio9.asc
Time since start: 14.03
FLOAT, 393721 pixels with data
readGrid: max memory 518979584, total allocated 59813888, free 28724216, used 31089672, increment -5726176
Writing file E:\ED\50s-26\5km\ASC\maxent.cache\50s5-26bio9.mxe
Time since start: 15.502
Extractor: max memory 518979584, total allocated 59813888, free 27752192, used 32061696, increment 972024
Extracting random background and sample data
Time since start: 16.656
393721 points with values for all grids
Adding samples to background in feature space
Command line used: 
Command line to repeat: java density.MaxEnt nowarnings noprefixes responsecurves nopictures outputformat=logistic outputdirectory=C:\Users\Administrator\Desktop\maxent\5km\50s-26 samplesfile=C:\Users\Administrator\Desktop\maxent\lxs5.csv environmentallayers=E:\ED\50s-26\5km\ASC replicates=10 "applythresholdrule=equal training sensitivity and specificity" -N 50s5-26bio1 -N 50s5-26bio10 -N 50s5-26bio11 -N 50s5-26bio13 -N 50s5-26bio14 -N 50s5-26bio16 -N 50s5-26bio17 -N 50s5-26bio18 -N 50s5-26bio3 -N 50s5-26bio5 -N 50s5-26bio7 -N 50s5-26bio8
Species: Á¬ÏãÊ÷_0 Á¬ÏãÊ÷_1 Á¬ÏãÊ÷_2 Á¬ÏãÊ÷_3 Á¬ÏãÊ÷_4 Á¬ÏãÊ÷_5 Á¬ÏãÊ÷_6 Á¬ÏãÊ÷_7 Á¬ÏãÊ÷_8 Á¬ÏãÊ÷_9
Layers: 50s5-26bio12 50s5-26bio15 50s5-26bio19 50s5-26bio2 50s5-26bio4 50s5-26bio6 50s5-26bio9
Layertypes: Continuous Continuous Continuous Continuous Continuous Continuous Continuous
responsecurves: true
pictures: false
outputformat: logistic
outputdirectory: C:\Users\Administrator\Desktop\maxent\5km\50s-26
samplesfile: C:\Users\Administrator\Desktop\maxent\lxs5.csv
environmentallayers: E:\ED\50s-26\5km\ASC
replicates: 10
applythresholdrule: equal training sensitivity and specificity

getSamples: max memory 518979584, total allocated 59813888, free 22190504, used 37623384, increment 5561688
Making features
makeFeatures: max memory 518979584, total allocated 59813888, free 18996328, used 40817560, increment 3194176
Á¬ÏãÊ÷_0: 
Regularization values: linear/quadratic/product: 0.050, categorical: 0.250, threshold: 1.000, hinge: 0.500
293 samples
Density: max memory 518979584, total allocated 59813888, free 18082832, used 41731056, increment 913496
linearPredictor: max memory 518979584, total allocated 59813888, free 18000536, used 41813352, increment 82296
FeaturedSpace: max memory 518979584, total allocated 59813888, free 18000536, used 41813352, increment 0
Sequential: max memory 518979584, total allocated 59813888, free 18000536, used 41813352, increment 0
Initial loss: 9.238441802087058
Initial test loss: 9.238441802087058
Time since start: 46.845
500: time = 29.368000 loss = 7.353819 testLoss 6.938731
Resulting gain: 1.8846228909487381
Time since start: 48.452
Projecting...
Writing file C:\Users\Administrator\Desktop\maxent\5km\50s-26\Á¬ÏãÊ÷_0.asc
Time since start: 62.818
Writing file C:\Users\Administrator\Desktop\maxent\5km\50s-26\Á¬ÏãÊ÷_0_thresholded.asc
Time since start: 64.692
Á¬ÏãÊ÷_0 response curves
Time since start: 66.822
Response curve: only 50s5-26bio12
Making features
makeFeatures: max memory 518979584, total allocated 59813888, free 15155496, used 44658392, increment 2845040
Á¬ÏãÊ÷_0 50s5-26bio12: 
Regularization values: linear/quadratic/product: 0.050, categorical: 0.250, threshold: 1.000, hinge: 0.500
293 samples
Density: max memory 518979584, total allocated 59813888, free 13855952, used 45957936, increment 1299544
linearPredictor: max memory 518979584, total allocated 59813888, free 13773656, used 46040232, increment 82296
FeaturedSpace: max memory 518979584, total allocated 59813888, free 13773656, used 46040232, increment 0
Sequential: max memory 518979584, total allocated 59813888, free 13773656, used 46040232, increment 0
Initial loss: 9.238441802087058
Time since start: 72.76
460: time = 5.860000 loss = 8.441003
Resulting gain: 0.7974384053510732
Á¬ÏãÊ÷_0 response curves
Response curve: only 50s5-26bio15
Making features
makeFeatures: max memory 518979584, total allocated 59813888, free 15963160, used 43850728, increment -2189504
Á¬ÏãÊ÷_0 50s5-26bio15: 
Regularization values: linear/quadratic/product: 0.050, categorical: 0.250, threshold: 1.000, hinge: 0.500
293 samples
Density: max memory 518979584, total allocated 59813888, free 12829672, used 46984216, increment 3133488
linearPredictor: max memory 518979584, total allocated 59813888, free 12829672, used 46984216, increment 0
FeaturedSpace: max memory 518979584, total allocated 59813888, free 12829672, used 46984216, increment 0
Sequential: max memory 518979584, total allocated 59813888, free 12829672, used 46984216, increment 0
Initial loss: 9.238441802087058
Time since start: 80.47
340: time = 7.307000 loss = 8.670272
Resulting gain: 0.568169415008704
Á¬ÏãÊ÷_0 response curves
Response curve: only 50s5-26bio19
Making features
makeFeatures: max memory 518979584, total allocated 59813888, free 29754872, used 30059016, increment -16925200
Á¬ÏãÊ÷_0 50s5-26bio19: 
Regularization values: linear/quadratic/product: 0.050, categorical: 0.250, threshold: 1.000, hinge: 0.500
293 samples
Density: max memory 518979584, total allocated 59813888, free 28538344, used 31275544, increment 1216528
linearPredictor: max memory 518979584, total allocated 59813888, free 28538344, used 31275544, increment 0
FeaturedSpace: max memory 518979584, total allocated 59813888, free 28538344, used 31275544, increment 0
Sequential: max memory 518979584, total allocated 59813888, free 28538344, used 31275544, increment 0
Initial loss: 9.238441802087058
Time since start: 83.613
300: time = 2.771000 loss = 8.662439
Resulting gain: 0.5760024703522006
Á¬ÏãÊ÷_0 response curves
Response curve: only 50s5-26bio2
Making features
makeFeatures: max memory 518979584, total allocated 59813888, free 37771960, used 22041928, increment -9233616
Á¬ÏãÊ÷_0 50s5-26bio2: 
Regularization values: linear/quadratic/product: 0.050, categorical: 0.250, threshold: 1.000, hinge: 0.500
293 samples
Density: max memory 518979584, total allocated 59813888, free 36376720, used 23437168, increment 1395240
linearPredictor: max memory 518979584, total allocated 59813888, free 36376720, used 23437168, increment 0
FeaturedSpace: max memory 518979584, total allocated 59813888, free 36376720, used 23437168, increment 0
Sequential: max memory 518979584, total allocated 59813888, free 36376720, used 23437168, increment 0
Initial loss: 9.238441802087058
Time since start: 87.508
300: time = 3.499000 loss = 8.376324
Resulting gain: 0.8621176107948418
Á¬ÏãÊ÷_0 response curves
Response curve: only 50s5-26bio4
Making features
makeFeatures: max memory 518979584, total allocated 59813888, free 30393576, used 29420312, increment 5983144
Á¬ÏãÊ÷_0 50s5-26bio4: 
Regularization values: linear/quadratic/product: 0.050, categorical: 0.250, threshold: 1.000, hinge: 0.500
293 samples
Density: max memory 518979584, total allocated 59813888, free 27093696, used 32720192, increment 3299880
linearPredictor: max memory 518979584, total allocated 59813888, free 27093696, used 32720192, increment 0
FeaturedSpace: max memory 518979584, total allocated 59813888, free 27093696, used 32720192, increment 0
Sequential: max memory 518979584, total allocated 59813888, free 27093696, used 32720192, increment 0
Initial loss: 9.238441802087058
Time since start: 95.243
300: time = 7.375000 loss = 8.548723
Resulting gain: 0.6897190067162491
Á¬ÏãÊ÷_0 response curves
Response curve: only 50s5-26bio6
Making features
makeFeatures: max memory 518979584, total allocated 59813888, free 29203960, used 30609928, increment -2110264
Á¬ÏãÊ÷_0 50s5-26bio6: 
Regularization values: linear/quadratic/product: 0.050, categorical: 0.250, threshold: 1.000, hinge: 0.500
293 samples
Density: max memory 518979584, total allocated 59813888, free 27989112, used 31824776, increment 1214848
linearPredictor: max memory 518979584, total allocated 59813888, free 27989112, used 31824776, increment 0
FeaturedSpace: max memory 518979584, total allocated 59813888, free 27989112, used 31824776, increment 0
Sequential: max memory 518979584, total allocated 59813888, free 27989112, used 31824776, increment 0
Initial loss: 9.238441802087058
Time since start: 99.176
320: time = 3.469000 loss = 7.974786
Resulting gain: 1.2636558487844196
Á¬ÏãÊ÷_0 response curves
Response curve: only 50s5-26bio9
Making features
makeFeatures: max memory 518979584, total allocated 59813888, free 37244864, used 22569024, increment -9255752
Á¬ÏãÊ÷_0 50s5-26bio9: 
Regularization values: linear/quadratic/product: 0.050, categorical: 0.250, threshold: 1.000, hinge: 0.500
293 samples
Density: max memory 518979584, total allocated 59813888, free 35676384, used 24137504, increment 1568480
linearPredictor: max memory 518979584, total allocated 59813888, free 35676384, used 24137504, increment 0
FeaturedSpace: max memory 518979584, total allocated 59813888, free 35676384, used 24137504, increment 0
Sequential: max memory 518979584, total allocated 59813888, free 35676384, used 24137504, increment 0
Initial loss: 9.238441802087058
Time since start: 104.967
480: time = 5.430000 loss = 8.337850
Resulting gain: 0.900591633817049
Á¬ÏãÊ÷_0 response curves
Time since start: 108.412
getSamples: max memory 518979584, total allocated 59813888, free 37803408, used 22010480, increment -2127024
Making features
makeFeatures: max memory 518979584, total allocated 59813888, free 34534040, used 25279848, increment 3269368
Á¬ÏãÊ÷_1: 
Regularization values: linear/quadratic/product: 0.050, categorical: 0.250, threshold: 1.000, hinge: 0.500
293 samples
Density: max memory 518979584, total allocated 59813888, free 22727304, used 37086584, increment 11806736
linearPredictor: max memory 518979584, total allocated 59813888, free 22727304, used 37086584, increment 0
FeaturedSpace: max memory 518979584, total allocated 59813888, free 22727304, used 37086584, increment 0
Sequential: max memory 518979584, total allocated 59813888, free 22727304, used 37086584, increment 0
Initial loss: 9.23834456838578
Initial test loss: 9.23834456838578
Time since start: 136.569
500: time = 27.603000 loss = 7.313091 testLoss 7.367108
Resulting gain: 1.9252537685882238
Time since start: 138.057
Projecting...
Writing file C:\Users\Administrator\Desktop\maxent\5km\50s-26\Á¬ÏãÊ÷_1.asc
Time since start: 153.679
Writing file C:\Users\Administrator\Desktop\maxent\5km\50s-26\Á¬ÏãÊ÷_1_thresholded.asc
Time since start: 155.533
Á¬ÏãÊ÷_1 response curves
Time since start: 157.557
Response curve: only 50s5-26bio12
Making features
makeFeatures: max memory 518979584, total allocated 59813888, free 18347928, used 41465960, increment 4379376
Á¬ÏãÊ÷_1 50s5-26bio12: 
Regularization values: linear/quadratic/product: 0.050, categorical: 0.250, threshold: 1.000, hinge: 0.500
293 samples
Density: max memory 518979584, total allocated 59813888, free 16935448, used 42878440, increment 1412480
linearPredictor: max memory 518979584, total allocated 59813888, free 16935448, used 42878440, increment 0
FeaturedSpace: max memory 518979584, total allocated 59813888, free 16935448, used 42878440, increment 0
Sequential: max memory 518979584, total allocated 59813888, free 16935448, used 42878440, increment 0
Initial loss: 9.23834456838578
Time since start: 160.811
240: time = 3.180000 loss = 8.454674
Resulting gain: 0.7836708953514986
Á¬ÏãÊ÷_1 response curves
Response curve: only 50s5-26bio15
Making features
makeFeatures: max memory 518979584, total allocated 59813888, free 20631808, used 39182080, increment -3696360
Á¬ÏãÊ÷_1 50s5-26bio15: 
Regularization values: linear/quadratic/product: 0.050, categorical: 0.250, threshold: 1.000, hinge: 0.500
293 samples
Density: max memory 518979584, total allocated 59813888, free 17463696, used 42350192, increment 3168112
linearPredictor: max memory 518979584, total allocated 59813888, free 17463696, used 42350192, increment 0
FeaturedSpace: max memory 518979584, total allocated 59813888, free 17463696, used 42350192, increment 0
Sequential: max memory 518979584, total allocated 59813888, free 17463696, used 42350192, increment 0
Initial loss: 9.23834456838578
Time since start: 170.218
420: time = 8.976000 loss = 8.681598
Resulting gain: 0.556746560504612
Á¬ÏãÊ÷_1 response curves
Response curve: only 50s5-26bio19
Making features
makeFeatures: max memory 518979584, total allocated 59813888, free 16540544, used 43273344, increment 923152
Á¬ÏãÊ÷_1 50s5-26bio19: 
Regularization values: linear/quadratic/product: 0.050, categorical: 0.250, threshold: 1.000, hinge: 0.500
293 samples
Density: max memory 518979584, total allocated 59813888, free 15614384, used 44199504, increment 926160
linearPredictor: max memory 518979584, total allocated 59813888, free 15532096, used 44281792, increment 82288
FeaturedSpace: max memory 518979584, total allocated 59813888, free 15532096, used 44281792, increment 0
Sequential: max memory 518979584, total allocated 59813888, free 15532096, used 44281792, increment 0
Initial loss: 9.23834456838578
Time since start: 173.544
300: time = 2.879000 loss = 8.666478
Resulting gain: 0.5718663871574101
Á¬ÏãÊ÷_1 response curves
Response curve: only 50s5-26bio2
Making features
makeFeatures: max memory 518979584, total allocated 59813888, free 22982864, used 36831024, increment -7450768
Á¬ÏãÊ÷_1 50s5-26bio2: 
Regularization values: linear/quadratic/product: 0.050, categorical: 0.250, threshold: 1.000, hinge: 0.500
293 samples
Density: max memory 518979584, total allocated 59813888, free 21732648, used 38081240, increment 1250216
linearPredictor: max memory 518979584, total allocated 59813888, free 21650360, used 38163528, increment 82288
FeaturedSpace: max memory 518979584, total allocated 59813888, free 21650360, used 38163528, increment 0
Sequential: max memory 518979584, total allocated 59813888, free 21650360, used 38163528, increment 0
Initial loss: 9.23834456838578
Time since start: 176.919
260: time = 2.827000 loss = 8.339485
Resulting gain: 0.8988598728789885
Á¬ÏãÊ÷_1 response curves
Response curve: only 50s5-26bio4
Making features
makeFeatures: max memory 518979584, total allocated 59813888, free 26481184, used 33332704, increment -4830824
Á¬ÏãÊ÷_1 50s5-26bio4: 
Regularization values: linear/quadratic/product: 0.050, categorical: 0.250, threshold: 1.000, hinge: 0.500
293 samples
Density: max memory 518979584, total allocated 59813888, free 23434008, used 36379880, increment 3047176
linearPredictor: max memory 518979584, total allocated 59813888, free 23351720, used 36462168, increment 82288
FeaturedSpace: max memory 518979584, total allocated 59813888, free 23351720, used 36462168, increment 0
Sequential: max memory 518979584, total allocated 59813888, free 23351720, used 36462168, increment 0
Initial loss: 9.23834456838578
Time since start: 185.449
380: time = 8.162000 loss = 8.540246
Resulting gain: 0.6980987106100685
Á¬ÏãÊ÷_1 response curves
Response curve: only 50s5-26bio6
Making features
makeFeatures: max memory 518979584, total allocated 59813888, free 21245200, used 38568688, increment 2106520
Á¬ÏãÊ÷_1 50s5-26bio6: 
Regularization values: linear/quadratic/product: 0.050, categorical: 0.250, threshold: 1.000, hinge: 0.500
293 samples
Density: max memory 518979584, total allocated 59813888, free 20064472, used 39749416, increment 1180728
linearPredictor: max memory 518979584, total allocated 59813888, free 20064472, used 39749416, increment 0
FeaturedSpace: max memory 518979584, total allocated 59813888, free 20064472, used 39749416, increment 0
Sequential: max memory 518979584, total allocated 59813888, free 20064472, used 39749416, increment 0
Initial loss: 9.23834456838578
Time since start: 188.334
260: time = 2.504000 loss = 7.947411
Resulting gain: 1.290933410610716
Á¬ÏãÊ÷_1 response curves
Response curve: only 50s5-26bio9
Making features
makeFeatures: max memory 518979584, total allocated 59813888, free 19355936, used 40457952, increment 708536
Á¬ÏãÊ÷_1 50s5-26bio9: 
Regularization values: linear/quadratic/product: 0.050, categorical: 0.250, threshold: 1.000, hinge: 0.500
293 samples
Density: max memory 518979584, total allocated 59813888, free 17877752, used 41936136, increment 1478184
linearPredictor: max memory 518979584, total allocated 59813888, free 17877752, used 41936136, increment 0
FeaturedSpace: max memory 518979584, total allocated 59813888, free 17877752, used 41936136, increment 0
Sequential: max memory 518979584, total allocated 59813888, free 17877752, used 41936136, increment 0
Initial loss: 9.23834456838578
Time since start: 193.716
420: time = 5.005000 loss = 8.311281
Resulting gain: 0.9270634372425324
Á¬ÏãÊ÷_1 response curves
Time since start: 197.659
getSamples: max memory 518979584, total allocated 59813888, free 19389320, used 40424568, increment -1511568
Making features
makeFeatures: max memory 518979584, total allocated 59813888, free 16273392, used 43540496, increment 3115928
Á¬ÏãÊ÷_2: 
Regularization values: linear/quadratic/product: 0.050, categorical: 0.250, threshold: 1.000, hinge: 0.500
293 samples
Density: max memory 518979584, total allocated 59813888, free 15359144, used 44454744, increment 914248
linearPredictor: max memory 518979584, total allocated 59813888, free 15276856, used 44537032, increment 82288
FeaturedSpace: max memory 518979584, total allocated 59813888, free 15276856, used 44537032, increment 0
Sequential: max memory 518979584, total allocated 59813888, free 15276856, used 44537032, increment 0
Initial loss: 9.23834456838578
Initial test loss: 9.23834456838578
Time since start: 225.252
500: time = 27.035000 loss = 7.342752 testLoss 7.008075
Resulting gain: 1.8955921901991628
Time since start: 226.724
Projecting...
Writing file C:\Users\Administrator\Desktop\maxent\5km\50s-26\Á¬ÏãÊ÷_2.asc
Time since start: 241.579
Writing file C:\Users\Administrator\Desktop\maxent\5km\50s-26\Á¬ÏãÊ÷_2_thresholded.asc
Time since start: 243.546
Á¬ÏãÊ÷_2 response curves
Time since start: 245.607
Response curve: only 50s5-26bio12
Making features
makeFeatures: max memory 518979584, total allocated 59813888, free 37384680, used 22429208, increment -22107824
Á¬ÏãÊ÷_2 50s5-26bio12: 
Regularization values: linear/quadratic/product: 0.050, categorical: 0.250, threshold: 1.000, hinge: 0.500
293 samples
Density: max memory 518979584, total allocated 59813888, free 36090336, used 23723552, increment 1294344
linearPredictor: max memory 518979584, total allocated 59813888, free 36008048, used 23805840, increment 82288
FeaturedSpace: max memory 518979584, total allocated 59813888, free 36008048, used 23805840, increment 0
Sequential: max memory 518979584, total allocated 59813888, free 36008048, used 23805840, increment 0
Initial loss: 9.23834456838578
Time since start: 249.196
300: time = 3.522000 loss = 8.447520
Resulting gain: 0.7908244357376599
Á¬ÏãÊ÷_2 response curves
Response curve: only 50s5-26bio15
Making features
makeFeatures: max memory 518979584, total allocated 59813888, free 33928872, used 25885016, increment 2079176
Á¬ÏãÊ÷_2 50s5-26bio15: 
Regularization values: linear/quadratic/product: 0.050, categorical: 0.250, threshold: 1.000, hinge: 0.500
293 samples
Density: max memory 518979584, total allocated 59813888, free 30616128, used 29197760, increment 3312744
linearPredictor: max memory 518979584, total allocated 59813888, free 30616128, used 29197760, increment 0
FeaturedSpace: max memory 518979584, total allocated 59813888, free 30616128, used 29197760, increment 0
Sequential: max memory 518979584, total allocated 59813888, free 30616128, used 29197760, increment 0
Initial loss: 9.23834456838578
Time since start: 257.832
420: time = 8.295000 loss = 8.685227
Resulting gain: 0.5531171711756411
Á¬ÏãÊ÷_2 response curves
Response curve: only 50s5-26bio19
Making features
makeFeatures: max memory 518979584, total allocated 59813888, free 28306064, used 31507824, increment 2310064
Á¬ÏãÊ÷_2 50s5-26bio19: 
Regularization values: linear/quadratic/product: 0.050, categorical: 0.250, threshold: 1.000, hinge: 0.500
293 samples
Density: max memory 518979584, total allocated 59813888, free 27373744, used 32440144, increment 932320
linearPredictor: max memory 518979584, total allocated 59813888, free 27291456, used 32522432, increment 82288
FeaturedSpace: max memory 518979584, total allocated 59813888, free 27291456, used 32522432, increment 0
Sequential: max memory 518979584, total allocated 59813888, free 27291456, used 32522432, increment 0
Initial loss: 9.23834456838578
Time since start: 260.872
320: time = 2.673000 loss = 8.666925
Resulting gain: 0.5714190761853217
Á¬ÏãÊ÷_2 response curves
Response curve: only 50s5-26bio2
Making features
makeFeatures: max memory 518979584, total allocated 59813888, free 34638424, used 25175464, increment -7346968
Á¬ÏãÊ÷_2 50s5-26bio2: 
Regularization values: linear/quadratic/product: 0.050, categorical: 0.250, threshold: 1.000, hinge: 0.500
293 samples
Density: max memory 518979584, total allocated 59813888, free 33536064, used 26277824, increment 1102360
linearPredictor: max memory 518979584, total allocated 59813888, free 33453776, used 26360112, increment 82288
FeaturedSpace: max memory 518979584, total allocated 59813888, free 33453776, used 26360112, increment 0
Sequential: max memory 518979584, total allocated 59813888, free 33453776, used 26360112, increment 0
Initial loss: 9.23834456838578
Time since start: 263.71
240: time = 2.484000 loss = 8.385643
Resulting gain: 0.8527019977194605
Á¬ÏãÊ÷_2 response curves
Response curve: only 50s5-26bio4
Making features
makeFeatures: max memory 518979584, total allocated 59813888, free 28149808, used 31664080, increment 5303968
Á¬ÏãÊ÷_2 50s5-26bio4: 
Regularization values: linear/quadratic/product: 0.050, categorical: 0.250, threshold: 1.000, hinge: 0.500
293 samples
Density: max memory 518979584, total allocated 59813888, free 24863232, used 34950656, increment 3286576
linearPredictor: max memory 518979584, total allocated 59813888, free 24863232, used 34950656, increment 0
FeaturedSpace: max memory 518979584, total allocated 59813888, free 24863232, used 34950656, increment 0
Sequential: max memory 518979584, total allocated 59813888, free 24863232, used 34950656, increment 0
Initial loss: 9.23834456838578
Time since start: 269.812
280: time = 5.723000 loss = 8.557880
Resulting gain: 0.6804650468012579
Á¬ÏãÊ÷_2 response curves
Response curve: only 50s5-26bio6
Making features
makeFeatures: max memory 518979584, total allocated 59813888, free 33526608, used 26287280, increment -8663376
Á¬ÏãÊ÷_2 50s5-26bio6: 
Regularization values: linear/quadratic/product: 0.050, categorical: 0.250, threshold: 1.000, hinge: 0.500
293 samples
Density: max memory 518979584, total allocated 59813888, free 32470432, used 27343456, increment 1056176
linearPredictor: max memory 518979584, total allocated 59813888, free 32470432, used 27343456, increment 0
FeaturedSpace: max memory 518979584, total allocated 59813888, free 32470432, used 27343456, increment 0
Sequential: max memory 518979584, total allocated 59813888, free 32470432, used 27343456, increment 0
Initial loss: 9.23834456838578
Time since start: 272.854
300: time = 2.675000 loss = 7.958068
Resulting gain: 1.2802762253005735
Á¬ÏãÊ÷_2 response curves
Response curve: only 50s5-26bio9
Making features
makeFeatures: max memory 518979584, total allocated 59813888, free 29234528, used 30579360, increment 3235904
Á¬ÏãÊ÷_2 50s5-26bio9: 
Regularization values: linear/quadratic/product: 0.050, categorical: 0.250, threshold: 1.000, hinge: 0.500
293 samples
Density: max memory 518979584, total allocated 59813888, free 27545784, used 32268104, increment 1688744
linearPredictor: max memory 518979584, total allocated 59813888, free 27545784, used 32268104, increment 0
FeaturedSpace: max memory 518979584, total allocated 59813888, free 27545784, used 32268104, increment 0
Sequential: max memory 518979584, total allocated 59813888, free 27545784, used 32268104, increment 0
Initial loss: 9.23834456838578
Time since start: 278.959
500: time = 5.737000 loss = 8.324708
Resulting gain: 0.9136367959979843
Á¬ÏãÊ÷_2 response curves
Time since start: 282.759
getSamples: max memory 518979584, total allocated 59813888, free 33833032, used 25980856, increment -6287248
Making features
makeFeatures: max memory 518979584, total allocated 59813888, free 30313712, used 29500176, increment 3519320
Á¬ÏãÊ÷_3: 
Regularization values: linear/quadratic/product: 0.050, categorical: 0.250, threshold: 1.000, hinge: 0.500
293 samples
Density: max memory 518979584, total allocated 59813888, free 18728944, used 41084944, increment 11584768
linearPredictor: max memory 518979584, total allocated 59813888, free 18728944, used 41084944, increment 0
FeaturedSpace: max memory 518979584, total allocated 59813888, free 18728944, used 41084944, increment 0
Sequential: max memory 518979584, total allocated 59813888, free 18728944, used 41084944, increment 0
Initial loss: 9.238441802087058
Initial test loss: 9.238441802087058
Time since start: 311.065
500: time = 27.724000 loss = 7.343284 testLoss 7.122777
Resulting gain: 1.8951581290362904
Time since start: 312.265
Projecting...
Writing file C:\Users\Administrator\Desktop\maxent\5km\50s-26\Á¬ÏãÊ÷_3.asc
Time since start: 325.636
Writing file C:\Users\Administrator\Desktop\maxent\5km\50s-26\Á¬ÏãÊ÷_3_thresholded.asc
Time since start: 327.324
Á¬ÏãÊ÷_3 response curves
Time since start: 329.195
Response curve: only 50s5-26bio12
Making features
makeFeatures: max memory 518979584, total allocated 59813888, free 12812264, used 47001624, increment 5916680
Á¬ÏãÊ÷_3 50s5-26bio12: 
Regularization values: linear/quadratic/product: 0.050, categorical: 0.250, threshold: 1.000, hinge: 0.500
293 samples
Density: max memory 518979584, total allocated 59813888, free 11512280, used 48301608, increment 1299984
linearPredictor: max memory 518979584, total allocated 59813888, free 11429984, used 48383904, increment 82296
FeaturedSpace: max memory 518979584, total allocated 59813888, free 11429984, used 48383904, increment 0
Sequential: max memory 518979584, total allocated 59813888, free 11429984, used 48383904, increment 0
Initial loss: 9.238441802087058
Time since start: 333.106
320: time = 3.832000 loss = 8.459116
Resulting gain: 0.7793258762671602
Á¬ÏãÊ÷_3 response curves
Response curve: only 50s5-26bio15
Making features
makeFeatures: max memory 518979584, total allocated 59813888, free 16951208, used 42862680, increment -5521224
Á¬ÏãÊ÷_3 50s5-26bio15: 
Regularization values: linear/quadratic/product: 0.050, categorical: 0.250, threshold: 1.000, hinge: 0.500
293 samples
Density: max memory 518979584, total allocated 59813888, free 13670232, used 46143656, increment 3280976
linearPredictor: max memory 518979584, total allocated 59813888, free 13670232, used 46143656, increment 0
FeaturedSpace: max memory 518979584, total allocated 59813888, free 13670232, used 46143656, increment 0
Sequential: max memory 518979584, total allocated 59813888, free 13670232, used 46143656, increment 0
Initial loss: 9.238441802087058
Time since start: 341.952
420: time = 8.511000 loss = 8.687201
Resulting gain: 0.5512404888727769
Á¬ÏãÊ÷_3 response curves
Response curve: only 50s5-26bio19
Making features
makeFeatures: max memory 518979584, total allocated 59813888, free 11114008, used 48699880, increment 2556224
Á¬ÏãÊ÷_3 50s5-26bio19: 
Regularization values: linear/quadratic/product: 0.050, categorical: 0.250, threshold: 1.000, hinge: 0.500
293 samples
Density: max memory 518979584, total allocated 59813888, free 9891256, used 49922632, increment 1222752
linearPredictor: max memory 518979584, total allocated 59813888, free 9891256, used 49922632, increment 0
FeaturedSpace: max memory 518979584, total allocated 59813888, free 9891256, used 49922632, increment 0
Sequential: max memory 518979584, total allocated 59813888, free 9891256, used 49922632, increment 0
Initial loss: 9.238441802087058
Time since start: 345.345
280: time = 3.004000 loss = 8.681817
Resulting gain: 0.5566250479995478
Á¬ÏãÊ÷_3 response curves
Response curve: only 50s5-26bio2
Making features
makeFeatures: max memory 518979584, total allocated 59813888, free 19978120, used 39835768, increment -10086864
Á¬ÏãÊ÷_3 50s5-26bio2: 
Regularization values: linear/quadratic/product: 0.050, categorical: 0.250, threshold: 1.000, hinge: 0.500
293 samples
Density: max memory 518979584, total allocated 59813888, free 18640592, used 41173296, increment 1337528
linearPredictor: max memory 518979584, total allocated 59813888, free 18640592, used 41173296, increment 0
FeaturedSpace: max memory 518979584, total allocated 59813888, free 18640592, used 41173296, increment 0
Sequential: max memory 518979584, total allocated 59813888, free 18640592, used 41173296, increment 0
Initial loss: 9.238441802087058
Time since start: 348.579
280: time = 2.871000 loss = 8.365108
Resulting gain: 0.8733336409742485
Á¬ÏãÊ÷_3 response curves
Response curve: only 50s5-26bio4
Making features
makeFeatures: max memory 518979584, total allocated 59813888, free 18735904, used 41077984, increment -95312
Á¬ÏãÊ÷_3 50s5-26bio4: 
Regularization values: linear/quadratic/product: 0.050, categorical: 0.250, threshold: 1.000, hinge: 0.500
293 samples
Density: max memory 518979584, total allocated 59813888, free 15457136, used 44356752, increment 3278768
linearPredictor: max memory 518979584, total allocated 59813888, free 15457136, used 44356752, increment 0
FeaturedSpace: max memory 518979584, total allocated 59813888, free 15457136, used 44356752, increment 0
Sequential: max memory 518979584, total allocated 59813888, free 15457136, used 44356752, increment 0
Initial loss: 9.238441802087058
Time since start: 357.992
400: time = 9.027000 loss = 8.546010
Resulting gain: 0.692431363826195
Á¬ÏãÊ÷_3 response curves
Response curve: only 50s5-26bio6
Making features
makeFeatures: max memory 518979584, total allocated 59813888, free 7857792, used 51956096, increment 7599344
Á¬ÏãÊ÷_3 50s5-26bio6: 
Regularization values: linear/quadratic/product: 0.050, categorical: 0.250, threshold: 1.000, hinge: 0.500
293 samples
Density: max memory 518979584, total allocated 59813888, free 6800632, used 53013256, increment 1057160
linearPredictor: max memory 518979584, total allocated 59813888, free 6800632, used 53013256, increment 0
FeaturedSpace: max memory 518979584, total allocated 59813888, free 6800632, used 53013256, increment 0
Sequential: max memory 518979584, total allocated 59813888, free 6800632, used 53013256, increment 0
Initial loss: 9.238441802087058
Time since start: 360.798
240: time = 2.395000 loss = 7.957603
Resulting gain: 1.2808388432851077
Á¬ÏãÊ÷_3 response curves
Response curve: only 50s5-26bio9
Making features
makeFeatures: max memory 518979584, total allocated 59813888, free 8559088, used 51254800, increment -1758456
Á¬ÏãÊ÷_3 50s5-26bio9: 
Regularization values: linear/quadratic/product: 0.050, categorical: 0.250, threshold: 1.000, hinge: 0.500
293 samples
Density: max memory 518979584, total allocated 59813888, free 7112832, used 52701056, increment 1446256
linearPredictor: max memory 518979584, total allocated 59813888, free 7030536, used 52783352, increment 82296
FeaturedSpace: max memory 518979584, total allocated 59813888, free 7030536, used 52783352, increment 0
Sequential: max memory 518979584, total allocated 59813888, free 7030536, used 52783352, increment 0
Initial loss: 9.238441802087058
Time since start: 366.132
400: time = 4.976000 loss = 8.326274
Resulting gain: 0.9121674353927638
Á¬ÏãÊ÷_3 response curves
Time since start: 369.938
getSamples: max memory 518979584, total allocated 59813888, free 19218096, used 40595792, increment -12187560
Making features
makeFeatures: max memory 518979584, total allocated 59813888, free 16215000, used 43598888, increment 3003096
Á¬ÏãÊ÷_4: 
Regularization values: linear/quadratic/product: 0.050, categorical: 0.250, threshold: 1.000, hinge: 0.500
293 samples
Density: max memory 518979584, total allocated 59813888, free 4535048, used 55278840, increment 11679952
linearPredictor: max memory 518979584, total allocated 59813888, free 4452752, used 55361136, increment 82296
FeaturedSpace: max memory 518979584, total allocated 59813888, free 4452752, used 55361136, increment 0
Sequential: max memory 518979584, total allocated 59813888, free 4452752, used 55361136, increment 0
Initial loss: 9.238441802087058
Initial test loss: 9.238441802087058
Time since start: 398.103
500: time = 27.572000 loss = 7.326348 testLoss 7.262094
Resulting gain: 1.9120940815185765
Time since start: 399.354
Projecting...
Writing file C:\Users\Administrator\Desktop\maxent\5km\50s-26\Á¬ÏãÊ÷_4.asc
Time since start: 413.146
Writing file C:\Users\Administrator\Desktop\maxent\5km\50s-26\Á¬ÏãÊ÷_4_thresholded.asc
Time since start: 414.96
Á¬ÏãÊ÷_4 response curves
Time since start: 416.87
Response curve: only 50s5-26bio12
Making features
makeFeatures: max memory 518979584, total allocated 59813888, free 24019640, used 35794248, increment -19566888
Á¬ÏãÊ÷_4 50s5-26bio12: 
Regularization values: linear/quadratic/product: 0.050, categorical: 0.250, threshold: 1.000, hinge: 0.500
293 samples
Density: max memory 518979584, total allocated 59813888, free 22792792, used 37021096, increment 1226848
linearPredictor: max memory 518979584, total allocated 59813888, free 22710496, used 37103392, increment 82296
FeaturedSpace: max memory 518979584, total allocated 59813888, free 22710496, used 37103392, increment 0
Sequential: max memory 518979584, total allocated 59813888, free 22710496, used 37103392, increment 0
Initial loss: 9.238441802087058
Time since start: 419.953
240: time = 2.974000 loss = 8.449340
Resulting gain: 0.7891019871447877
Á¬ÏãÊ÷_4 response curves
Response curve: only 50s5-26bio15
Making features
makeFeatures: max memory 518979584, total allocated 59813888, free 26601520, used 33212368, increment -3891024
Á¬ÏãÊ÷_4 50s5-26bio15: 
Regularization values: linear/quadratic/product: 0.050, categorical: 0.250, threshold: 1.000, hinge: 0.500
293 samples
Density: max memory 518979584, total allocated 59813888, free 23439344, used 36374544, increment 3162176
linearPredictor: max memory 518979584, total allocated 59813888, free 23439344, used 36374544, increment 0
FeaturedSpace: max memory 518979584, total allocated 59813888, free 23432288, used 36381600, increment 7056
Sequential: max memory 518979584, total allocated 59813888, free 23432288, used 36381600, increment 0
Initial loss: 9.238441802087058
Time since start: 428.754
400: time = 8.406000 loss = 8.673419
Resulting gain: 0.5650223978617639
Á¬ÏãÊ÷_4 response curves
Response curve: only 50s5-26bio19
Making features
makeFeatures: max memory 518979584, total allocated 59813888, free 29711184, used 30102704, increment -6278896
Á¬ÏãÊ÷_4 50s5-26bio19: 
Regularization values: linear/quadratic/product: 0.050, categorical: 0.250, threshold: 1.000, hinge: 0.500
293 samples
Density: max memory 518979584, total allocated 59813888, free 28530304, used 31283584, increment 1180880
linearPredictor: max memory 518979584, total allocated 59813888, free 28530304, used 31283584, increment 0
FeaturedSpace: max memory 518979584, total allocated 59813888, free 28530304, used 31283584, increment 0
Sequential: max memory 518979584, total allocated 59813888, free 28530304, used 31283584, increment 0
Initial loss: 9.238441802087058
Time since start: 431.586
240: time = 2.300000 loss = 8.672500
Resulting gain: 0.5659417135799956
Á¬ÏãÊ÷_4 response curves
Response curve: only 50s5-26bio2
Making features
makeFeatures: max memory 518979584, total allocated 59813888, free 25064624, used 34749264, increment 3465680
Á¬ÏãÊ÷_4 50s5-26bio2: 
Regularization values: linear/quadratic/product: 0.050, categorical: 0.250, threshold: 1.000, hinge: 0.500
293 samples
Density: max memory 518979584, total allocated 59813888, free 23993728, used 35820160, increment 1070896
linearPredictor: max memory 518979584, total allocated 59813888, free 23911432, used 35902456, increment 82296
FeaturedSpace: max memory 518979584, total allocated 59813888, free 23911432, used 35902456, increment 0
Sequential: max memory 518979584, total allocated 59813888, free 23911432, used 35902456, increment 0
Initial loss: 9.238441802087058
Time since start: 435.72
360: time = 3.750000 loss = 8.364360
Resulting gain: 0.8740817128346698
Á¬ÏãÊ÷_4 response curves
Response curve: only 50s5-26bio4
Making features
makeFeatures: max memory 518979584, total allocated 59813888, free 32598840, used 27215048, increment -8687408
Á¬ÏãÊ÷_4 50s5-26bio4: 
Regularization values: linear/quadratic/product: 0.050, categorical: 0.250, threshold: 1.000, hinge: 0.500
293 samples
Density: max memory 518979584, total allocated 59813888, free 29324584, used 30489304, increment 3274256
linearPredictor: max memory 518979584, total allocated 59813888, free 29324584, used 30489304, increment 0
FeaturedSpace: max memory 518979584, total allocated 59813888, free 29324584, used 30489304, increment 0
Sequential: max memory 518979584, total allocated 59813888, free 29324584, used 30489304, increment 0
Initial loss: 9.238441802087058
Time since start: 445.456
420: time = 9.380000 loss = 8.530312
Resulting gain: 0.7081297817455354
Á¬ÏãÊ÷_4 response curves
Response curve: only 50s5-26bio6
Making features
makeFeatures: max memory 518979584, total allocated 59813888, free 31615328, used 28198560, increment -2290744
Á¬ÏãÊ÷_4 50s5-26bio6: 
Regularization values: linear/quadratic/product: 0.050, categorical: 0.250, threshold: 1.000, hinge: 0.500
293 samples
Density: max memory 518979584, total allocated 59813888, free 30444744, used 29369144, increment 1170584
linearPredictor: max memory 518979584, total allocated 59813888, free 30444744, used 29369144, increment 0
FeaturedSpace: max memory 518979584, total allocated 59813888, free 30444744, used 29369144, increment 0
Sequential: max memory 518979584, total allocated 59813888, free 30444744, used 29369144, increment 0
Initial loss: 9.238441802087058
Time since start: 448.292
240: time = 2.436000 loss = 7.953929
Resulting gain: 1.2845123050426563
Á¬ÏãÊ÷_4 response curves
Response curve: only 50s5-26bio9
Making features
makeFeatures: max memory 518979584, total allocated 59813888, free 31487368, used 28326520, increment -1042624
Á¬ÏãÊ÷_4 50s5-26bio9: 
Regularization values: linear/quadratic/product: 0.050, categorical: 0.250, threshold: 1.000, hinge: 0.500
293 samples
Density: max memory 518979584, total allocated 59813888, free 29952384, used 29861504, increment 1534984
linearPredictor: max memory 518979584, total allocated 59813888, free 29870088, used 29943800, increment 82296
FeaturedSpace: max memory 518979584, total allocated 59813888, free 29870088, used 29943800, increment 0
Sequential: max memory 518979584, total allocated 59813888, free 29870088, used 29943800, increment 0
Initial loss: 9.238441802087058
Time since start: 454.925
500: time = 6.244000 loss = 8.317815
Resulting gain: 0.920626475896162
Á¬ÏãÊ÷_4 response curves
Time since start: 458.825
getSamples: max memory 518979584, total allocated 59813888, free 19713352, used 40100536, increment 10156736
Making features
makeFeatures: max memory 518979584, total allocated 59813888, free 31711360, used 28102528, increment -11998008
Á¬ÏãÊ÷_5: 
Regularization values: linear/quadratic/product: 0.050, categorical: 0.250, threshold: 1.000, hinge: 0.500
293 samples
Density: max memory 518979584, total allocated 59813888, free 20075576, used 39738312, increment 11635784
linearPredictor: max memory 518979584, total allocated 59813888, free 19993280, used 39820608, increment 82296
FeaturedSpace: max memory 518979584, total allocated 59813888, free 19993280, used 39820608, increment 0
Sequential: max memory 518979584, total allocated 59813888, free 19993280, used 39820608, increment 0
Initial loss: 9.238441802087058
Initial test loss: 9.238441802087058
Time since start: 486.503
500: time = 27.016000 loss = 7.324282 testLoss 7.243839
Resulting gain: 1.9141597427112327
Time since start: 487.75
Projecting...
Writing file C:\Users\Administrator\Desktop\maxent\5km\50s-26\Á¬ÏãÊ÷_5.asc
Time since start: 501.732
Writing file C:\Users\Administrator\Desktop\maxent\5km\50s-26\Á¬ÏãÊ÷_5_thresholded.asc
Time since start: 503.529
Á¬ÏãÊ÷_5 response curves
Time since start: 505.479
Response curve: only 50s5-26bio12
Making features
makeFeatures: max memory 518979584, total allocated 59813888, free 15566976, used 44246912, increment 4426304
Á¬ÏãÊ÷_5 50s5-26bio12: 
Regularization values: linear/quadratic/product: 0.050, categorical: 0.250, threshold: 1.000, hinge: 0.500
293 samples
Density: max memory 518979584, total allocated 59813888, free 14042352, used 45771536, increment 1524624
linearPredictor: max memory 518979584, total allocated 59813888, free 14042352, used 45771536, increment 0
FeaturedSpace: max memory 518979584, total allocated 59813888, free 14042352, used 45771536, increment 0
Sequential: max memory 518979584, total allocated 59813888, free 14042352, used 45771536, increment 0
Initial loss: 9.238441802087058
Time since start: 510.101
380: time = 4.552000 loss = 8.445872
Resulting gain: 0.7925699202946994
Á¬ÏãÊ÷_5 response curves
Response curve: only 50s5-26bio15
Making features
makeFeatures: max memory 518979584, total allocated 59813888, free 13512920, used 46300968, increment 529432
Á¬ÏãÊ÷_5 50s5-26bio15: 
Regularization values: linear/quadratic/product: 0.050, categorical: 0.250, threshold: 1.000, hinge: 0.500
293 samples
Density: max memory 518979584, total allocated 59813888, free 10268048, used 49545840, increment 3244872
linearPredictor: max memory 518979584, total allocated 59813888, free 10268048, used 49545840, increment 0
FeaturedSpace: max memory 518979584, total allocated 59813888, free 10268048, used 49545840, increment 0
Sequential: max memory 518979584, total allocated 59813888, free 10268048, used 49545840, increment 0
Initial loss: 9.238441802087058
Time since start: 520.098
440: time = 9.268000 loss = 8.674781
Resulting gain: 0.5636606979589551
Á¬ÏãÊ÷_5 response curves
Response curve: only 50s5-26bio19
Making features
makeFeatures: max memory 518979584, total allocated 59813888, free 16859416, used 42954472, increment -6591368
Á¬ÏãÊ÷_5 50s5-26bio19: 
Regularization values: linear/quadratic/product: 0.050, categorical: 0.250, threshold: 1.000, hinge: 0.500
293 samples
Density: max memory 518979584, total allocated 59813888, free 15677184, used 44136704, increment 1182232
linearPredictor: max memory 518979584, total allocated 59813888, free 15677184, used 44136704, increment 0
FeaturedSpace: max memory 518979584, total allocated 59813888, free 15677184, used 44136704, increment 0
Sequential: max memory 518979584, total allocated 59813888, free 15677184, used 44136704, increment 0
Initial loss: 9.238441802087058
Time since start: 523.196
320: time = 2.744000 loss = 8.655197
Resulting gain: 0.5832443977388007
Á¬ÏãÊ÷_5 response curves
Response curve: only 50s5-26bio2
Making features
makeFeatures: max memory 518979584, total allocated 59813888, free 7679632, used 52134256, increment 7997552
Á¬ÏãÊ÷_5 50s5-26bio2: 
Regularization values: linear/quadratic/product: 0.050, categorical: 0.250, threshold: 1.000, hinge: 0.500
293 samples
Density: max memory 518979584, total allocated 59813888, free 6530328, used 53283560, increment 1149304
linearPredictor: max memory 518979584, total allocated 59813888, free 6448032, used 53365856, increment 82296
FeaturedSpace: max memory 518979584, total allocated 59813888, free 6448032, used 53365856, increment 0
Sequential: max memory 518979584, total allocated 59813888, free 6448032, used 53365856, increment 0
Initial loss: 9.238441802087058
Time since start: 527.167
320: time = 3.584000 loss = 8.380326
Resulting gain: 0.8581157341155201
Á¬ÏãÊ÷_5 response curves
Response curve: only 50s5-26bio4
Making features
makeFeatures: max memory 518979584, total allocated 59813888, free 11020112, used 48793776, increment -4572080
Á¬ÏãÊ÷_5 50s5-26bio4: 
Regularization values: linear/quadratic/product: 0.050, categorical: 0.250, threshold: 1.000, hinge: 0.500
293 samples
Density: max memory 518979584, total allocated 59813888, free 7792952, used 52020936, increment 3227160
linearPredictor: max memory 518979584, total allocated 59813888, free 7792952, used 52020936, increment 0
FeaturedSpace: max memory 518979584, total allocated 59813888, free 7792952, used 52020936, increment 0
Sequential: max memory 518979584, total allocated 59813888, free 7792952, used 52020936, increment 0
Initial loss: 9.238441802087058
Time since start: 536.111
400: time = 8.472000 loss = 8.552437
Resulting gain: 0.6860045113340014
Á¬ÏãÊ÷_5 response curves
Response curve: only 50s5-26bio6
Making features
makeFeatures: max memory 518979584, total allocated 59813888, free 17404064, used 42409824, increment -9611112
Á¬ÏãÊ÷_5 50s5-26bio6: 
Regularization values: linear/quadratic/product: 0.050, categorical: 0.250, threshold: 1.000, hinge: 0.500
293 samples
Density: max memory 518979584, total allocated 59813888, free 16263320, used 43550568, increment 1140744
linearPredictor: max memory 518979584, total allocated 59813888, free 16263320, used 43550568, increment 0
FeaturedSpace: max memory 518979584, total allocated 59813888, free 16263320, used 43550568, increment 0
Sequential: max memory 518979584, total allocated 59813888, free 16263320, used 43550568, increment 0
Initial loss: 9.238441802087058
Time since start: 538.788
240: time = 2.246000 loss = 7.933246
Resulting gain: 1.3051957642890661
Á¬ÏãÊ÷_5 response curves
Response curve: only 50s5-26bio9
Making features
makeFeatures: max memory 518979584, total allocated 59813888, free 17295992, used 42517896, increment -1032672
Á¬ÏãÊ÷_5 50s5-26bio9: 
Regularization values: linear/quadratic/product: 0.050, categorical: 0.250, threshold: 1.000, hinge: 0.500
293 samples
Density: max memory 518979584, total allocated 59813888, free 15908104, used 43905784, increment 1387888
linearPredictor: max memory 518979584, total allocated 59813888, free 15908104, used 43905784, increment 0
FeaturedSpace: max memory 518979584, total allocated 59813888, free 15908104, used 43905784, increment 0
Sequential: max memory 518979584, total allocated 59813888, free 15908104, used 43905784, increment 0
Initial loss: 9.238441802087058
Time since start: 543.277
320: time = 4.120000 loss = 8.300885
Resulting gain: 0.9375565290687913
Á¬ÏãÊ÷_5 response curves
Time since start: 546.858
getSamples: max memory 518979584, total allocated 59813888, free 7102128, used 52711760, increment 8805976
Making features
makeFeatures: max memory 518979584, total allocated 59813888, free 4008192, used 55805696, increment 3093936
Á¬ÏãÊ÷_6: 
Regularization values: linear/quadratic/product: 0.050, categorical: 0.250, threshold: 1.000, hinge: 0.500
294 samples
Density: max memory 518979584, total allocated 59813888, free 6680800, used 53133088, increment -2672608
linearPredictor: max memory 518979584, total allocated 59813888, free 6680800, used 53133088, increment 0
FeaturedSpace: max memory 518979584, total allocated 59813888, free 6680800, used 53133088, increment 0
Sequential: max memory 518979584, total allocated 59813888, free 6680800, used 53133088, increment 0
Initial loss: 9.2387334464774
Initial test loss: 9.2387334464774
Time since start: 574.672
500: time = 27.229000 loss = 7.287097 testLoss 7.783167
Resulting gain: 1.9516366716918307
Time since start: 575.945
Projecting...
Writing file C:\Users\Administrator\Desktop\maxent\5km\50s-26\Á¬ÏãÊ÷_6.asc
Time since start: 589.891
Writing file C:\Users\Administrator\Desktop\maxent\5km\50s-26\Á¬ÏãÊ÷_6_thresholded.asc
Time since start: 591.871
Á¬ÏãÊ÷_6 response curves
Time since start: 593.875
Response curve: only 50s5-26bio12
Making features
makeFeatures: max memory 518979584, total allocated 59813888, free 34986208, used 24827680, increment -28305408
Á¬ÏãÊ÷_6 50s5-26bio12: 
Regularization values: linear/quadratic/product: 0.050, categorical: 0.250, threshold: 1.000, hinge: 0.500
294 samples
Density: max memory 518979584, total allocated 59813888, free 33718288, used 26095600, increment 1267920
linearPredictor: max memory 518979584, total allocated 59813888, free 33635968, used 26177920, increment 82320
FeaturedSpace: max memory 518979584, total allocated 59813888, free 33635968, used 26177920, increment 0
Sequential: max memory 518979584, total allocated 59813888, free 33635968, used 26177920, increment 0
Initial loss: 9.2387334464774
Time since start: 598.047
320: time = 4.091000 loss = 8.402700
Resulting gain: 0.8360334744583593
Á¬ÏãÊ÷_6 response curves
Response curve: only 50s5-26bio15
Making features
makeFeatures: max memory 518979584, total allocated 59813888, free 23863784, used 35950104, increment 9772184
Á¬ÏãÊ÷_6 50s5-26bio15: 
Regularization values: linear/quadratic/product: 0.050, categorical: 0.250, threshold: 1.000, hinge: 0.500
294 samples
Density: max memory 518979584, total allocated 59813888, free 36786872, used 23027016, increment -12923088
linearPredictor: max memory 518979584, total allocated 59813888, free 36786872, used 23027016, increment 0
FeaturedSpace: max memory 518979584, total allocated 59813888, free 36786872, used 23027016, increment 0
Sequential: max memory 518979584, total allocated 59813888, free 36786872, used 23027016, increment 0
Initial loss: 9.2387334464774
Time since start: 603.78
260: time = 5.381000 loss = 8.656823
Resulting gain: 0.5819105060281142
Á¬ÏãÊ÷_6 response curves
Response curve: only 50s5-26bio19
Making features
makeFeatures: max memory 518979584, total allocated 59813888, free 22708304, used 37105584, increment 14078568
Á¬ÏãÊ÷_6 50s5-26bio19: 
Regularization values: linear/quadratic/product: 0.050, categorical: 0.250, threshold: 1.000, hinge: 0.500
294 samples
Density: max memory 518979584, total allocated 59813888, free 21485272, used 38328616, increment 1223032
linearPredictor: max memory 518979584, total allocated 59813888, free 21485272, used 38328616, increment 0
FeaturedSpace: max memory 518979584, total allocated 59813888, free 21485272, used 38328616, increment 0
Sequential: max memory 518979584, total allocated 59813888, free 21485272, used 38328616, increment 0
Initial loss: 9.2387334464774
Time since start: 606.873
320: time = 2.752000 loss = 8.628042
Resulting gain: 0.6106910531223058
Á¬ÏãÊ÷_6 response curves
Response curve: only 50s5-26bio2
Making features
makeFeatures: max memory 518979584, total allocated 59813888, free 29496760, used 30317128, increment -8011488
Á¬ÏãÊ÷_6 50s5-26bio2: 
Regularization values: linear/quadratic/product: 0.050, categorical: 0.250, threshold: 1.000, hinge: 0.500
294 samples
Density: max memory 518979584, total allocated 59813888, free 28405168, used 31408720, increment 1091592
linearPredictor: max memory 518979584, total allocated 59813888, free 28322848, used 31491040, increment 82320
FeaturedSpace: max memory 518979584, total allocated 59813888, free 28322848, used 31491040, increment 0
Sequential: max memory 518979584, total allocated 59813888, free 28322848, used 31491040, increment 0
Initial loss: 9.2387334464774
Time since start: 610.68
320: time = 3.415000 loss = 8.342246
Resulting gain: 0.89648776578934
Á¬ÏãÊ÷_6 response curves
Response curve: only 50s5-26bio4
Making features
makeFeatures: max memory 518979584, total allocated 59813888, free 32184544, used 27629344, increment -3861696
Á¬ÏãÊ÷_6 50s5-26bio4: 
Regularization values: linear/quadratic/product: 0.050, categorical: 0.250, threshold: 1.000, hinge: 0.500
294 samples
Density: max memory 518979584, total allocated 59813888, free 29044792, used 30769096, increment 3139752
linearPredictor: max memory 518979584, total allocated 59813888, free 29044792, used 30769096, increment 0
FeaturedSpace: max memory 518979584, total allocated 59813888, free 29044792, used 30769096, increment 0
Sequential: max memory 518979584, total allocated 59813888, free 29044792, used 30769096, increment 0
Initial loss: 9.2387334464774
Time since start: 618.727
360: time = 7.690000 loss = 8.528312
Resulting gain: 0.7104215652148813
Á¬ÏãÊ÷_6 response curves
Response curve: only 50s5-26bio6
Making features
makeFeatures: max memory 518979584, total allocated 59813888, free 22761856, used 37052032, increment 6282936
Á¬ÏãÊ÷_6 50s5-26bio6: 
Regularization values: linear/quadratic/product: 0.050, categorical: 0.250, threshold: 1.000, hinge: 0.500
294 samples
Density: max memory 518979584, total allocated 59813888, free 21621936, used 38191952, increment 1139920
linearPredictor: max memory 518979584, total allocated 59813888, free 21621936, used 38191952, increment 0
FeaturedSpace: max memory 518979584, total allocated 59813888, free 21621936, used 38191952, increment 0
Sequential: max memory 518979584, total allocated 59813888, free 21621936, used 38191952, increment 0
Initial loss: 9.2387334464774
Time since start: 623.505
500: time = 4.340000 loss = 7.928044
Resulting gain: 1.3106898370273612
Á¬ÏãÊ÷_6 response curves
Response curve: only 50s5-26bio9
Making features
makeFeatures: max memory 518979584, total allocated 59813888, free 28738432, used 31075456, increment -7116496
Á¬ÏãÊ÷_6 50s5-26bio9: 
Regularization values: linear/quadratic/product: 0.050, categorical: 0.250, threshold: 1.000, hinge: 0.500
294 samples
Density: max memory 518979584, total allocated 59813888, free 26969768, used 32844120, increment 1768664
linearPredictor: max memory 518979584, total allocated 59813888, free 26969768, used 32844120, increment 0
FeaturedSpace: max memory 518979584, total allocated 59813888, free 26969768, used 32844120, increment 0
Sequential: max memory 518979584, total allocated 59813888, free 26969768, used 32844120, increment 0
Initial loss: 9.2387334464774
Time since start: 628.993
420: time = 5.162000 loss = 8.299656
Resulting gain: 0.9390773817793114
Á¬ÏãÊ÷_6 response curves
Time since start: 632.905
getSamples: max memory 518979584, total allocated 59813888, free 28294288, used 31519600, increment -1324520
Making features
makeFeatures: max memory 518979584, total allocated 59813888, free 25188088, used 34625800, increment 3106200
Á¬ÏãÊ÷_7: 
Regularization values: linear/quadratic/product: 0.050, categorical: 0.250, threshold: 1.000, hinge: 0.500
294 samples
Density: max memory 518979584, total allocated 59813888, free 24434368, used 35379520, increment 753720
linearPredictor: max memory 518979584, total allocated 59813888, free 24352056, used 35461832, increment 82312
FeaturedSpace: max memory 518979584, total allocated 59813888, free 24349992, used 35463896, increment 2064
Sequential: max memory 518979584, total allocated 59813888, free 24349992, used 35463896, increment 0
Initial loss: 9.23863624113103
Initial test loss: 9.23863624113103
Time since start: 661.945
500: time = 28.435000 loss = 7.290539 testLoss 7.680224
Resulting gain: 1.948096948549094
Time since start: 663.213
Projecting...
Writing file C:\Users\Administrator\Desktop\maxent\5km\50s-26\Á¬ÏãÊ÷_7.asc
Time since start: 677.078
Writing file C:\Users\Administrator\Desktop\maxent\5km\50s-26\Á¬ÏãÊ÷_7_thresholded.asc
Time since start: 678.987
Á¬ÏãÊ÷_7 response curves
Time since start: 680.929
Response curve: only 50s5-26bio12
Making features
makeFeatures: max memory 518979584, total allocated 59813888, free 13050904, used 46762984, increment 11299088
Á¬ÏãÊ÷_7 50s5-26bio12: 
Regularization values: linear/quadratic/product: 0.050, categorical: 0.250, threshold: 1.000, hinge: 0.500
294 samples
Density: max memory 518979584, total allocated 59813888, free 11554680, used 48259208, increment 1496224
linearPredictor: max memory 518979584, total allocated 59813888, free 11554680, used 48259208, increment 0
FeaturedSpace: max memory 518979584, total allocated 59813888, free 11554680, used 48259208, increment 0
Sequential: max memory 518979584, total allocated 59813888, free 11554680, used 48259208, increment 0
Initial loss: 9.23863624113103
Time since start: 685.454
380: time = 4.459000 loss = 8.441556
Resulting gain: 0.7970798306802998
Á¬ÏãÊ÷_7 response curves
Response curve: only 50s5-26bio15
Making features
makeFeatures: max memory 518979584, total allocated 59813888, free 11250040, used 48563848, increment 304640
Á¬ÏãÊ÷_7 50s5-26bio15: 
Regularization values: linear/quadratic/product: 0.050, categorical: 0.250, threshold: 1.000, hinge: 0.500
294 samples
Density: max memory 518979584, total allocated 59813888, free 8021936, used 51791952, increment 3228104
linearPredictor: max memory 518979584, total allocated 59813888, free 8021936, used 51791952, increment 0
FeaturedSpace: max memory 518979584, total allocated 59813888, free 8021936, used 51791952, increment 0
Sequential: max memory 518979584, total allocated 59813888, free 8021936, used 51791952, increment 0
Initial loss: 9.23863624113103
Time since start: 692.45
320: time = 6.660000 loss = 8.673201
Resulting gain: 0.5654350406447453
Á¬ÏãÊ÷_7 response curves
Response curve: only 50s5-26bio19
Making features
makeFeatures: max memory 518979584, total allocated 59813888, free 23155624, used 36658264, increment -15133688
Á¬ÏãÊ÷_7 50s5-26bio19: 
Regularization values: linear/quadratic/product: 0.050, categorical: 0.250, threshold: 1.000, hinge: 0.500
294 samples
Density: max memory 518979584, total allocated 59813888, free 22390248, used 37423640, increment 765376
linearPredictor: max memory 518979584, total allocated 59813888, free 22307936, used 37505952, increment 82312
FeaturedSpace: max memory 518979584, total allocated 59813888, free 22307936, used 37505952, increment 0
Sequential: max memory 518979584, total allocated 59813888, free 22307936, used 37505952, increment 0
Initial loss: 9.23863624113103
Time since start: 695.569
320: time = 2.749000 loss = 8.650983
Resulting gain: 0.5876537225820329
Á¬ÏãÊ÷_7 response curves
Response curve: only 50s5-26bio2
Making features
makeFeatures: max memory 518979584, total allocated 59813888, free 14073688, used 45740200, increment 8234248
Á¬ÏãÊ÷_7 50s5-26bio2: 
Regularization values: linear/quadratic/product: 0.050, categorical: 0.250, threshold: 1.000, hinge: 0.500
294 samples
Density: max memory 518979584, total allocated 59813888, free 12765232, used 47048656, increment 1308456
linearPredictor: max memory 518979584, total allocated 59813888, free 12765232, used 47048656, increment 0
FeaturedSpace: max memory 518979584, total allocated 59813888, free 12765232, used 47048656, increment 0
Sequential: max memory 518979584, total allocated 59813888, free 12765232, used 47048656, increment 0
Initial loss: 9.23863624113103
Time since start: 698.464
220: time = 2.523000 loss = 8.363563
Resulting gain: 0.8750735630053228
Á¬ÏãÊ÷_7 response curves
Response curve: only 50s5-26bio4
Making features
makeFeatures: max memory 518979584, total allocated 59813888, free 12440864, used 47373024, increment 324368
Á¬ÏãÊ÷_7 50s5-26bio4: 
Regularization values: linear/quadratic/product: 0.050, categorical: 0.250, threshold: 1.000, hinge: 0.500
294 samples
Density: max memory 518979584, total allocated 59813888, free 9180048, used 50633840, increment 3260816
linearPredictor: max memory 518979584, total allocated 59813888, free 9180048, used 50633840, increment 0
FeaturedSpace: max memory 518979584, total allocated 59813888, free 9180048, used 50633840, increment 0
Sequential: max memory 518979584, total allocated 59813888, free 9180048, used 50633840, increment 0
Initial loss: 9.23863624113103
Time since start: 708.618
460: time = 9.763000 loss = 8.534599
Resulting gain: 0.7040370790110906
Á¬ÏãÊ÷_7 response curves
Response curve: only 50s5-26bio6
Making features
makeFeatures: max memory 518979584, total allocated 59813888, free 11047896, used 48765992, increment -1867848
Á¬ÏãÊ÷_7 50s5-26bio6: 
Regularization values: linear/quadratic/product: 0.050, categorical: 0.250, threshold: 1.000, hinge: 0.500
294 samples
Density: max memory 518979584, total allocated 59813888, free 9866232, used 49947656, increment 1181664
linearPredictor: max memory 518979584, total allocated 59813888, free 9866232, used 49947656, increment 0
FeaturedSpace: max memory 518979584, total allocated 59813888, free 9866232, used 49947656, increment 0
Sequential: max memory 518979584, total allocated 59813888, free 9866232, used 49947656, increment 0
Initial loss: 9.23863624113103
Time since start: 711.968
300: time = 2.969000 loss = 7.880692
Resulting gain: 1.357944400446205
Á¬ÏãÊ÷_7 response curves
Response curve: only 50s5-26bio9
Making features
makeFeatures: max memory 518979584, total allocated 59813888, free 5083344, used 54730544, increment 4782888
Á¬ÏãÊ÷_7 50s5-26bio9: 
Regularization values: linear/quadratic/product: 0.050, categorical: 0.250, threshold: 1.000, hinge: 0.500
294 samples
Density: max memory 518979584, total allocated 59813888, free 20453016, used 39360872, increment -15369672
linearPredictor: max memory 518979584, total allocated 59813888, free 20370704, used 39443184, increment 82312
FeaturedSpace: max memory 518979584, total allocated 59813888, free 20370704, used 39443184, increment 0
Sequential: max memory 518979584, total allocated 59813888, free 20370704, used 39443184, increment 0
Initial loss: 9.23863624113103
Time since start: 715.073
200: time = 2.722000 loss = 8.229315
Resulting gain: 1.0093208783615317
Á¬ÏãÊ÷_7 response curves
Time since start: 719.103
getSamples: max memory 518979584, total allocated 59813888, free 10055640, used 49758248, increment 10315064
Making features
makeFeatures: max memory 518979584, total allocated 59813888, free 6949128, used 52864760, increment 3106512
Á¬ÏãÊ÷_8: 
Regularization values: linear/quadratic/product: 0.050, categorical: 0.250, threshold: 1.000, hinge: 0.500
294 samples
Density: max memory 518979584, total allocated 59813888, free 8680552, used 51133336, increment -1731424
linearPredictor: max memory 518979584, total allocated 59813888, free 8598256, used 51215632, increment 82296
FeaturedSpace: max memory 518979584, total allocated 59813888, free 8598256, used 51215632, increment 0
Sequential: max memory 518979584, total allocated 59813888, free 8598256, used 51215632, increment 0
Initial loss: 9.238441802087058
Initial test loss: 9.238441802087058
Time since start: 747.114
500: time = 27.392000 loss = 7.339640 testLoss 7.113216
Resulting gain: 1.8988014816373182
Time since start: 748.262
Projecting...
Writing file C:\Users\Administrator\Desktop\maxent\5km\50s-26\Á¬ÏãÊ÷_8.asc
Time since start: 761.546
Writing file C:\Users\Administrator\Desktop\maxent\5km\50s-26\Á¬ÏãÊ÷_8_thresholded.asc
Time since start: 763.458
Á¬ÏãÊ÷_8 response curves
Time since start: 765.328
Response curve: only 50s5-26bio12
Making features
makeFeatures: max memory 518979584, total allocated 59813888, free 32285064, used 27528824, increment -23686808
Á¬ÏãÊ÷_8 50s5-26bio12: 
Regularization values: linear/quadratic/product: 0.050, categorical: 0.250, threshold: 1.000, hinge: 0.500
294 samples
Density: max memory 518979584, total allocated 59813888, free 30767448, used 29046440, increment 1517616
linearPredictor: max memory 518979584, total allocated 59813888, free 30767448, used 29046440, increment 0
FeaturedSpace: max memory 518979584, total allocated 59813888, free 30767448, used 29046440, increment 0
Sequential: max memory 518979584, total allocated 59813888, free 30767448, used 29046440, increment 0
Initial loss: 9.238441802087058
Time since start: 768.065
220: time = 2.656000 loss = 8.450653
Resulting gain: 0.7877886570537704
Á¬ÏãÊ÷_8 response curves
Response curve: only 50s5-26bio15
Making features
makeFeatures: max memory 518979584, total allocated 59813888, free 24712016, used 35101872, increment 6055432
Á¬ÏãÊ÷_8 50s5-26bio15: 
Regularization values: linear/quadratic/product: 0.050, categorical: 0.250, threshold: 1.000, hinge: 0.500
294 samples
Density: max memory 518979584, total allocated 59813888, free 37637344, used 22176544, increment -12925328
linearPredictor: max memory 518979584, total allocated 59813888, free 37637344, used 22176544, increment 0
FeaturedSpace: max memory 518979584, total allocated 59813888, free 37637344, used 22176544, increment 0
Sequential: max memory 518979584, total allocated 59813888, free 37637344, used 22176544, increment 0
Initial loss: 9.238441802087058
Time since start: 778.127
500: time = 9.707000 loss = 8.675700
Resulting gain: 0.5627421410756313
Á¬ÏãÊ÷_8 response curves
Response curve: only 50s5-26bio19
Making features
makeFeatures: max memory 518979584, total allocated 59813888, free 26312816, used 33501072, increment 11324528
Á¬ÏãÊ÷_8 50s5-26bio19: 
Regularization values: linear/quadratic/product: 0.050, categorical: 0.250, threshold: 1.000, hinge: 0.500
294 samples
Density: max memory 518979584, total allocated 59813888, free 25128880, used 34685008, increment 1183936
linearPredictor: max memory 518979584, total allocated 59813888, free 25128880, used 34685008, increment 0
FeaturedSpace: max memory 518979584, total allocated 59813888, free 25128880, used 34685008, increment 0
Sequential: max memory 518979584, total allocated 59813888, free 25128880, used 34685008, increment 0
Initial loss: 9.238441802087058
Time since start: 780.881
320: time = 2.428000 loss = 8.657877
Resulting gain: 0.5805649269758
Á¬ÏãÊ÷_8 response curves
Response curve: only 50s5-26bio2
Making features
makeFeatures: max memory 518979584, total allocated 59813888, free 33341680, used 26472208, increment -8212800
Á¬ÏãÊ÷_8 50s5-26bio2: 
Regularization values: linear/quadratic/product: 0.050, categorical: 0.250, threshold: 1.000, hinge: 0.500
294 samples
Density: max memory 518979584, total allocated 59813888, free 32362880, used 27451008, increment 978800
linearPredictor: max memory 518979584, total allocated 59813888, free 32280584, used 27533304, increment 82296
FeaturedSpace: max memory 518979584, total allocated 59813888, free 32280584, used 27533304, increment 0
Sequential: max memory 518979584, total allocated 59813888, free 32280584, used 27533304, increment 0
Initial loss: 9.238441802087058
Time since start: 784.61
380: time = 3.381000 loss = 8.371064
Resulting gain: 0.8673775518033189
Á¬ÏãÊ÷_8 response curves
Response curve: only 50s5-26bio4
Making features
makeFeatures: max memory 518979584, total allocated 59813888, free 35046072, used 24767816, increment -2765488
Á¬ÏãÊ÷_8 50s5-26bio4: 
Regularization values: linear/quadratic/product: 0.050, categorical: 0.250, threshold: 1.000, hinge: 0.500
294 samples
Density: max memory 518979584, total allocated 59813888, free 31865464, used 27948424, increment 3180608
linearPredictor: max memory 518979584, total allocated 59813888, free 31865464, used 27948424, increment 0
FeaturedSpace: max memory 518979584, total allocated 59813888, free 31865464, used 27948424, increment 0
Sequential: max memory 518979584, total allocated 59813888, free 31865464, used 27948424, increment 0
Initial loss: 9.238441802087058
Time since start: 794.534
500: time = 9.586000 loss = 8.546812
Resulting gain: 0.6916298051068086
Á¬ÏãÊ÷_8 response curves
Response curve: only 50s5-26bio6
Making features
makeFeatures: max memory 518979584, total allocated 59813888, free 35176304, used 24637584, increment -3310840
Á¬ÏãÊ÷_8 50s5-26bio6: 
Regularization values: linear/quadratic/product: 0.050, categorical: 0.250, threshold: 1.000, hinge: 0.500
294 samples
Density: max memory 518979584, total allocated 59813888, free 34119912, used 25693976, increment 1056392
linearPredictor: max memory 518979584, total allocated 59813888, free 34119912, used 25693976, increment 0
FeaturedSpace: max memory 518979584, total allocated 59813888, free 34119912, used 25693976, increment 0
Sequential: max memory 518979584, total allocated 59813888, free 34119912, used 25693976, increment 0
Initial loss: 9.238441802087058
Time since start: 798.388
440: time = 3.501000 loss = 7.950676
Resulting gain: 1.287766251923789
Á¬ÏãÊ÷_8 response curves
Response curve: only 50s5-26bio9
Making features
makeFeatures: max memory 518979584, total allocated 59813888, free 32349904, used 27463984, increment 1770008
Á¬ÏãÊ÷_8 50s5-26bio9: 
Regularization values: linear/quadratic/product: 0.050, categorical: 0.250, threshold: 1.000, hinge: 0.500
294 samples
Density: max memory 518979584, total allocated 59813888, free 30538504, used 29275384, increment 1811400
linearPredictor: max memory 518979584, total allocated 59813888, free 30538504, used 29275384, increment 0
FeaturedSpace: max memory 518979584, total allocated 59813888, free 30538504, used 29275384, increment 0
Sequential: max memory 518979584, total allocated 59813888, free 30538504, used 29275384, increment 0
Initial loss: 9.238441802087058
Time since start: 803.554
460: time = 4.855000 loss = 8.313425
Resulting gain: 0.9250164860231944
Á¬ÏãÊ÷_8 response curves
Time since start: 806.898
getSamples: max memory 518979584, total allocated 59813888, free 25850976, used 33962912, increment 4687528
Making features
makeFeatures: max memory 518979584, total allocated 59813888, free 22821384, used 36992504, increment 3029592
Á¬ÏãÊ÷_9: 
Regularization values: linear/quadratic/product: 0.050, categorical: 0.250, threshold: 1.000, hinge: 0.500
294 samples
Density: max memory 518979584, total allocated 59813888, free 23778432, used 36035456, increment -957048
linearPredictor: max memory 518979584, total allocated 59813888, free 23778432, used 36035456, increment 0
FeaturedSpace: max memory 518979584, total allocated 59813888, free 23778432, used 36035456, increment 0
Sequential: max memory 518979584, total allocated 59813888, free 23778432, used 36035456, increment 0
Initial loss: 9.238441802087058
Initial test loss: 9.238441802087058
Time since start: 832.107
500: time = 24.722000 loss = 7.319635 testLoss 7.318742
Resulting gain: 1.9188069327171364
Time since start: 833.144
Projecting...
Writing file C:\Users\Administrator\Desktop\maxent\5km\50s-26\Á¬ÏãÊ÷_9.asc
Time since start: 844.873
Writing file C:\Users\Administrator\Desktop\maxent\5km\50s-26\Á¬ÏãÊ÷_9_thresholded.asc
Time since start: 846.475
Á¬ÏãÊ÷_9 response curves
Time since start: 848.206
Response curve: only 50s5-26bio12
Making features
makeFeatures: max memory 518979584, total allocated 59813888, free 22059920, used 37753968, increment 1718512
Á¬ÏãÊ÷_9 50s5-26bio12: 
Regularization values: linear/quadratic/product: 0.050, categorical: 0.250, threshold: 1.000, hinge: 0.500
294 samples
Density: max memory 518979584, total allocated 59813888, free 20702312, used 39111576, increment 1357608
linearPredictor: max memory 518979584, total allocated 59813888, free 20620016, used 39193872, increment 82296
FeaturedSpace: max memory 518979584, total allocated 59813888, free 20620016, used 39193872, increment 0
Sequential: max memory 518979584, total allocated 59813888, free 20620016, used 39193872, increment 0
Initial loss: 9.238441802087058
Time since start: 851.404
280: time = 3.114000 loss = 8.440163
Resulting gain: 0.7982791357265295
Á¬ÏãÊ÷_9 response curves
Response curve: only 50s5-26bio15
Making features
makeFeatures: max memory 518979584, total allocated 59813888, free 25578664, used 34235224, increment -4958648
Á¬ÏãÊ÷_9 50s5-26bio15: 
Regularization values: linear/quadratic/product: 0.050, categorical: 0.250, threshold: 1.000, hinge: 0.500
294 samples
Density: max memory 518979584, total allocated 59813888, free 22532896, used 37280992, increment 3045768
linearPredictor: max memory 518979584, total allocated 59813888, free 22532896, used 37280992, increment 0
FeaturedSpace: max memory 518979584, total allocated 59813888, free 22532896, used 37280992, increment 0
Sequential: max memory 518979584, total allocated 59813888, free 22532896, used 37280992, increment 0
Initial loss: 9.238441802087058
Time since start: 860.97
500: time = 9.241000 loss = 8.680900
Resulting gain: 0.557541408036272
Á¬ÏãÊ÷_9 response curves
Response curve: only 50s5-26bio19
Making features
makeFeatures: max memory 518979584, total allocated 59813888, free 10020432, used 49793456, increment 12512464
Á¬ÏãÊ÷_9 50s5-26bio19: 
Regularization values: linear/quadratic/product: 0.050, categorical: 0.250, threshold: 1.000, hinge: 0.500
294 samples
Density: max memory 518979584, total allocated 59813888, free 8836552, used 50977336, increment 1183880
linearPredictor: max memory 518979584, total allocated 59813888, free 8836552, used 50977336, increment 0
FeaturedSpace: max memory 518979584, total allocated 59813888, free 8836552, used 50977336, increment 0
Sequential: max memory 518979584, total allocated 59813888, free 8836552, used 50977336, increment 0
Initial loss: 9.238441802087058
Time since start: 863.726
320: time = 2.422000 loss = 8.622967
Resulting gain: 0.6154744638284235
Á¬ÏãÊ÷_9 response curves
Response curve: only 50s5-26bio2
Making features
makeFeatures: max memory 518979584, total allocated 59813888, free 17267216, used 42546672, increment -8430664
Á¬ÏãÊ÷_9 50s5-26bio2: 
Regularization values: linear/quadratic/product: 0.050, categorical: 0.250, threshold: 1.000, hinge: 0.500
294 samples
Density: max memory 518979584, total allocated 59813888, free 15883376, used 43930512, increment 1383840
linearPredictor: max memory 518979584, total allocated 59813888, free 15883376, used 43930512, increment 0
FeaturedSpace: max memory 518979584, total allocated 59813888, free 15883376, used 43930512, increment 0
Sequential: max memory 518979584, total allocated 59813888, free 15883376, used 43930512, increment 0
Initial loss: 9.238441802087058
Time since start: 867.425
360: time = 3.358000 loss = 8.368729
Resulting gain: 0.8697127181660758
Á¬ÏãÊ÷_9 response curves
Response curve: only 50s5-26bio4
Making features
makeFeatures: max memory 518979584, total allocated 59813888, free 8956032, used 50857856, increment 6927344
Á¬ÏãÊ÷_9 50s5-26bio4: 
Regularization values: linear/quadratic/product: 0.050, categorical: 0.250, threshold: 1.000, hinge: 0.500
294 samples
Density: max memory 518979584, total allocated 59813888, free 21733152, used 38080736, increment -12777120
linearPredictor: max memory 518979584, total allocated 59813888, free 21733152, used 38080736, increment 0
FeaturedSpace: max memory 518979584, total allocated 59813888, free 21733152, used 38080736, increment 0
Sequential: max memory 518979584, total allocated 59813888, free 21733152, used 38080736, increment 0
Initial loss: 9.238441802087058
Time since start: 874.064
320: time = 6.289000 loss = 8.561476
Resulting gain: 0.676965571743839
Á¬ÏãÊ÷_9 response curves
Response curve: only 50s5-26bio6
Making features
makeFeatures: max memory 518979584, total allocated 59813888, free 14749472, used 45064416, increment 6983680
Á¬ÏãÊ÷_9 50s5-26bio6: 
Regularization values: linear/quadratic/product: 0.050, categorical: 0.250, threshold: 1.000, hinge: 0.500
294 samples
Density: max memory 518979584, total allocated 59813888, free 13568472, used 46245416, increment 1181000
linearPredictor: max memory 518979584, total allocated 59813888, free 13568472, used 46245416, increment 0
FeaturedSpace: max memory 518979584, total allocated 59813888, free 13568472, used 46245416, increment 0
Sequential: max memory 518979584, total allocated 59813888, free 13568472, used 46245416, increment 0
Initial loss: 9.238441802087058
Time since start: 877.798
420: time = 3.368000 loss = 7.934760
Resulting gain: 1.303682050642733
Á¬ÏãÊ÷_9 response curves
Response curve: only 50s5-26bio9
Making features
makeFeatures: max memory 518979584, total allocated 59813888, free 12699872, used 47114016, increment 868600
Á¬ÏãÊ÷_9 50s5-26bio9: 
Regularization values: linear/quadratic/product: 0.050, categorical: 0.250, threshold: 1.000, hinge: 0.500
294 samples
Density: max memory 518979584, total allocated 59813888, free 11073856, used 48740032, increment 1626016
linearPredictor: max memory 518979584, total allocated 59813888, free 11073856, used 48740032, increment 0
FeaturedSpace: max memory 518979584, total allocated 59813888, free 11073856, used 48740032, increment 0
Sequential: max memory 518979584, total allocated 59813888, free 11073856, used 48740032, increment 0
Initial loss: 9.238441802087058
Time since start: 881.683
320: time = 3.578000 loss = 8.290836
Resulting gain: 0.9476058793444349
Á¬ÏãÊ÷_9 response curves
Time since start: 885.68
Creating average grid, stddev grid etc.
Writing file C:\Users\Administrator\Desktop\maxent\5km\50s-26\Á¬ÏãÊ÷_avg.asc
Writing file C:\Users\Administrator\Desktop\maxent\5km\50s-26\Á¬ÏãÊ÷_stddev.asc
Writing file C:\Users\Administrator\Desktop\maxent\5km\50s-26\Á¬ÏãÊ÷_min.asc
Writing file C:\Users\Administrator\Desktop\maxent\5km\50s-26\Á¬ÏãÊ÷_max.asc
Writing file C:\Users\Administrator\Desktop\maxent\5km\50s-26\Á¬ÏãÊ÷_median.asc
Time since start: 975.946
Á¬ÏãÊ÷ average response curves
Time since start: 982.213
Ending
