# Supplementary material for: Paleodistribution of Cercidiphyllaceae and Future Habitat Prediction for Cercidiphyllum japonicum Under Climate Change
Source: Ecol Evol. 2026 Jan 19;16(1):e72940. doi: 10.1002/ece3.72940 (PMC12815699; doi:10.1002/ece3.72940)
Supplement: Supplementary file 1 — Data S1: ece372940‐sup‐0001‐supinfo.zip. [file ECE3-16-e72940-s001.zip › 50s-26/plots/连香树_0_50s5-26bio12.dat]

variable	x	y
50s5-26bio12	-388.2	0.03848821669816971
50s5-26bio12	-378.5952	0.03848821669816971
50s5-26bio12	-368.99039999999997	0.03848821669816971
50s5-26bio12	-359.3856	0.03848821669816971
50s5-26bio12	-349.7808	0.03848821669816971
50s5-26bio12	-340.176	0.03848821669816971
50s5-26bio12	-330.5712	0.03848821669816971
50s5-26bio12	-320.9664	0.03848821669816971
50s5-26bio12	-311.3616	0.03848821669816971
50s5-26bio12	-301.7568	0.03848821669816971
50s5-26bio12	-292.152	0.03848821669816971
50s5-26bio12	-282.5472	0.03848821669816971
50s5-26bio12	-272.9424	0.03848821669816971
50s5-26bio12	-263.3376	0.03848821669816971
50s5-26bio12	-253.7328	0.03848821669816971
50s5-26bio12	-244.128	0.03848821669816971
50s5-26bio12	-234.5232	0.03848821669816971
50s5-26bio12	-224.91840000000002	0.03848821669816971
50s5-26bio12	-215.3136	0.03848821669816971
50s5-26bio12	-205.7088	0.03848821669816971
50s5-26bio12	-196.10399999999998	0.03848821669816971
50s5-26bio12	-186.4992	0.03848821669816971
50s5-26bio12	-176.89440000000002	0.03848821669816971
50s5-26bio12	-167.2896	0.03848821669816971
50s5-26bio12	-157.6848	0.03848821669816971
50s5-26bio12	-148.08	0.03848821669816971
50s5-26bio12	-138.4752	0.03848821669816971
50s5-26bio12	-128.87040000000002	0.03848821669816971
50s5-26bio12	-119.2656	0.03848821669816971
50s5-26bio12	-109.66080000000005	0.03848821669816971
50s5-26bio12	-100.05599999999998	0.03848821669816971
50s5-26bio12	-90.45120000000003	0.03848821669816971
50s5-26bio12	-80.84640000000002	0.03848821669816971
50s5-26bio12	-71.2416	0.03848821669816971
50s5-26bio12	-61.63680000000005	0.03848821669816971
50s5-26bio12	-52.03199999999998	0.03848821669816971
50s5-26bio12	-42.42720000000003	0.03848821669816971
50s5-26bio12	-32.822400000000016	0.03848821669816971
50s5-26bio12	-23.217600000000004	0.03848821669816971
50s5-26bio12	-13.61280000000005	0.03848821669816971
50s5-26bio12	-4.007999999999981	0.03848821669816971
50s5-26bio12	5.596799999999973	0.03848821669816971
50s5-26bio12	15.201599999999985	0.03858046978712082
50s5-26bio12	24.806399999999996	0.03941500559449196
50s5-26bio12	34.41119999999995	0.040738970041275024
50s5-26bio12	44.01599999999996	0.042105454951524734
50s5-26bio12	53.620799999999974	0.04351569712162018
50s5-26bio12	63.225599999999986	0.044970955699682236
50s5-26bio12	72.8304	0.04647251218557358
50s5-26bio12	82.43519999999995	0.04802168905735016
50s5-26bio12	92.03999999999996	0.04961981996893883
50s5-26bio12	101.64479999999998	0.05126826837658882
50s5-26bio12	111.24959999999999	0.05296843498945236
50s5-26bio12	120.8544	0.05472172424197197
50s5-26bio12	130.45919999999995	0.056529585272073746
50s5-26bio12	140.06400000000002	0.058393485844135284
50s5-26bio12	149.66879999999998	0.06031491234898567
50s5-26bio12	159.27360000000004	0.06229538470506668
50s5-26bio12	168.87839999999989	0.06433643400669098
50s5-26bio12	178.48319999999995	0.06643961369991302
50s5-26bio12	188.08800000000002	0.06860650330781937
50s5-26bio12	197.69279999999998	0.07083870470523834
50s5-26bio12	207.29759999999993	0.07313784211874008
50s5-26bio12	216.9023999999999	0.07550552487373352
50s5-26bio12	226.50719999999995	0.07794340699911118
50s5-26bio12	236.11200000000002	0.08045315742492676
50s5-26bio12	245.71679999999998	0.08303644508123398
50s5-26bio12	255.32159999999993	0.08569494634866714
50s5-26bio12	264.9263999999999	0.08843035250902176
50s5-26bio12	274.53119999999996	0.09124436974525452
50s5-26bio12	284.136	0.09413867443799973
50s5-26bio12	293.7408	0.09711499512195587
50s5-26bio12	303.34559999999993	0.10017499327659607
50s5-26bio12	312.9503999999999	0.10332038253545761
50s5-26bio12	322.55519999999996	0.10655283182859421
50s5-26bio12	332.16	0.10987401753664017
50s5-26bio12	341.7648	0.1132856011390686
50s5-26bio12	351.36959999999993	0.11678922176361084
50s5-26bio12	360.9743999999999	0.12038648128509521
50s5-26bio12	370.57919999999996	0.12407897412776947
50s5-26bio12	380.184	0.12786826491355896
50s5-26bio12	389.7888	0.13175585865974426
50s5-26bio12	399.39359999999994	0.13574326038360596
50s5-26bio12	408.9983999999999	0.13983191549777985
50s5-26bio12	418.60319999999996	0.14402318000793457
50s5-26bio12	428.2079999999999	0.14831842482089996
50s5-26bio12	437.8128	0.1527189016342163
50s5-26bio12	447.41759999999994	0.1572258323431015
50s5-26bio12	457.0223999999999	0.16184036433696747
50s5-26bio12	466.62719999999996	0.16656357049942017
50s5-26bio12	476.2319999999999	0.1713964343070984
50s5-26bio12	485.8368	0.17633984982967377
50s5-26bio12	495.44159999999994	0.18139462172985077
50s5-26bio12	505.0463999999999	0.1865614801645279
50s5-26bio12	514.6512	0.1918410211801529
50s5-26bio12	524.2559999999999	0.19723373651504517
50s5-26bio12	533.8607999999999	0.20274001359939575
50s5-26bio12	543.4656	0.20836012065410614
50s5-26bio12	553.0703999999998	0.21409417688846588
50s5-26bio12	562.6751999999999	0.21994219720363617
50s5-26bio12	572.28	0.22590409219264984
50s5-26bio12	581.8848	0.23197947442531586
50s5-26bio12	591.4895999999999	0.23816798627376556
50s5-26bio12	601.0944	0.2444690316915512
50s5-26bio12	610.6992	0.2508818805217743
50s5-26bio12	620.3039999999999	0.2574056386947632
50s5-26bio12	629.9087999999999	0.2640392482280731
50s5-26bio12	639.5136	0.2707814872264862
50s5-26bio12	649.1183999999998	0.27763092517852783
50s5-26bio12	658.7231999999999	0.28458601236343384
50s5-26bio12	668.328	0.29164499044418335
50s5-26bio12	677.9327999999998	0.29880592226982117
50s5-26bio12	687.5375999999999	0.30606672167778015
50s5-26bio12	697.1424	0.31342509388923645
50s5-26bio12	706.7472	0.3208785653114319
50s5-26bio12	716.3519999999999	0.32842448353767395
50s5-26bio12	725.9567999999997	0.3360600769519806
50s5-26bio12	735.5615999999998	0.3437822759151459
50s5-26bio12	745.1663999999998	0.3515879809856415
50s5-26bio12	754.7711999999999	0.3594738245010376
50s5-26bio12	764.376	0.36743631958961487
50s5-26bio12	773.9807999999998	0.3754717707633972
50s5-26bio12	783.5855999999999	0.3835764229297638
50s5-26bio12	793.1904	0.39174631237983704
50s5-26bio12	802.7951999999998	0.39997726678848267
50s5-26bio12	812.3999999999999	0.408265084028244
50s5-26bio12	822.0047999999997	0.4166053831577301
50s5-26bio12	831.6095999999998	0.42499369382858276
50s5-26bio12	841.2143999999998	0.4334254264831543
50s5-26bio12	850.8191999999999	0.44189587235450745
50s5-26bio12	860.424	0.45040029287338257
50s5-26bio12	870.0287999999998	0.4589337706565857
50s5-26bio12	879.6335999999999	0.46749138832092285
50s5-26bio12	889.2384	0.4760681986808777
50s5-26bio12	898.8431999999998	0.4846591651439667
50s5-26bio12	908.4479999999999	0.49325916171073914
50s5-26bio12	918.0527999999997	0.5018631815910339
50s5-26bio12	927.6575999999998	0.5104660987854004
50s5-26bio12	937.2623999999998	0.5190628170967102
50s5-26bio12	946.8671999999999	0.5276482701301575
50s5-26bio12	956.472	0.5362173914909363
50s5-26bio12	966.0767999999998	0.5447651743888855
50s5-26bio12	975.6815999999999	0.5532866716384888
50s5-26bio12	985.2864	0.5617769360542297
50s5-26bio12	994.8911999999998	0.5702311992645264
50s5-26bio12	1004.4959999999999	0.5786446928977966
50s5-26bio12	1014.1007999999997	0.5870128273963928
50s5-26bio12	1023.7055999999998	0.5953309535980225
50s5-26bio12	1033.3103999999998	0.6035946607589722
50s5-26bio12	1042.9152	0.6117995977401733
50s5-26bio12	1052.52	0.619941771030426
50s5-26bio12	1062.1247999999998	0.6280168890953064
50s5-26bio12	1071.7296	0.6360212564468384
50s5-26bio12	1081.3344	0.6439509391784668
50s5-26bio12	1090.9391999999998	0.6518025398254395
50s5-26bio12	1100.5439999999999	0.6596503257751465
50s5-26bio12	1110.1487999999997	0.6674569249153137
50s5-26bio12	1119.7535999999998	0.6751725673675537
50s5-26bio12	1129.3583999999998	0.6827943921089172
50s5-26bio12	1138.9632	0.6903193593025208
50s5-26bio12	1148.568	0.6977447271347046
50s5-26bio12	1158.1727999999998	0.7050682902336121
50s5-26bio12	1167.7776	0.712287425994873
50s5-26bio12	1177.3824	0.7194002866744995
50s5-26bio12	1186.9871999999998	0.7264047265052795
50s5-26bio12	1196.5919999999996	0.7332992553710938
50s5-26bio12	1206.1967999999997	0.7400821447372437
50s5-26bio12	1215.8015999999998	0.746752142906189
50s5-26bio12	1225.4063999999998	0.7533079385757446
50s5-26bio12	1235.0112	0.7597487568855286
50s5-26bio12	1244.6159999999998	0.7660735249519348
50s5-26bio12	1254.2207999999998	0.77228182554245
50s5-26bio12	1263.8256	0.7783728837966919
50s5-26bio12	1273.4304	0.7843465805053711
50s5-26bio12	1283.0351999999998	0.7902026176452637
50s5-26bio12	1292.6399999999996	0.7959411144256592
50s5-26bio12	1302.2447999999997	0.8015619516372681
50s5-26bio12	1311.8495999999998	0.8070655465126038
50s5-26bio12	1321.4543999999999	0.8124521970748901
50s5-26bio12	1331.0592	0.8177224397659302
50s5-26bio12	1340.6639999999998	0.8228768706321716
50s5-26bio12	1350.2687999999998	0.8279162049293518
50s5-26bio12	1359.8736	0.8328413367271423
50s5-26bio12	1369.4784	0.8376531004905701
50s5-26bio12	1379.0831999999998	0.842352569103241
50s5-26bio12	1388.6879999999996	0.8469408750534058
50s5-26bio12	1398.2927999999997	0.85141921043396
50s5-26bio12	1407.8975999999998	0.8557887673377991
50s5-26bio12	1417.5023999999999	0.8600509762763977
50s5-26bio12	1427.1072	0.8642072081565857
50s5-26bio12	1436.7119999999998	0.8682589530944824
50s5-26bio12	1446.3167999999998	0.8722075819969177
50s5-26bio12	1455.9216	0.8760548233985901
50s5-26bio12	1465.5264	0.8798021674156189
50s5-26bio12	1475.1311999999998	0.8834513425827026
50s5-26bio12	1484.7359999999996	0.8870038986206055
50s5-26bio12	1494.3407999999997	0.8904616832733154
50s5-26bio12	1503.9455999999998	0.8938262462615967
50s5-26bio12	1513.5503999999999	0.8970994353294373
50s5-26bio12	1523.1552	0.9002829194068909
50s5-26bio12	1532.7599999999998	0.9033786058425903
50s5-26bio12	1542.3647999999998	0.9063881039619446
50s5-26bio12	1551.9696	0.9093133211135864
50s5-26bio12	1561.5744	0.9121559858322144
50s5-26bio12	1571.1791999999998	0.9149178862571716
50s5-26bio12	1580.7839999999997	0.9176008105278015
50s5-26bio12	1590.3887999999997	0.9202064275741577
50s5-26bio12	1599.9935999999998	0.9227367043495178
50s5-26bio12	1609.5983999999999	0.925193190574646
50s5-26bio12	1619.2032	0.9275777339935303
50s5-26bio12	1628.8079999999998	0.9298920035362244
50s5-26bio12	1638.4127999999998	0.9321377277374268
50s5-26bio12	1648.0176	0.9343166351318359
50s5-26bio12	1657.6224	0.9364303350448608
50s5-26bio12	1667.2272	0.9384804964065552
50s5-26bio12	1676.8319999999997	0.9404687285423279
50s5-26bio12	1686.4367999999997	0.9423966407775879
50s5-26bio12	1696.0415999999998	0.9442658424377441
50s5-26bio12	1705.6463999999999	0.946077823638916
50s5-26bio12	1715.2511999999995	0.9478341937065125
50s5-26bio12	1724.856	0.9495363831520081
50s5-26bio12	1734.4607999999996	0.9511858820915222
50s5-26bio12	1744.0655999999997	0.9527841806411743
50s5-26bio12	1753.6703999999997	0.9543326497077942
50s5-26bio12	1763.2751999999998	0.9558326601982117
50s5-26bio12	1772.8799999999999	0.9572856426239014
50s5-26bio12	1782.4848	0.9586928486824036
50s5-26bio12	1792.0895999999996	0.9600556492805481
50s5-26bio12	1801.6944	0.96137535572052
50s5-26bio12	1811.2991999999997	0.9626530408859253
50s5-26bio12	1820.9039999999998	0.9638901352882385
50s5-26bio12	1830.5087999999998	0.9650877118110657
50s5-26bio12	1840.1135999999995	0.9662469625473022
50s5-26bio12	1849.7184	0.967369019985199
50s5-26bio12	1859.3231999999996	0.9684550166130066
50s5-26bio12	1868.928	0.9695059657096863
50s5-26bio12	1878.5327999999997	0.9705229997634888
50s5-26bio12	1888.1375999999998	0.9715071320533752
50s5-26bio12	1897.7423999999999	0.9724593162536621
50s5-26bio12	1907.3471999999995	0.9733805060386658
50s5-26bio12	1916.952	0.9742717742919922
50s5-26bio12	1926.5567999999996	0.9751338958740234
50s5-26bio12	1936.1615999999997	0.9759678840637207
50s5-26bio12	1945.7663999999997	0.9767745733261108
50s5-26bio12	1955.3711999999998	0.9775547981262207
50s5-26bio12	1964.9759999999999	0.9783093929290771
50s5-26bio12	1974.5808	0.9790391325950623
50s5-26bio12	1984.1855999999996	0.9797448515892029
50s5-26bio12	1993.7903999999996	0.9804273247718811
50s5-26bio12	2003.3951999999997	0.9810872077941895
50s5-26bio12	2012.9999999999998	0.98172527551651
50s5-26bio12	2022.6047999999998	0.9823421835899353
50s5-26bio12	2032.2095999999995	0.9829386472702026
50s5-26bio12	2041.8144	0.9835152626037598
50s5-26bio12	2051.4192	0.984072744846344
50s5-26bio12	2061.0240000000003	0.9846116304397583
50s5-26bio12	2070.6288	0.98513263463974
50s5-26bio12	2080.2336	0.9856361746788025
50s5-26bio12	2089.8384	0.9861229062080383
50s5-26bio12	2099.4431999999997	0.9865934252738953
50s5-26bio12	2109.0480000000002	0.9870481491088867
50s5-26bio12	2118.6528	0.987358570098877
50s5-26bio12	2128.2576	0.9874894618988037
50s5-26bio12	2137.8624	0.9876189827919006
50s5-26bio12	2147.4672	0.9877472519874573
50s5-26bio12	2157.072	0.9878741502761841
50s5-26bio12	2166.6768	0.9879997968673706
50s5-26bio12	2176.2816	0.9881241321563721
50s5-26bio12	2185.8864	0.9882471561431885
50s5-26bio12	2195.4912	0.9883689880371094
50s5-26bio12	2205.096	0.9884895086288452
50s5-26bio12	2214.7008	0.9886088371276855
50s5-26bio12	2224.3055999999997	0.9887269735336304
50s5-26bio12	2233.9104	0.9888438582420349
50s5-26bio12	2243.5152	0.9889594912528992
50s5-26bio12	2253.1200000000003	0.9890740513801575
50s5-26bio12	2262.7248	0.9891873598098755
50s5-26bio12	2272.3296	0.9892995357513428
50s5-26bio12	2281.9344	0.9894105195999146
50s5-26bio12	2291.5391999999997	0.9895204305648804
50s5-26bio12	2301.1440000000002	0.9896291494369507
50s5-26bio12	2310.7488	0.989736795425415
50s5-26bio12	2320.3536	0.9898433089256287
50s5-26bio12	2329.9584	0.9899487495422363
50s5-26bio12	2339.5632	0.9900530576705933
50s5-26bio12	2349.168	0.990156352519989
50s5-26bio12	2358.7728	0.9902585744857788
50s5-26bio12	2368.3776	0.9903597235679626
50s5-26bio12	2377.9824	0.9904598593711853
50s5-26bio12	2387.5872	0.990558922290802
50s5-26bio12	2397.192	0.9906569719314575
50s5-26bio12	2406.7968	0.9907540678977966
50s5-26bio12	2416.4015999999997	0.9908501505851746
50s5-26bio12	2426.0064	0.9909452199935913
50s5-26bio12	2435.6112	0.9910392761230469
50s5-26bio12	2445.2160000000003	0.9911324381828308
50s5-26bio12	2454.8208	0.9912245869636536
50s5-26bio12	2464.4256	0.9913157820701599
50s5-26bio12	2474.0304	0.9914060831069946
50s5-26bio12	2483.6351999999997	0.9914954304695129
50s5-26bio12	2493.2400000000002	0.9915838241577148
50s5-26bio12	2502.8448	0.9916713833808899
50s5-26bio12	2512.4496	0.9917579889297485
50s5-26bio12	2522.0544	0.9918437004089355
50s5-26bio12	2531.6592	0.9919285178184509
50s5-26bio12	2541.264	0.9920125007629395
50s5-26bio12	2550.8688	0.9920955896377563
50s5-26bio12	2560.4736	0.9921778440475464
50s5-26bio12	2570.0784	0.9922592043876648
50s5-26bio12	2579.6832	0.9923397302627563
50s5-26bio12	2589.288	0.9924194812774658
50s5-26bio12	2598.8928	0.9924983382225037
50s5-26bio12	2608.4975999999997	0.9925764203071594
50s5-26bio12	2618.1024	0.9926536679267883
50s5-26bio12	2627.7072	0.9927301406860352
50s5-26bio12	2637.3120000000004	0.9928058385848999
50s5-26bio12	2646.9168	0.9928807616233826
50s5-26bio12	2656.5216	0.9929548501968384
50s5-26bio12	2666.1264	0.9930282235145569
50s5-26bio12	2675.7311999999997	0.9931008219718933
50s5-26bio12	2685.3360000000002	0.9931726455688477
50s5-26bio12	2694.9408	0.9932437539100647
50s5-26bio12	2704.5456	0.9933141469955444
50s5-26bio12	2714.1504	0.9933837652206421
50s5-26bio12	2723.7552	0.9934527277946472
50s5-26bio12	2733.3599999999997	0.9935209155082703
50s5-26bio12	2742.9648	0.9935884475708008
50s5-26bio12	2752.5696	0.9936552047729492
50s5-26bio12	2762.1744	0.9937213659286499
50s5-26bio12	2771.7792	0.9937867522239685
50s5-26bio12	2781.3839999999996	0.9938515424728394
50s5-26bio12	2790.9888	0.9939156174659729
50s5-26bio12	2800.5935999999997	0.9939789772033691
50s5-26bio12	2810.1984	0.9940417408943176
50s5-26bio12	2819.8032	0.9941038489341736
50s5-26bio12	2829.408	0.9941653609275818
50s5-26bio12	2839.0128	0.9942261576652527
50s5-26bio12	2848.6175999999996	0.9942863583564758
50s5-26bio12	2858.2224	0.9943459033966064
50s5-26bio12	2867.8271999999997	0.9944049119949341
50s5-26bio12	2877.432	0.9944632053375244
50s5-26bio12	2887.0368	0.9945091009140015
50s5-26bio12	2896.6416	0.994552731513977
50s5-26bio12	2906.2464	0.994596004486084
50s5-26bio12	2915.8512	0.9946389198303223
50s5-26bio12	2925.4559999999997	0.9946815371513367
50s5-26bio12	2935.0608	0.9947237968444824
50s5-26bio12	2944.6656	0.9947657585144043
50s5-26bio12	2954.2704	0.9948073625564575
50s5-26bio12	2963.8752	0.9948486089706421
50s5-26bio12	2973.4799999999996	0.9948895573616028
50s5-26bio12	2983.0848	0.9949301481246948
50s5-26bio12	2992.6895999999997	0.994970440864563
50s5-26bio12	3002.2944	0.9950104355812073
50s5-26bio12	3011.8992	0.9950501322746277
50s5-26bio12	3021.504	0.9950894713401794
50s5-26bio12	3031.1088	0.9951285123825073
50s5-26bio12	3040.7135999999996	0.9951672554016113
50s5-26bio12	3050.3184	0.9952056407928467
50s5-26bio12	3059.9231999999997	0.9952437877655029
50s5-26bio12	3069.528	0.9952815771102905
50s5-26bio12	3079.1328	0.995319128036499
50s5-26bio12	3088.7376	0.9953563213348389
50s5-26bio12	3098.3424	0.9953932762145996
50s5-26bio12	3107.9472	0.9954298734664917
50s5-26bio12	3117.5519999999997	0.9954662322998047
50s5-26bio12	3127.1568	0.9955022931098938
50s5-26bio12	3136.7616	0.995538055896759
50s5-26bio12	3146.3664	0.9955735802650452
50s5-26bio12	3155.9712	0.9956087470054626
50s5-26bio12	3165.5759999999996	0.995643675327301
50s5-26bio12	3175.1808	0.9956783652305603
50s5-26bio12	3184.7855999999997	0.9957127571105957
50s5-26bio12	3194.3904	0.9957468509674072
50s5-26bio12	3203.9952	0.9957806468009949
50s5-26bio12	3213.6	0.9958142638206482
50s5-26bio12	3223.2048	0.9958475232124329
50s5-26bio12	3232.8095999999996	0.9958806037902832
50s5-26bio12	3242.4144	0.9959133863449097
50s5-26bio12	3252.0191999999997	0.9959458708763123
50s5-26bio12	3261.624	0.9959781169891357
50s5-26bio12	3271.2288	0.9960101246833801
50s5-26bio12	3280.8336	0.9960418939590454
50s5-26bio12	3290.4384	0.9960733652114868
50s5-26bio12	3300.0432	0.9961046576499939
50s5-26bio12	3309.6479999999997	0.9961356520652771
50s5-26bio12	3319.2528	0.9961664080619812
50s5-26bio12	3328.8576	0.9961968660354614
50s5-26bio12	3338.4624	0.9962271451950073
50s5-26bio12	3348.0672	0.9962571859359741
50s5-26bio12	3357.6719999999996	0.9962869882583618
50s5-26bio12	3367.2768	0.9963165521621704
50s5-26bio12	3376.8815999999997	0.9963458776473999
50s5-26bio12	3386.4864000000002	0.9963749647140503
50s5-26bio12	3396.0912	0.9964038133621216
50s5-26bio12	3405.696	0.9964324235916138
50s5-26bio12	3415.3008	0.9964608550071716
50s5-26bio12	3424.9055999999996	0.9964889883995056
50s5-26bio12	3434.5104	0.9965169429779053
50s5-26bio12	3444.1151999999997	0.9965446591377258
50s5-26bio12	3453.72	0.9965721964836121
50s5-26bio12	3463.3248	0.9965994954109192
50s5-26bio12	3472.9296	0.9966265559196472
50s5-26bio12	3482.5344	0.9966534376144409
50s5-26bio12	3492.1392	0.9966800808906555
50s5-26bio12	3501.7439999999997	0.996706485748291
50s5-26bio12	3511.3488	0.9967327117919922
50s5-26bio12	3520.9536	0.996758759021759
50s5-26bio12	3530.5584	0.9967845678329468
50s5-26bio12	3540.1632	0.9968101978302002
50s5-26bio12	3549.7679999999996	0.9968355894088745
50s5-26bio12	3559.3728	0.9968608021736145
50s5-26bio12	3568.9775999999997	0.9968857765197754
50s5-26bio12	3578.5824000000002	0.996910572052002
50s5-26bio12	3588.1872	0.9969351887702942
50s5-26bio12	3597.792	0.9969595670700073
50s5-26bio12	3607.3968	0.9969838261604309
50s5-26bio12	3617.0015999999996	0.9970078468322754
50s5-26bio12	3626.6064	0.9970316886901855
50s5-26bio12	3636.2111999999997	0.9970552921295166
50s5-26bio12	3645.816	0.9970787763595581
50s5-26bio12	3655.4208	0.9971020221710205
50s5-26bio12	3665.0256	0.9971251487731934
50s5-26bio12	3674.6304	0.9971480369567871
50s5-26bio12	3684.2352	0.9971707463264465
50s5-26bio12	3693.8399999999997	0.9971932768821716
50s5-26bio12	3703.4448	0.9972156286239624
50s5-26bio12	3713.0495999999994	0.9972378611564636
50s5-26bio12	3722.6544000000004	0.9972598552703857
50s5-26bio12	3732.2591999999995	0.9972816705703735
50s5-26bio12	3741.8639999999996	0.997303307056427
50s5-26bio12	3751.4687999999996	0.9973248243331909
50s5-26bio12	3761.0735999999997	0.9973461031913757
50s5-26bio12	3770.6784	0.997367262840271
50s5-26bio12	3780.2832	0.9973882436752319
50s5-26bio12	3789.888	0.9974090456962585
50s5-26bio12	3799.4928	0.9974297285079956
50s5-26bio12	3809.0976	0.9974501729011536
50s5-26bio12	3818.702399999999	0.997470498085022
50s5-26bio12	3828.3071999999993	0.997490644454956
50s5-26bio12	3837.9120000000003	0.9975106716156006
50s5-26bio12	3847.5168000000003	0.9975305199623108
50s5-26bio12	3857.1215999999995	0.9975501894950867
50s5-26bio12	3866.7263999999996	0.997569739818573
50s5-26bio12	3876.3311999999996	0.9975890517234802
50s5-26bio12	3885.9360000000006	0.9976083040237427
50s5-26bio12	3895.5407999999998	0.9976273775100708
50s5-26bio12	3905.1456	0.9976462721824646
50s5-26bio12	3914.7504	0.9976650476455688
50s5-26bio12	3924.355199999999	0.9976836442947388
50s5-26bio12	3933.96	0.9977021217346191
50s5-26bio12	3943.5648	0.9977204203605652
50s5-26bio12	3953.1696	0.9977385997772217
50s5-26bio12	3962.7743999999993	0.9977566003799438
50s5-26bio12	3972.3791999999994	0.9977744817733765
50s5-26bio12	3981.9840000000004	0.9977922439575195
50s5-26bio12	3991.5888000000004	0.9978098273277283
50s5-26bio12	4001.1935999999996	0.9978272914886475
50s5-26bio12	4010.7983999999997	0.9978446364402771
50s5-26bio12	4020.4031999999997	0.9978503584861755
50s5-26bio12	4030.008	0.9978503584861755
50s5-26bio12	4039.6128	0.9978503584861755
50s5-26bio12	4049.2176	0.9978503584861755
50s5-26bio12	4058.8224	0.9978503584861755
50s5-26bio12	4068.427199999999	0.9978503584861755
50s5-26bio12	4078.032	0.9978503584861755
50s5-26bio12	4087.6368	0.9978503584861755
50s5-26bio12	4097.241599999999	0.9978503584861755
50s5-26bio12	4106.846399999999	0.9978503584861755
50s5-26bio12	4116.4511999999995	0.9978503584861755
50s5-26bio12	4126.0560000000005	0.9978503584861755
50s5-26bio12	4135.6608	0.9978503584861755
50s5-26bio12	4145.2656	0.9978503584861755
50s5-26bio12	4154.8704	0.9978503584861755
50s5-26bio12	4164.4752	0.9978503584861755
50s5-26bio12	4174.08	0.9978503584861755
50s5-26bio12	4183.6848	0.9978503584861755
50s5-26bio12	4193.2896	0.9978503584861755
50s5-26bio12	4202.894399999999	0.9978503584861755
50s5-26bio12	4212.499199999999	0.9978503584861755
50s5-26bio12	4222.104	0.9978503584861755
50s5-26bio12	4231.7088	0.9978503584861755
50s5-26bio12	4241.3135999999995	0.9978503584861755
50s5-26bio12	4250.9184	0.9978503584861755
50s5-26bio12	4260.5232	0.9978503584861755
50s5-26bio12	4270.128000000001	0.9978503584861755
50s5-26bio12	4279.7328	0.9978503584861755
50s5-26bio12	4289.3376	0.9978503584861755
50s5-26bio12	4298.9424	0.9978503584861755
50s5-26bio12	4308.547199999999	0.9978503584861755
50s5-26bio12	4318.152	0.9978503584861755
50s5-26bio12	4327.7568	0.9978503584861755
50s5-26bio12	4337.3616	0.9978503584861755
50s5-26bio12	4346.966399999999	0.9978503584861755
50s5-26bio12	4356.571199999999	0.9978503584861755
50s5-26bio12	4366.176	0.9978503584861755
50s5-26bio12	4375.7807999999995	0.9978503584861755
50s5-26bio12	4385.3856	0.9978503584861755
50s5-26bio12	4394.9904	0.9978503584861755
50s5-26bio12	4404.5952	0.9978503584861755
50s5-26bio12	4414.2	0.9978503584861755
