# Supplementary material for: Paleodistribution of Cercidiphyllaceae and Future Habitat Prediction for Cercidiphyllum japonicum Under Climate Change
Source: Ecol Evol. 2026 Jan 19;16(1):e72940. doi: 10.1002/ece3.72940 (PMC12815699; doi:10.1002/ece3.72940)
Supplement: Supplementary file 1 — Data S1: ece372940‐sup‐0001‐supinfo.zip. [file ECE3-16-e72940-s001.zip › 50s-26/plots/连香树_0_50s5-26bio12_only.dat]

variable	x	y
50s5-26bio12	-388.2	7.296576313819969E-6
50s5-26bio12	-378.5952	7.296576313819969E-6
50s5-26bio12	-368.99039999999997	7.296576313819969E-6
50s5-26bio12	-359.3856	7.296576313819969E-6
50s5-26bio12	-349.7808	7.296576313819969E-6
50s5-26bio12	-340.176	7.296576313819969E-6
50s5-26bio12	-330.5712	7.296576313819969E-6
50s5-26bio12	-320.9664	7.296576313819969E-6
50s5-26bio12	-311.3616	7.296576313819969E-6
50s5-26bio12	-301.7568	7.296576313819969E-6
50s5-26bio12	-292.152	7.296576313819969E-6
50s5-26bio12	-282.5472	7.296576313819969E-6
50s5-26bio12	-272.9424	7.296576313819969E-6
50s5-26bio12	-263.3376	7.296576313819969E-6
50s5-26bio12	-253.7328	7.296576313819969E-6
50s5-26bio12	-244.128	7.296576313819969E-6
50s5-26bio12	-234.5232	7.296576313819969E-6
50s5-26bio12	-224.91840000000002	7.296576313819969E-6
50s5-26bio12	-215.3136	7.296576313819969E-6
50s5-26bio12	-205.7088	7.296576313819969E-6
50s5-26bio12	-196.10399999999998	7.296576313819969E-6
50s5-26bio12	-186.4992	7.296576313819969E-6
50s5-26bio12	-176.89440000000002	7.296576313819969E-6
50s5-26bio12	-167.2896	7.296576313819969E-6
50s5-26bio12	-157.6848	7.296576313819969E-6
50s5-26bio12	-148.08	7.296576313819969E-6
50s5-26bio12	-138.4752	7.296576313819969E-6
50s5-26bio12	-128.87040000000002	7.296576313819969E-6
50s5-26bio12	-119.2656	7.296576313819969E-6
50s5-26bio12	-109.66080000000005	7.296576313819969E-6
50s5-26bio12	-100.05599999999998	7.296576313819969E-6
50s5-26bio12	-90.45120000000003	7.296576313819969E-6
50s5-26bio12	-80.84640000000002	7.296576313819969E-6
50s5-26bio12	-71.2416	7.296576313819969E-6
50s5-26bio12	-61.63680000000005	7.296576313819969E-6
50s5-26bio12	-52.03199999999998	7.296576313819969E-6
50s5-26bio12	-42.42720000000003	7.296576313819969E-6
50s5-26bio12	-32.822400000000016	7.296576313819969E-6
50s5-26bio12	-23.217600000000004	7.296576313819969E-6
50s5-26bio12	-13.61280000000005	7.296576313819969E-6
50s5-26bio12	-4.007999999999981	7.296576313819969E-6
50s5-26bio12	5.596799999999973	7.296576313819969E-6
50s5-26bio12	15.201599999999985	7.743748028588016E-6
50s5-26bio12	24.806399999999996	9.256514204025734E-6
50s5-26bio12	34.41119999999995	1.1064800673921127E-5
50s5-26bio12	44.01599999999996	1.3226334885985125E-5
50s5-26bio12	53.620799999999974	1.581012475071475E-5
50s5-26bio12	63.225599999999986	1.889865416160319E-5
50s5-26bio12	72.8304	2.259051507280674E-5
50s5-26bio12	82.43519999999995	2.7003568902728148E-5
50s5-26bio12	92.03999999999996	3.227868000976741E-5
50s5-26bio12	101.64479999999998	3.858423588098958E-5
50s5-26bio12	111.24959999999999	4.612151315086521E-5
50s5-26bio12	120.8544	5.513108044397086E-5
50s5-26bio12	130.45919999999995	6.590050179511309E-5
50s5-26bio12	140.06400000000002	7.877347525209188E-5
50s5-26bio12	149.66879999999998	9.416080865776166E-5
50s5-26bio12	159.27360000000004	1.1255354911554605E-4
50s5-26bio12	168.87839999999989	1.345384807791561E-4
50s5-26bio12	178.48319999999995	1.6081701323855668E-4
50s5-26bio12	188.08800000000002	1.9222736591473222E-4
50s5-26bio12	197.69279999999998	2.2977129265200347E-4
50s5-26bio12	207.29759999999993	2.7464600862003863E-4
50s5-26bio12	216.9023999999999	3.282818361185491E-4
50s5-26bio12	226.50719999999995	3.923881449736655E-4
50s5-26bio12	236.11200000000002	4.6900715096853673E-4
50s5-26bio12	245.71679999999998	5.605786573141813E-4
50s5-26bio12	255.32159999999993	6.700170342810452E-4
50s5-26bio12	264.9263999999999	8.008033619262278E-4
50s5-26bio12	274.53119999999996	9.570945403538644E-4
50s5-26bio12	284.136	0.0011438537621870637
50s5-26bio12	293.7408	0.0013670065673068166
50s5-26bio12	303.34559999999993	0.0016336217522621155
50s5-26bio12	312.9503999999999	0.00195213477127254
50s5-26bio12	322.55519999999996	0.002332604257389903
50s5-26bio12	332.16	0.002787020057439804
50s5-26bio12	341.7648	0.0033296654000878334
50s5-26bio12	351.36959999999993	0.003977544605731964
50s5-26bio12	360.9743999999999	0.004750886000692844
50s5-26bio12	370.57919999999996	0.005673728883266449
50s5-26bio12	380.184	0.006774610839784145
50s5-26bio12	389.7888	0.008087361231446266
50s5-26bio12	399.39359999999994	0.00965201761573553
50s5-26bio12	408.9983999999999	0.01151588000357151
50s5-26bio12	418.60319999999996	0.013734664767980576
50s5-26bio12	428.2079999999999	0.01637386530637741
50s5-26bio12	437.8128	0.01951017417013645
50s5-26bio12	447.41759999999994	0.02323303185403347
50s5-26bio12	457.0223999999999	0.027646241709589958
50s5-26bio12	466.62719999999996	0.032869547605514526
50s5-26bio12	476.2319999999999	0.03904008865356445
50s5-26bio12	485.8368	0.04631354659795761
50s5-26bio12	495.44159999999994	0.054864730685949326
50s5-26bio12	505.0463999999999	0.06488735973834991
50s5-26bio12	514.6512	0.07659253478050232
50s5-26bio12	524.2559999999999	0.09020553529262543
50s5-26bio12	533.8607999999999	0.10596039146184921
50s5-26bio12	543.4656	0.12409159541130066
50s5-26bio12	553.0703999999998	0.14482271671295166
50s5-26bio12	562.6751999999999	0.16835157573223114
50s5-26bio12	572.28	0.19483235478401184
50s5-26bio12	581.8848	0.2243545651435852
50s5-26bio12	591.4895999999999	0.25692272186279297
50s5-26bio12	601.0944	0.2924361526966095
50s5-26bio12	610.6992	0.3306739628314972
50s5-26bio12	620.3039999999999	0.371288001537323
50s5-26bio12	629.9087999999999	0.4113878309726715
50s5-26bio12	639.5136	0.42643895745277405
50s5-26bio12	649.1183999999998	0.4413119852542877
50s5-26bio12	658.7231999999999	0.4562910795211792
50s5-26bio12	668.328	0.47134965658187866
50s5-26bio12	677.9327999999998	0.4864605665206909
50s5-26bio12	687.5375999999999	0.5015962719917297
50s5-26bio12	697.1424	0.5167290568351746
50s5-26bio12	706.7472	0.5318312048912048
50s5-26bio12	716.3519999999999	0.5468752384185791
50s5-26bio12	725.9567999999997	0.5618341565132141
50s5-26bio12	735.5615999999998	0.5766815543174744
50s5-26bio12	745.1663999999998	0.5913916826248169
50s5-26bio12	754.7711999999999	0.6059399247169495
50s5-26bio12	764.376	0.6203027963638306
50s5-26bio12	773.9807999999998	0.6309393644332886
50s5-26bio12	783.5855999999999	0.6277772784233093
50s5-26bio12	793.1904	0.6246042251586914
50s5-26bio12	802.7951999999998	0.6214204430580139
50s5-26bio12	812.3999999999999	0.618226170539856
50s5-26bio12	822.0047999999997	0.6150216460227966
50s5-26bio12	831.6095999999998	0.611807107925415
50s5-26bio12	841.2143999999998	0.6085828542709351
50s5-26bio12	850.8191999999999	0.605349063873291
50s5-26bio12	860.424	0.602105975151062
50s5-26bio12	870.0287999999998	0.5988539457321167
50s5-26bio12	879.6335999999999	0.5955932140350342
50s5-26bio12	889.2384	0.5923239588737488
50s5-26bio12	898.8431999999998	0.5890465378761292
50s5-26bio12	908.4479999999999	0.5857611894607544
50s5-26bio12	918.0527999999997	0.5824682116508484
50s5-26bio12	927.6575999999998	0.5791678428649902
50s5-26bio12	937.2623999999998	0.5758603811264038
50s5-26bio12	946.8671999999999	0.572546124458313
50s5-26bio12	956.472	0.5692253708839417
50s5-26bio12	966.0767999999998	0.5658983588218689
50s5-26bio12	975.6815999999999	0.5625653862953186
50s5-26bio12	985.2864	0.5592267513275146
50s5-26bio12	994.8911999999998	0.5558827519416809
50s5-26bio12	1004.4959999999999	0.5525336861610413
50s5-26bio12	1014.1007999999997	0.5491797924041748
50s5-26bio12	1023.7055999999998	0.545821487903595
50s5-26bio12	1033.3103999999998	0.5424590110778809
50s5-26bio12	1042.9152	0.5390926599502563
50s5-26bio12	1052.52	0.5357227325439453
50s5-26bio12	1062.1247999999998	0.5323495268821716
50s5-26bio12	1071.7296	0.5290274620056152
50s5-26bio12	1081.3344	0.5264439582824707
50s5-26bio12	1090.9391999999998	0.5259283185005188
50s5-26bio12	1100.5439999999999	0.5258617997169495
50s5-26bio12	1110.1487999999997	0.5257952213287354
50s5-26bio12	1119.7535999999998	0.525728702545166
50s5-26bio12	1129.3583999999998	0.5256621241569519
50s5-26bio12	1138.9632	0.5255955457687378
50s5-26bio12	1148.568	0.5255290269851685
50s5-26bio12	1158.1727999999998	0.5254624485969543
50s5-26bio12	1167.7776	0.5253958702087402
50s5-26bio12	1177.3824	0.5253293514251709
50s5-26bio12	1186.9871999999998	0.5252627730369568
50s5-26bio12	1196.5919999999996	0.5251961946487427
50s5-26bio12	1206.1967999999997	0.5251296758651733
50s5-26bio12	1215.8015999999998	0.5250630974769592
50s5-26bio12	1225.4063999999998	0.5249965190887451
50s5-26bio12	1235.0112	0.524929940700531
50s5-26bio12	1244.6159999999998	0.5248634219169617
50s5-26bio12	1254.2207999999998	0.5247968435287476
50s5-26bio12	1263.8256	0.5247302651405334
50s5-26bio12	1273.4304	0.5246636867523193
50s5-26bio12	1283.0351999999998	0.5245971083641052
50s5-26bio12	1292.6399999999996	0.5245305895805359
50s5-26bio12	1302.2447999999997	0.5244640111923218
50s5-26bio12	1311.8495999999998	0.5243974328041077
50s5-26bio12	1321.4543999999999	0.5243308544158936
50s5-26bio12	1331.0592	0.5242642760276794
50s5-26bio12	1340.6639999999998	0.5241976976394653
50s5-26bio12	1350.2687999999998	0.5241311192512512
50s5-26bio12	1359.8736	0.5240645408630371
50s5-26bio12	1369.4784	0.5223690271377563
50s5-26bio12	1379.0831999999998	0.5187750458717346
50s5-26bio12	1388.6879999999996	0.5151792168617249
50s5-26bio12	1398.2927999999997	0.5115817189216614
50s5-26bio12	1407.8975999999998	0.5079830884933472
50s5-26bio12	1417.5023999999999	0.5043835639953613
50s5-26bio12	1427.1072	0.5007836818695068
50s5-26bio12	1436.7119999999998	0.497183620929718
50s5-26bio12	1446.3167999999998	0.49358391761779785
50s5-26bio12	1455.9216	0.4899848401546478
50s5-26bio12	1465.5264	0.48638683557510376
50s5-26bio12	1475.1311999999998	0.4827902019023895
50s5-26bio12	1484.7359999999996	0.47919538617134094
50s5-26bio12	1494.3407999999997	0.4756026864051819
50s5-26bio12	1503.9455999999998	0.47201254963874817
50s5-26bio12	1513.5503999999999	0.46842527389526367
50s5-26bio12	1523.1552	0.4648412764072418
50s5-26bio12	1532.7599999999998	0.4612608850002289
50s5-26bio12	1542.3647999999998	0.4576845169067383
50s5-26bio12	1551.9696	0.4541124701499939
50s5-26bio12	1561.5744	0.45054519176483154
50s5-26bio12	1571.1791999999998	0.4469829499721527
50s5-26bio12	1580.7839999999997	0.44342613220214844
50s5-26bio12	1590.3887999999997	0.43987512588500977
50s5-26bio12	1599.9935999999998	0.43633025884628296
50s5-26bio12	1609.5983999999999	0.43279188871383667
50s5-26bio12	1619.2032	0.42926034331321716
50s5-26bio12	1628.8079999999998	0.42573603987693787
50s5-26bio12	1638.4127999999998	0.4222192168235779
50s5-26bio12	1648.0176	0.41871029138565063
50s5-26bio12	1657.6224	0.4152095317840576
50s5-26bio12	1667.2272	0.41171735525131226
50s5-26bio12	1676.8319999999997	0.40823400020599365
50s5-26bio12	1686.4367999999997	0.40475988388061523
50s5-26bio12	1696.0415999999998	0.4012952446937561
50s5-26bio12	1705.6463999999999	0.3978404998779297
50s5-26bio12	1715.2511999999995	0.3943958282470703
50s5-26bio12	1724.856	0.3909616768360138
50s5-26bio12	1734.4607999999996	0.38753825426101685
50s5-26bio12	1744.0655999999997	0.3841259479522705
50s5-26bio12	1753.6703999999997	0.3807249367237091
50s5-26bio12	1763.2751999999998	0.37733566761016846
50s5-26bio12	1772.8799999999999	0.3739582896232605
50s5-26bio12	1782.4848	0.37059319019317627
50s5-26bio12	1792.0895999999996	0.3672405779361725
50s5-26bio12	1801.6944	0.363900750875473
50s5-26bio12	1811.2991999999997	0.36057403683662415
50s5-26bio12	1820.9039999999998	0.3572606146335602
50s5-26bio12	1830.5087999999998	0.3539608120918274
50s5-26bio12	1840.1135999999995	0.3506748378276825
50s5-26bio12	1849.7184	0.34740298986434937
50s5-26bio12	1859.3231999999996	0.34414544701576233
50s5-26bio12	1868.928	0.34090253710746765
50s5-26bio12	1878.5327999999997	0.33767443895339966
50s5-26bio12	1888.1375999999998	0.33446139097213745
50s5-26bio12	1897.7423999999999	0.33126363158226013
50s5-26bio12	1907.3471999999995	0.3280813694000244
50s5-26bio12	1916.952	0.324914813041687
50s5-26bio12	1926.5567999999996	0.3217642307281494
50s5-26bio12	1936.1615999999997	0.3186297118663788
50s5-26bio12	1945.7663999999997	0.3155115842819214
50s5-26bio12	1955.3711999999998	0.3124099373817444
50s5-26bio12	1964.9759999999999	0.30932503938674927
50s5-26bio12	1974.5808	0.3062569797039032
50s5-26bio12	1984.1855999999996	0.30320605635643005
50s5-26bio12	1993.7903999999996	0.3001723289489746
50s5-26bio12	2003.3951999999997	0.29715603590011597
50s5-26bio12	2012.9999999999998	0.2941572666168213
50s5-26bio12	2022.6047999999998	0.2911762595176697
50s5-26bio12	2032.2095999999995	0.2882131338119507
50s5-26bio12	2041.8144	0.28526800870895386
50s5-26bio12	2051.4192	0.2823410630226135
50s5-26bio12	2061.0240000000003	0.27943241596221924
50s5-26bio12	2070.6288	0.2765420973300934
50s5-26bio12	2080.2336	0.27367040514945984
50s5-26bio12	2089.8384	0.2708173990249634
50s5-26bio12	2099.4431999999997	0.2679831087589264
50s5-26bio12	2109.0480000000002	0.2651676535606384
50s5-26bio12	2118.6528	0.2623712420463562
50s5-26bio12	2128.2576	0.2595939040184021
50s5-26bio12	2137.8624	0.2568357288837433
50s5-26bio12	2147.4672	0.25409674644470215
50s5-26bio12	2157.072	0.251377135515213
50s5-26bio12	2166.6768	0.24867694079875946
50s5-26bio12	2176.2816	0.24599622189998627
50s5-26bio12	2185.8864	0.24333497881889343
50s5-26bio12	2195.4912	0.24069339036941528
50s5-26bio12	2205.096	0.23807145655155182
50s5-26bio12	2214.7008	0.23546923696994781
50s5-26bio12	2224.3055999999997	0.23288670182228088
50s5-26bio12	2233.9104	0.23032401502132416
50s5-26bio12	2243.5152	0.22778114676475525
50s5-26bio12	2253.1200000000003	0.22525808215141296
50s5-26bio12	2262.7248	0.22275497019290924
50s5-26bio12	2272.3296	0.2202717661857605
50s5-26bio12	2281.9344	0.21780848503112793
50s5-26bio12	2291.5391999999997	0.21536506712436676
50s5-26bio12	2301.1440000000002	0.21294167637825012
50s5-26bio12	2310.7488	0.21053822338581085
50s5-26bio12	2320.3536	0.20815473794937134
50s5-26bio12	2329.9584	0.20579113066196442
50s5-26bio12	2339.5632	0.20344753563404083
50s5-26bio12	2349.168	0.20112386345863342
50s5-26bio12	2358.7728	0.198820099234581
50s5-26bio12	2368.3776	0.19653618335723877
50s5-26bio12	2377.9824	0.1942722052335739
50s5-26bio12	2387.5872	0.19202806055545807
50s5-26bio12	2397.192	0.18980374932289124
50s5-26bio12	2406.7968	0.18759915232658386
50s5-26bio12	2416.4015999999997	0.1854143589735031
50s5-26bio12	2426.0064	0.18324926495552063
50s5-26bio12	2435.6112	0.18110384047031403
50s5-26bio12	2445.2160000000003	0.17897798120975494
50s5-26bio12	2454.8208	0.17687173187732697
50s5-26bio12	2464.4256	0.17478498816490173
50s5-26bio12	2474.0304	0.1727176457643509
50s5-26bio12	2483.6351999999997	0.1706697642803192
50s5-26bio12	2493.2400000000002	0.16864119470119476
50s5-26bio12	2502.8448	0.16663190722465515
50s5-26bio12	2512.4496	0.16464176774024963
50s5-26bio12	2522.0544	0.1626708060503006
50s5-26bio12	2531.6592	0.1607188880443573
50s5-26bio12	2541.264	0.15878595411777496
50s5-26bio12	2550.8688	0.15687188506126404
50s5-26bio12	2560.4736	0.15497668087482452
50s5-26bio12	2570.0784	0.15310020744800568
50s5-26bio12	2579.6832	0.15124240517616272
50s5-26bio12	2589.288	0.14940311014652252
50s5-26bio12	2598.8928	0.14758233726024628
50s5-26bio12	2608.4975999999997	0.14577995240688324
50s5-26bio12	2618.1024	0.14399586617946625
50s5-26bio12	2627.7072	0.14222992956638336
50s5-26bio12	2637.3120000000004	0.14048214256763458
50s5-26bio12	2646.9168	0.13875235617160797
50s5-26bio12	2656.5216	0.13704048097133636
50s5-26bio12	2666.1264	0.13534636795520782
50s5-26bio12	2675.7311999999997	0.13366998732089996
50s5-26bio12	2685.3360000000002	0.13201119005680084
50s5-26bio12	2694.9408	0.1303698569536209
50s5-26bio12	2704.5456	0.1287459284067154
50s5-26bio12	2714.1504	0.12713928520679474
50s5-26bio12	2723.7552	0.1255497932434082
50s5-26bio12	2733.3599999999997	0.12397731840610504
50s5-26bio12	2742.9648	0.12242181599140167
50s5-26bio12	2752.5696	0.12088313698768616
50s5-26bio12	2762.1744	0.11936116218566895
50s5-26bio12	2771.7792	0.1178557500243187
50s5-26bio12	2781.3839999999996	0.11636684834957123
50s5-26bio12	2790.9888	0.1148943081498146
50s5-26bio12	2800.5935999999997	0.11343801021575928
50s5-26bio12	2810.1984	0.11199779808521271
50s5-26bio12	2819.8032	0.11057362705469131
50s5-26bio12	2829.408	0.10916534066200256
50s5-26bio12	2839.0128	0.1077728196978569
50s5-26bio12	2848.6175999999996	0.1063959002494812
50s5-26bio12	2858.2224	0.10503453761339188
50s5-26bio12	2867.8271999999997	0.10368857532739639
50s5-26bio12	2877.432	0.1023578867316246
50s5-26bio12	2887.0368	0.10104231536388397
50s5-26bio12	2896.6416	0.09974180907011032
50s5-26bio12	2906.2464	0.09845620393753052
50s5-26bio12	2915.8512	0.09718535095453262
50s5-26bio12	2925.4559999999997	0.09592919051647186
50s5-26bio12	2935.0608	0.0946875587105751
50s5-26bio12	2944.6656	0.0934603363275528
50s5-26bio12	2954.2704	0.092247374355793
50s5-26bio12	2963.8752	0.09104859828948975
50s5-26bio12	2973.4799999999996	0.0898638591170311
50s5-26bio12	2983.0848	0.0886930376291275
50s5-26bio12	2992.6895999999997	0.08753596991300583
50s5-26bio12	3002.2944	0.0863925963640213
50s5-26bio12	3011.8992	0.08526276051998138
50s5-26bio12	3021.504	0.08414633572101593
50s5-26bio12	3031.1088	0.0830431804060936
50s5-26bio12	3040.7135999999996	0.08195321261882782
50s5-26bio12	3050.3184	0.08087629824876785
50s5-26bio12	3059.9231999999997	0.07981230318546295
50s5-26bio12	3069.528	0.07876107841730118
50s5-26bio12	3079.1328	0.07772255688905716
50s5-26bio12	3088.7376	0.07669658213853836
50s5-26bio12	3098.3424	0.07568304985761642
50s5-26bio12	3107.9472	0.07468179613351822
50s5-26bio12	3117.5519999999997	0.07369276136159897
50s5-26bio12	3127.1568	0.07271578907966614
50s5-26bio12	3136.7616	0.07175074517726898
50s5-26bio12	3146.3664	0.07079755514860153
50s5-26bio12	3155.9712	0.06985607743263245
50s5-26bio12	3165.5759999999996	0.06892619282007217
50s5-26bio12	3175.1808	0.06800775229930878
50s5-26bio12	3184.7855999999997	0.06710068881511688
50s5-26bio12	3194.3904	0.06620486825704575
50s5-26bio12	3203.9952	0.06532017141580582
50s5-26bio12	3213.6	0.06444645673036575
50s5-26bio12	3223.2048	0.06358365714550018
50s5-26bio12	3232.8095999999996	0.06273163110017776
50s5-26bio12	3242.4144	0.06189027056097984
50s5-26bio12	3252.0191999999997	0.061059437692165375
50s5-26bio12	3261.624	0.06023906171321869
50s5-26bio12	3271.2288	0.05942901223897934
50s5-26bio12	3280.8336	0.058629173785448074
50s5-26bio12	3290.4384	0.057839419692754745
50s5-26bio12	3300.0432	0.057059675455093384
50s5-26bio12	3309.6479999999997	0.05628981813788414
50s5-26bio12	3319.2528	0.05552973598241806
50s5-26bio12	3328.8576	0.054779302328825
50s5-26bio12	3338.4624	0.05403845012187958
50s5-26bio12	3348.0672	0.053307048976421356
50s5-26bio12	3357.6719999999996	0.05258497968316078
50s5-26bio12	3367.2768	0.05187217518687248
50s5-26bio12	3376.8815999999997	0.05116850882768631
50s5-26bio12	3386.4864000000002	0.050473880022764206
50s5-26bio12	3396.0912	0.04978816956281662
50s5-26bio12	3405.696	0.04911131039261818
50s5-26bio12	3415.3008	0.048443183302879333
50s5-26bio12	3424.9055999999996	0.04778369143605232
50s5-26bio12	3434.5104	0.0471327118575573
50s5-26bio12	3444.1151999999997	0.04649018868803978
50s5-26bio12	3453.72	0.04585599899291992
50s5-26bio12	3463.3248	0.04523005336523056
50s5-26bio12	3472.9296	0.04461223632097244
50s5-26bio12	3482.5344	0.044002484530210495
50s5-26bio12	3492.1392	0.043400686234235764
50s5-26bio12	3501.7439999999997	0.042806752026081085
50s5-26bio12	3511.3488	0.042220570147037506
50s5-26bio12	3520.9536	0.04164208471775055
50s5-26bio12	3530.5584	0.04107118025422096
50s5-26bio12	3540.1632	0.04050777480006218
50s5-26bio12	3549.7679999999996	0.039951764047145844
50s5-26bio12	3559.3728	0.03940308094024658
50s5-26bio12	3568.9775999999997	0.038861632347106934
50s5-26bio12	3578.5824000000002	0.03832731023430824
50s5-26bio12	3588.1872	0.03780006244778633
50s5-26bio12	3597.792	0.03727978467941284
50s5-26bio12	3607.3968	0.03676639497280121
50s5-26bio12	3617.0015999999996	0.03625979274511337
50s5-26bio12	3626.6064	0.035759929567575455
50s5-26bio12	3636.2111999999997	0.0352667011320591
50s5-26bio12	3645.816	0.03478003293275833
50s5-26bio12	3655.4208	0.0342998281121254
50s5-26bio12	3665.0256	0.033826034516096115
50s5-26bio12	3674.6304	0.033358559012413025
50s5-26bio12	3684.2352	0.03289732336997986
50s5-26bio12	3693.8399999999997	0.03244224190711975
50s5-26bio12	3703.4448	0.03199325501918793
50s5-26bio12	3713.0495999999994	0.03155028074979782
50s5-26bio12	3722.6544000000004	0.031113244593143463
50s5-26bio12	3732.2591999999995	0.03068205714225769
50s5-26bio12	3741.8639999999996	0.030256669968366623
50s5-26bio12	3751.4687999999996	0.029837001115083694
50s5-26bio12	3761.0735999999997	0.029422974213957787
50s5-26bio12	3770.6784	0.02901451103389263
50s5-26bio12	3780.2832	0.0286115612834692
50s5-26bio12	3789.888	0.028214044868946075
50s5-26bio12	3799.4928	0.02782188355922699
50s5-26bio12	3809.0976	0.027435028925538063
50s5-26bio12	3818.702399999999	0.027053404599428177
50s5-26bio12	3828.3071999999993	0.02667694166302681
50s5-26bio12	3837.9120000000003	0.02630556747317314
50s5-26bio12	3847.5168000000003	0.025939233601093292
50s5-26bio12	3857.1215999999995	0.025577867403626442
50s5-26bio12	3866.7263999999996	0.025221405550837517
50s5-26bio12	3876.3311999999996	0.024869777262210846
50s5-26bio12	3885.9360000000006	0.02452293410897255
50s5-26bio12	3895.5407999999998	0.024180810898542404
50s5-26bio12	3905.1456	0.023843342438340187
50s5-26bio12	3914.7504	0.023510461673140526
50s5-26bio12	3924.355199999999	0.023182125762104988
50s5-26bio12	3933.96	0.02285826951265335
50s5-26bio12	3943.5648	0.02253883145749569
50s5-26bio12	3953.1696	0.02222375012934208
50s5-26bio12	3962.7743999999993	0.02191298082470894
50s5-26bio12	3972.3791999999994	0.021606462076306343
50s5-26bio12	3981.9840000000004	0.021304136142134666
50s5-26bio12	3991.5888000000004	0.021005943417549133
50s5-26bio12	4001.1935999999996	0.02071184292435646
50s5-26bio12	4010.7983999999997	0.020421775057911873
50s5-26bio12	4020.4031999999997	0.02032596990466118
50s5-26bio12	4030.008	0.02032596990466118
50s5-26bio12	4039.6128	0.02032596990466118
50s5-26bio12	4049.2176	0.02032596990466118
50s5-26bio12	4058.8224	0.02032596990466118
50s5-26bio12	4068.427199999999	0.02032596990466118
50s5-26bio12	4078.032	0.02032596990466118
50s5-26bio12	4087.6368	0.02032596990466118
50s5-26bio12	4097.241599999999	0.02032596990466118
50s5-26bio12	4106.846399999999	0.02032596990466118
50s5-26bio12	4116.4511999999995	0.02032596990466118
50s5-26bio12	4126.0560000000005	0.02032596990466118
50s5-26bio12	4135.6608	0.02032596990466118
50s5-26bio12	4145.2656	0.02032596990466118
50s5-26bio12	4154.8704	0.02032596990466118
50s5-26bio12	4164.4752	0.02032596990466118
50s5-26bio12	4174.08	0.02032596990466118
50s5-26bio12	4183.6848	0.02032596990466118
50s5-26bio12	4193.2896	0.02032596990466118
50s5-26bio12	4202.894399999999	0.02032596990466118
50s5-26bio12	4212.499199999999	0.02032596990466118
50s5-26bio12	4222.104	0.02032596990466118
50s5-26bio12	4231.7088	0.02032596990466118
50s5-26bio12	4241.3135999999995	0.02032596990466118
50s5-26bio12	4250.9184	0.02032596990466118
50s5-26bio12	4260.5232	0.02032596990466118
50s5-26bio12	4270.128000000001	0.02032596990466118
50s5-26bio12	4279.7328	0.02032596990466118
50s5-26bio12	4289.3376	0.02032596990466118
50s5-26bio12	4298.9424	0.02032596990466118
50s5-26bio12	4308.547199999999	0.02032596990466118
50s5-26bio12	4318.152	0.02032596990466118
50s5-26bio12	4327.7568	0.02032596990466118
50s5-26bio12	4337.3616	0.02032596990466118
50s5-26bio12	4346.966399999999	0.02032596990466118
50s5-26bio12	4356.571199999999	0.02032596990466118
50s5-26bio12	4366.176	0.02032596990466118
50s5-26bio12	4375.7807999999995	0.02032596990466118
50s5-26bio12	4385.3856	0.02032596990466118
50s5-26bio12	4394.9904	0.02032596990466118
50s5-26bio12	4404.5952	0.02032596990466118
50s5-26bio12	4414.2	0.02032596990466118
