# Supplementary material for: Paleodistribution of Cercidiphyllaceae and Future Habitat Prediction for Cercidiphyllum japonicum Under Climate Change
Source: Ecol Evol. 2026 Jan 19;16(1):e72940. doi: 10.1002/ece3.72940 (PMC12815699; doi:10.1002/ece3.72940)
Supplement: Supplementary file 1 — Data S1: ece372940‐sup‐0001‐supinfo.zip. [file ECE3-16-e72940-s001.zip › 50s-26/plots/连香树_0_50s5-26bio15.dat]

variable	x	y
50s5-26bio15	10.165023803710938	0.8255101442337036
50s5-26bio15	10.499142578125	0.8255101442337036
50s5-26bio15	10.833261352539063	0.8255101442337036
50s5-26bio15	11.167380126953125	0.8255101442337036
50s5-26bio15	11.501498901367187	0.8255101442337036
50s5-26bio15	11.83561767578125	0.8255101442337036
50s5-26bio15	12.169736450195312	0.8255101442337036
50s5-26bio15	12.503855224609374	0.8255101442337036
50s5-26bio15	12.837973999023438	0.8255101442337036
50s5-26bio15	13.1720927734375	0.8255101442337036
50s5-26bio15	13.506211547851562	0.8255101442337036
50s5-26bio15	13.840330322265626	0.8255101442337036
50s5-26bio15	14.174449096679687	0.8255101442337036
50s5-26bio15	14.50856787109375	0.8255101442337036
50s5-26bio15	14.842686645507811	0.8255101442337036
50s5-26bio15	15.176805419921875	0.8255101442337036
50s5-26bio15	15.510924194335939	0.8255101442337036
50s5-26bio15	15.84504296875	0.8255101442337036
50s5-26bio15	16.179161743164062	0.8255101442337036
50s5-26bio15	16.513280517578124	0.8255101442337036
50s5-26bio15	16.847399291992186	0.8255101442337036
50s5-26bio15	17.181518066406248	0.8255101442337036
50s5-26bio15	17.515636840820314	0.8255101442337036
50s5-26bio15	17.849755615234375	0.8255101442337036
50s5-26bio15	18.183874389648437	0.8255101442337036
50s5-26bio15	18.5179931640625	0.8255101442337036
50s5-26bio15	18.85211193847656	0.8255101442337036
50s5-26bio15	19.186230712890627	0.8255101442337036
50s5-26bio15	19.520349487304685	0.8255101442337036
50s5-26bio15	19.85446826171875	0.8255101442337036
50s5-26bio15	20.188587036132812	0.8255101442337036
50s5-26bio15	20.522705810546874	0.8255101442337036
50s5-26bio15	20.85682458496094	0.8255101442337036
50s5-26bio15	21.190943359374998	0.8255101442337036
50s5-26bio15	21.525062133789064	0.8255101442337036
50s5-26bio15	21.859180908203125	0.8255101442337036
50s5-26bio15	22.193299682617187	0.8255101442337036
50s5-26bio15	22.52741845703125	0.8255101442337036
50s5-26bio15	22.86153723144531	0.8255101442337036
50s5-26bio15	23.195656005859377	0.8255101442337036
50s5-26bio15	23.529774780273435	0.8255101442337036
50s5-26bio15	23.8638935546875	0.8255101442337036
50s5-26bio15	24.198012329101562	0.8249115943908691
50s5-26bio15	24.532131103515624	0.8231061100959778
50s5-26bio15	24.86624987792969	0.8212860822677612
50s5-26bio15	25.200368652343748	0.8194514513015747
50s5-26bio15	25.534487426757813	0.8176021575927734
50s5-26bio15	25.868606201171875	0.8157382011413574
50s5-26bio15	26.202724975585937	0.8138595223426819
50s5-26bio15	26.53684375	0.811966061592102
50s5-26bio15	26.87096252441406	0.8100578784942627
50s5-26bio15	27.205081298828127	0.808134913444519
50s5-26bio15	27.53920007324219	0.8061971068382263
50s5-26bio15	27.87331884765625	0.8042444586753845
50s5-26bio15	28.207437622070312	0.8022770285606384
50s5-26bio15	28.541556396484374	0.8002946972846985
50s5-26bio15	28.875675170898436	0.7982974648475647
50s5-26bio15	29.2097939453125	0.7962853908538818
50s5-26bio15	29.543912719726563	0.7942583560943604
50s5-26bio15	29.878031494140625	0.7922164797782898
50s5-26bio15	30.212150268554687	0.7901596426963806
50s5-26bio15	30.54626904296875	0.7880879044532776
50s5-26bio15	30.88038781738281	0.7860012650489807
50s5-26bio15	31.214506591796876	0.78389972448349
50s5-26bio15	31.54862536621094	0.7817832231521606
50s5-26bio15	31.882744140625	0.7796518802642822
50s5-26bio15	32.21686291503906	0.7775055766105652
50s5-26bio15	32.550981689453124	0.7753444314002991
50s5-26bio15	32.88510046386719	0.7731684446334839
50s5-26bio15	33.219219238281255	0.7709775567054749
50s5-26bio15	33.55333801269531	0.7687718868255615
50s5-26bio15	33.88745678710937	0.7665513753890991
50s5-26bio15	34.22157556152344	0.7643160820007324
50s5-26bio15	34.5556943359375	0.7620660066604614
50s5-26bio15	34.88981311035156	0.7598012685775757
50s5-26bio15	35.223931884765626	0.7575217485427856
50s5-26bio15	35.558050659179685	0.7552276253700256
50s5-26bio15	35.89216943359375	0.7529188394546509
50s5-26bio15	36.226288208007816	0.7505955100059509
50s5-26bio15	36.560406982421874	0.748257577419281
50s5-26bio15	36.89452575683593	0.7459052205085754
50s5-26bio15	37.22864453125	0.7435383796691895
50s5-26bio15	37.56276330566406	0.7411571145057678
50s5-26bio15	37.89688208007813	0.7387615442276001
50s5-26bio15	38.23100085449219	0.7363516688346863
50s5-26bio15	38.565119628906245	0.7339276075363159
50s5-26bio15	38.89923840332031	0.731489360332489
50s5-26bio15	39.233357177734376	0.7290369868278503
50s5-26bio15	39.56747595214844	0.7265706658363342
50s5-26bio15	39.9015947265625	0.7240902781486511
50s5-26bio15	40.23571350097656	0.7215961217880249
50s5-26bio15	40.569832275390624	0.7190881371498108
50s5-26bio15	40.90395104980469	0.7165663838386536
50s5-26bio15	41.238069824218755	0.7140310406684875
50s5-26bio15	41.57218859863281	0.7114821076393127
50s5-26bio15	41.90630737304687	0.7089197635650635
50s5-26bio15	42.24042614746094	0.7063440680503845
50s5-26bio15	42.574544921875	0.7037550806999207
50s5-26bio15	42.90866369628906	0.7011529207229614
50s5-26bio15	43.242782470703126	0.6985377073287964
50s5-26bio15	43.576901245117185	0.6959095001220703
50s5-26bio15	43.91102001953125	0.6932684779167175
50s5-26bio15	44.245138793945316	0.6906147003173828
50s5-26bio15	44.579257568359374	0.6879482865333557
50s5-26bio15	44.91337634277344	0.6852694153785706
50s5-26bio15	45.2474951171875	0.6825780868530273
50s5-26bio15	45.58161389160156	0.6798745393753052
50s5-26bio15	45.91573266601562	0.6771588325500488
50s5-26bio15	46.24985144042969	0.6744311451911926
50s5-26bio15	46.58397021484375	0.6716915965080261
50s5-26bio15	46.91808898925781	0.6689402461051941
50s5-26bio15	47.252207763671876	0.6661773324012756
50s5-26bio15	47.586326538085935	0.6634029746055603
50s5-26bio15	47.9204453125	0.6606172919273376
50s5-26bio15	48.254564086914066	0.657820463180542
50s5-26bio15	48.588682861328124	0.6550126075744629
50s5-26bio15	48.92280163574219	0.6521939039230347
50s5-26bio15	49.25692041015625	0.6493645310401917
50s5-26bio15	49.59103918457031	0.6465245485305786
50s5-26bio15	49.92515795898437	0.6436741948127747
50s5-26bio15	50.25927673339844	0.6408136487007141
50s5-26bio15	50.5933955078125	0.6379430890083313
50s5-26bio15	50.92751428222656	0.6350626349449158
50s5-26bio15	51.261633056640626	0.6321724057197571
50s5-26bio15	51.595751831054685	0.6292727589607239
50s5-26bio15	51.92987060546875	0.6263636946678162
50s5-26bio15	52.263989379882815	0.6234455108642578
50s5-26bio15	52.598108154296874	0.6205182671546936
50s5-26bio15	52.93222692871094	0.6175822615623474
50s5-26bio15	53.266345703125	0.6146376729011536
50s5-26bio15	53.60046447753906	0.6116846799850464
50s5-26bio15	53.93458325195313	0.6087234020233154
50s5-26bio15	54.26870202636719	0.6057541370391846
50s5-26bio15	54.60282080078125	0.6027770042419434
50s5-26bio15	54.93693957519531	0.5997923016548157
50s5-26bio15	55.271058349609376	0.5968001484870911
50s5-26bio15	55.605177124023434	0.5938007235527039
50s5-26bio15	55.9392958984375	0.5907943844795227
50s5-26bio15	56.273414672851565	0.5877811908721924
50s5-26bio15	56.607533447265624	0.584761381149292
50s5-26bio15	56.94165222167969	0.5817352533340454
50s5-26bio15	57.27577099609375	0.5787028670310974
50s5-26bio15	57.60988977050781	0.5756645798683167
50s5-26bio15	57.94400854492188	0.5726205706596375
50s5-26bio15	58.27812731933594	0.5695710778236389
50s5-26bio15	58.61224609375	0.5665162205696106
50s5-26bio15	58.94636486816406	0.5634563565254211
50s5-26bio15	59.280483642578126	0.5603916645050049
50s5-26bio15	59.614602416992184	0.5573223829269409
50s5-26bio15	59.94872119140625	0.5542486310005188
50s5-26bio15	60.282839965820315	0.5511707663536072
50s5-26bio15	60.616958740234374	0.5480890274047852
50s5-26bio15	60.95107751464844	0.5450035333633423
50s5-26bio15	61.2851962890625	0.5419145822525024
50s5-26bio15	61.61931506347656	0.5388224124908447
50s5-26bio15	61.95343383789063	0.5357272624969482
50s5-26bio15	62.28755261230469	0.5326293706893921
50s5-26bio15	62.62167138671875	0.5295289754867554
50s5-26bio15	62.95579016113281	0.5294468402862549
50s5-26bio15	63.289908935546876	0.5314545035362244
50s5-26bio15	63.624027709960934	0.5336557626724243
50s5-26bio15	63.958146484375	0.535855770111084
50s5-26bio15	64.29226525878906	0.538054347038269
50s5-26bio15	64.62638403320312	0.5402514338493347
50s5-26bio15	64.96050280761719	0.5424469709396362
50s5-26bio15	65.29462158203125	0.544640839099884
50s5-26bio15	65.62874035644532	0.5468329787254333
50s5-26bio15	65.96285913085939	0.5490233302116394
50s5-26bio15	66.29697790527344	0.5512117743492126
50s5-26bio15	66.6310966796875	0.5533982515335083
50s5-26bio15	66.96521545410155	0.5555826425552368
50s5-26bio15	67.29933422851562	0.5577648878097534
50s5-26bio15	67.63345300292968	0.5599449276924133
50s5-26bio15	67.96757177734375	0.562122642993927
50s5-26bio15	68.30169055175782	0.5642979741096497
50s5-26bio15	68.63580932617188	0.5664708018302917
50s5-26bio15	68.96992810058595	0.5686410665512085
50s5-26bio15	69.304046875	0.5708087682723999
50s5-26bio15	69.63816564941406	0.5729737281799316
50s5-26bio15	69.97228442382813	0.5751358866691589
50s5-26bio15	70.30640319824218	0.577295184135437
50s5-26bio15	70.64052197265624	0.5794515013694763
50s5-26bio15	70.97464074707031	0.5816048383712769
50s5-26bio15	71.30875952148438	0.5837550759315491
50s5-26bio15	71.64287829589844	0.5859020352363586
50s5-26bio15	71.9769970703125	0.5880458354949951
50s5-26bio15	72.31111584472657	0.5901862978935242
50s5-26bio15	72.64523461914062	0.5924261212348938
50s5-26bio15	72.97935339355469	0.5948885679244995
50s5-26bio15	73.31347216796874	0.5974360108375549
50s5-26bio15	73.6475909423828	0.5999782681465149
50s5-26bio15	73.98170971679687	0.6025151610374451
50s5-26bio15	74.31582849121094	0.6050464510917664
50s5-26bio15	74.649947265625	0.6075722575187683
50s5-26bio15	74.98406604003907	0.610092282295227
50s5-26bio15	75.31818481445312	0.6126063466072083
50s5-26bio15	75.65230358886718	0.6151145696640015
50s5-26bio15	75.98642236328125	0.6176165342330933
50s5-26bio15	76.32054113769532	0.620112419128418
50s5-26bio15	76.65465991210938	0.6229648590087891
50s5-26bio15	76.98877868652343	0.6259729266166687
50s5-26bio15	77.3228974609375	0.6289713382720947
50s5-26bio15	77.65701623535156	0.6319597959518433
50s5-26bio15	77.99113500976563	0.6349381804466248
50s5-26bio15	78.3252537841797	0.6379063129425049
50s5-26bio15	78.65937255859374	0.6408638954162598
50s5-26bio15	78.99349133300781	0.6438108682632446
50s5-26bio15	79.32761010742188	0.6467469930648804
50s5-26bio15	79.66172888183594	0.6496720314025879
50s5-26bio15	79.99584765625	0.6525858640670776
50s5-26bio15	80.32996643066406	0.6566553115844727
50s5-26bio15	80.66408520507812	0.6610313653945923
50s5-26bio15	80.99820397949219	0.66538006067276
50s5-26bio15	81.33232275390625	0.6697008013725281
50s5-26bio15	81.6664415283203	0.6739931106567383
50s5-26bio15	82.00056030273437	0.6782563924789429
50s5-26bio15	82.33467907714844	0.6824902892112732
50s5-26bio15	82.6687978515625	0.6866941452026367
50s5-26bio15	83.00291662597657	0.69086754322052
50s5-26bio15	83.33703540039062	0.6950100660324097
50s5-26bio15	83.67115417480468	0.6991212964057922
50s5-26bio15	84.00527294921875	0.70320063829422
50s5-26bio15	84.33939172363282	0.7072479724884033
50s5-26bio15	84.67351049804688	0.7112626433372498
50s5-26bio15	85.00762927246093	0.7152445316314697
50s5-26bio15	85.341748046875	0.719193160533905
50s5-26bio15	85.67586682128906	0.723108172416687
50s5-26bio15	86.00998559570313	0.7269894480705261
50s5-26bio15	86.3441043701172	0.7308364510536194
50s5-26bio15	86.67822314453124	0.7346490621566772
50s5-26bio15	87.01234191894531	0.7384270429611206
50s5-26bio15	87.34646069335938	0.7421700358390808
50s5-26bio15	87.68057946777344	0.7458779811859131
50s5-26bio15	88.0146982421875	0.7495505809783936
50s5-26bio15	88.34881701660156	0.7531875967979431
50s5-26bio15	88.68293579101562	0.7567890286445618
50s5-26bio15	89.01705456542969	0.7603545188903809
50s5-26bio15	89.35117333984375	0.7638841867446899
50s5-26bio15	89.6852921142578	0.7673776745796204
50s5-26bio15	90.01941088867187	0.7708349823951721
50s5-26bio15	90.35352966308594	0.7742560505867004
50s5-26bio15	90.6876484375	0.7769589424133301
50s5-26bio15	91.02176721191407	0.7742810249328613
50s5-26bio15	91.35588598632812	0.770967423915863
50s5-26bio15	91.69000476074218	0.7676199078559875
50s5-26bio15	92.02412353515625	0.7642383575439453
50s5-26bio15	92.35824230957031	0.760175347328186
50s5-26bio15	92.69236108398438	0.7556684017181396
50s5-26bio15	93.02647985839843	0.7511044144630432
50s5-26bio15	93.3605986328125	0.7464838624000549
50s5-26bio15	93.69471740722656	0.7418068647384644
50s5-26bio15	94.02883618164063	0.737074077129364
50s5-26bio15	94.3629549560547	0.7322858572006226
50s5-26bio15	94.69707373046874	0.7274426221847534
50s5-26bio15	95.03119250488281	0.7225450873374939
50s5-26bio15	95.36531127929688	0.7175936102867126
50s5-26bio15	95.69943005371094	0.7125888466835022
50s5-26bio15	96.033548828125	0.7075316905975342
50s5-26bio15	96.36766760253906	0.7024226188659668
50s5-26bio15	96.70178637695312	0.6972624659538269
50s5-26bio15	97.03590515136719	0.6920521855354309
50s5-26bio15	97.37002392578125	0.6867924332618713
50s5-26bio15	97.70414270019532	0.6814842224121094
50s5-26bio15	98.03826147460937	0.6761284470558167
50s5-26bio15	98.37238024902344	0.6707260608673096
50s5-26bio15	98.7064990234375	0.6652783155441284
50s5-26bio15	99.04061779785157	0.6597860455513
50s5-26bio15	99.37473657226562	0.6542505621910095
50s5-26bio15	99.70885534667968	0.6486729383468628
50s5-26bio15	100.04297412109375	0.6430543661117554
50s5-26bio15	100.37709289550781	0.6373962759971619
50s5-26bio15	100.71121166992188	0.631699800491333
50s5-26bio15	101.04533044433593	0.6259663105010986
50s5-26bio15	101.37944921875	0.6201973557472229
50s5-26bio15	101.71356799316406	0.6143940687179565
50s5-26bio15	102.04768676757813	0.6085582971572876
50s5-26bio15	102.3818055419922	0.602691113948822
50s5-26bio15	102.71592431640624	0.5967942476272583
50s5-26bio15	103.05004309082031	0.5908694863319397
50s5-26bio15	103.38416186523438	0.5849180221557617
50s5-26bio15	103.71828063964844	0.578941822052002
50s5-26bio15	104.0523994140625	0.5729422569274902
50s5-26bio15	104.38651818847656	0.5669211745262146
50s5-26bio15	104.72063696289062	0.5608803629875183
50s5-26bio15	105.05475573730469	0.5548213720321655
50s5-26bio15	105.38887451171875	0.5487459897994995
50s5-26bio15	105.72299328613282	0.5426562428474426
50s5-26bio15	106.05711206054687	0.5365535616874695
50s5-26bio15	106.39123083496094	0.5304400324821472
50s5-26bio15	106.725349609375	0.52431720495224
50s5-26bio15	107.05946838378907	0.5181870460510254
50s5-26bio15	107.39358715820312	0.5120515823364258
50s5-26bio15	107.72770593261718	0.5059123039245605
50s5-26bio15	108.06182470703125	0.49977144598960876
50s5-26bio15	108.39594348144531	0.49363046884536743
50s5-26bio15	108.73006225585938	0.4874914288520813
50s5-26bio15	109.06418103027343	0.48135629296302795
50s5-26bio15	109.3982998046875	0.47522664070129395
50s5-26bio15	109.73241857910156	0.46910443902015686
50s5-26bio15	110.06653735351563	0.4629916846752167
50s5-26bio15	110.4006561279297	0.4568898677825928
50s5-26bio15	110.73477490234374	0.4508011043071747
50s5-26bio15	111.06889367675781	0.4447269141674042
50s5-26bio15	111.40301245117188	0.4386691749095917
50s5-26bio15	111.73713122558594	0.4326298236846924
50s5-26bio15	112.07125	0.4266102612018585
50s5-26bio15	112.40536877441406	0.42061251401901245
50s5-26bio15	112.73948754882812	0.4146379828453064
50s5-26bio15	113.07360632324219	0.4086884558200836
50s5-26bio15	113.40772509765625	0.402765691280365
50s5-26bio15	113.74184387207032	0.39687100052833557
50s5-26bio15	114.07596264648437	0.39100611209869385
50s5-26bio15	114.41008142089844	0.38517266511917114
50s5-26bio15	114.7442001953125	0.37937191128730774
50s5-26bio15	115.07831896972657	0.3736055791378021
50s5-26bio15	115.41243774414062	0.36787480115890503
50s5-26bio15	115.74655651855468	0.3621810972690582
50s5-26bio15	116.08067529296875	0.3565259277820587
50s5-26bio15	116.41479406738281	0.35091036558151245
50s5-26bio15	116.74891284179688	0.34533578157424927
50s5-26bio15	117.08303161621093	0.3398035168647766
50s5-26bio15	117.417150390625	0.3343144953250885
50s5-26bio15	117.75126916503906	0.32887011766433716
50s5-26bio15	118.08538793945313	0.32347118854522705
50s5-26bio15	118.4195067138672	0.3181188702583313
50s5-26bio15	118.75362548828124	0.31281426548957825
50s5-26bio15	119.08774426269531	0.3075581192970276
50s5-26bio15	119.42186303710938	0.30235156416893005
50s5-26bio15	119.75598181152344	0.2971951961517334
50s5-26bio15	120.0901005859375	0.29208993911743164
50s5-26bio15	120.42421936035156	0.2870366871356964
50s5-26bio15	120.75833813476562	0.2820358872413635
50s5-26bio15	121.09245690917969	0.27708837389945984
50s5-26bio15	121.42657568359375	0.27219486236572266
50s5-26bio15	121.76069445800782	0.26735571026802063
50s5-26bio15	122.09481323242187	0.26257163286209106
50s5-26bio15	122.42893200683594	0.25784292817115784
50s5-26bio15	122.76305078125	0.2531701624393463
50s5-26bio15	123.09716955566407	0.2485538274049759
50s5-26bio15	123.43128833007812	0.24399405717849731
50s5-26bio15	123.76540710449218	0.23949137330055237
50s5-26bio15	124.09952587890625	0.23504585027694702
50s5-26bio15	124.43364465332031	0.23065781593322754
50s5-26bio15	124.76776342773438	0.2263275682926178
50s5-26bio15	125.10188220214843	0.22205504775047302
50s5-26bio15	125.4360009765625	0.21784047782421112
50s5-26bio15	125.77011975097656	0.21368402242660522
50s5-26bio15	126.10423852539063	0.2095855325460434
50s5-26bio15	126.4383572998047	0.20554518699645996
50s5-26bio15	126.77247607421874	0.2015627771615982
50s5-26bio15	127.10659484863281	0.19763833284378052
50s5-26bio15	127.44071362304688	0.1937718540430069
50s5-26bio15	127.77483239746094	0.18996299803256989
50s5-26bio15	128.108951171875	0.18621182441711426
50s5-26bio15	128.44306994628906	0.18251794576644897
50s5-26bio15	128.77718872070312	0.1788812279701233
50s5-26bio15	129.1113074951172	0.1753014326095581
50s5-26bio15	129.44542626953125	0.17177845537662506
50s5-26bio15	129.77954504394532	0.16831167042255402
50s5-26bio15	130.11366381835938	0.16490092873573303
50s5-26bio15	130.44778259277342	0.16154587268829346
50s5-26bio15	130.78190136718752	0.15824614465236664
50s5-26bio15	131.11602014160155	0.15500149130821228
50s5-26bio15	131.45013891601562	0.15181124210357666
50s5-26bio15	131.78425769042968	0.1486750841140747
50s5-26bio15	132.11837646484375	0.145592600107193
50s5-26bio15	132.45249523925781	0.1425633281469345
50s5-26bio15	132.78661401367188	0.13958677649497986
50s5-26bio15	133.12073278808595	0.13666261732578278
50s5-26bio15	133.45485156249998	0.1337900459766388
50s5-26bio15	133.78897033691408	0.13096868991851807
50s5-26bio15	134.1230891113281	0.12819804251194
50s5-26bio15	134.4572078857422	0.12547752261161804
50s5-26bio15	134.79132666015624	0.12280674278736115
50s5-26bio15	135.1254454345703	0.12018487602472305
50s5-26bio15	135.45956420898438	0.11761147528886795
50s5-26bio15	135.79368298339844	0.11508596688508987
50s5-26bio15	136.1278017578125	0.11260776966810226
50s5-26bio15	136.46192053222654	0.11017640680074692
50s5-26bio15	136.79603930664064	0.10779105126857758
50s5-26bio15	137.13015808105467	0.10545122623443604
50s5-26bio15	137.46427685546877	0.10315631330013275
50s5-26bio15	137.7983956298828	0.10090570896863937
50s5-26bio15	138.13251440429687	0.09869890660047531
50s5-26bio15	138.46663317871094	0.0965350866317749
50s5-26bio15	138.800751953125	0.09441373497247696
50s5-26bio15	139.13487072753907	0.09233424067497253
50s5-26bio15	139.46898950195313	0.09029597789049149
50s5-26bio15	139.8031082763672	0.08829832822084427
50s5-26bio15	140.13722705078126	0.0863407701253891
50s5-26bio15	140.4713458251953	0.0844225063920021
50s5-26bio15	140.80546459960937	0.08254300802946091
50s5-26bio15	141.13958337402343	0.08070167154073715
50s5-26bio15	141.4737021484375	0.0788978710770607
50s5-26bio15	141.80782092285156	0.07713108509778976
50s5-26bio15	142.14193969726563	0.07540055364370346
50s5-26bio15	142.4760584716797	0.07370574027299881
50s5-26bio15	142.81017724609376	0.07204605638980865
50s5-26bio15	143.14429602050782	0.07042090594768524
50s5-26bio15	143.4784147949219	0.06882976740598679
50s5-26bio15	143.81253356933593	0.06727190315723419
50s5-26bio15	144.14665234375	0.06574681401252747
50s5-26bio15	144.48077111816406	0.06425391137599945
50s5-26bio15	144.81488989257812	0.06279263645410538
50s5-26bio15	145.1490086669922	0.06136247515678406
50s5-26bio15	145.48312744140625	0.059962742030620575
50s5-26bio15	145.81724621582032	0.05859294533729553
50s5-26bio15	146.15136499023438	0.05725253373384476
50s5-26bio15	146.48548376464845	0.055940963327884674
50s5-26bio15	146.8196025390625	0.05465775728225708
50s5-26bio15	147.15372131347655	0.053402259945869446
50s5-26bio15	147.48784008789062	0.05217401310801506
50s5-26bio15	147.82195886230468	0.05097249522805214
50s5-26bio15	148.15607763671875	0.049797192215919495
50s5-26bio15	148.4901964111328	0.048647601157426834
50s5-26bio15	148.82431518554688	0.047523271292448044
50s5-26bio15	149.15843395996095	0.04642361029982567
50s5-26bio15	149.492552734375	0.04534818232059479
50s5-26bio15	149.82667150878908	0.0442965067923069
50s5-26bio15	150.1607902832031	0.0432681180536747
50s5-26bio15	150.49490905761718	0.042262595146894455
50s5-26bio15	150.82902783203124	0.041279386729002
50s5-26bio15	151.1631466064453	0.040318090468645096
50s5-26bio15	151.49726538085937	0.03937825933098793
50s5-26bio15	151.83138415527344	0.03845945745706558
50s5-26bio15	152.1655029296875	0.03756129369139671
50s5-26bio15	152.49962170410157	0.03668326884508133
50s5-26bio15	152.83374047851564	0.03582500293850899
50s5-26bio15	153.16785925292967	0.034986089915037155
50s5-26bio15	153.50197802734374	0.0341661274433136
50s5-26bio15	153.8360968017578	0.03336475044488907
50s5-26bio15	154.17021557617187	0.032581500709056854
50s5-26bio15	154.50433435058594	0.0318160355091095
50s5-26bio15	154.838453125	0.031067973002791405
50s5-26bio15	155.17257189941407	0.030336949974298477
50s5-26bio15	155.50669067382813	0.029622633010149002
50s5-26bio15	155.8408094482422	0.028924603015184402
50s5-26bio15	156.17492822265626	0.02824254333972931
50s5-26bio15	156.5090469970703	0.027576109394431114
50s5-26bio15	156.84316577148437	0.026924965903162956
50s5-26bio15	157.17728454589843	0.026288781315088272
50s5-26bio15	157.5114033203125	0.025667261332273483
50s5-26bio15	157.84552209472656	0.025060027837753296
50s5-26bio15	158.17964086914063	0.024466801434755325
50s5-26bio15	158.5137596435547	0.0238872729241848
50s5-26bio15	158.84787841796876	0.02332114242017269
50s5-26bio15	159.18199719238282	0.022768143564462662
50s5-26bio15	159.5161159667969	0.022227933630347252
50s5-26bio15	159.85023474121093	0.021700255572795868
50s5-26bio15	160.184353515625	0.021184833720326424
50s5-26bio15	160.51847229003906	0.020681394264101982
50s5-26bio15	160.85259106445312	0.020189695060253143
50s5-26bio15	161.1867098388672	0.019709428772330284
50s5-26bio15	161.52082861328125	0.01924036256968975
50s5-26bio15	161.85494738769532	0.018782244995236397
50s5-26bio15	162.18906616210938	0.018334833905100822
50s5-26bio15	162.52318493652345	0.01789790391921997
50s5-26bio15	162.8573037109375	0.017471181228756905
50s5-26bio15	163.19142248535155	0.01705445721745491
50s5-26bio15	163.52554125976562	0.01691773161292076
50s5-26bio15	163.85966003417968	0.01691773161292076
50s5-26bio15	164.19377880859375	0.01691773161292076
50s5-26bio15	164.5278975830078	0.01691773161292076
50s5-26bio15	164.86201635742188	0.01691773161292076
50s5-26bio15	165.19613513183594	0.01691773161292076
50s5-26bio15	165.53025390625	0.01691773161292076
50s5-26bio15	165.86437268066408	0.01691773161292076
50s5-26bio15	166.1984914550781	0.01691773161292076
50s5-26bio15	166.53261022949218	0.01691773161292076
50s5-26bio15	166.86672900390624	0.01691773161292076
50s5-26bio15	167.2008477783203	0.01691773161292076
50s5-26bio15	167.53496655273437	0.01691773161292076
50s5-26bio15	167.86908532714844	0.01691773161292076
50s5-26bio15	168.2032041015625	0.01691773161292076
50s5-26bio15	168.53732287597657	0.01691773161292076
50s5-26bio15	168.87144165039064	0.01691773161292076
50s5-26bio15	169.20556042480467	0.01691773161292076
50s5-26bio15	169.53967919921874	0.01691773161292076
50s5-26bio15	169.8737979736328	0.01691773161292076
50s5-26bio15	170.20791674804687	0.01691773161292076
50s5-26bio15	170.54203552246094	0.01691773161292076
50s5-26bio15	170.876154296875	0.01691773161292076
50s5-26bio15	171.21027307128907	0.01691773161292076
50s5-26bio15	171.54439184570313	0.01691773161292076
50s5-26bio15	171.8785106201172	0.01691773161292076
50s5-26bio15	172.21262939453126	0.01691773161292076
50s5-26bio15	172.5467481689453	0.01691773161292076
50s5-26bio15	172.88086694335936	0.01691773161292076
50s5-26bio15	173.21498571777343	0.01691773161292076
50s5-26bio15	173.5491044921875	0.01691773161292076
50s5-26bio15	173.88322326660156	0.01691773161292076
50s5-26bio15	174.21734204101563	0.01691773161292076
50s5-26bio15	174.5514608154297	0.01691773161292076
50s5-26bio15	174.88557958984376	0.01691773161292076
50s5-26bio15	175.21969836425782	0.01691773161292076
50s5-26bio15	175.5538171386719	0.01691773161292076
50s5-26bio15	175.88793591308593	0.01691773161292076
50s5-26bio15	176.2220546875	0.01691773161292076
50s5-26bio15	176.55617346191406	0.01691773161292076
50s5-26bio15	176.89029223632812	0.01691773161292076
50s5-26bio15	177.2244110107422	0.01691773161292076
