# Supplementary material for: Paleodistribution of Cercidiphyllaceae and Future Habitat Prediction for Cercidiphyllum japonicum Under Climate Change
Source: Ecol Evol. 2026 Jan 19;16(1):e72940. doi: 10.1002/ece3.72940 (PMC12815699; doi:10.1002/ece3.72940)
Supplement: Supplementary file 1 — Data S1: ece372940‐sup‐0001‐supinfo.zip. [file ECE3-16-e72940-s001.zip › 50s-26/plots/连香树_0_50s5-26bio15_only.dat]

variable	x	y
50s5-26bio15	10.165023803710938	0.003336710389703512
50s5-26bio15	10.499142578125	0.003336710389703512
50s5-26bio15	10.833261352539063	0.003336710389703512
50s5-26bio15	11.167380126953125	0.003336710389703512
50s5-26bio15	11.501498901367187	0.003336710389703512
50s5-26bio15	11.83561767578125	0.003336710389703512
50s5-26bio15	12.169736450195312	0.003336710389703512
50s5-26bio15	12.503855224609374	0.003336710389703512
50s5-26bio15	12.837973999023438	0.003336710389703512
50s5-26bio15	13.1720927734375	0.003336710389703512
50s5-26bio15	13.506211547851562	0.003336710389703512
50s5-26bio15	13.840330322265626	0.003336710389703512
50s5-26bio15	14.174449096679687	0.003336710389703512
50s5-26bio15	14.50856787109375	0.003336710389703512
50s5-26bio15	14.842686645507811	0.003336710389703512
50s5-26bio15	15.176805419921875	0.003336710389703512
50s5-26bio15	15.510924194335939	0.003336710389703512
50s5-26bio15	15.84504296875	0.003336710389703512
50s5-26bio15	16.179161743164062	0.003336710389703512
50s5-26bio15	16.513280517578124	0.003336710389703512
50s5-26bio15	16.847399291992186	0.003336710389703512
50s5-26bio15	17.181518066406248	0.003336710389703512
50s5-26bio15	17.515636840820314	0.003336710389703512
50s5-26bio15	17.849755615234375	0.003336710389703512
50s5-26bio15	18.183874389648437	0.003336710389703512
50s5-26bio15	18.5179931640625	0.003336710389703512
50s5-26bio15	18.85211193847656	0.003336710389703512
50s5-26bio15	19.186230712890627	0.003336710389703512
50s5-26bio15	19.520349487304685	0.003336710389703512
50s5-26bio15	19.85446826171875	0.003336710389703512
50s5-26bio15	20.188587036132812	0.003336710389703512
50s5-26bio15	20.522705810546874	0.003336710389703512
50s5-26bio15	20.85682458496094	0.003336710389703512
50s5-26bio15	21.190943359374998	0.003336710389703512
50s5-26bio15	21.525062133789064	0.003336710389703512
50s5-26bio15	21.859180908203125	0.003336710389703512
50s5-26bio15	22.193299682617187	0.003336710389703512
50s5-26bio15	22.52741845703125	0.003336710389703512
50s5-26bio15	22.86153723144531	0.003336710389703512
50s5-26bio15	23.195656005859377	0.003336710389703512
50s5-26bio15	23.529774780273435	0.003336710389703512
50s5-26bio15	23.8638935546875	0.003336710389703512
50s5-26bio15	24.198012329101562	0.0034048031084239483
50s5-26bio15	24.532131103515624	0.0036175043787807226
50s5-26bio15	24.86624987792969	0.0038434406742453575
50s5-26bio15	25.200368652343748	0.004083431791514158
50s5-26bio15	25.534487426757813	0.004338341299444437
50s5-26bio15	25.868606201171875	0.004609092138707638
50s5-26bio15	26.202724975585937	0.004896655213087797
50s5-26bio15	26.53684375	0.005202067084610462
50s5-26bio15	26.87096252441406	0.005526420660316944
50s5-26bio15	27.205081298828127	0.0058708805590868
50s5-26bio15	27.53920007324219	0.006236673798412085
50s5-26bio15	27.87331884765625	0.0066251084208488464
50s5-26bio15	28.207437622070312	0.007037562318146229
50s5-26bio15	28.541556396484374	0.007475503254681826
50s5-26bio15	28.875675170898436	0.007940475828945637
50s5-26bio15	29.2097939453125	0.008434124290943146
50s5-26bio15	29.543912719726563	0.008958187885582447
50s5-26bio15	29.878031494140625	0.00951449852436781
50s5-26bio15	30.212150268554687	0.010105008259415627
50s5-26bio15	30.54626904296875	0.010731766931712627
50s5-26bio15	30.88038781738281	0.011396955698728561
50s5-26bio15	31.214506591796876	0.012102866545319557
50s5-26bio15	31.54862536621094	0.012851936742663383
50s5-26bio15	31.882744140625	0.013646723702549934
50s5-26bio15	32.21686291503906	0.01448993943631649
50s5-26bio15	32.550981689453124	0.015384454280138016
50s5-26bio15	32.88510046386719	0.016333265230059624
50s5-26bio15	33.219219238281255	0.017339561134576797
50s5-26bio15	33.55333801269531	0.018406696617603302
50s5-26bio15	33.88745678710937	0.01953819952905178
50s5-26bio15	34.22157556152344	0.02073780447244644
50s5-26bio15	34.5556943359375	0.022009393200278282
50s5-26bio15	34.88981311035156	0.023357093334197998
50s5-26bio15	35.223931884765626	0.024785224348306656
50s5-26bio15	35.558050659179685	0.026298344135284424
50s5-26bio15	35.89216943359375	0.0279011782258749
50s5-26bio15	36.226288208007816	0.02959872968494892
50s5-26bio15	36.560406982421874	0.031396228820085526
50s5-26bio15	36.89452575683593	0.03329916670918465
50s5-26bio15	37.22864453125	0.035313207656145096
50s5-26bio15	37.56276330566406	0.037444353103637695
50s5-26bio15	37.89688208007813	0.03969881683588028
50s5-26bio15	38.23100085449219	0.04208308085799217
50s5-26bio15	38.565119628906245	0.044603921473026276
50s5-26bio15	38.89923840332031	0.04726828262209892
50s5-26bio15	39.233357177734376	0.050083454698324203
50s5-26bio15	39.56747595214844	0.053056951612234116
50s5-26bio15	39.9015947265625	0.056196581572294235
50s5-26bio15	40.23571350097656	0.059510279446840286
50s5-26bio15	40.569832275390624	0.06300633400678635
50s5-26bio15	40.90395104980469	0.06669320911169052
50s5-26bio15	41.238069824218755	0.07057961076498032
50s5-26bio15	41.57218859863281	0.0746743232011795
50s5-26bio15	41.90630737304687	0.07898640632629395
50s5-26bio15	42.24042614746094	0.08352500945329666
50s5-26bio15	42.574544921875	0.088299460709095
50s5-26bio15	42.90866369628906	0.09331897646188736
50s5-26bio15	43.242782470703126	0.09859297424554825
50s5-26bio15	43.576901245117185	0.1041308119893074
50s5-26bio15	43.91102001953125	0.1099417582154274
50s5-26bio15	44.245138793945316	0.11603505909442902
50s5-26bio15	44.579257568359374	0.12241953611373901
50s5-26bio15	44.91337634277344	0.12910400331020355
50s5-26bio15	45.2474951171875	0.13609685003757477
50s5-26bio15	45.58161389160156	0.14340616762638092
50s5-26bio15	45.91573266601562	0.15103934705257416
50s5-26bio15	46.24985144042969	0.1590033918619156
50s5-26bio15	46.58397021484375	0.1673046052455902
50s5-26bio15	46.91808898925781	0.17594864964485168
50s5-26bio15	47.252207763671876	0.18493999540805817
50s5-26bio15	47.586326538085935	0.19428250193595886
50s5-26bio15	47.9204453125	0.20397883653640747
50s5-26bio15	48.254564086914066	0.21403054893016815
50s5-26bio15	48.588682861328124	0.22443805634975433
50s5-26bio15	48.92280163574219	0.23520007729530334
50s5-26bio15	49.25692041015625	0.24631424248218536
50s5-26bio15	49.59103918457031	0.2577765882015228
50s5-26bio15	49.92515795898437	0.26958170533180237
50s5-26bio15	50.25927673339844	0.2817220687866211
50s5-26bio15	50.5933955078125	0.2941889762878418
50s5-26bio15	50.92751428222656	0.30697178840637207
50s5-26bio15	51.261633056640626	0.32005834579467773
50s5-26bio15	51.595751831054685	0.33343419432640076
50s5-26bio15	51.92987060546875	0.3470836877822876
50s5-26bio15	52.263989379882815	0.36098936200141907
50s5-26bio15	52.598108154296874	0.3751320540904999
50s5-26bio15	52.93222692871094	0.3894912600517273
50s5-26bio15	53.266345703125	0.4040445387363434
50s5-26bio15	53.60046447753906	0.41715502738952637
50s5-26bio15	53.93458325195313	0.42238131165504456
50s5-26bio15	54.26870202636719	0.4271862506866455
50s5-26bio15	54.60282080078125	0.4320049285888672
50s5-26bio15	54.93693957519531	0.43683651089668274
50s5-26bio15	55.271058349609376	0.44168010354042053
50s5-26bio15	55.605177124023434	0.4465348422527313
50s5-26bio15	55.9392958984375	0.4513997733592987
50s5-26bio15	56.273414672851565	0.45627403259277344
50s5-26bio15	56.607533447265624	0.4611566364765167
50s5-26bio15	56.94165222167969	0.4660467505455017
50s5-26bio15	57.27577099609375	0.470943421125412
50s5-26bio15	57.60988977050781	0.4758456349372864
50s5-26bio15	57.94400854492188	0.48075252771377563
50s5-26bio15	58.27812731933594	0.48566311597824097
50s5-26bio15	58.61224609375	0.49057653546333313
50s5-26bio15	58.94636486816406	0.49549174308776855
50s5-26bio15	59.280483642578126	0.5004078149795532
50s5-26bio15	59.614602416992184	0.5053237676620483
50s5-26bio15	59.94872119140625	0.510238766670227
50s5-26bio15	60.282839965820315	0.5151517391204834
50s5-26bio15	60.616958740234374	0.5200617909431458
50s5-26bio15	60.95107751464844	0.5249679684638977
50s5-26bio15	61.2851962890625	0.5298693180084229
50s5-26bio15	61.61931506347656	0.5347650051116943
50s5-26bio15	61.95343383789063	0.5396538972854614
50s5-26bio15	62.28755261230469	0.544535219669342
50s5-26bio15	62.62167138671875	0.549407958984375
50s5-26bio15	62.95579016113281	0.5542713403701782
50s5-26bio15	63.289908935546876	0.559124231338501
50s5-26bio15	63.624027709960934	0.563965916633606
50s5-26bio15	63.958146484375	0.568795382976532
50s5-26bio15	64.29226525878906	0.5736119151115417
50s5-26bio15	64.62638403320312	0.5784143805503845
50s5-26bio15	64.96050280761719	0.5832021236419678
50s5-26bio15	65.29462158203125	0.5879743099212646
50s5-26bio15	65.62874035644532	0.5927298665046692
50s5-26bio15	65.96285913085939	0.5974681973457336
50s5-26bio15	66.29697790527344	0.6013810038566589
50s5-26bio15	66.6310966796875	0.6030162572860718
50s5-26bio15	66.96521545410155	0.6030162572860718
50s5-26bio15	67.29933422851562	0.6030162572860718
50s5-26bio15	67.63345300292968	0.6030162572860718
50s5-26bio15	67.96757177734375	0.6030162572860718
50s5-26bio15	68.30169055175782	0.6030162572860718
50s5-26bio15	68.63580932617188	0.6030162572860718
50s5-26bio15	68.96992810058595	0.6030162572860718
50s5-26bio15	69.304046875	0.6030162572860718
50s5-26bio15	69.63816564941406	0.6030162572860718
50s5-26bio15	69.97228442382813	0.6030162572860718
50s5-26bio15	70.30640319824218	0.6030162572860718
50s5-26bio15	70.64052197265624	0.6030162572860718
50s5-26bio15	70.97464074707031	0.6030162572860718
50s5-26bio15	71.30875952148438	0.6030162572860718
50s5-26bio15	71.64287829589844	0.6030162572860718
50s5-26bio15	71.9769970703125	0.6030162572860718
50s5-26bio15	72.31111584472657	0.6030162572860718
50s5-26bio15	72.64523461914062	0.6030162572860718
50s5-26bio15	72.97935339355469	0.6030162572860718
50s5-26bio15	73.31347216796874	0.6030162572860718
50s5-26bio15	73.6475909423828	0.6030162572860718
50s5-26bio15	73.98170971679687	0.6030162572860718
50s5-26bio15	74.31582849121094	0.6030162572860718
50s5-26bio15	74.649947265625	0.6030162572860718
50s5-26bio15	74.98406604003907	0.6020922660827637
50s5-26bio15	75.31818481445312	0.600557267665863
50s5-26bio15	75.65230358886718	0.5989987850189209
50s5-26bio15	75.98642236328125	0.5964048504829407
50s5-26bio15	76.32054113769532	0.5927531123161316
50s5-26bio15	76.65465991210938	0.5890910625457764
50s5-26bio15	76.98877868652343	0.585419237613678
50s5-26bio15	77.3228974609375	0.581737756729126
50s5-26bio15	77.65701623535156	0.5780472755432129
50s5-26bio15	77.99113500976563	0.574347972869873
50s5-26bio15	78.3252537841797	0.5706403255462646
50s5-26bio15	78.65937255859374	0.5669248104095459
50s5-26bio15	78.99349133300781	0.5632017254829407
50s5-26bio15	79.32761010742188	0.5594714283943176
50s5-26bio15	79.66172888183594	0.5557345151901245
50s5-26bio15	79.99584765625	0.5519912242889404
50s5-26bio15	80.32996643066406	0.5482420921325684
50s5-26bio15	80.66408520507812	0.5444874167442322
50s5-26bio15	80.99820397949219	0.5407276153564453
50s5-26bio15	81.33232275390625	0.5369632840156555
50s5-26bio15	81.6664415283203	0.5331947207450867
50s5-26bio15	82.00056030273437	0.5294223427772522
50s5-26bio15	82.33467907714844	0.5256465673446655
50s5-26bio15	82.6687978515625	0.5218678712844849
50s5-26bio15	83.00291662597657	0.5180867314338684
50s5-26bio15	83.33703540039062	0.51430344581604
50s5-26bio15	83.67115417480468	0.5105185508728027
50s5-26bio15	84.00527294921875	0.5067324638366699
50s5-26bio15	84.33939172363282	0.5029455423355103
50s5-26bio15	84.67351049804688	0.49915841221809387
50s5-26bio15	85.00762927246093	0.4953712522983551
50s5-26bio15	85.341748046875	0.4915846288204193
50s5-26bio15	85.67586682128906	0.4877990782260895
50s5-26bio15	86.00998559570313	0.4840148091316223
50s5-26bio15	86.3441043701172	0.48023247718811035
50s5-26bio15	86.67822314453124	0.4764523208141327
50s5-26bio15	87.01234191894531	0.4726748764514923
50s5-26bio15	87.34646069335938	0.4689006209373474
50s5-26bio15	87.68057946777344	0.4651298522949219
50s5-26bio15	88.0146982421875	0.4613630473613739
50s5-26bio15	88.34881701660156	0.45760074257850647
50s5-26bio15	88.68293579101562	0.4538431763648987
50s5-26bio15	89.01705456542969	0.4500909447669983
50s5-26bio15	89.35117333984375	0.4463443160057068
50s5-26bio15	89.6852921142578	0.44260373711586
50s5-26bio15	90.01941088867187	0.43886977434158325
50s5-26bio15	90.35352966308594	0.4351426362991333
50s5-26bio15	90.6876484375	0.42528489232063293
50s5-26bio15	91.02176721191407	0.4073494076728821
50s5-26bio15	91.35588598632812	0.38965749740600586
50s5-26bio15	91.69000476074218	0.3722517490386963
50s5-26bio15	92.02412353515625	0.35517066717147827
50s5-26bio15	92.35824230957031	0.33845075964927673
50s5-26bio15	92.69236108398438	0.3221251368522644
50s5-26bio15	93.02647985839843	0.306222140789032
50s5-26bio15	93.3605986328125	0.2907678484916687
50s5-26bio15	93.69471740722656	0.27578309178352356
50s5-26bio15	94.02883618164063	0.2612861096858978
50s5-26bio15	94.3629549560547	0.24729126691818237
50s5-26bio15	94.69707373046874	0.2338084727525711
50s5-26bio15	95.03119250488281	0.22084538638591766
50s5-26bio15	95.36531127929688	0.2084052413702011
50s5-26bio15	95.69943005371094	0.1964891254901886
50s5-26bio15	96.033548828125	0.18509529531002045
50s5-26bio15	96.36766760253906	0.17421866953372955
50s5-26bio15	96.70178637695312	0.16385264694690704
50s5-26bio15	97.03590515136719	0.15398862957954407
50s5-26bio15	97.37002392578125	0.1446155160665512
50s5-26bio15	97.70414270019532	0.1357215940952301
50s5-26bio15	98.03826147460937	0.12729306519031525
50s5-26bio15	98.37238024902344	0.11931571364402771
50s5-26bio15	98.7064990234375	0.11177442222833633
50s5-26bio15	99.04061779785157	0.10465298593044281
50s5-26bio15	99.37473657226562	0.09793538600206375
50s5-26bio15	99.70885534667968	0.09160473197698593
50s5-26bio15	100.04297412109375	0.0856444463133812
50s5-26bio15	100.37709289550781	0.080037921667099
50s5-26bio15	100.71121166992188	0.07476828992366791
50s5-26bio15	101.04533044433593	0.06981927156448364
50s5-26bio15	101.37944921875	0.06517487019300461
50s5-26bio15	101.71356799316406	0.060819111764431
50s5-26bio15	102.04768676757813	0.05673688277602196
50s5-26bio15	102.3818055419922	0.052913133054971695
50s5-26bio15	102.71592431640624	0.049333605915308
50s5-26bio15	103.05004309082031	0.04598454758524895
50s5-26bio15	103.38416186523438	0.04285252466797829
50s5-26bio15	103.71828063964844	0.03992496058344841
50s5-26bio15	104.0523994140625	0.03718957304954529
50s5-26bio15	104.38651818847656	0.03463483229279518
50s5-26bio15	104.72063696289062	0.03224976360797882
50s5-26bio15	105.05475573730469	0.030023779720067978
50s5-26bio15	105.38887451171875	0.02794700488448143
50s5-26bio15	105.72299328613282	0.026010073721408844
50s5-26bio15	106.05711206054687	0.02420400269329548
50s5-26bio15	106.39123083496094	0.022520478814840317
50s5-26bio15	106.725349609375	0.02095150388777256
50s5-26bio15	107.05946838378907	0.019489658996462822
50s5-26bio15	107.39358715820312	0.01812795177102089
50s5-26bio15	107.72770593261718	0.016859721392393112
50s5-26bio15	108.06182470703125	0.015678824856877327
50s5-26bio15	108.39594348144531	0.014579390175640583
50s5-26bio15	108.73006225585938	0.013555989600718021
50s5-26bio15	109.06418103027343	0.01260352786630392
50s5-26bio15	109.3982998046875	0.011717173270881176
50s5-26bio15	109.73241857910156	0.010892464779317379
50s5-26bio15	110.06653735351563	0.01012522540986538
50s5-26bio15	110.4006561279297	0.00941149890422821
50s5-26bio15	110.73477490234374	0.008747652173042297
50s5-26bio15	111.06889367675781	0.00813023280352354
50s5-26bio15	111.40301245117188	0.007556059397757053
50s5-26bio15	111.73713122558594	0.007022160105407238
50s5-26bio15	112.07125	0.006525726057589054
50s5-26bio15	112.40536877441406	0.006064183544367552
50s5-26bio15	112.73948754882812	0.005635089706629515
50s5-26bio15	113.07360632324219	0.00523619819432497
50s5-26bio15	113.40772509765625	0.004865413065999746
50s5-26bio15	113.74184387207032	0.004520756658166647
50s5-26bio15	114.07596264648437	0.004200412426143885
50s5-26bio15	114.41008142089844	0.0039026853628456593
50s5-26bio15	114.7442001953125	0.003625978482887149
50s5-26bio15	115.07831896972657	0.003368829842656851
50s5-26bio15	115.41243774414062	0.003129855263978243
50s5-26bio15	115.74655651855468	0.0029077832587063313
50s5-26bio15	116.08067529296875	0.002701429883018136
50s5-26bio15	116.41479406738281	0.002509679412469268
50s5-26bio15	116.74891284179688	0.0023315076250582933
50s5-26bio15	117.08303161621093	0.0021659613121300936
50s5-26bio15	117.417150390625	0.002012142213061452
50s5-26bio15	117.75126916503906	0.0018692297162488103
50s5-26bio15	118.08538793945313	0.0017364468658342957
50s5-26bio15	118.4195067138672	0.0016130810836330056
50s5-26bio15	118.75362548828124	0.0014984692679718137
50s5-26bio15	119.08774426269531	0.001391987083479762
50s5-26bio15	119.42186303710938	0.001293063978664577
50s5-26bio15	119.75598181152344	0.0012011604849249125
50s5-26bio15	120.0901005859375	0.0011157816043123603
50s5-26bio15	120.42421936035156	0.001036466914229095
50s5-26bio15	120.75833813476562	9.627832914702594E-4
50s5-26bio15	121.09245690917969	8.943332359194756E-4
50s5-26bio15	121.42657568359375	8.30747012514621E-4
50s5-26bio15	121.76069445800782	7.716768886893988E-4
50s5-26bio15	122.09481323242187	7.168051670305431E-4
50s5-26bio15	122.42893200683594	6.658314960077405E-4
50s5-26bio15	122.76305078125	6.184804369695485E-4
50s5-26bio15	123.09716955566407	5.744958180002868E-4
50s5-26bio15	123.43128833007812	5.336366593837738E-4
50s5-26bio15	123.76540710449218	4.956829361617565E-4
50s5-26bio15	124.09952587890625	4.604264977388084E-4
50s5-26bio15	124.43364465332031	4.2767671402543783E-4
50s5-26bio15	124.76776342773438	3.972561389673501E-4
50s5-26bio15	125.10188220214843	3.689979203045368E-4
50s5-26bio15	125.4360009765625	3.4274914651177824E-4
50s5-26bio15	125.77011975097656	3.183675289619714E-4
50s5-26bio15	126.10423852539063	2.957192773465067E-4
50s5-26bio15	126.4383572998047	2.7468224288895726E-4
50s5-26bio15	126.77247607421874	2.5514091248624027E-4
50s5-26bio15	127.10659484863281	2.3698947916273028E-4
50s5-26bio15	127.44071362304688	2.201294555561617E-4
50s5-26bio15	127.77483239746094	2.044683205895126E-4
50s5-26bio15	128.108951171875	1.8992149853147566E-4
50s5-26bio15	128.44306994628906	1.7640912847127765E-4
50s5-26bio15	128.77718872070312	1.6385795606765896E-4
50s5-26bio15	129.1113074951172	1.5219964552670717E-4
50s5-26bio15	129.44542626953125	1.4137117250356823E-4
50s5-26bio15	129.77954504394532	1.3131256855558604E-4
50s5-26bio15	130.11366381835938	1.2196954776300117E-4
50s5-26bio15	130.44778259277342	1.1329121480230242E-4
50s5-26bio15	130.78190136718752	1.0523029050091282E-4
50s5-26bio15	131.11602014160155	9.774319914868101E-5
50s5-26bio15	131.45013891601562	9.078845323529094E-5
50s5-26bio15	131.78425769042968	8.432852337136865E-5
50s5-26bio15	132.11837646484375	7.832820119801909E-5
50s5-26bio15	132.45249523925781	7.275479583768174E-5
50s5-26bio15	132.78661401367188	6.7577937443275E-5
50s5-26bio15	133.12073278808595	6.276962085394189E-5
50s5-26bio15	133.45485156249998	5.830321606481448E-5
50s5-26bio15	133.78897033691408	5.415459963842295E-5
50s5-26bio15	134.1230891113281	5.0301168812438846E-5
50s5-26bio15	134.4572078857422	4.672192153520882E-5
50s5-26bio15	134.79132666015624	4.339749284554273E-5
50s5-26bio15	135.1254454345703	4.030946729471907E-5
50s5-26bio15	135.45956420898438	3.744116474990733E-5
50s5-26bio15	135.79368298339844	3.477695645415224E-5
50s5-26bio15	136.1278017578125	3.230231595807709E-5
50s5-26bio15	136.46192053222654	3.000386459461879E-5
50s5-26bio15	136.79603930664064	2.7868858524016105E-5
50s5-26bio15	137.13015808105467	2.588576899142936E-5
50s5-26bio15	137.46427685546877	2.404379119980149E-5
50s5-26bio15	137.7983956298828	2.2332880689646117E-5
50s5-26bio15	138.13251440429687	2.0743782442878E-5
50s5-26bio15	138.46663317871094	1.926768891280517E-5
50s5-26bio15	138.800751953125	1.789663110685069E-5
50s5-26bio15	139.13487072753907	1.662313297856599E-5
50s5-26bio15	139.46898950195313	1.5440255083376542E-5
50s5-26bio15	139.8031082763672	1.4341546375362668E-5
50s5-26bio15	140.13722705078126	1.3321064216142986E-5
50s5-26bio15	140.4713458251953	1.2373153367661871E-5
50s5-26bio15	140.80546459960937	1.1492693374748342E-5
50s5-26bio15	141.13958337402343	1.0674885743355844E-5
50s5-26bio15	141.4737021484375	9.915272130456287E-6
50s5-26bio15	141.80782092285156	9.209741619997658E-6
50s5-26bio15	142.14193969726563	8.554384294257034E-6
50s5-26bio15	142.4760584716797	7.945662218844518E-6
50s5-26bio15	142.81017724609376	7.380255283351289E-6
50s5-26bio15	143.14429602050782	6.85508211972774E-6
50s5-26bio15	143.4784147949219	6.367301466525532E-6
50s5-26bio15	143.81253356933593	5.914208941248944E-6
50s5-26bio15	144.14665234375	5.493357548402855E-6
50s5-26bio15	144.48077111816406	5.102453997096745E-6
50s5-26bio15	144.81488989257812	4.7393668864970095E-6
50s5-26bio15	145.1490086669922	4.4021312533004675E-6
50s5-26bio15	145.48312744140625	4.088878085894976E-6
50s5-26bio15	145.81724621582032	3.7979159515089123E-6
50s5-26bio15	146.15136499023438	3.527658236635034E-6
50s5-26bio15	146.48548376464845	3.2766320146038197E-6
50s5-26bio15	146.8196025390625	3.0434789550781716E-6
50s5-26bio15	147.15372131347655	2.826906438713195E-6
50s5-26bio15	147.48784008789062	2.625745082696085E-6
50s5-26bio15	147.82195886230468	2.4388984911638545E-6
50s5-26bio15	148.15607763671875	2.265347575303167E-6
50s5-26bio15	148.4901964111328	2.104146460624179E-6
50s5-26bio15	148.82431518554688	1.9544229417078895E-6
50s5-26bio15	149.15843395996095	1.8153469909520936E-6
50s5-26bio15	149.492552734375	1.6861677067936398E-6
50s5-26bio15	149.82667150878908	1.566180685586005E-6
50s5-26bio15	150.1607902832031	1.4547318869517767E-6
50s5-26bio15	150.49490905761718	1.3512183159036795E-6
50s5-26bio15	150.82902783203124	1.2550661949717323E-6
50s5-26bio15	151.1631466064453	1.1657560889943852E-6
50s5-26bio15	151.49726538085937	1.0828013046193519E-6
50s5-26bio15	151.83138415527344	1.0057495956061757E-6
50s5-26bio15	152.1655029296875	9.341840154775127E-7
50s5-26bio15	152.49962170410157	8.677077971697145E-7
50s5-26bio15	152.83374047851564	8.059620313360938E-7
50s5-26bio15	153.16785925292967	7.486100344067381E-7
50s5-26bio15	153.50197802734374	6.953392244213319E-7
50s5-26bio15	153.8360968017578	6.458612915594131E-7
50s5-26bio15	154.17021557617187	5.999020231683971E-7
50s5-26bio15	154.50433435058594	5.572132408815378E-7
50s5-26bio15	154.838453125	5.175621140551812E-7
50s5-26bio15	155.17257189941407	4.807325808542373E-7
50s5-26bio15	155.50669067382813	4.4652531983047083E-7
50s5-26bio15	155.8408094482422	4.147507297602715E-7
50s5-26bio15	156.17492822265626	3.852372003620985E-7
50s5-26bio15	156.5090469970703	3.578238363388664E-7
50s5-26bio15	156.84316577148437	3.3236122476409946E-7
50s5-26bio15	157.17728454589843	3.087104971655208E-7
50s5-26bio15	157.5114033203125	2.8674372742898413E-7
50s5-26bio15	157.84552209472656	2.663391285295802E-7
50s5-26bio15	158.17964086914063	2.4738653792155674E-7
50s5-26bio15	158.5137596435547	2.2978258584771538E-7
50s5-26bio15	158.84787841796876	2.1343132061701908E-7
50s5-26bio15	159.18199719238282	1.9824429386972042E-7
50s5-26bio15	159.5161159667969	1.8413729208077712E-7
50s5-26bio15	159.85023474121093	1.7103413085806096E-7
50s5-26bio15	160.184353515625	1.5886340065662807E-7
50s5-26bio15	160.51847229003906	1.4755873678495846E-7
50s5-26bio15	160.85259106445312	1.3705896151350316E-7
50s5-26bio15	161.1867098388672	1.2730588139220345E-7
50s5-26bio15	161.52082861328125	1.1824683809891212E-7
50s5-26bio15	161.85494738769532	1.0983243470263915E-7
50s5-26bio15	162.18906616210938	1.020167914589365E-7
50s5-26bio15	162.52318493652345	9.475762396959908E-8
50s5-26bio15	162.8573037109375	8.801470130492817E-8
50s5-26bio15	163.19142248535155	8.175160104428869E-8
50s5-26bio15	163.52554125976562	7.976456117830821E-8
50s5-26bio15	163.85966003417968	7.976456117830821E-8
50s5-26bio15	164.19377880859375	7.976456117830821E-8
50s5-26bio15	164.5278975830078	7.976456117830821E-8
50s5-26bio15	164.86201635742188	7.976456117830821E-8
50s5-26bio15	165.19613513183594	7.976456117830821E-8
50s5-26bio15	165.53025390625	7.976456117830821E-8
50s5-26bio15	165.86437268066408	7.976456117830821E-8
50s5-26bio15	166.1984914550781	7.976456117830821E-8
50s5-26bio15	166.53261022949218	7.976456117830821E-8
50s5-26bio15	166.86672900390624	7.976456117830821E-8
50s5-26bio15	167.2008477783203	7.976456117830821E-8
50s5-26bio15	167.53496655273437	7.976456117830821E-8
50s5-26bio15	167.86908532714844	7.976456117830821E-8
50s5-26bio15	168.2032041015625	7.976456117830821E-8
50s5-26bio15	168.53732287597657	7.976456117830821E-8
50s5-26bio15	168.87144165039064	7.976456117830821E-8
50s5-26bio15	169.20556042480467	7.976456117830821E-8
50s5-26bio15	169.53967919921874	7.976456117830821E-8
50s5-26bio15	169.8737979736328	7.976456117830821E-8
50s5-26bio15	170.20791674804687	7.976456117830821E-8
50s5-26bio15	170.54203552246094	7.976456117830821E-8
50s5-26bio15	170.876154296875	7.976456117830821E-8
50s5-26bio15	171.21027307128907	7.976456117830821E-8
50s5-26bio15	171.54439184570313	7.976456117830821E-8
50s5-26bio15	171.8785106201172	7.976456117830821E-8
50s5-26bio15	172.21262939453126	7.976456117830821E-8
50s5-26bio15	172.5467481689453	7.976456117830821E-8
50s5-26bio15	172.88086694335936	7.976456117830821E-8
50s5-26bio15	173.21498571777343	7.976456117830821E-8
50s5-26bio15	173.5491044921875	7.976456117830821E-8
50s5-26bio15	173.88322326660156	7.976456117830821E-8
50s5-26bio15	174.21734204101563	7.976456117830821E-8
50s5-26bio15	174.5514608154297	7.976456117830821E-8
50s5-26bio15	174.88557958984376	7.976456117830821E-8
50s5-26bio15	175.21969836425782	7.976456117830821E-8
50s5-26bio15	175.5538171386719	7.976456117830821E-8
50s5-26bio15	175.88793591308593	7.976456117830821E-8
50s5-26bio15	176.2220546875	7.976456117830821E-8
50s5-26bio15	176.55617346191406	7.976456117830821E-8
50s5-26bio15	176.89029223632812	7.976456117830821E-8
50s5-26bio15	177.2244110107422	7.976456117830821E-8
