# Supplementary material for: Paleodistribution of Cercidiphyllaceae and Future Habitat Prediction for Cercidiphyllum japonicum Under Climate Change
Source: Ecol Evol. 2026 Jan 19;16(1):e72940. doi: 10.1002/ece3.72940 (PMC12815699; doi:10.1002/ece3.72940)
Supplement: Supplementary file 1 — Data S1: ece372940‐sup‐0001‐supinfo.zip. [file ECE3-16-e72940-s001.zip › 50s-26/plots/连香树_0_50s5-26bio19.dat]

variable	x	y
50s5-26bio19	-60.9	0.8915868997573853
50s5-26bio19	-59.4384	0.8915868997573853
50s5-26bio19	-57.9768	0.8915868997573853
50s5-26bio19	-56.5152	0.8915868997573853
50s5-26bio19	-55.053599999999996	0.8915868997573853
50s5-26bio19	-53.592	0.8915868997573853
50s5-26bio19	-52.1304	0.8915868997573853
50s5-26bio19	-50.6688	0.8915868997573853
50s5-26bio19	-49.2072	0.8915868997573853
50s5-26bio19	-47.745599999999996	0.8915868997573853
50s5-26bio19	-46.284	0.8915868997573853
50s5-26bio19	-44.8224	0.8915868997573853
50s5-26bio19	-43.3608	0.8915868997573853
50s5-26bio19	-41.8992	0.8915868997573853
50s5-26bio19	-40.4376	0.8915868997573853
50s5-26bio19	-38.976	0.8915868997573853
50s5-26bio19	-37.514399999999995	0.8915868997573853
50s5-26bio19	-36.052800000000005	0.8915868997573853
50s5-26bio19	-34.5912	0.8915868997573853
50s5-26bio19	-33.129599999999996	0.8915868997573853
50s5-26bio19	-31.668	0.8915868997573853
50s5-26bio19	-30.2064	0.8915868997573853
50s5-26bio19	-28.744800000000005	0.8915868997573853
50s5-26bio19	-27.2832	0.8915868997573853
50s5-26bio19	-25.821600000000004	0.8915868997573853
50s5-26bio19	-24.36	0.8915868997573853
50s5-26bio19	-22.898400000000002	0.8915868997573853
50s5-26bio19	-21.436799999999998	0.8915868997573853
50s5-26bio19	-19.9752	0.8915868997573853
50s5-26bio19	-18.513600000000004	0.8915868997573853
50s5-26bio19	-17.052	0.8915868997573853
50s5-26bio19	-15.590400000000002	0.8915868997573853
50s5-26bio19	-14.128799999999998	0.8915868997573853
50s5-26bio19	-12.667200000000001	0.8915868997573853
50s5-26bio19	-11.205600000000004	0.8915868997573853
50s5-26bio19	-9.744	0.8915868997573853
50s5-26bio19	-8.282400000000003	0.8915868997573853
50s5-26bio19	-6.820799999999998	0.8915868997573853
50s5-26bio19	-5.359200000000001	0.8915868997573853
50s5-26bio19	-3.897600000000004	0.8915868997573853
50s5-26bio19	-2.436	0.8915868997573853
50s5-26bio19	-0.9744000000000028	0.8915868997573853
50s5-26bio19	0.4872000000000014	0.8907135725021362
50s5-26bio19	1.9487999999999985	0.8880563974380493
50s5-26bio19	3.4103999999999886	0.8853429555892944
50s5-26bio19	4.872000000000007	0.8825724124908447
50s5-26bio19	6.333599999999997	0.8797440528869629
50s5-26bio19	7.795200000000001	0.8768570423126221
50s5-26bio19	9.256799999999991	0.873910665512085
50s5-26bio19	10.718399999999995	0.8709042072296143
50s5-26bio19	12.18	0.8678368330001831
50s5-26bio19	13.64159999999999	0.8647079467773438
50s5-26bio19	15.103199999999994	0.8615167737007141
50s5-26bio19	16.564799999999984	0.8582627177238464
50s5-26bio19	18.026400000000002	0.8549450039863586
50s5-26bio19	19.488000000000007	0.8515630960464478
50s5-26bio19	20.949599999999997	0.846522867679596
50s5-26bio19	22.4112	0.837607204914093
50s5-26bio19	23.87279999999999	0.8282787203788757
50s5-26bio19	25.334399999999995	0.8185304403305054
50s5-26bio19	26.796	0.8083568811416626
50s5-26bio19	28.25759999999999	0.7977538108825684
50s5-26bio19	29.719199999999994	0.7867189049720764
50s5-26bio19	31.180799999999984	0.775251567363739
50s5-26bio19	32.6424	0.7633531093597412
50s5-26bio19	34.104000000000006	0.7510270476341248
50s5-26bio19	35.565599999999996	0.7382791042327881
50s5-26bio19	37.0272	0.7251173257827759
50s5-26bio19	38.48879999999999	0.7115522027015686
50s5-26bio19	39.950399999999995	0.6975969076156616
50s5-26bio19	41.412	0.6832669377326965
50s5-26bio19	42.87359999999999	0.6685805320739746
50s5-26bio19	44.33519999999999	0.6535584330558777
50s5-26bio19	45.79679999999998	0.6397207379341125
50s5-26bio19	47.2584	0.6287474036216736
50s5-26bio19	48.720000000000006	0.6236428618431091
50s5-26bio19	50.181599999999996	0.6193556189537048
50s5-26bio19	51.6432	0.6150496602058411
50s5-26bio19	53.10479999999999	0.6107256412506104
50s5-26bio19	54.566399999999994	0.6063840985298157
50s5-26bio19	56.028	0.6020256876945496
50s5-26bio19	57.48959999999999	0.5976510643959045
50s5-26bio19	58.95119999999999	0.5932608246803284
50s5-26bio19	60.41279999999998	0.5888556838035583
50s5-26bio19	61.8744	0.5844361782073975
50s5-26bio19	63.33599999999999	0.5800030827522278
50s5-26bio19	64.79759999999999	0.5755570530891418
50s5-26bio19	66.25919999999999	0.5710987448692322
50s5-26bio19	67.72079999999997	0.5666288733482361
50s5-26bio19	69.1824	0.5621480941772461
50s5-26bio19	70.644	0.5576572418212891
50s5-26bio19	72.10560000000001	0.553156852722168
50s5-26bio19	73.56719999999999	0.5486522912979126
50s5-26bio19	75.02879999999999	0.5441414713859558
50s5-26bio19	76.4904	0.5396233797073364
50s5-26bio19	77.952	0.5350987315177917
50s5-26bio19	79.41359999999997	0.5305683612823486
50s5-26bio19	80.87519999999998	0.5260329246520996
50s5-26bio19	82.33679999999998	0.521493136882782
50s5-26bio19	83.79839999999999	0.5169498324394226
50s5-26bio19	85.25999999999999	0.5124037265777588
50s5-26bio19	86.72159999999997	0.5078555941581726
50s5-26bio19	88.18319999999997	0.5033061504364014
50s5-26bio19	89.64479999999998	0.49875614047050476
50s5-26bio19	91.10639999999998	0.49420633912086487
50s5-26bio19	92.56799999999998	0.4896574914455414
50s5-26bio19	94.02959999999996	0.485110342502594
50s5-26bio19	95.49119999999996	0.4805656969547272
50s5-26bio19	96.9528	0.47602424025535583
50s5-26bio19	98.4144	0.47148674726486206
50s5-26bio19	99.876	0.46695396304130554
50s5-26bio19	101.33759999999998	0.46242663264274597
50s5-26bio19	102.79919999999998	0.45790550112724304
50s5-26bio19	104.26079999999999	0.45339125394821167
50s5-26bio19	105.7224	0.4488847255706787
50s5-26bio19	107.184	0.4443865120410919
50s5-26bio19	108.64559999999997	0.43989741802215576
50s5-26bio19	110.10719999999998	0.43541812896728516
50s5-26bio19	111.56879999999998	0.430949330329895
50s5-26bio19	113.03039999999999	0.42649179697036743
50s5-26bio19	114.49199999999999	0.42204615473747253
50s5-26bio19	115.95359999999997	0.41761311888694763
50s5-26bio19	117.41519999999997	0.41319334506988525
50s5-26bio19	118.87679999999997	0.4087875187397003
50s5-26bio19	120.33839999999998	0.40439629554748535
50s5-26bio19	121.79999999999998	0.4000203013420105
50s5-26bio19	123.26159999999996	0.39566025137901306
50s5-26bio19	124.72319999999996	0.3913167119026184
50s5-26bio19	126.1848	0.3869903087615967
50s5-26bio19	127.6464	0.382681667804718
50s5-26bio19	129.108	0.3783913850784302
50s5-26bio19	130.56959999999998	0.3741200864315033
50s5-26bio19	132.03119999999998	0.3698682487010956
50s5-26bio19	133.4928	0.36563655734062195
50s5-26bio19	134.9544	0.3614254593849182
50s5-26bio19	136.416	0.3572356104850769
50s5-26bio19	137.87759999999997	0.35306745767593384
50s5-26bio19	139.33919999999998	0.3489215075969696
50s5-26bio19	140.80079999999998	0.34479832649230957
50s5-26bio19	142.26239999999999	0.34069836139678955
50s5-26bio19	143.724	0.33662211894989014
50s5-26bio19	145.18559999999997	0.33257004618644714
50s5-26bio19	146.64719999999997	0.328542560338974
50s5-26bio19	148.10879999999997	0.3245401382446289
50s5-26bio19	149.57039999999998	0.3205631971359253
50s5-26bio19	151.03199999999998	0.316612184047699
50s5-26bio19	152.49359999999996	0.31268739700317383
50s5-26bio19	153.9552	0.30878931283950806
50s5-26bio19	155.4168	0.3049182891845703
50s5-26bio19	156.8784	0.3010746240615845
50s5-26bio19	158.34	0.2972587049007416
50s5-26bio19	159.80159999999998	0.2934707999229431
50s5-26bio19	161.26319999999998	0.2897113263607025
50s5-26bio19	162.7248	0.2859804928302765
50s5-26bio19	164.1864	0.2822785973548889
50s5-26bio19	165.648	0.27860593795776367
50s5-26bio19	167.10959999999997	0.27496272325515747
50s5-26bio19	168.57119999999998	0.2713492810726166
50s5-26bio19	170.03279999999998	0.26776576042175293
50s5-26bio19	171.49439999999998	0.26421239972114563
50s5-26bio19	172.956	0.2606894373893738
50s5-26bio19	174.41759999999996	0.25719699263572693
50s5-26bio19	175.87919999999997	0.2537353038787842
50s5-26bio19	177.34079999999997	0.2503044903278351
50s5-26bio19	178.80239999999998	0.24690473079681396
50s5-26bio19	180.26399999999995	0.243536114692688
50s5-26bio19	181.72559999999996	0.24019883573055267
50s5-26bio19	183.1872	0.236892968416214
50s5-26bio19	184.6488	0.2336185872554779
50s5-26bio19	186.1104	0.23037582635879517
50s5-26bio19	187.57199999999997	0.22716470062732697
50s5-26bio19	189.03359999999998	0.22398534417152405
50s5-26bio19	190.49519999999998	0.2208377569913864
50s5-26bio19	191.9568	0.21772198379039764
50s5-26bio19	193.4184	0.21463806927204132
50s5-26bio19	194.87999999999997	0.21158599853515625
50s5-26bio19	196.34159999999994	0.2085658460855484
50s5-26bio19	197.80319999999998	0.20557750761508942
50s5-26bio19	199.2648	0.20262107253074646
50s5-26bio19	200.72639999999998	0.19969646632671356
50s5-26bio19	202.18800000000002	0.19680361449718475
50s5-26bio19	203.6496	0.19394254684448242
50s5-26bio19	205.11120000000003	0.1911131590604782
50s5-26bio19	206.5728	0.18831542134284973
50s5-26bio19	208.03439999999998	0.18554924428462982
50s5-26bio19	209.496	0.18281452357769012
50s5-26bio19	210.95759999999999	0.18011121451854706
50s5-26bio19	212.41920000000002	0.17743918299674988
50s5-26bio19	213.8808	0.1747983694076538
50s5-26bio19	215.34239999999997	0.17218859493732452
50s5-26bio19	216.804	0.16960981488227844
50s5-26bio19	218.26559999999998	0.16706185042858124
50s5-26bio19	219.72719999999995	0.16454456746578217
50s5-26bio19	221.1888	0.16205784678459167
50s5-26bio19	222.65039999999996	0.15960150957107544
50s5-26bio19	224.112	0.1571754366159439
50s5-26bio19	225.57359999999997	0.15477944910526276
50s5-26bio19	227.03519999999995	0.15241336822509766
50s5-26bio19	228.49679999999998	0.15007705986499786
50s5-26bio19	229.95839999999995	0.14777028560638428
50s5-26bio19	231.42	0.14549292623996735
50s5-26bio19	232.88159999999996	0.14324474334716797
50s5-26bio19	234.34319999999994	0.1410255879163742
50s5-26bio19	235.80479999999997	0.13883523643016815
50s5-26bio19	237.26639999999995	0.1366734802722931
50s5-26bio19	238.72799999999998	0.1345401406288147
50s5-26bio19	240.18959999999996	0.13243496417999268
50s5-26bio19	241.65119999999993	0.1303578019142151
50s5-26bio19	243.11279999999996	0.12830838561058044
50s5-26bio19	244.57439999999994	0.12628649175167084
50s5-26bio19	246.03599999999997	0.12429194897413254
50s5-26bio19	247.49759999999995	0.12232446670532227
50s5-26bio19	248.95919999999992	0.12038387358188629
50s5-26bio19	250.42079999999996	0.11846988648176193
50s5-26bio19	251.88239999999993	0.11658231914043427
50s5-26bio19	253.34400000000002	0.1147209107875824
50s5-26bio19	254.8056	0.11288540065288544
50s5-26bio19	256.2672	0.11107558012008667
50s5-26bio19	257.72880000000004	0.10929124057292938
50s5-26bio19	259.1904	0.10753205418586731
50s5-26bio19	260.65200000000004	0.10579781979322433
50s5-26bio19	262.1136	0.10408833622932434
50s5-26bio19	263.5752	0.10240326821804047
50s5-26bio19	265.0368	0.1007424145936966
50s5-26bio19	266.4984	0.09910552948713303
50s5-26bio19	267.96000000000004	0.09749238193035126
50s5-26bio19	269.4216	0.09590266644954681
50s5-26bio19	270.8832	0.09433616697788239
50s5-26bio19	272.3448	0.09279265999794006
50s5-26bio19	273.8064	0.09127182513475418
50s5-26bio19	275.26800000000003	0.08977345377206802
50s5-26bio19	276.7296	0.0882972925901413
50s5-26bio19	278.1912	0.08684311807155609
50s5-26bio19	279.6528	0.08541061729192734
50s5-26bio19	281.1144	0.08399957418441772
50s5-26bio19	282.576	0.08260975778102875
50s5-26bio19	284.0376	0.08124087750911713
50s5-26bio19	285.4992	0.07989270240068436
50s5-26bio19	286.9608	0.07856501638889313
50s5-26bio19	288.4224	0.07725751399993896
50s5-26bio19	289.884	0.07596997171640396
50s5-26bio19	291.3456	0.07470215857028961
50s5-26bio19	292.80719999999997	0.07345384359359741
50s5-26bio19	294.2688	0.07222472876310349
50s5-26bio19	295.7304	0.07101461291313171
50s5-26bio19	297.192	0.0698232650756836
50s5-26bio19	298.6536	0.06865040957927704
50s5-26bio19	300.11519999999996	0.06749581545591354
50s5-26bio19	301.5768	0.0663592666387558
50s5-26bio19	303.03839999999997	0.0652405321598053
50s5-26bio19	304.5	0.06413934379816055
50s5-26bio19	305.9616	0.06305548548698425
50s5-26bio19	307.42319999999995	0.06198875606060028
50s5-26bio19	308.8848	0.061061859130859375
50s5-26bio19	310.34639999999996	0.0601777583360672
50s5-26bio19	311.80800000000005	0.05930564925074577
50s5-26bio19	313.2696	0.05844540894031525
50s5-26bio19	314.7312	0.05759686604142189
50s5-26bio19	316.19280000000003	0.056759901344776154
50s5-26bio19	317.6544	0.055934395641088486
50s5-26bio19	319.11600000000004	0.05512017384171486
50s5-26bio19	320.5776	0.05431712418794632
50s5-26bio19	322.0392	0.053525108844041824
50s5-26bio19	323.5008	0.05274401977658272
50s5-26bio19	324.9624	0.05197368189692497
50s5-26bio19	326.42400000000004	0.05121399089694023
50s5-26bio19	327.8856	0.050464823842048645
50s5-26bio19	329.3472	0.049726031720638275
50s5-26bio19	330.8088	0.04899749159812927
50s5-26bio19	332.2704	0.04827910289168358
50s5-26bio19	333.732	0.04757070168852806
50s5-26bio19	335.1936	0.04687218368053436
50s5-26bio19	336.6552	0.046183425933122635
50s5-26bio19	338.1168	0.04550432041287422
50s5-26bio19	339.5784	0.044834718108177185
50s5-26bio19	341.04	0.044692594558000565
50s5-26bio19	342.5016	0.044692594558000565
50s5-26bio19	343.9632	0.044692594558000565
50s5-26bio19	345.4248	0.044692594558000565
50s5-26bio19	346.8864	0.044692594558000565
50s5-26bio19	348.348	0.044692594558000565
50s5-26bio19	349.8096	0.044692594558000565
50s5-26bio19	351.27119999999996	0.044692594558000565
50s5-26bio19	352.7328	0.044692594558000565
50s5-26bio19	354.1944	0.044692594558000565
50s5-26bio19	355.656	0.044692594558000565
50s5-26bio19	357.1176	0.044692594558000565
50s5-26bio19	358.57919999999996	0.044692594558000565
50s5-26bio19	360.0408	0.044692594558000565
50s5-26bio19	361.50239999999997	0.044692594558000565
50s5-26bio19	362.964	0.044692594558000565
50s5-26bio19	364.4256	0.044692594558000565
50s5-26bio19	365.88719999999995	0.044692594558000565
50s5-26bio19	367.3488	0.044692594558000565
50s5-26bio19	368.8104	0.044692594558000565
50s5-26bio19	370.27200000000005	0.044692594558000565
50s5-26bio19	371.7336	0.044692594558000565
50s5-26bio19	373.1952	0.044692594558000565
50s5-26bio19	374.65680000000003	0.044692594558000565
50s5-26bio19	376.1184	0.044692594558000565
50s5-26bio19	377.58000000000004	0.044692594558000565
50s5-26bio19	379.0416	0.044692594558000565
50s5-26bio19	380.5032	0.044692594558000565
50s5-26bio19	381.9648	0.044692594558000565
50s5-26bio19	383.4264	0.044692594558000565
50s5-26bio19	384.88800000000003	0.044692594558000565
50s5-26bio19	386.3496	0.044692594558000565
50s5-26bio19	387.8112	0.044692594558000565
50s5-26bio19	389.2728	0.044692594558000565
50s5-26bio19	390.7344	0.044692594558000565
50s5-26bio19	392.196	0.044692594558000565
50s5-26bio19	393.6576	0.044692594558000565
50s5-26bio19	395.1192	0.044692594558000565
50s5-26bio19	396.5808	0.044692594558000565
50s5-26bio19	398.0424	0.044692594558000565
50s5-26bio19	399.504	0.044692594558000565
50s5-26bio19	400.9656	0.044692594558000565
50s5-26bio19	402.42719999999997	0.044692594558000565
50s5-26bio19	403.8888	0.044692594558000565
50s5-26bio19	405.3504	0.044692594558000565
50s5-26bio19	406.812	0.044692594558000565
50s5-26bio19	408.2736	0.044692594558000565
50s5-26bio19	409.73519999999996	0.044692594558000565
50s5-26bio19	411.1968	0.044692594558000565
50s5-26bio19	412.6584	0.044692594558000565
50s5-26bio19	414.11999999999995	0.044692594558000565
50s5-26bio19	415.5816	0.044692594558000565
50s5-26bio19	417.04319999999996	0.044692594558000565
50s5-26bio19	418.5048	0.044692594558000565
50s5-26bio19	419.96639999999996	0.044692594558000565
50s5-26bio19	421.42799999999994	0.044692594558000565
50s5-26bio19	422.8896	0.044692594558000565
50s5-26bio19	424.35119999999995	0.044692594558000565
50s5-26bio19	425.81280000000004	0.044692594558000565
50s5-26bio19	427.2744	0.044692594558000565
50s5-26bio19	428.736	0.044692594558000565
50s5-26bio19	430.1976	0.044692594558000565
50s5-26bio19	431.6592	0.044692594558000565
50s5-26bio19	433.12080000000003	0.044692594558000565
50s5-26bio19	434.5824	0.044692594558000565
50s5-26bio19	436.044	0.044692594558000565
50s5-26bio19	437.5056	0.044692594558000565
50s5-26bio19	438.9672	0.044692594558000565
50s5-26bio19	440.4288	0.044692594558000565
50s5-26bio19	441.8904	0.044692594558000565
50s5-26bio19	443.352	0.044692594558000565
50s5-26bio19	444.8136	0.044692594558000565
50s5-26bio19	446.2752	0.044692594558000565
50s5-26bio19	447.7368	0.044692594558000565
50s5-26bio19	449.1984	0.044692594558000565
50s5-26bio19	450.65999999999997	0.044692594558000565
50s5-26bio19	452.12159999999994	0.044692594558000565
50s5-26bio19	453.5831999999999	0.044692594558000565
50s5-26bio19	455.0448	0.044692594558000565
50s5-26bio19	456.5064	0.044692594558000565
50s5-26bio19	457.96799999999996	0.044692594558000565
50s5-26bio19	459.42960000000005	0.044692594558000565
50s5-26bio19	460.8912	0.044692594558000565
50s5-26bio19	462.3528	0.044692594558000565
50s5-26bio19	463.8144000000001	0.044692594558000565
50s5-26bio19	465.27600000000007	0.044692594558000565
50s5-26bio19	466.73760000000004	0.044692594558000565
50s5-26bio19	468.1992	0.044692594558000565
50s5-26bio19	469.6608	0.044692594558000565
50s5-26bio19	471.1224000000001	0.044692594558000565
50s5-26bio19	472.58400000000006	0.044692594558000565
50s5-26bio19	474.04560000000004	0.044692594558000565
50s5-26bio19	475.5072	0.044692594558000565
50s5-26bio19	476.9688	0.044692594558000565
50s5-26bio19	478.4304000000001	0.044692594558000565
50s5-26bio19	479.89200000000005	0.044692594558000565
50s5-26bio19	481.35360000000003	0.044692594558000565
50s5-26bio19	482.8152	0.044692594558000565
50s5-26bio19	484.2768	0.044692594558000565
50s5-26bio19	485.73840000000007	0.044692594558000565
50s5-26bio19	487.20000000000005	0.044692594558000565
50s5-26bio19	488.6616	0.044692594558000565
50s5-26bio19	490.1232	0.044692594558000565
50s5-26bio19	491.5848	0.044692594558000565
50s5-26bio19	493.04640000000006	0.044692594558000565
50s5-26bio19	494.50800000000004	0.044692594558000565
50s5-26bio19	495.9696	0.044692594558000565
50s5-26bio19	497.4312	0.044692594558000565
50s5-26bio19	498.89279999999997	0.044692594558000565
50s5-26bio19	500.35439999999994	0.044692594558000565
50s5-26bio19	501.81600000000003	0.044692594558000565
50s5-26bio19	503.2776	0.044692594558000565
50s5-26bio19	504.7392	0.044692594558000565
50s5-26bio19	506.20079999999996	0.044692594558000565
50s5-26bio19	507.66239999999993	0.044692594558000565
50s5-26bio19	509.124	0.044692594558000565
50s5-26bio19	510.5856	0.044692594558000565
50s5-26bio19	512.0472	0.044692594558000565
50s5-26bio19	513.5088	0.044692594558000565
50s5-26bio19	514.9703999999999	0.044692594558000565
50s5-26bio19	516.432	0.044692594558000565
50s5-26bio19	517.8936	0.044692594558000565
50s5-26bio19	519.3552	0.044692594558000565
50s5-26bio19	520.8168	0.044692594558000565
50s5-26bio19	522.2783999999999	0.044692594558000565
50s5-26bio19	523.74	0.044692594558000565
50s5-26bio19	525.2016	0.044692594558000565
50s5-26bio19	526.6632	0.044692594558000565
50s5-26bio19	528.1247999999999	0.044692594558000565
50s5-26bio19	529.5863999999999	0.044692594558000565
50s5-26bio19	531.048	0.044692594558000565
50s5-26bio19	532.5096	0.044692594558000565
50s5-26bio19	533.9712	0.044692594558000565
50s5-26bio19	535.4327999999999	0.044692594558000565
50s5-26bio19	536.8943999999999	0.044692594558000565
50s5-26bio19	538.356	0.044692594558000565
50s5-26bio19	539.8176	0.044692594558000565
50s5-26bio19	541.2792	0.044692594558000565
50s5-26bio19	542.7407999999999	0.044692594558000565
50s5-26bio19	544.2023999999999	0.044692594558000565
50s5-26bio19	545.664	0.044692594558000565
50s5-26bio19	547.1256	0.044692594558000565
50s5-26bio19	548.5871999999999	0.044692594558000565
50s5-26bio19	550.0487999999999	0.044692594558000565
50s5-26bio19	551.5103999999999	0.044692594558000565
50s5-26bio19	552.972	0.044692594558000565
50s5-26bio19	554.4336	0.044692594558000565
50s5-26bio19	555.8951999999999	0.044692594558000565
50s5-26bio19	557.3567999999999	0.044692594558000565
50s5-26bio19	558.8183999999999	0.044692594558000565
50s5-26bio19	560.28	0.044692594558000565
50s5-26bio19	561.7416	0.044692594558000565
50s5-26bio19	563.2031999999999	0.044692594558000565
50s5-26bio19	564.6647999999999	0.044692594558000565
50s5-26bio19	566.1263999999999	0.044692594558000565
50s5-26bio19	567.5880000000001	0.044692594558000565
50s5-26bio19	569.0496	0.044692594558000565
50s5-26bio19	570.5112	0.044692594558000565
50s5-26bio19	571.9728	0.044692594558000565
50s5-26bio19	573.4344	0.044692594558000565
50s5-26bio19	574.8960000000001	0.044692594558000565
50s5-26bio19	576.3576	0.044692594558000565
50s5-26bio19	577.8192	0.044692594558000565
50s5-26bio19	579.2808	0.044692594558000565
50s5-26bio19	580.7424	0.044692594558000565
50s5-26bio19	582.2040000000001	0.044692594558000565
50s5-26bio19	583.6656	0.044692594558000565
50s5-26bio19	585.1272	0.044692594558000565
50s5-26bio19	586.5888	0.044692594558000565
50s5-26bio19	588.0504	0.044692594558000565
50s5-26bio19	589.5120000000001	0.044692594558000565
50s5-26bio19	590.9736	0.044692594558000565
50s5-26bio19	592.4352	0.044692594558000565
50s5-26bio19	593.8968	0.044692594558000565
50s5-26bio19	595.3584	0.044692594558000565
50s5-26bio19	596.82	0.044692594558000565
50s5-26bio19	598.2816	0.044692594558000565
50s5-26bio19	599.7432	0.044692594558000565
50s5-26bio19	601.2048	0.044692594558000565
50s5-26bio19	602.6664	0.044692594558000565
50s5-26bio19	604.128	0.044692594558000565
50s5-26bio19	605.5896	0.044692594558000565
50s5-26bio19	607.0512	0.044692594558000565
50s5-26bio19	608.5128	0.044692594558000565
50s5-26bio19	609.9744	0.044692594558000565
50s5-26bio19	611.436	0.044692594558000565
50s5-26bio19	612.8976	0.044692594558000565
50s5-26bio19	614.3592	0.044692594558000565
50s5-26bio19	615.8208	0.044692594558000565
50s5-26bio19	617.2823999999999	0.044692594558000565
50s5-26bio19	618.744	0.044692594558000565
50s5-26bio19	620.2056	0.044692594558000565
50s5-26bio19	621.6672	0.044692594558000565
50s5-26bio19	623.1288	0.044692594558000565
50s5-26bio19	624.5903999999999	0.044692594558000565
50s5-26bio19	626.052	0.044692594558000565
50s5-26bio19	627.5136	0.044692594558000565
50s5-26bio19	628.9752	0.044692594558000565
50s5-26bio19	630.4368	0.044692594558000565
50s5-26bio19	631.8983999999999	0.044692594558000565
50s5-26bio19	633.36	0.044692594558000565
50s5-26bio19	634.8216	0.044692594558000565
50s5-26bio19	636.2832	0.044692594558000565
50s5-26bio19	637.7447999999999	0.044692594558000565
50s5-26bio19	639.2063999999999	0.044692594558000565
50s5-26bio19	640.668	0.044692594558000565
50s5-26bio19	642.1296	0.044692594558000565
50s5-26bio19	643.5912	0.044692594558000565
50s5-26bio19	645.0527999999999	0.044692594558000565
50s5-26bio19	646.5143999999999	0.044692594558000565
50s5-26bio19	647.976	0.044692594558000565
50s5-26bio19	649.4376	0.044692594558000565
50s5-26bio19	650.8992	0.044692594558000565
50s5-26bio19	652.3607999999999	0.044692594558000565
50s5-26bio19	653.8223999999999	0.044692594558000565
50s5-26bio19	655.284	0.044692594558000565
50s5-26bio19	656.7456	0.044692594558000565
50s5-26bio19	658.2072	0.044692594558000565
50s5-26bio19	659.6687999999999	0.044692594558000565
50s5-26bio19	661.1303999999999	0.044692594558000565
50s5-26bio19	662.592	0.044692594558000565
50s5-26bio19	664.0536	0.044692594558000565
50s5-26bio19	665.5151999999999	0.044692594558000565
50s5-26bio19	666.9767999999999	0.044692594558000565
50s5-26bio19	668.4383999999999	0.044692594558000565
50s5-26bio19	669.9	0.044692594558000565
