# Supplementary material for: Paleodistribution of Cercidiphyllaceae and Future Habitat Prediction for Cercidiphyllum japonicum Under Climate Change
Source: Ecol Evol. 2026 Jan 19;16(1):e72940. doi: 10.1002/ece3.72940 (PMC12815699; doi:10.1002/ece3.72940)
Supplement: Supplementary file 1 — Data S1: ece372940‐sup‐0001‐supinfo.zip. [file ECE3-16-e72940-s001.zip › 50s-26/plots/连香树_0_50s5-26bio19_only.dat]

variable	x	y
50s5-26bio19	-60.9	0.0013895040610805154
50s5-26bio19	-59.4384	0.0013895040610805154
50s5-26bio19	-57.9768	0.0013895040610805154
50s5-26bio19	-56.5152	0.0013895040610805154
50s5-26bio19	-55.053599999999996	0.0013895040610805154
50s5-26bio19	-53.592	0.0013895040610805154
50s5-26bio19	-52.1304	0.0013895040610805154
50s5-26bio19	-50.6688	0.0013895040610805154
50s5-26bio19	-49.2072	0.0013895040610805154
50s5-26bio19	-47.745599999999996	0.0013895040610805154
50s5-26bio19	-46.284	0.0013895040610805154
50s5-26bio19	-44.8224	0.0013895040610805154
50s5-26bio19	-43.3608	0.0013895040610805154
50s5-26bio19	-41.8992	0.0013895040610805154
50s5-26bio19	-40.4376	0.0013895040610805154
50s5-26bio19	-38.976	0.0013895040610805154
50s5-26bio19	-37.514399999999995	0.0013895040610805154
50s5-26bio19	-36.052800000000005	0.0013895040610805154
50s5-26bio19	-34.5912	0.0013895040610805154
50s5-26bio19	-33.129599999999996	0.0013895040610805154
50s5-26bio19	-31.668	0.0013895040610805154
50s5-26bio19	-30.2064	0.0013895040610805154
50s5-26bio19	-28.744800000000005	0.0013895040610805154
50s5-26bio19	-27.2832	0.0013895040610805154
50s5-26bio19	-25.821600000000004	0.0013895040610805154
50s5-26bio19	-24.36	0.0013895040610805154
50s5-26bio19	-22.898400000000002	0.0013895040610805154
50s5-26bio19	-21.436799999999998	0.0013895040610805154
50s5-26bio19	-19.9752	0.0013895040610805154
50s5-26bio19	-18.513600000000004	0.0013895040610805154
50s5-26bio19	-17.052	0.0013895040610805154
50s5-26bio19	-15.590400000000002	0.0013895040610805154
50s5-26bio19	-14.128799999999998	0.0013895040610805154
50s5-26bio19	-12.667200000000001	0.0013895040610805154
50s5-26bio19	-11.205600000000004	0.0013895040610805154
50s5-26bio19	-9.744	0.0013895040610805154
50s5-26bio19	-8.282400000000003	0.0013895040610805154
50s5-26bio19	-6.820799999999998	0.0013895040610805154
50s5-26bio19	-5.359200000000001	0.0013895040610805154
50s5-26bio19	-3.897600000000004	0.0013895040610805154
50s5-26bio19	-2.436	0.0013895040610805154
50s5-26bio19	-0.9744000000000028	0.0013895040610805154
50s5-26bio19	0.4872000000000014	0.0017159266863018274
50s5-26bio19	1.9487999999999985	0.0032298495061695576
50s5-26bio19	3.4103999999999886	0.006071347743272781
50s5-26bio19	4.872000000000007	0.011384139768779278
50s5-26bio19	6.333599999999997	0.02124655805528164
50s5-26bio19	7.795200000000001	0.039313316345214844
50s5-26bio19	9.256799999999991	0.07161878049373627
50s5-26bio19	10.718399999999995	0.12696269154548645
50s5-26bio19	12.18	0.21516218781471252
50s5-26bio19	13.64159999999999	0.2766246199607849
50s5-26bio19	15.103199999999994	0.3289644718170166
50s5-26bio19	16.564799999999984	0.3859241008758545
50s5-26bio19	18.026400000000002	0.44618839025497437
50s5-26bio19	19.488000000000007	0.5080771446228027
50s5-26bio19	20.949599999999997	0.5697192549705505
50s5-26bio19	22.4112	0.6145367622375488
50s5-26bio19	23.87279999999999	0.6388046145439148
50s5-26bio19	25.334399999999995	0.6441413164138794
50s5-26bio19	26.796	0.6375201344490051
50s5-26bio19	28.25759999999999	0.630846381187439
50s5-26bio19	29.719199999999994	0.624122142791748
50s5-26bio19	31.180799999999984	0.6173498034477234
50s5-26bio19	32.6424	0.6105315089225769
50s5-26bio19	34.104000000000006	0.6036697626113892
50s5-26bio19	35.565599999999996	0.5967669486999512
50s5-26bio19	37.0272	0.5898256301879883
50s5-26bio19	38.48879999999999	0.582848310470581
50s5-26bio19	39.950399999999995	0.5758376717567444
50s5-26bio19	41.412	0.5687963366508484
50s5-26bio19	42.87359999999999	0.5617271065711975
50s5-26bio19	44.33519999999999	0.5546327829360962
50s5-26bio19	45.79679999999998	0.5514576435089111
50s5-26bio19	47.2584	0.5497636795043945
50s5-26bio19	48.720000000000006	0.5480685234069824
50s5-26bio19	50.181599999999996	0.5463722348213196
50s5-26bio19	51.6432	0.5446749329566956
50s5-26bio19	53.10479999999999	0.5429765582084656
50s5-26bio19	54.566399999999994	0.5412771701812744
50s5-26bio19	56.028	0.5395768284797668
50s5-26bio19	57.48959999999999	0.5378755331039429
50s5-26bio19	58.95119999999999	0.536173403263092
50s5-26bio19	60.41279999999998	0.5344703793525696
50s5-26bio19	61.8744	0.5327666401863098
50s5-26bio19	63.33599999999999	0.5310620665550232
50s5-26bio19	64.79759999999999	0.5293567776679993
50s5-26bio19	66.25919999999999	0.527650773525238
50s5-26bio19	67.72079999999997	0.525944173336029
50s5-26bio19	69.1824	0.5242369771003723
50s5-26bio19	70.644	0.5225291848182678
50s5-26bio19	72.10560000000001	0.5208208560943604
50s5-26bio19	73.56719999999999	0.5191120505332947
50s5-26bio19	75.02879999999999	0.5174028277397156
50s5-26bio19	76.4904	0.5156931281089783
50s5-26bio19	77.952	0.5139831304550171
50s5-26bio19	79.41359999999997	0.5122727751731873
50s5-26bio19	80.87519999999998	0.5105621218681335
50s5-26bio19	82.33679999999998	0.5088512301445007
50s5-26bio19	83.79839999999999	0.5071401596069336
50s5-26bio19	85.25999999999999	0.5054289102554321
50s5-26bio19	86.72159999999997	0.5037174820899963
50s5-26bio19	88.18319999999997	0.5020060539245605
50s5-26bio19	89.64479999999998	0.5002945065498352
50s5-26bio19	91.10639999999998	0.49858298897743225
50s5-26bio19	92.56799999999998	0.4968714714050293
50s5-26bio19	94.02959999999996	0.4951600730419159
50s5-26bio19	95.49119999999996	0.49344876408576965
50s5-26bio19	96.9528	0.49173760414123535
50s5-26bio19	98.4144	0.49002665281295776
50s5-26bio19	99.876	0.4883159101009369
50s5-26bio19	101.33759999999998	0.4866054654121399
50s5-26bio19	102.79919999999998	0.4848953187465668
50s5-26bio19	104.26079999999999	0.4831855297088623
50s5-26bio19	105.7224	0.4814761281013489
50s5-26bio19	107.184	0.47976717352867126
50s5-26bio19	108.64559999999997	0.47805869579315186
50s5-26bio19	110.10719999999998	0.47635069489479065
50s5-26bio19	111.56879999999998	0.4746432900428772
50s5-26bio19	113.03039999999999	0.4729364514350891
50s5-26bio19	114.49199999999999	0.47123026847839355
50s5-26bio19	115.95359999999997	0.4695247411727905
50s5-26bio19	117.41519999999997	0.4678199291229248
50s5-26bio19	118.87679999999997	0.4661158621311188
50s5-26bio19	120.33839999999998	0.4644125998020172
50s5-26bio19	121.79999999999998	0.4627101421356201
50s5-26bio19	123.26159999999996	0.46100857853889465
50s5-26bio19	124.72319999999996	0.4593079090118408
50s5-26bio19	126.1848	0.4576081931591034
50s5-26bio19	127.6464	0.45590946078300476
50s5-26bio19	129.108	0.4542117714881897
50s5-26bio19	130.56959999999998	0.4525151252746582
50s5-26bio19	132.03119999999998	0.45081958174705505
50s5-26bio19	133.4928	0.449125200510025
50s5-26bio19	134.9544	0.4474319517612457
50s5-26bio19	136.416	0.4457399547100067
50s5-26bio19	137.87759999999997	0.44404923915863037
50s5-26bio19	139.33919999999998	0.4423597753047943
50s5-26bio19	140.80079999999998	0.4406716823577881
50s5-26bio19	142.26239999999999	0.4389849007129669
50s5-26bio19	143.724	0.43729957938194275
50s5-26bio19	145.18559999999997	0.4356157183647156
50s5-26bio19	146.64719999999997	0.433933287858963
50s5-26bio19	148.10879999999997	0.4322524070739746
50s5-26bio19	149.57039999999998	0.43057307600975037
50s5-26bio19	151.03199999999998	0.42889535427093506
50s5-26bio19	152.49359999999996	0.4272192418575287
50s5-26bio19	153.9552	0.4255448281764984
50s5-26bio19	155.4168	0.42387211322784424
50s5-26bio19	156.8784	0.42220112681388855
50s5-26bio19	158.34	0.4205319285392761
50s5-26bio19	159.80159999999998	0.41886451840400696
50s5-26bio19	161.26319999999998	0.4171990156173706
50s5-26bio19	162.7248	0.4155353605747223
50s5-26bio19	164.1864	0.4138736426830292
50s5-26bio19	165.648	0.41221386194229126
50s5-26bio19	167.10959999999997	0.4105561077594757
50s5-26bio19	168.57119999999998	0.40890035033226013
50s5-26bio19	170.03279999999998	0.4072466790676117
50s5-26bio19	171.49439999999998	0.4055950939655304
50s5-26bio19	172.956	0.403945654630661
50s5-26bio19	174.41759999999996	0.40229836106300354
50s5-26bio19	175.87919999999997	0.40065330266952515
50s5-26bio19	177.34079999999997	0.39901044964790344
50s5-26bio19	178.80239999999998	0.3973698914051056
50s5-26bio19	180.26399999999995	0.3957316279411316
50s5-26bio19	181.72559999999996	0.39409568905830383
50s5-26bio19	183.1872	0.3924621343612671
50s5-26bio19	184.6488	0.39083096385002136
50s5-26bio19	186.1104	0.3892022669315338
50s5-26bio19	187.57199999999997	0.38757601380348206
50s5-26bio19	189.03359999999998	0.38595226407051086
50s5-26bio19	190.49519999999998	0.3843310475349426
50s5-26bio19	191.9568	0.38271239399909973
50s5-26bio19	193.4184	0.38109636306762695
50s5-26bio19	194.87999999999997	0.3794829249382019
50s5-26bio19	196.34159999999994	0.37787216901779175
50s5-26bio19	197.80319999999998	0.3762640953063965
50s5-26bio19	199.2648	0.3746587336063385
50s5-26bio19	200.72639999999998	0.37305617332458496
50s5-26bio19	202.18800000000002	0.3714563250541687
50s5-26bio19	203.6496	0.36985933780670166
50s5-26bio19	205.11120000000003	0.36826518177986145
50s5-26bio19	206.5728	0.36667388677597046
50s5-26bio19	208.03439999999998	0.36508551239967346
50s5-26bio19	209.496	0.36350005865097046
50s5-26bio19	210.95759999999999	0.3619175851345062
50s5-26bio19	212.41920000000002	0.3603380620479584
50s5-26bio19	213.8808	0.35876160860061646
50s5-26bio19	215.34239999999997	0.3571881651878357
50s5-26bio19	216.804	0.35561779141426086
50s5-26bio19	218.26559999999998	0.35405054688453674
50s5-26bio19	219.72719999999995	0.35248640179634094
50s5-26bio19	221.1888	0.35092541575431824
50s5-26bio19	222.65039999999996	0.349367618560791
50s5-26bio19	224.112	0.34781304001808167
50s5-26bio19	225.57359999999997	0.3462617099285126
50s5-26bio19	227.03519999999995	0.34471359848976135
50s5-26bio19	228.49679999999998	0.34316882491111755
50s5-26bio19	229.95839999999995	0.3416273295879364
50s5-26bio19	231.42	0.34008917212486267
50s5-26bio19	232.88159999999996	0.33855438232421875
50s5-26bio19	234.34319999999994	0.3370230197906494
50s5-26bio19	235.80479999999997	0.3354950249195099
50s5-26bio19	237.26639999999995	0.33397048711776733
50s5-26bio19	238.72799999999998	0.33244940638542175
50s5-26bio19	240.18959999999996	0.33093181252479553
50s5-26bio19	241.65119999999993	0.32941773533821106
50s5-26bio19	243.11279999999996	0.32790717482566833
50s5-26bio19	244.57439999999994	0.32640019059181213
50s5-26bio19	246.03599999999997	0.32489678263664246
50s5-26bio19	247.49759999999995	0.3233969509601593
50s5-26bio19	248.95919999999992	0.32190075516700745
50s5-26bio19	250.42079999999996	0.3204081952571869
50s5-26bio19	251.88239999999993	0.31891930103302
50s5-26bio19	253.34400000000002	0.3174341022968292
50s5-26bio19	254.8056	0.3159526288509369
50s5-26bio19	256.2672	0.31447485089302063
50s5-26bio19	257.72880000000004	0.3130008578300476
50s5-26bio19	259.1904	0.31153059005737305
50s5-26bio19	260.65200000000004	0.3100641369819641
50s5-26bio19	262.1136	0.3086014986038208
50s5-26bio19	263.5752	0.3071426749229431
50s5-26bio19	265.0368	0.30568769574165344
50s5-26bio19	266.4984	0.30423659086227417
50s5-26bio19	267.96000000000004	0.3027893900871277
50s5-26bio19	269.4216	0.3013460636138916
50s5-26bio19	270.8832	0.2999066412448883
50s5-26bio19	272.3448	0.29847121238708496
50s5-26bio19	273.8064	0.2970396876335144
50s5-26bio19	275.26800000000003	0.2956121563911438
50s5-26bio19	276.7296	0.29418861865997314
50s5-26bio19	278.1912	0.29276907444000244
50s5-26bio19	279.6528	0.2913535535335541
50s5-26bio19	281.1144	0.28994208574295044
50s5-26bio19	282.576	0.28853467106819153
50s5-26bio19	284.0376	0.28713130950927734
50s5-26bio19	285.4992	0.2857320308685303
50s5-26bio19	286.9608	0.2843368947505951
50s5-26bio19	288.4224	0.28294581174850464
50s5-26bio19	289.884	0.28155890107154846
50s5-26bio19	291.3456	0.2801761031150818
50s5-26bio19	292.80719999999997	0.2787974774837494
50s5-26bio19	294.2688	0.27742302417755127
50s5-26bio19	295.7304	0.27605271339416504
50s5-26bio19	297.192	0.27468666434288025
50s5-26bio19	298.6536	0.27332478761672974
50s5-26bio19	300.11519999999996	0.2719671130180359
50s5-26bio19	301.5768	0.2706137001514435
50s5-26bio19	303.03839999999997	0.2692645192146301
50s5-26bio19	304.5	0.2679196000099182
50s5-26bio19	305.9616	0.26657894253730774
50s5-26bio19	307.42319999999995	0.2652425765991211
50s5-26bio19	308.8848	0.2639104723930359
50s5-26bio19	310.34639999999996	0.2625826895236969
50s5-26bio19	311.80800000000005	0.26125919818878174
50s5-26bio19	313.2696	0.2599400579929352
50s5-26bio19	314.7312	0.25862520933151245
50s5-26bio19	316.19280000000003	0.2573147118091583
50s5-26bio19	317.6544	0.2560085654258728
50s5-26bio19	319.11600000000004	0.2547067701816559
50s5-26bio19	320.5776	0.25340935587882996
50s5-26bio19	322.0392	0.25211629271507263
50s5-26bio19	323.5008	0.2508276402950287
50s5-26bio19	324.9624	0.24954333901405334
50s5-26bio19	326.42400000000004	0.24826344847679138
50s5-26bio19	327.8856	0.246987983584404
50s5-26bio19	329.3472	0.2457168996334076
50s5-26bio19	330.8088	0.24445024132728577
50s5-26bio19	332.2704	0.2431880384683609
50s5-26bio19	333.732	0.24193023145198822
50s5-26bio19	335.1936	0.2406768649816513
50s5-26bio19	336.6552	0.23942793905735016
50s5-26bio19	338.1168	0.23818348348140717
50s5-26bio19	339.5784	0.23694345355033875
50s5-26bio19	341.04	0.23570789396762848
50s5-26bio19	342.5016	0.23447680473327637
50s5-26bio19	343.9632	0.23325017094612122
50s5-26bio19	345.4248	0.23202800750732422
50s5-26bio19	346.8864	0.23081032931804657
50s5-26bio19	348.348	0.22959713637828827
50s5-26bio19	349.8096	0.22838841378688812
50s5-26bio19	351.27119999999996	0.22718417644500732
50s5-26bio19	352.7328	0.22598445415496826
50s5-26bio19	354.1944	0.22478920221328735
50s5-26bio19	355.656	0.2235984355211258
50s5-26bio19	357.1176	0.22241218388080597
50s5-26bio19	358.57919999999996	0.22123044729232788
50s5-26bio19	360.0408	0.22005318105220795
50s5-26bio19	361.50239999999997	0.21888042986392975
50s5-26bio19	362.964	0.21771220862865448
50s5-26bio19	364.4256	0.21654845774173737
50s5-26bio19	365.88719999999995	0.215389221906662
50s5-26bio19	367.3488	0.21423451602458954
50s5-26bio19	368.8104	0.21308431029319763
50s5-26bio19	370.27200000000005	0.21193860471248627
50s5-26bio19	371.7336	0.21079739928245544
50s5-26bio19	373.1952	0.20966073870658875
50s5-26bio19	374.65680000000003	0.2085285633802414
50s5-26bio19	376.1184	0.20740088820457458
50s5-26bio19	377.58000000000004	0.2062777578830719
50s5-26bio19	379.0416	0.20515909790992737
50s5-26bio19	380.5032	0.20404495298862457
50s5-26bio19	381.9648	0.2029353231191635
50s5-26bio19	383.4264	0.2018302083015442
50s5-26bio19	384.88800000000003	0.2007295787334442
50s5-26bio19	386.3496	0.19963344931602478
50s5-26bio19	387.8112	0.19854183495044708
50s5-26bio19	389.2728	0.19745470583438873
50s5-26bio19	390.7344	0.19637206196784973
50s5-26bio19	392.196	0.19529390335083008
50s5-26bio19	393.6576	0.19422027468681335
50s5-26bio19	395.1192	0.1931511014699936
50s5-26bio19	396.5808	0.19208639860153198
50s5-26bio19	398.0424	0.1910262107849121
50s5-26bio19	399.504	0.1899704784154892
50s5-26bio19	400.9656	0.18891921639442444
50s5-26bio19	402.42719999999997	0.18787243962287903
50s5-26bio19	403.8888	0.18683010339736938
50s5-26bio19	405.3504	0.1857922226190567
50s5-26bio19	406.812	0.18475881218910217
50s5-26bio19	408.2736	0.1837298721075058
50s5-26bio19	409.73519999999996	0.1827053427696228
50s5-26bio19	411.1968	0.18168526887893677
50s5-26bio19	412.6584	0.1806696504354477
50s5-26bio19	414.11999999999995	0.1796584278345108
50s5-26bio19	415.5816	0.17865164577960968
50s5-26bio19	417.04319999999996	0.17764927446842194
50s5-26bio19	418.5048	0.17665134370326996
50s5-26bio19	419.96639999999996	0.17565780878067017
50s5-26bio19	421.42799999999994	0.17466866970062256
50s5-26bio19	422.8896	0.17368394136428833
50s5-26bio19	424.35119999999995	0.1727035939693451
50s5-26bio19	425.81280000000004	0.17172761261463165
50s5-26bio19	427.2744	0.1707560271024704
50s5-26bio19	428.736	0.16978882253170013
50s5-26bio19	430.1976	0.16882596909999847
50s5-26bio19	431.6592	0.16786745190620422
50s5-26bio19	433.12080000000003	0.16691331565380096
50s5-26bio19	434.5824	0.16596351563930511
50s5-26bio19	436.044	0.16501803696155548
50s5-26bio19	437.5056	0.16407687962055206
50s5-26bio19	438.9672	0.16314005851745605
50s5-26bio19	440.4288	0.16220754384994507
50s5-26bio19	441.8904	0.1612793207168579
50s5-26bio19	443.352	0.16035541892051697
50s5-26bio19	444.8136	0.15943577885627747
50s5-26bio19	446.2752	0.1585204154253006
50s5-26bio19	447.7368	0.15760935842990875
50s5-26bio19	449.1984	0.15670251846313477
50s5-26bio19	450.65999999999997	0.15579994022846222
50s5-26bio19	452.12159999999994	0.15490160882472992
50s5-26bio19	453.5831999999999	0.15400753915309906
50s5-26bio19	455.0448	0.15311767160892487
50s5-26bio19	456.5064	0.15223200619220734
50s5-26bio19	457.96799999999996	0.15135058760643005
50s5-26bio19	459.42960000000005	0.15047332644462585
50s5-26bio19	460.8912	0.14960026741027832
50s5-26bio19	462.3528	0.14873139560222626
50s5-26bio19	463.8144000000001	0.14786669611930847
50s5-26bio19	465.27600000000007	0.14700613915920258
50s5-26bio19	466.73760000000004	0.14614973962306976
50s5-26bio19	468.1992	0.14529748260974884
50s5-26bio19	469.6608	0.1444493532180786
50s5-26bio19	471.1224000000001	0.1436053365468979
50s5-26bio19	472.58400000000006	0.14276541769504547
50s5-26bio19	474.04560000000004	0.14192962646484375
50s5-26bio19	475.5072	0.14109790325164795
50s5-26bio19	476.9688	0.14027026295661926
50s5-26bio19	478.4304000000001	0.1394466906785965
50s5-26bio19	479.89200000000005	0.13862717151641846
50s5-26bio19	481.35360000000003	0.13781169056892395
50s5-26bio19	482.8152	0.13700026273727417
50s5-26bio19	484.2768	0.13619284331798553
50s5-26bio19	485.73840000000007	0.13538943231105804
50s5-26bio19	487.20000000000005	0.1345900297164917
50s5-26bio19	488.6616	0.1337946206331253
50s5-26bio19	490.1232	0.13300317525863647
50s5-26bio19	491.5848	0.1322157084941864
50s5-26bio19	493.04640000000006	0.1314322054386139
50s5-26bio19	494.50800000000004	0.13065263628959656
50s5-26bio19	495.9696	0.1298769861459732
50s5-26bio19	497.4312	0.12910526990890503
50s5-26bio19	498.89279999999997	0.12833747267723083
50s5-26bio19	500.35439999999994	0.12757356464862823
50s5-26bio19	501.81600000000003	0.12681353092193604
50s5-26bio19	503.2776	0.12605740129947662
50s5-26bio19	504.7392	0.12530510127544403
50s5-26bio19	506.20079999999996	0.12455666065216064
50s5-26bio19	507.66239999999993	0.12381204962730408
50s5-26bio19	509.124	0.12307129055261612
50s5-26bio19	510.5856	0.1223343163728714
50s5-26bio19	512.0472	0.1216011717915535
50s5-26bio19	513.5088	0.12087178975343704
50s5-26bio19	514.9703999999999	0.12014619261026382
50s5-26bio19	516.432	0.11942435801029205
50s5-26bio19	517.8936	0.11870627105236053
50s5-26bio19	519.3552	0.11799192428588867
50s5-26bio19	520.8168	0.11728133261203766
50s5-26bio19	522.2783999999999	0.11657442897558212
50s5-26bio19	523.74	0.11587122827768326
50s5-26bio19	525.2016	0.11517171561717987
50s5-26bio19	526.6632	0.11447587609291077
50s5-26bio19	528.1247999999999	0.11378370225429535
50s5-26bio19	529.5863999999999	0.11309517174959183
50s5-26bio19	531.048	0.11241031438112259
50s5-26bio19	532.5096	0.11172905564308167
50s5-26bio19	533.9712	0.11105140298604965
50s5-26bio19	535.4327999999999	0.11037735641002655
50s5-26bio19	536.8943999999999	0.10970689356327057
50s5-26bio19	538.356	0.10903999954462051
50s5-26bio19	539.8176	0.10837667435407639
50s5-26bio19	541.2792	0.10771691799163818
50s5-26bio19	542.7407999999999	0.10706067085266113
50s5-26bio19	544.2023999999999	0.10640794038772583
50s5-26bio19	545.664	0.10575872659683228
50s5-26bio19	547.1256	0.10511299967765808
50s5-26bio19	548.5871999999999	0.10447075963020325
50s5-26bio19	550.0487999999999	0.10383198410272598
50s5-26bio19	551.5103999999999	0.10319669544696808
50s5-26bio19	552.972	0.10256481915712357
50s5-26bio19	554.4336	0.10193637758493423
50s5-26bio19	555.8951999999999	0.1013113483786583
50s5-26bio19	557.3567999999999	0.10068971663713455
50s5-26bio19	558.8183999999999	0.100071482360363
50s5-26bio19	560.28	0.09945662319660187
50s5-26bio19	561.7416	0.09884514659643173
50s5-26bio19	563.2031999999999	0.09823700040578842
50s5-26bio19	564.6647999999999	0.09763218462467194
50s5-26bio19	566.1263999999999	0.09703069925308228
50s5-26bio19	567.5880000000001	0.09643251448869705
50s5-26bio19	569.0496	0.09583763033151627
50s5-26bio19	570.5112	0.09524603188037872
50s5-26bio19	571.9728	0.09465772658586502
50s5-26bio19	573.4344	0.09407264739274979
50s5-26bio19	574.8960000000001	0.09349081665277481
50s5-26bio19	576.3576	0.0929122194647789
50s5-26bio19	577.8192	0.09233682602643967
50s5-26bio19	579.2808	0.09176464378833771
50s5-26bio19	580.7424	0.09119567275047302
50s5-26bio19	582.2040000000001	0.09062985330820084
50s5-26bio19	583.6656	0.09006720036268234
50s5-26bio19	585.1272	0.08950769156217575
50s5-26bio19	586.5888	0.08895132690668106
50s5-26bio19	588.0504	0.08839807659387589
50s5-26bio19	589.5120000000001	0.08784794062376022
50s5-26bio19	590.9736	0.08730091899633408
50s5-26bio19	592.4352	0.08675695955753326
50s5-26bio19	593.8968	0.08621606230735779
50s5-26bio19	595.3584	0.08567822724580765
50s5-26bio19	596.82	0.08514343947172165
50s5-26bio19	598.2816	0.084611676633358
50s5-26bio19	599.7432	0.08408292382955551
50s5-26bio19	601.2048	0.08355720341205597
50s5-26bio19	602.6664	0.083034448325634
50s5-26bio19	604.128	0.08251466602087021
50s5-26bio19	605.5896	0.08199784904718399
50s5-26bio19	607.0512	0.08148398250341415
50s5-26bio19	608.5128	0.0809730514883995
50s5-26bio19	609.9744	0.08080339431762695
50s5-26bio19	611.436	0.08080339431762695
50s5-26bio19	612.8976	0.08080339431762695
50s5-26bio19	614.3592	0.08080339431762695
50s5-26bio19	615.8208	0.08080339431762695
50s5-26bio19	617.2823999999999	0.08080339431762695
50s5-26bio19	618.744	0.08080339431762695
50s5-26bio19	620.2056	0.08080339431762695
50s5-26bio19	621.6672	0.08080339431762695
50s5-26bio19	623.1288	0.08080339431762695
50s5-26bio19	624.5903999999999	0.08080339431762695
50s5-26bio19	626.052	0.08080339431762695
50s5-26bio19	627.5136	0.08080339431762695
50s5-26bio19	628.9752	0.08080339431762695
50s5-26bio19	630.4368	0.08080339431762695
50s5-26bio19	631.8983999999999	0.08080339431762695
50s5-26bio19	633.36	0.08080339431762695
50s5-26bio19	634.8216	0.08080339431762695
50s5-26bio19	636.2832	0.08080339431762695
50s5-26bio19	637.7447999999999	0.08080339431762695
50s5-26bio19	639.2063999999999	0.08080339431762695
50s5-26bio19	640.668	0.08080339431762695
50s5-26bio19	642.1296	0.08080339431762695
50s5-26bio19	643.5912	0.08080339431762695
50s5-26bio19	645.0527999999999	0.08080339431762695
50s5-26bio19	646.5143999999999	0.08080339431762695
50s5-26bio19	647.976	0.08080339431762695
50s5-26bio19	649.4376	0.08080339431762695
50s5-26bio19	650.8992	0.08080339431762695
50s5-26bio19	652.3607999999999	0.08080339431762695
50s5-26bio19	653.8223999999999	0.08080339431762695
50s5-26bio19	655.284	0.08080339431762695
50s5-26bio19	656.7456	0.08080339431762695
50s5-26bio19	658.2072	0.08080339431762695
50s5-26bio19	659.6687999999999	0.08080339431762695
50s5-26bio19	661.1303999999999	0.08080339431762695
50s5-26bio19	662.592	0.08080339431762695
50s5-26bio19	664.0536	0.08080339431762695
50s5-26bio19	665.5151999999999	0.08080339431762695
50s5-26bio19	666.9767999999999	0.08080339431762695
50s5-26bio19	668.4383999999999	0.08080339431762695
50s5-26bio19	669.9	0.08080339431762695
