# Supplementary material for: Paleodistribution of Cercidiphyllaceae and Future Habitat Prediction for Cercidiphyllum japonicum Under Climate Change
Source: Ecol Evol. 2026 Jan 19;16(1):e72940. doi: 10.1002/ece3.72940 (PMC12815699; doi:10.1002/ece3.72940)
Supplement: Supplementary file 1 — Data S1: ece372940‐sup‐0001‐supinfo.zip. [file ECE3-16-e72940-s001.zip › 50s-26/plots/连香树_0_50s5-26bio2.dat]

variable	x	y
50s5-26bio2	3.8858337879180906	0.4423110783100128
50s5-26bio2	3.9171737869262695	0.4423110783100128
50s5-26bio2	3.948513785934448	0.4423110783100128
50s5-26bio2	3.9798537849426268	0.4423110783100128
50s5-26bio2	4.011193783950805	0.4423110783100128
50s5-26bio2	4.0425337829589845	0.4423110783100128
50s5-26bio2	4.073873781967163	0.4423110783100128
50s5-26bio2	4.105213780975341	0.4423110783100128
50s5-26bio2	4.136553779983521	0.4423110783100128
50s5-26bio2	4.167893778991699	0.4423110783100128
50s5-26bio2	4.199233777999877	0.4423110783100128
50s5-26bio2	4.230573777008057	0.4423110783100128
50s5-26bio2	4.261913776016235	0.4423110783100128
50s5-26bio2	4.2932537750244135	0.4423110783100128
50s5-26bio2	4.324593774032593	0.4423110783100128
50s5-26bio2	4.355933773040771	0.4423110783100128
50s5-26bio2	4.38727377204895	0.4423110783100128
50s5-26bio2	4.418613771057129	0.4423110783100128
50s5-26bio2	4.449953770065307	0.4423110783100128
50s5-26bio2	4.481293769073486	0.4423110783100128
50s5-26bio2	4.512633768081665	0.4423110783100128
50s5-26bio2	4.5439737670898435	0.4423110783100128
50s5-26bio2	4.575313766098022	0.4423110783100128
50s5-26bio2	4.606653765106201	0.4423110783100128
50s5-26bio2	4.63799376411438	0.4423110783100128
50s5-26bio2	4.669333763122558	0.4423110783100128
50s5-26bio2	4.700673762130737	0.4423110783100128
50s5-26bio2	4.732013761138916	0.4423110783100128
50s5-26bio2	4.763353760147094	0.4423110783100128
50s5-26bio2	4.794693759155273	0.4423110783100128
50s5-26bio2	4.826033758163452	0.4423110783100128
50s5-26bio2	4.857373757171631	0.4423110783100128
50s5-26bio2	4.8887137561798095	0.4423110783100128
50s5-26bio2	4.920053755187988	0.4423110783100128
50s5-26bio2	4.951393754196166	0.4423110783100128
50s5-26bio2	4.982733753204346	0.4423110783100128
50s5-26bio2	5.014073752212524	0.4423110783100128
50s5-26bio2	5.045413751220703	0.4423110783100128
50s5-26bio2	5.076753750228882	0.4423110783100128
50s5-26bio2	5.10809374923706	0.4423110783100128
50s5-26bio2	5.139433748245239	0.4423110783100128
50s5-26bio2	5.170773747253418	0.4423110783100128
50s5-26bio2	5.202113746261596	0.44273263216018677
50s5-26bio2	5.233453745269776	0.4439978003501892
50s5-26bio2	5.264793744277954	0.44526365399360657
50s5-26bio2	5.296133743286132	0.44653022289276123
50s5-26bio2	5.327473742294311	0.4477975070476532
50s5-26bio2	5.35881374130249	0.4490654766559601
50s5-26bio2	5.3901537403106685	0.4503341019153595
50s5-26bio2	5.421493739318848	0.45160335302352905
50s5-26bio2	5.452833738327026	0.45287325978279114
50s5-26bio2	5.484173737335205	0.454143762588501
50s5-26bio2	5.515513736343383	0.45541486144065857
50s5-26bio2	5.546853735351562	0.4566865563392639
50s5-26bio2	5.578193734359741	0.45795881748199463
50s5-26bio2	5.60953373336792	0.4592316150665283
50s5-26bio2	5.6408737323760985	0.460504949092865
50s5-26bio2	5.672213731384277	0.46177878975868225
50s5-26bio2	5.703553730392455	0.4630531370639801
50s5-26bio2	5.734893729400635	0.46432796120643616
50s5-26bio2	5.766233728408813	0.4656032621860504
50s5-26bio2	5.797573727416992	0.4668790102005005
50s5-26bio2	5.828913726425171	0.468155175447464
50s5-26bio2	5.860253725433349	0.4694317877292633
50s5-26bio2	5.8915937244415275	0.47070878744125366
50s5-26bio2	5.922933723449707	0.47198614478111267
50s5-26bio2	5.954273722457885	0.4732639193534851
50s5-26bio2	5.9856137214660645	0.4745420217514038
50s5-26bio2	6.016953720474243	0.4758204519748688
50s5-26bio2	6.048293719482421	0.4770991802215576
50s5-26bio2	6.0796337184906	0.4783782362937927
50s5-26bio2	6.110973717498779	0.4796575605869293
50s5-26bio2	6.142313716506958	0.4809371531009674
50s5-26bio2	6.173653715515137	0.482217013835907
50s5-26bio2	6.204993714523315	0.48349708318710327
50s5-26bio2	6.236333713531494	0.48477739095687866
50s5-26bio2	6.267673712539672	0.4860578775405884
50s5-26bio2	6.299013711547851	0.4873385727405548
50s5-26bio2	6.33035371055603	0.4886194169521332
50s5-26bio2	6.361693709564209	0.4899004399776459
50s5-26bio2	6.393033708572387	0.49118155241012573
50s5-26bio2	6.424373707580566	0.49246278405189514
50s5-26bio2	6.455713706588744	0.4937441349029541
50s5-26bio2	6.487053705596923	0.4950255751609802
50s5-26bio2	6.518393704605103	0.49630704522132874
50s5-26bio2	6.549733703613281	0.4975886046886444
50s5-26bio2	6.58107370262146	0.4988701641559601
50s5-26bio2	6.612413701629638	0.5001517534255981
50s5-26bio2	6.6437537006378165	0.5014333128929138
50s5-26bio2	6.675093699645996	0.5027149319648743
50s5-26bio2	6.706433698654174	0.5039964318275452
50s5-26bio2	6.7377736976623535	0.5052779316902161
50s5-26bio2	6.769113696670532	0.5065593123435974
50s5-26bio2	6.80045369567871	0.507840633392334
50s5-26bio2	6.831793694686889	0.5091218948364258
50s5-26bio2	6.863133693695067	0.5104029774665833
50s5-26bio2	6.894473692703247	0.5116839408874512
50s5-26bio2	6.925813691711426	0.5129647254943848
50s5-26bio2	6.957153690719604	0.5142453908920288
50s5-26bio2	6.9884936897277825	0.5155258774757385
50s5-26bio2	7.019833688735961	0.5168060660362244
50s5-26bio2	7.05117368774414	0.5180861353874207
50s5-26bio2	7.0825136867523195	0.5193659067153931
50s5-26bio2	7.113853685760498	0.5206454396247864
50s5-26bio2	7.145193684768676	0.5219247341156006
50s5-26bio2	7.176533683776855	0.5232036709785461
50s5-26bio2	7.207873682785033	0.5244823694229126
50s5-26bio2	7.2392136817932125	0.5257607102394104
50s5-26bio2	7.270553680801391	0.5270387530326843
50s5-26bio2	7.30189367980957	0.5283163785934448
50s5-26bio2	7.333233678817749	0.5295937061309814
50s5-26bio2	7.364573677825927	0.5308705568313599
50s5-26bio2	7.395913676834105	0.5321471095085144
50s5-26bio2	7.427253675842285	0.5334231853485107
50s5-26bio2	7.458593674850464	0.5346988439559937
50s5-26bio2	7.489933673858642	0.5359739661216736
50s5-26bio2	7.521273672866821	0.5372487306594849
50s5-26bio2	7.552613671874999	0.5385229587554932
50s5-26bio2	7.583953670883178	0.5397967100143433
50s5-26bio2	7.615293669891357	0.5410698652267456
50s5-26bio2	7.646633668899535	0.5423425436019897
50s5-26bio2	7.677973667907715	0.5436146855354309
50s5-26bio2	7.709313666915893	0.5448862314224243
50s5-26bio2	7.7406536659240714	0.54615718126297
50s5-26bio2	7.771993664932251	0.5474275350570679
50s5-26bio2	7.803333663940429	0.548697292804718
50s5-26bio2	7.8346736629486085	0.5499663949012756
50s5-26bio2	7.866013661956787	0.5512349009513855
50s5-26bio2	7.897353660964965	0.5525026917457581
50s5-26bio2	7.928693659973145	0.5537697672843933
50s5-26bio2	7.960033658981323	0.555036187171936
50s5-26bio2	7.991373657989501	0.5563018918037415
50s5-26bio2	8.02271365699768	0.5575668811798096
50s5-26bio2	8.054053656005859	0.5588310956954956
50s5-26bio2	8.085393655014038	0.5600945949554443
50s5-26bio2	8.116733654022216	0.5613572597503662
50s5-26bio2	8.148073653030394	0.562619149684906
50s5-26bio2	8.179413652038573	0.563880205154419
50s5-26bio2	8.210753651046751	0.5651404857635498
50s5-26bio2	8.242093650054931	0.5663999319076538
50s5-26bio2	8.27343364906311	0.5676584243774414
50s5-26bio2	8.304773648071288	0.5689161419868469
50s5-26bio2	8.336113647079468	0.5701462030410767
50s5-26bio2	8.367453646087647	0.5712814331054688
50s5-26bio2	8.398793645095825	0.5724159479141235
50s5-26bio2	8.430133644104004	0.573549747467041
50s5-26bio2	8.461473643112182	0.5746827125549316
50s5-26bio2	8.49281364212036	0.575814962387085
50s5-26bio2	8.524153641128539	0.5769463181495667
50s5-26bio2	8.555493640136717	0.5780768990516663
50s5-26bio2	8.586833639144897	0.5792067050933838
50s5-26bio2	8.618173638153074	0.5803356766700745
50s5-26bio2	8.649513637161254	0.5814637541770935
50s5-26bio2	8.680853636169433	0.5825910568237305
50s5-26bio2	8.712193635177613	0.5837174654006958
50s5-26bio2	8.743533634185791	0.5848429799079895
50s5-26bio2	8.77487363319397	0.5859676599502563
50s5-26bio2	8.806213632202148	0.5870913863182068
50s5-26bio2	8.837553631210326	0.5882142186164856
50s5-26bio2	8.868893630218505	0.5893361568450928
50s5-26bio2	8.900233629226683	0.5904571413993835
50s5-26bio2	8.931573628234862	0.5915772318840027
50s5-26bio2	8.96291362724304	0.5925600528717041
50s5-26bio2	8.99425362625122	0.5931904315948486
50s5-26bio2	9.025593625259399	0.5938205122947693
50s5-26bio2	9.056933624267577	0.5944502353668213
50s5-26bio2	9.088273623275755	0.5950796604156494
50s5-26bio2	9.119613622283936	0.5957087874412537
50s5-26bio2	9.150953621292114	0.596337616443634
50s5-26bio2	9.182293620300293	0.5969661474227905
50s5-26bio2	9.213633619308471	0.5975943207740784
50s5-26bio2	9.24497361831665	0.5982221364974976
50s5-26bio2	9.276313617324828	0.5988497138023376
50s5-26bio2	9.307653616333006	0.5994768738746643
50s5-26bio2	9.338993615341186	0.6001037955284119
50s5-26bio2	9.370333614349363	0.6007303595542908
50s5-26bio2	9.401673613357543	0.601356565952301
50s5-26bio2	9.433013612365722	0.6019824743270874
50s5-26bio2	9.464353611373902	0.6026080250740051
50s5-26bio2	9.49569361038208	0.603233277797699
50s5-26bio2	9.527033609390259	0.6038581728935242
50s5-26bio2	9.558373608398437	0.6044827103614807
50s5-26bio2	9.589713607406615	0.6051069498062134
50s5-26bio2	9.621053606414794	0.6057307720184326
50s5-26bio2	9.652393605422972	0.606354296207428
50s5-26bio2	9.68373360443115	0.6069775223731995
50s5-26bio2	9.715073603439329	0.6076003313064575
50s5-26bio2	9.74641360244751	0.6082192659378052
50s5-26bio2	9.777753601455688	0.608130693435669
50s5-26bio2	9.809093600463868	0.6078712344169617
50s5-26bio2	9.840433599472044	0.6076117157936096
50s5-26bio2	9.871773598480225	0.6073521375656128
50s5-26bio2	9.903113597488403	0.607092559337616
50s5-26bio2	9.934453596496581	0.6068328619003296
50s5-26bio2	9.96579359550476	0.6065731048583984
50s5-26bio2	9.997133594512938	0.6063132882118225
50s5-26bio2	10.028473593521117	0.6060534119606018
50s5-26bio2	10.059813592529295	0.6057934761047363
50s5-26bio2	10.091153591537475	0.6055334806442261
50s5-26bio2	10.122493590545654	0.605273425579071
50s5-26bio2	10.153833589553832	0.605013370513916
50s5-26bio2	10.18517358856201	0.6047531962394714
50s5-26bio2	10.21651358757019	0.6044929623603821
50s5-26bio2	10.247853586578369	0.604232668876648
50s5-26bio2	10.279193585586547	0.603972315788269
50s5-26bio2	10.310533584594726	0.6037119030952454
50s5-26bio2	10.341873583602904	0.6034514307975769
50s5-26bio2	10.373213582611083	0.6031908988952637
50s5-26bio2	10.404553581619261	0.6029303669929504
50s5-26bio2	10.435893580627441	0.6026697158813477
50s5-26bio2	10.467233579635618	0.6024090051651001
50s5-26bio2	10.498573578643798	0.6021482348442078
50s5-26bio2	10.529913577651977	0.6018874049186707
50s5-26bio2	10.561253576660157	0.6016265749931335
50s5-26bio2	10.592593575668335	0.6013656258583069
50s5-26bio2	10.623933574676514	0.6011046171188354
50s5-26bio2	10.655273573684692	0.600843608379364
50s5-26bio2	10.68661357269287	0.600582480430603
50s5-26bio2	10.717953571701049	0.600321352481842
50s5-26bio2	10.749293570709227	0.6000601053237915
50s5-26bio2	10.780633569717406	0.599798858165741
50s5-26bio2	10.811973568725584	0.5995374917984009
50s5-26bio2	10.843313567733764	0.5992761254310608
50s5-26bio2	10.874653566741943	0.5990146994590759
50s5-26bio2	10.905993565750121	0.5987532138824463
50s5-26bio2	10.9373335647583	0.5984916090965271
50s5-26bio2	10.96867356376648	0.5982300043106079
50s5-26bio2	11.000013562774658	0.597968339920044
50s5-26bio2	11.031353561782836	0.5977066159248352
50s5-26bio2	11.062693560791015	0.5974448323249817
50s5-26bio2	11.094033559799193	0.5971830487251282
50s5-26bio2	11.125373558807372	0.5969211459159851
50s5-26bio2	11.15671355781555	0.5966591835021973
50s5-26bio2	11.18805355682373	0.5963971614837646
50s5-26bio2	11.219393555831907	0.596135139465332
50s5-26bio2	11.250733554840087	0.5958729982376099
50s5-26bio2	11.282073553848265	0.5956108570098877
50s5-26bio2	11.313413552856446	0.5953486561775208
50s5-26bio2	11.344753551864624	0.5950863361358643
50s5-26bio2	11.376093550872802	0.5947415828704834
50s5-26bio2	11.407433549880981	0.5900682210922241
50s5-26bio2	11.43877354888916	0.5849096179008484
50s5-26bio2	11.470113547897338	0.5795655250549316
50s5-26bio2	11.501453546905516	0.5736814737319946
50s5-26bio2	11.532793545913695	0.5677762627601624
50s5-26bio2	11.564133544921873	0.561851978302002
50s5-26bio2	11.595473543930053	0.5559099316596985
50s5-26bio2	11.626813542938232	0.5499517321586609
50s5-26bio2	11.658153541946412	0.543979287147522
50s5-26bio2	11.689493540954588	0.5379942059516907
50s5-26bio2	11.720833539962769	0.5319979786872864
50s5-26bio2	11.752173538970947	0.5259926915168762
50s5-26bio2	11.783513537979125	0.5199798345565796
50s5-26bio2	11.814853536987304	0.5139610171318054
50s5-26bio2	11.846193535995482	0.5079383254051208
50s5-26bio2	11.87753353500366	0.5019131302833557
50s5-26bio2	11.908873534011839	0.4958876073360443
50s5-26bio2	11.940213533020017	0.48986324667930603
50s5-26bio2	11.9715535320282	0.4838416576385498
50s5-26bio2	12.002893531036374	0.4778249263763428
50s5-26bio2	12.034233530044556	0.4718146324157715
50s5-26bio2	12.065573529052735	0.4658123254776001
50s5-26bio2	12.096913528060913	0.45982006192207336
50s5-26bio2	12.128253527069091	0.4538392424583435
50s5-26bio2	12.15959352607727	0.4478718638420105
50s5-26bio2	12.190933525085448	0.4419194757938385
50s5-26bio2	12.222273524093627	0.4359835386276245
50s5-26bio2	12.253613523101805	0.4300660789012909
50s5-26bio2	12.284953522109983	0.42416855692863464
50s5-26bio2	12.316293521118162	0.4182923436164856
50s5-26bio2	12.347633520126344	0.41243940591812134
50s5-26bio2	12.378973519134522	0.40661096572875977
50s5-26bio2	12.410313518142697	0.4008088707923889
50s5-26bio2	12.441653517150879	0.39503443241119385
50s5-26bio2	12.472993516159057	0.389288991689682
50s5-26bio2	12.504333515167236	0.3835742771625519
50s5-26bio2	12.535673514175414	0.37789157032966614
50s5-26bio2	12.567013513183593	0.3722420334815979
50s5-26bio2	12.598353512191771	0.3666273355484009
50s5-26bio2	12.62969351119995	0.36104846000671387
50s5-26bio2	12.661033510208128	0.3555070161819458
50s5-26bio2	12.692373509216306	0.35000401735305786
50s5-26bio2	12.723713508224485	0.34454047679901123
50s5-26bio2	12.755053507232667	0.3391179144382477
50s5-26bio2	12.786393506240845	0.33373725414276123
50s5-26bio2	12.817733505249024	0.3283993601799011
50s5-26bio2	12.849073504257202	0.3231056034564972
50s5-26bio2	12.88041350326538	0.3178567886352539
50s5-26bio2	12.911753502273559	0.31265372037887573
50s5-26bio2	12.943093501281737	0.3074975609779358
50s5-26bio2	12.974433500289916	0.30238887667655945
50s5-26bio2	13.005773499298094	0.29732879996299744
50s5-26bio2	13.037113498306272	0.2923178970813751
50s5-26bio2	13.06845349731445	0.28735676407814026
50s5-26bio2	13.09979349632263	0.28244635462760925
50s5-26bio2	13.131133495330811	0.2775871753692627
50s5-26bio2	13.16247349433899	0.2727797031402588
50s5-26bio2	13.193813493347168	0.2680247128009796
50s5-26bio2	13.225153492355346	0.2633224427700043
50s5-26bio2	13.256493491363525	0.25867369771003723
50s5-26bio2	13.287833490371703	0.2540786862373352
50s5-26bio2	13.319173489379882	0.24953769147396088
50s5-26bio2	13.35051348838806	0.2450513243675232
50s5-26bio2	13.381853487396238	0.24061976373195648
50s5-26bio2	13.413193486404417	0.2362431287765503
50s5-26bio2	13.444533485412599	0.23192192614078522
50s5-26bio2	13.475873484420774	0.2276560664176941
50s5-26bio2	13.507213483428952	0.22344598174095154
50s5-26bio2	13.538553482437134	0.21929164230823517
50s5-26bio2	13.569893481445312	0.2151930034160614
50s5-26bio2	13.601233480453491	0.2111503928899765
50s5-26bio2	13.63257347946167	0.20716366171836853
50s5-26bio2	13.663913478469848	0.20323270559310913
50s5-26bio2	13.695253477478026	0.19935770332813263
50s5-26bio2	13.726593476486205	0.1955384463071823
50s5-26bio2	13.757933475494383	0.19177471101284027
50s5-26bio2	13.789273474502561	0.18806660175323486
50s5-26bio2	13.82061347351074	0.18441373109817505
50s5-26bio2	13.851953472518922	0.18081609904766083
50s5-26bio2	13.883293471527097	0.17727340757846832
50s5-26bio2	13.914633470535279	0.17378529906272888
50s5-26bio2	13.945973469543457	0.17035171389579773
50s5-26bio2	13.977313468551635	0.16697226464748383
50s5-26bio2	14.008653467559814	0.16364653408527374
50s5-26bio2	14.039993466567992	0.16037437319755554
50s5-26bio2	14.07133346557617	0.15715526044368744
50s5-26bio2	14.102673464584349	0.1539890170097351
50s5-26bio2	14.134013463592527	0.15087513625621796
50s5-26bio2	14.165353462600706	0.1478131264448166
50s5-26bio2	14.196693461608884	0.1448027640581131
50s5-26bio2	14.228033460617063	0.1418434977531433
50s5-26bio2	14.259373459625245	0.13893479108810425
50s5-26bio2	14.29071345863342	0.13607636094093323
50s5-26bio2	14.322053457641601	0.1332675665616989
50s5-26bio2	14.35339345664978	0.13050806522369385
50s5-26bio2	14.384733455657958	0.12779727578163147
50s5-26bio2	14.416073454666137	0.12513460218906403
50s5-26bio2	14.447413453674315	0.12251970171928406
50s5-26bio2	14.478753452682493	0.11995195597410202
50s5-26bio2	14.510093451690672	0.11743073910474777
50s5-26bio2	14.54143345069885	0.11495567113161087
50s5-26bio2	14.572773449707029	0.11252611875534058
50s5-26bio2	14.604113448715207	0.11014144867658615
50s5-26bio2	14.635453447723389	0.10780125111341476
50s5-26bio2	14.666793446731567	0.10550480335950851
50s5-26bio2	14.698133445739742	0.10325168818235397
50s5-26bio2	14.729473444747924	0.10104125738143921
50s5-26bio2	14.760813443756103	0.09887286275625229
50s5-26bio2	14.792153442764281	0.0967460572719574
50s5-26bio2	14.82349344177246	0.0946601927280426
50s5-26bio2	14.854833440780638	0.09261463582515717
50s5-26bio2	14.886173439788816	0.09060890972614288
50s5-26bio2	14.917513438796995	0.08864232152700424
50s5-26bio2	14.948853437805177	0.08671440184116364
50s5-26bio2	14.980193436813352	0.08482451736927032
50s5-26bio2	15.01153343582153	0.08297201991081238
50s5-26bio2	15.042873434829712	0.08115644752979279
50s5-26bio2	15.07421343383789	0.07937715947628021
50s5-26bio2	15.105553432846069	0.07763353735208511
50s5-26bio2	15.136893431854247	0.07592510432004929
50s5-26bio2	15.168233430862426	0.0742511972784996
50s5-26bio2	15.199573429870604	0.07261133939027786
50s5-26bio2	15.230913428878782	0.07100491970777512
50s5-26bio2	15.26225342788696	0.06943133473396301
50s5-26bio2	15.29359342689514	0.06789012253284454
50s5-26bio2	15.324933425903318	0.06638067960739136
50s5-26bio2	15.3562734249115	0.0649024099111557
50s5-26bio2	15.387613423919674	0.06345487385988235
50s5-26bio2	15.418953422927856	0.06203743442893028
50s5-26bio2	15.450293421936035	0.060649652034044266
50s5-26bio2	15.481633420944213	0.05929094925522804
50s5-26bio2	15.512973419952392	0.057960767298936844
50s5-26bio2	15.54431341896057	0.05665867030620575
50s5-26bio2	15.575653417968748	0.05538410320878029
50s5-26bio2	15.606993416976927	0.054136525839567184
50s5-26bio2	15.638333415985105	0.05291551351547241
50s5-26bio2	15.669673414993284	0.05172053724527359
50s5-26bio2	15.701013414001462	0.05055106803774834
50s5-26bio2	15.732353413009644	0.04940669983625412
50s5-26bio2	15.763693412017822	0.048286888748407364
50s5-26bio2	15.795033411025997	0.047191228717565536
50s5-26bio2	15.82637341003418	0.04611922428011894
50s5-26bio2	15.857713409042358	0.04507039114832878
50s5-26bio2	15.889053408050536	0.044044338166713715
50s5-26bio2	15.920393407058715	0.04304059222340584
50s5-26bio2	15.951733406066893	0.042058683931827545
50s5-26bio2	15.983073405075071	0.04109824448823929
50s5-26bio2	16.01441340408325	0.04015878587961197
50s5-26bio2	16.04575340309143	0.03923995420336723
50s5-26bio2	16.077093402099607	0.038341306149959564
50s5-26bio2	16.108433401107785	0.03746243566274643
50s5-26bio2	16.139773400115967	0.036602891981601715
50s5-26bio2	16.171113399124145	0.03576238825917244
50s5-26bio2	16.202453398132324	0.034940481185913086
50s5-26bio2	16.233793397140502	0.03413679823279381
50s5-26bio2	16.26513339614868	0.03335096314549446
50s5-26bio2	16.29647339515686	0.0325826071202755
50s5-26bio2	16.327813394165037	0.031831324100494385
50s5-26bio2	16.359153393173216	0.031096849590539932
50s5-26bio2	16.390493392181394	0.0303787924349308
50s5-26bio2	16.421833391189573	0.029676808044314384
50s5-26bio2	16.453173390197755	0.02899055927991867
50s5-26bio2	16.48451338920593	0.028319677338004112
50s5-26bio2	16.51585338821411	0.02766391634941101
50s5-26bio2	16.54719338722229	0.027022918686270714
50s5-26bio2	16.57853338623047	0.026396369561553
50s5-26bio2	16.609873385238647	0.02578396163880825
50s5-26bio2	16.641213384246825	0.025185395032167435
50s5-26bio2	16.672553383255003	0.02460033819079399
50s5-26bio2	16.703893382263182	0.02402857318520546
50s5-26bio2	16.73523338127136	0.023469775915145874
50s5-26bio2	16.76657338027954	0.02292366698384285
50s5-26bio2	16.797913379287717	0.022389976307749748
50s5-26bio2	16.8292533782959	0.021868400275707245
50s5-26bio2	16.860593377304077	0.021358739584684372
50s5-26bio2	16.891933376312252	0.02086070366203785
50s5-26bio2	16.923273375320434	0.020374039188027382
50s5-26bio2	16.954613374328613	0.019898496568202972
50s5-26bio2	16.98595337333679	0.019433805719017982
50s5-26bio2	17.01729337234497	0.018979784101247787
50s5-26bio2	17.048633371353148	0.018536169081926346
50s5-26bio2	17.079973370361326	0.018102731555700302
50s5-26bio2	17.111313369369505	0.01767924800515175
50s5-26bio2	17.142653368377687	0.017265494912862778
50s5-26bio2	17.17399336738586	0.016861235722899437
50s5-26bio2	17.20533336639404	0.016466306522488594
50s5-26bio2	17.236673365402222	0.016080474480986595
50s5-26bio2	17.2680133644104	0.015703542158007622
50s5-26bio2	17.29935336341858	0.015335304662585258
50s5-26bio2	17.330693362426757	0.014975550584495068
50s5-26bio2	17.362033361434936	0.014624131843447685
50s5-26bio2	17.393373360443114	0.014280838891863823
50s5-26bio2	17.424713359451292	0.01394549198448658
50s5-26bio2	17.45605335845947	0.01361791044473648
50s5-26bio2	17.48739335746765	0.013297919183969498
50s5-26bio2	17.518733356475828	0.012985330075025558
50s5-26bio2	17.55007335548401	0.012680012732744217
50s5-26bio2	17.581413354492184	0.012381784617900848
50s5-26bio2	17.612753353500366	0.01209048368036747
50s5-26bio2	17.644093352508545	0.01180595438927412
50s5-26bio2	17.675433351516723	0.01152802724391222
50s5-26bio2	17.7067733505249	0.011256583966314793
50s5-26bio2	17.73811334953308	0.010991460643708706
50s5-26bio2	17.76945334854126	0.010732514783740044
50s5-26bio2	17.800793347549437	0.01047960389405489
50s5-26bio2	17.832133346557615	0.010232577100396156
50s5-26bio2	17.863473345565794	0.009991328231990337
50s5-26bio2	17.894813344573972	0.009755711071193218
50s5-26bio2	17.92615334358215	0.009525597095489502
50s5-26bio2	17.957493342590332	0.009300860576331615
50s5-26bio2	17.988833341598507	0.00908137671649456
50s5-26bio2	18.02017334060669	0.008867014199495316
50s5-26bio2	18.051513339614868	0.008657678961753845
50s5-26bio2	18.082853338623046	0.008453244343400002
50s5-26bio2	18.114193337631225	0.008253595791757107
50s5-26bio2	18.145533336639403	0.008058625273406506
50s5-26bio2	18.17687333564758	0.007868211716413498
50s5-26bio2	18.20821333465576	0.007682274095714092
50s5-26bio2	18.239553333663938	0.0075006973929703236
50s5-26bio2	18.270893332672117	0.007441123481839895
50s5-26bio2	18.302233331680295	0.007441123481839895
50s5-26bio2	18.333573330688477	0.007441123481839895
50s5-26bio2	18.364913329696655	0.007441123481839895
50s5-26bio2	18.39625332870483	0.007441123481839895
50s5-26bio2	18.427593327713012	0.007441123481839895
50s5-26bio2	18.45893332672119	0.007441123481839895
50s5-26bio2	18.49027332572937	0.007441123481839895
50s5-26bio2	18.521613324737547	0.007441123481839895
50s5-26bio2	18.552953323745726	0.007441123481839895
50s5-26bio2	18.584293322753904	0.007441123481839895
50s5-26bio2	18.615633321762083	0.007441123481839895
50s5-26bio2	18.64697332077026	0.007441123481839895
50s5-26bio2	18.67831331977844	0.007441123481839895
50s5-26bio2	18.709653318786618	0.007441123481839895
50s5-26bio2	18.7409933177948	0.007441123481839895
50s5-26bio2	18.77233331680298	0.007441123481839895
50s5-26bio2	18.803673315811157	0.007441123481839895
50s5-26bio2	18.835013314819335	0.007441123481839895
50s5-26bio2	18.866353313827513	0.007441123481839895
50s5-26bio2	18.897693312835692	0.007441123481839895
50s5-26bio2	18.92903331184387	0.007441123481839895
50s5-26bio2	18.96037331085205	0.007441123481839895
50s5-26bio2	18.991713309860227	0.007441123481839895
50s5-26bio2	19.023053308868406	0.007441123481839895
50s5-26bio2	19.054393307876584	0.007441123481839895
50s5-26bio2	19.085733306884762	0.007441123481839895
50s5-26bio2	19.117073305892944	0.007441123481839895
50s5-26bio2	19.148413304901123	0.007441123481839895
50s5-26bio2	19.1797533039093	0.007441123481839895
50s5-26bio2	19.21109330291748	0.007441123481839895
50s5-26bio2	19.242433301925658	0.007441123481839895
50s5-26bio2	19.273773300933836	0.007441123481839895
50s5-26bio2	19.305113299942015	0.007441123481839895
50s5-26bio2	19.336453298950193	0.007441123481839895
50s5-26bio2	19.36779329795837	0.007441123481839895
50s5-26bio2	19.39913329696655	0.007441123481839895
50s5-26bio2	19.430473295974732	0.007441123481839895
50s5-26bio2	19.461813294982907	0.007441123481839895
50s5-26bio2	19.493153293991085	0.007441123481839895
50s5-26bio2	19.524493292999267	0.007441123481839895
50s5-26bio2	19.555833292007446	0.007441123481839895
