# Supplementary material for: Paleodistribution of Cercidiphyllaceae and Future Habitat Prediction for Cercidiphyllum japonicum Under Climate Change
Source: Ecol Evol. 2026 Jan 19;16(1):e72940. doi: 10.1002/ece3.72940 (PMC12815699; doi:10.1002/ece3.72940)
Supplement: Supplementary file 1 — Data S1: ece372940‐sup‐0001‐supinfo.zip. [file ECE3-16-e72940-s001.zip › 50s-26/plots/连香树_0_50s5-26bio2_only.dat]

variable	x	y
50s5-26bio2	3.8858337879180906	0.03159794583916664
50s5-26bio2	3.9171737869262695	0.03159794583916664
50s5-26bio2	3.948513785934448	0.03159794583916664
50s5-26bio2	3.9798537849426268	0.03159794583916664
50s5-26bio2	4.011193783950805	0.03159794583916664
50s5-26bio2	4.0425337829589845	0.03159794583916664
50s5-26bio2	4.073873781967163	0.03159794583916664
50s5-26bio2	4.105213780975341	0.03159794583916664
50s5-26bio2	4.136553779983521	0.03159794583916664
50s5-26bio2	4.167893778991699	0.03159794583916664
50s5-26bio2	4.199233777999877	0.03159794583916664
50s5-26bio2	4.230573777008057	0.03159794583916664
50s5-26bio2	4.261913776016235	0.03159794583916664
50s5-26bio2	4.2932537750244135	0.03159794583916664
50s5-26bio2	4.324593774032593	0.03159794583916664
50s5-26bio2	4.355933773040771	0.03159794583916664
50s5-26bio2	4.38727377204895	0.03159794583916664
50s5-26bio2	4.418613771057129	0.03159794583916664
50s5-26bio2	4.449953770065307	0.03159794583916664
50s5-26bio2	4.481293769073486	0.03159794583916664
50s5-26bio2	4.512633768081665	0.03159794583916664
50s5-26bio2	4.5439737670898435	0.03159794583916664
50s5-26bio2	4.575313766098022	0.03159794583916664
50s5-26bio2	4.606653765106201	0.03159794583916664
50s5-26bio2	4.63799376411438	0.03159794583916664
50s5-26bio2	4.669333763122558	0.03159794583916664
50s5-26bio2	4.700673762130737	0.03159794583916664
50s5-26bio2	4.732013761138916	0.03159794583916664
50s5-26bio2	4.763353760147094	0.03159794583916664
50s5-26bio2	4.794693759155273	0.03159794583916664
50s5-26bio2	4.826033758163452	0.03159794583916664
50s5-26bio2	4.857373757171631	0.03159794583916664
50s5-26bio2	4.8887137561798095	0.03159794583916664
50s5-26bio2	4.920053755187988	0.03159794583916664
50s5-26bio2	4.951393754196166	0.03159794583916664
50s5-26bio2	4.982733753204346	0.03159794583916664
50s5-26bio2	5.014073752212524	0.03159794583916664
50s5-26bio2	5.045413751220703	0.03159794583916664
50s5-26bio2	5.076753750228882	0.03159794583916664
50s5-26bio2	5.10809374923706	0.03159794583916664
50s5-26bio2	5.139433748245239	0.03159794583916664
50s5-26bio2	5.170773747253418	0.03159794583916664
50s5-26bio2	5.202113746261596	0.031994517892599106
50s5-26bio2	5.233453745269776	0.03321334347128868
50s5-26bio2	5.264793744277954	0.03447694331407547
50s5-26bio2	5.296133743286132	0.035786814987659454
50s5-26bio2	5.327473742294311	0.03714456409215927
50s5-26bio2	5.35881374130249	0.03855176270008087
50s5-26bio2	5.3901537403106685	0.040010057389736176
50s5-26bio2	5.421493739318848	0.0415211096405983
50s5-26bio2	5.452833738327026	0.043086692690849304
50s5-26bio2	5.484173737335205	0.044708553701639175
50s5-26bio2	5.515513736343383	0.04638850316405296
50s5-26bio2	5.546853735351562	0.04812837392091751
50s5-26bio2	5.578193734359741	0.049930110573768616
50s5-26bio2	5.60953373336792	0.05179562419652939
50s5-26bio2	5.6408737323760985	0.05372690036892891
50s5-26bio2	5.672213731384277	0.05572592094540596
50s5-26bio2	5.703553730392455	0.05779481306672096
50s5-26bio2	5.734893729400635	0.059935636818408966
50s5-26bio2	5.766233728408813	0.06215053051710129
50s5-26bio2	5.797573727416992	0.06444162875413895
50s5-26bio2	5.828913726425171	0.066811203956604
50s5-26bio2	5.860253725433349	0.06926145404577255
50s5-26bio2	5.8915937244415275	0.07179465889930725
50s5-26bio2	5.922933723449707	0.07441306859254837
50s5-26bio2	5.954273722457885	0.07711907476186752
50s5-26bio2	5.9856137214660645	0.07991499453783035
50s5-26bio2	6.016953720474243	0.08280318230390549
50s5-26bio2	6.048293719482421	0.08578597009181976
50s5-26bio2	6.0796337184906	0.08886584639549255
50s5-26bio2	6.110973717498779	0.09204516559839249
50s5-26bio2	6.142313716506958	0.09532627463340759
50s5-26bio2	6.173653715515137	0.09871167689561844
50s5-26bio2	6.204993714523315	0.10220373421907425
50s5-26bio2	6.236333713531494	0.10580481588840485
50s5-26bio2	6.267673712539672	0.10951725393533707
50s5-26bio2	6.299013711547851	0.1133434921503067
50s5-26bio2	6.33035371055603	0.11728581041097641
50s5-26bio2	6.361693709564209	0.12134648114442825
50s5-26bio2	6.393033708572387	0.12552767992019653
50s5-26bio2	6.424373707580566	0.1298317313194275
50s5-26bio2	6.455713706588744	0.13426069915294647
50s5-26bio2	6.487053705596923	0.13881663978099823
50s5-26bio2	6.518393704605103	0.14350150525569916
50s5-26bio2	6.549733703613281	0.14831730723381042
50s5-26bio2	6.58107370262146	0.1532658040523529
50s5-26bio2	6.612413701629638	0.1583487093448639
50s5-26bio2	6.6437537006378165	0.16356754302978516
50s5-26bio2	6.675093699645996	0.16892392933368683
50s5-26bio2	6.706433698654174	0.17441914975643158
50s5-26bio2	6.7377736976623535	0.1800544112920761
50s5-26bio2	6.769113696670532	0.18583066761493683
50s5-26bio2	6.80045369567871	0.1917489767074585
50s5-26bio2	6.831793694686889	0.19780997931957245
50s5-26bio2	6.863133693695067	0.20401421189308167
50s5-26bio2	6.894473692703247	0.21036191284656525
50s5-26bio2	6.925813691711426	0.21685341000556946
50s5-26bio2	6.957153690719604	0.22348852455615997
50s5-26bio2	6.9884936897277825	0.2302669733762741
50s5-26bio2	7.019833688735961	0.23718810081481934
50s5-26bio2	7.05117368774414	0.24425135552883148
50s5-26bio2	7.0825136867523195	0.2514556050300598
50s5-26bio2	7.113853685760498	0.2587994635105133
50s5-26bio2	7.145193684768676	0.2662816345691681
50s5-26bio2	7.176533683776855	0.27390018105506897
50s5-26bio2	7.207873682785033	0.2816530168056488
50s5-26bio2	7.2392136817932125	0.2895376980304718
50s5-26bio2	7.270553680801391	0.2975517809391022
50s5-26bio2	7.30189367980957	0.30569222569465637
50s5-26bio2	7.333233678817749	0.3139558732509613
50s5-26bio2	7.364573677825927	0.3223390579223633
50s5-26bio2	7.395913676834105	0.33083826303482056
50s5-26bio2	7.427253675842285	0.33944931626319885
50s5-26bio2	7.458593674850464	0.34816789627075195
50s5-26bio2	7.489933673858642	0.3569892346858978
50s5-26bio2	7.521273672866821	0.36590874195098877
50s5-26bio2	7.552613671874999	0.37492117285728455
50s5-26bio2	7.583953670883178	0.38402116298675537
50s5-26bio2	7.615293669891357	0.39320293068885803
50s5-26bio2	7.646633668899535	0.40220707654953003
50s5-26bio2	7.677973667907715	0.410656213760376
50s5-26bio2	7.709313666915893	0.419158399105072
50s5-26bio2	7.7406536659240714	0.4277087152004242
50s5-26bio2	7.771993664932251	0.4363026022911072
50s5-26bio2	7.803333663940429	0.4449348747730255
50s5-26bio2	7.8346736629486085	0.45360052585601807
50s5-26bio2	7.866013661956787	0.46229425072669983
50s5-26bio2	7.897353660964965	0.47101110219955444
50s5-26bio2	7.928693659973145	0.47974565625190735
50s5-26bio2	7.960033658981323	0.4884926378726959
50s5-26bio2	7.991373657989501	0.49724653363227844
50s5-26bio2	8.02271365699768	0.5060022473335266
50s5-26bio2	8.054053656005859	0.5147541165351868
50s5-26bio2	8.085393655014038	0.5234972238540649
50s5-26bio2	8.116733654022216	0.5322257280349731
50s5-26bio2	8.148073653030394	0.5409345030784607
50s5-26bio2	8.179413652038573	0.549618661403656
50s5-26bio2	8.210753651046751	0.5582723617553711
50s5-26bio2	8.242093650054931	0.5668911337852478
50s5-26bio2	8.27343364906311	0.5754693150520325
50s5-26bio2	8.304773648071288	0.5840023159980774
50s5-26bio2	8.336113647079468	0.5913777947425842
50s5-26bio2	8.367453646087647	0.5941624641418457
50s5-26bio2	8.398793645095825	0.5952914357185364
50s5-26bio2	8.430133644104004	0.5963973999023438
50s5-26bio2	8.461473643112182	0.5969510078430176
50s5-26bio2	8.49281364212036	0.5969510078430176
50s5-26bio2	8.524153641128539	0.5969510078430176
50s5-26bio2	8.555493640136717	0.5969510078430176
50s5-26bio2	8.586833639144897	0.5969510078430176
50s5-26bio2	8.618173638153074	0.5969510078430176
50s5-26bio2	8.649513637161254	0.5969510078430176
50s5-26bio2	8.680853636169433	0.5969510078430176
50s5-26bio2	8.712193635177613	0.5969510078430176
50s5-26bio2	8.743533634185791	0.5969510078430176
50s5-26bio2	8.77487363319397	0.5969510078430176
50s5-26bio2	8.806213632202148	0.5969510078430176
50s5-26bio2	8.837553631210326	0.5969510078430176
50s5-26bio2	8.868893630218505	0.5969510078430176
50s5-26bio2	8.900233629226683	0.5969510078430176
50s5-26bio2	8.931573628234862	0.5969510078430176
50s5-26bio2	8.96291362724304	0.5969510078430176
50s5-26bio2	8.99425362625122	0.5969510078430176
50s5-26bio2	9.025593625259399	0.5969510078430176
50s5-26bio2	9.056933624267577	0.5969510078430176
50s5-26bio2	9.088273623275755	0.5969510078430176
50s5-26bio2	9.119613622283936	0.5969510078430176
50s5-26bio2	9.150953621292114	0.5969510078430176
50s5-26bio2	9.182293620300293	0.5969510078430176
50s5-26bio2	9.213633619308471	0.5969510078430176
50s5-26bio2	9.24497361831665	0.5969510078430176
50s5-26bio2	9.276313617324828	0.5969510078430176
50s5-26bio2	9.307653616333006	0.5969510078430176
50s5-26bio2	9.338993615341186	0.5969510078430176
50s5-26bio2	9.370333614349363	0.5969510078430176
50s5-26bio2	9.401673613357543	0.5969510078430176
50s5-26bio2	9.433013612365722	0.5969510078430176
50s5-26bio2	9.464353611373902	0.5969510078430176
50s5-26bio2	9.49569361038208	0.5969510078430176
50s5-26bio2	9.527033609390259	0.5969510078430176
50s5-26bio2	9.558373608398437	0.5969510078430176
50s5-26bio2	9.589713607406615	0.5969510078430176
50s5-26bio2	9.621053606414794	0.5969510078430176
50s5-26bio2	9.652393605422972	0.5969510078430176
50s5-26bio2	9.68373360443115	0.5969510078430176
50s5-26bio2	9.715073603439329	0.5969510078430176
50s5-26bio2	9.74641360244751	0.5969510078430176
50s5-26bio2	9.777753601455688	0.5969510078430176
50s5-26bio2	9.809093600463868	0.5969510078430176
50s5-26bio2	9.840433599472044	0.5969510078430176
50s5-26bio2	9.871773598480225	0.5969510078430176
50s5-26bio2	9.903113597488403	0.5969510078430176
50s5-26bio2	9.934453596496581	0.5969510078430176
50s5-26bio2	9.96579359550476	0.5969510078430176
50s5-26bio2	9.997133594512938	0.5969510078430176
50s5-26bio2	10.028473593521117	0.5969510078430176
50s5-26bio2	10.059813592529295	0.5969510078430176
50s5-26bio2	10.091153591537475	0.5964270830154419
50s5-26bio2	10.122493590545654	0.5940922498703003
50s5-26bio2	10.153833589553832	0.5917532444000244
50s5-26bio2	10.18517358856201	0.5894100069999695
50s5-26bio2	10.21651358757019	0.5870627760887146
50s5-26bio2	10.247853586578369	0.5847115516662598
50s5-26bio2	10.279193585586547	0.5823563933372498
50s5-26bio2	10.310533584594726	0.5799975395202637
50s5-26bio2	10.341873583602904	0.5769996047019958
50s5-26bio2	10.373213582611083	0.5696437358856201
50s5-26bio2	10.404553581619261	0.5619881749153137
50s5-26bio2	10.435893580627441	0.5541073679924011
50s5-26bio2	10.467233579635618	0.5454880595207214
50s5-26bio2	10.498573578643798	0.5355367064476013
50s5-26bio2	10.529913577651977	0.5252915620803833
50s5-26bio2	10.561253576660157	0.5143154859542847
50s5-26bio2	10.592593575668335	0.5033256411552429
50s5-26bio2	10.623933574676514	0.49233222007751465
50s5-26bio2	10.655273573684692	0.4813465476036072
50s5-26bio2	10.68661357269287	0.470378577709198
50s5-26bio2	10.717953571701049	0.4594394266605377
50s5-26bio2	10.749293570709227	0.44853925704956055
50s5-26bio2	10.780633569717406	0.4376879632472992
50s5-26bio2	10.811973568725584	0.42689627408981323
50s5-26bio2	10.843313567733764	0.4161737561225891
50s5-26bio2	10.874653566741943	0.4055296778678894
50s5-26bio2	10.905993565750121	0.3949739634990692
50s5-26bio2	10.9373335647583	0.38451528549194336
50s5-26bio2	10.96867356376648	0.374161958694458
50s5-26bio2	11.000013562774658	0.3639228940010071
50s5-26bio2	11.031353561782836	0.3538053035736084
50s5-26bio2	11.062693560791015	0.3438172936439514
50s5-26bio2	11.094033559799193	0.3339654803276062
50s5-26bio2	11.125373558807372	0.32425618171691895
50s5-26bio2	11.15671355781555	0.3146961033344269
50s5-26bio2	11.18805355682373	0.3052905201911926
50s5-26bio2	11.219393555831907	0.29604434967041016
50s5-26bio2	11.250733554840087	0.2869627773761749
50s5-26bio2	11.282073553848265	0.2780495285987854
50s5-26bio2	11.313413552856446	0.26927661895751953
50s5-26bio2	11.344753551864624	0.2606404423713684
50s5-26bio2	11.376093550872802	0.25189560651779175
50s5-26bio2	11.407433549880981	0.24297921359539032
50s5-26bio2	11.43877354888916	0.23425062000751495
50s5-26bio2	11.470113547897338	0.22574183344841003
50s5-26bio2	11.501453546905516	0.21745459735393524
50s5-26bio2	11.532793545913695	0.2093890756368637
50s5-26bio2	11.564133544921873	0.20154589414596558
50s5-26bio2	11.595473543930053	0.1939244270324707
50s5-26bio2	11.626813542938232	0.18652363121509552
50s5-26bio2	11.658153541946412	0.17934264242649078
50s5-26bio2	11.689493540954588	0.1723795384168625
50s5-26bio2	11.720833539962769	0.16563200950622559
50s5-26bio2	11.752173538970947	0.15909802913665771
50s5-26bio2	11.783513537979125	0.1527746021747589
50s5-26bio2	11.814853536987304	0.1466584950685501
50s5-26bio2	11.846193535995482	0.14074672758579254
50s5-26bio2	11.87753353500366	0.13503539562225342
50s5-26bio2	11.908873534011839	0.12952104210853577
50s5-26bio2	11.940213533020017	0.12419954687356949
50s5-26bio2	11.9715535320282	0.11906663328409195
50s5-26bio2	12.002893531036374	0.11411835253238678
50s5-26bio2	12.034233530044556	0.10935018956661224
50s5-26bio2	12.065573529052735	0.10475756227970123
50s5-26bio2	12.096913528060913	0.1003362238407135
50s5-26bio2	12.128253527069091	0.09608133137226105
50s5-26bio2	12.15959352607727	0.09198854863643646
50s5-26bio2	12.190933525085448	0.08805312216281891
50s5-26bio2	12.222273524093627	0.08427032828330994
50s5-26bio2	12.253613523101805	0.08063577860593796
50s5-26bio2	12.284953522109983	0.07714477926492691
50s5-26bio2	12.316293521118162	0.07379268109798431
50s5-26bio2	12.347633520126344	0.07057520002126694
50s5-26bio2	12.378973519134522	0.0674876943230629
50s5-26bio2	12.410313518142697	0.06452596932649612
50s5-26bio2	12.441653517150879	0.061685625463724136
50s5-26bio2	12.472993516159057	0.058962345123291016
50s5-26bio2	12.504333515167236	0.056352149695158005
50s5-26bio2	12.535673514175414	0.053850892931222916
50s5-26bio2	12.567013513183593	0.05145453289151192
50s5-26bio2	12.598353512191771	0.04915933683514595
50s5-26bio2	12.62969351119995	0.04696138575673103
50s5-26bio2	12.661033510208128	0.04485713317990303
50s5-26bio2	12.692373509216306	0.04284293204545975
50s5-26bio2	12.723713508224485	0.04091523960232735
50s5-26bio2	12.755053507232667	0.03907079994678497
50s5-26bio2	12.786393506240845	0.037306271493434906
50s5-26bio2	12.817733505249024	0.03561842814087868
50s5-26bio2	12.849073504257202	0.034004297107458115
50s5-26bio2	12.88041350326538	0.032460857182741165
50s5-26bio2	12.911753502273559	0.03098517656326294
50s5-26bio2	12.943093501281737	0.029574574902653694
50s5-26bio2	12.974433500289916	0.028226280584931374
50s5-26bio2	13.005773499298094	0.026937786489725113
50s5-26bio2	13.037113498306272	0.02570655383169651
50s5-26bio2	13.06845349731445	0.024530142545700073
50s5-26bio2	13.09979349632263	0.02340630814433098
50s5-26bio2	13.131133495330811	0.022332781925797462
50s5-26bio2	13.16247349433899	0.021307390183210373
50s5-26bio2	13.193813493347168	0.020328126847743988
50s5-26bio2	13.225153492355346	0.01939295046031475
50s5-26bio2	13.256493491363525	0.018500009551644325
50s5-26bio2	13.287833490371703	0.01764744520187378
50s5-26bio2	13.319173489379882	0.016833471134305
50s5-26bio2	13.35051348838806	0.016056451946496964
50s5-26bio2	13.381853487396238	0.0153147391974926
50s5-26bio2	13.413193486404417	0.014606759883463383
50s5-26bio2	13.444533485412599	0.01393106672912836
50s5-26bio2	13.475873484420774	0.01328619010746479
50s5-26bio2	13.507213483428952	0.012670799158513546
50s5-26bio2	13.538553482437134	0.012083563022315502
50s5-26bio2	13.569893481445312	0.011523209512233734
50s5-26bio2	13.601233480453491	0.010988567024469376
50s5-26bio2	13.63257347946167	0.010478467680513859
50s5-26bio2	13.663913478469848	0.009991793893277645
50s5-26bio2	13.695253477478026	0.009527520276606083
50s5-26bio2	13.726593476486205	0.00908462144434452
50s5-26bio2	13.757933475494383	0.008662118576467037
50s5-26bio2	13.789273474502561	0.008259112946689129
50s5-26bio2	13.82061347351074	0.00787469744682312
50s5-26bio2	13.851953472518922	0.007508049253374338
50s5-26bio2	13.883293471527097	0.007158349268138409
50s5-26bio2	13.914633470535279	0.006824815645813942
50s5-26bio2	13.945973469543457	0.006506729871034622
50s5-26bio2	13.977313468551635	0.006203376688063145
50s5-26bio2	14.008653467559814	0.005914073437452316
50s5-26bio2	14.039993466567992	0.005638193804770708
50s5-26bio2	14.07133346557617	0.0053751058876514435
50s5-26bio2	14.102673464584349	0.005124238785356283
50s5-26bio2	14.134013463592527	0.004885022062808275
50s5-26bio2	14.165353462600706	0.004656914155930281
50s5-26bio2	14.196693461608884	0.00443941680714488
50s5-26bio2	14.228033460617063	0.004232034087181091
50s5-26bio2	14.259373459625245	0.004034293815493584
50s5-26bio2	14.29071345863342	0.003845763159915805
50s5-26bio2	14.322053457641601	0.003666004864498973
50s5-26bio2	14.35339345664978	0.003494624514132738
50s5-26bio2	14.384733455657958	0.003331229090690613
50s5-26bio2	14.416073454666137	0.003175444435328245
50s5-26bio2	14.447413453674315	0.003026927588507533
50s5-26bio2	14.478753452682493	0.002885336522012949
50s5-26bio2	14.510093451690672	0.0027503464370965958
50s5-26bio2	14.54143345069885	0.0026216593105345964
50s5-26bio2	14.572773449707029	0.0024989780504256487
50s5-26bio2	14.604113448715207	0.0023820206988602877
50s5-26bio2	14.635453447723389	0.002270527882501483
50s5-26bio2	14.666793446731567	0.002164239063858986
50s5-26bio2	14.698133445739742	0.0020629188511520624
50s5-26bio2	14.729473444747924	0.0019663323182612658
50s5-26bio2	14.760813443756103	0.0018742571119219065
50s5-26bio2	14.792153442764281	0.0017864881083369255
50s5-26bio2	14.82349344177246	0.0017028222791850567
50s5-26bio2	14.854833440780638	0.00162306590937078
50s5-26bio2	14.886173439788816	0.001547041698358953
50s5-26bio2	14.917513438796995	0.0014745709486305714
50s5-26bio2	14.948853437805177	0.0014054924249649048
50s5-26bio2	14.980193436813352	0.001339645590633154
50s5-26bio2	15.01153343582153	0.0012768779415637255
50s5-26bio2	15.042873434829712	0.0012170493137091398
50s5-26bio2	15.07421343383789	0.0011600207071751356
50s5-26bio2	15.105553432846069	0.0011056598741561174
50s5-26bio2	15.136893431854247	0.001053845277056098
50s5-26bio2	15.168233430862426	0.0010044550290331244
50s5-26bio2	15.199573429870604	9.573786519467831E-4
50s5-26bio2	15.230913428878782	9.125065989792347E-4
50s5-26bio2	15.26225342788696	8.697346202097833E-4
50s5-26bio2	15.29359342689514	8.289670222438872E-4
50s5-26bio2	15.324933425903318	7.901088683865964E-4
50s5-26bio2	15.3562734249115	7.530697039328516E-4
50s5-26bio2	15.387613423919674	7.177666993811727E-4
50s5-26bio2	15.418953422927856	6.841165595687926E-4
50s5-26bio2	15.450293421936035	6.520438473671675E-4
50s5-26bio2	15.481633420944213	6.214738823473454E-4
50s5-26bio2	15.512973419952392	5.923354183323681E-4
50s5-26bio2	15.54431341896057	5.645632045343518E-4
50s5-26bio2	15.575653417968748	5.380923976190388E-4
50s5-26bio2	15.606993416976927	5.128612974658608E-4
50s5-26bio2	15.638333415985105	4.888135008513927E-4
50s5-26bio2	15.669673414993284	4.658927209675312E-4
50s5-26bio2	15.701013414001462	4.44045610493049E-4
50s5-26bio2	15.732353413009644	4.232231294736266E-4
50s5-26bio2	15.763693412017822	4.0337612153962255E-4
50s5-26bio2	15.795033411025997	3.844599996227771E-4
50s5-26bio2	15.82637341003418	3.664306423161179E-4
50s5-26bio2	15.857713409042358	3.4924596548080444E-4
50s5-26bio2	15.889053408050536	3.3286743564531207E-4
50s5-26bio2	15.920393407058715	3.172567521687597E-4
50s5-26bio2	15.951733406066893	3.0237750615924597E-4
50s5-26bio2	15.983073405075071	2.88196315523237E-4
50s5-26bio2	16.01441340408325	2.7467962354421616E-4
50s5-26bio2	16.04575340309143	2.6179710403084755E-4
50s5-26bio2	16.077093402099607	2.49518605414778E-4
50s5-26bio2	16.108433401107785	2.37815867876634E-4
50s5-26bio2	16.139773400115967	2.26661199121736E-4
50s5-26bio2	16.171113399124145	2.160302537959069E-4
50s5-26bio2	16.202453398132324	2.058978279819712E-4
50s5-26bio2	16.233793397140502	1.9624055130407214E-4
50s5-26bio2	16.26513339614868	1.8703614477999508E-4
50s5-26bio2	16.29647339515686	1.7826337716542184E-4
50s5-26bio2	16.327813394165037	1.6990152653306723E-4
50s5-26bio2	16.359153393173216	1.619323156774044E-4
50s5-26bio2	16.390493392181394	1.5433684166055173E-4
50s5-26bio2	16.421833391189573	1.4709758397657424E-4
50s5-26bio2	16.453173390197755	1.4019783702678978E-4
50s5-26bio2	16.48451338920593	1.3362130266614258E-4
50s5-26bio2	16.51585338821411	1.2735358905047178E-4
50s5-26bio2	16.54719338722229	1.2137984595028684E-4
50s5-26bio2	16.57853338623047	1.1568627814995125E-4
50s5-26bio2	16.609873385238647	1.1025974527001381E-4
50s5-26bio2	16.641213384246825	1.0508773266337812E-4
50s5-26bio2	16.672553383255003	1.0015800216933712E-4
50s5-26bio2	16.703893382263182	9.545979264657944E-5
50s5-26bio2	16.73523338127136	9.098194277612492E-5
50s5-26bio2	16.76657338027954	8.671412797411904E-5
50s5-26bio2	16.797913379287717	8.264648931799456E-5
50s5-26bio2	16.8292533782959	7.876941526774317E-5
50s5-26bio2	16.860593377304077	7.507442205678672E-5
50s5-26bio2	16.891933376312252	7.155274943215773E-5
50s5-26bio2	16.923273375320434	6.819626287324354E-5
50s5-26bio2	16.954613374328613	6.499721348518506E-5
50s5-26bio2	16.98595337333679	6.194804154802114E-5
50s5-26bio2	17.01729337234497	5.904207500861958E-5
50s5-26bio2	17.048633371353148	5.6272419897140935E-5
50s5-26bio2	17.079973370361326	5.363268428482115E-5
50s5-26bio2	17.111313369369505	5.1116770919179544E-5
50s5-26bio2	17.142653368377687	4.871887358603999E-5
50s5-26bio2	17.17399336738586	4.6433320676442236E-5
50s5-26bio2	17.20533336639404	4.4255117245484143E-5
50s5-26bio2	17.236673365402222	4.217908644932322E-5
50s5-26bio2	17.2680133644104	4.020044070784934E-5
50s5-26bio2	17.29935336341858	3.8314610719680786E-5
50s5-26bio2	17.330693362426757	3.651713632280007E-5
50s5-26bio2	17.362033361434936	3.4804084862116724E-5
50s5-26bio2	17.393373360443114	3.3171396353282034E-5
50s5-26bio2	17.424713359451292	3.161529093631543E-5
50s5-26bio2	17.45605335845947	3.0132185202091932E-5
50s5-26bio2	17.48739335746765	2.871865035558585E-5
50s5-26bio2	17.518733356475828	2.737134309427347E-5
50s5-26bio2	17.55007335548401	2.6087320293299854E-5
50s5-26bio2	17.581413354492184	2.486352968844585E-5
50s5-26bio2	17.612753353500366	2.369714820815716E-5
50s5-26bio2	17.644093352508545	2.2585480110137723E-5
50s5-26bio2	17.675433351516723	2.1525898773688823E-5
50s5-26bio2	17.7067733505249	2.051608680631034E-5
50s5-26bio2	17.73811334953308	1.9553644960979E-5
50s5-26bio2	17.76945334854126	1.863635225163307E-5
50s5-26bio2	17.800793347549437	1.7762091374606825E-5
50s5-26bio2	17.832133346557615	1.692879231995903E-5
50s5-26bio2	17.863473345565794	1.613463246030733E-5
50s5-26bio2	17.894813344573972	1.5377729141619056E-5
50s5-26bio2	17.92615334358215	1.4656332496087998E-5
50s5-26bio2	17.957493342590332	1.3968777238915209E-5
50s5-26bio2	17.988833341598507	1.3313476301846094E-5
50s5-26bio2	18.02017334060669	1.2688878996414132E-5
50s5-26bio2	18.051513339614868	1.209361926157726E-5
50s5-26bio2	18.082853338623046	1.1526283742568921E-5
50s5-26bio2	18.114193337631225	1.0985563676513266E-5
50s5-26bio2	18.145533336639403	1.0470208508195356E-5
50s5-26bio2	18.17687333564758	9.979001333704218E-6
50s5-26bio2	18.20821333465576	9.510866220807657E-6
50s5-26bio2	18.239553333663938	9.064691766980104E-6
50s5-26bio2	18.270893332672117	8.92066782398615E-6
50s5-26bio2	18.302233331680295	8.92066782398615E-6
50s5-26bio2	18.333573330688477	8.92066782398615E-6
50s5-26bio2	18.364913329696655	8.92066782398615E-6
50s5-26bio2	18.39625332870483	8.92066782398615E-6
50s5-26bio2	18.427593327713012	8.92066782398615E-6
50s5-26bio2	18.45893332672119	8.92066782398615E-6
50s5-26bio2	18.49027332572937	8.92066782398615E-6
50s5-26bio2	18.521613324737547	8.92066782398615E-6
50s5-26bio2	18.552953323745726	8.92066782398615E-6
50s5-26bio2	18.584293322753904	8.92066782398615E-6
50s5-26bio2	18.615633321762083	8.92066782398615E-6
50s5-26bio2	18.64697332077026	8.92066782398615E-6
50s5-26bio2	18.67831331977844	8.92066782398615E-6
50s5-26bio2	18.709653318786618	8.92066782398615E-6
50s5-26bio2	18.7409933177948	8.92066782398615E-6
50s5-26bio2	18.77233331680298	8.92066782398615E-6
50s5-26bio2	18.803673315811157	8.92066782398615E-6
50s5-26bio2	18.835013314819335	8.92066782398615E-6
50s5-26bio2	18.866353313827513	8.92066782398615E-6
50s5-26bio2	18.897693312835692	8.92066782398615E-6
50s5-26bio2	18.92903331184387	8.92066782398615E-6
50s5-26bio2	18.96037331085205	8.92066782398615E-6
50s5-26bio2	18.991713309860227	8.92066782398615E-6
50s5-26bio2	19.023053308868406	8.92066782398615E-6
50s5-26bio2	19.054393307876584	8.92066782398615E-6
50s5-26bio2	19.085733306884762	8.92066782398615E-6
50s5-26bio2	19.117073305892944	8.92066782398615E-6
50s5-26bio2	19.148413304901123	8.92066782398615E-6
50s5-26bio2	19.1797533039093	8.92066782398615E-6
50s5-26bio2	19.21109330291748	8.92066782398615E-6
50s5-26bio2	19.242433301925658	8.92066782398615E-6
50s5-26bio2	19.273773300933836	8.92066782398615E-6
50s5-26bio2	19.305113299942015	8.92066782398615E-6
50s5-26bio2	19.336453298950193	8.92066782398615E-6
50s5-26bio2	19.36779329795837	8.92066782398615E-6
50s5-26bio2	19.39913329696655	8.92066782398615E-6
50s5-26bio2	19.430473295974732	8.92066782398615E-6
50s5-26bio2	19.461813294982907	8.92066782398615E-6
50s5-26bio2	19.493153293991085	8.92066782398615E-6
50s5-26bio2	19.524493292999267	8.92066782398615E-6
50s5-26bio2	19.555833292007446	8.92066782398615E-6
