# Supplementary material for: Paleodistribution of Cercidiphyllaceae and Future Habitat Prediction for Cercidiphyllum japonicum Under Climate Change
Source: Ecol Evol. 2026 Jan 19;16(1):e72940. doi: 10.1002/ece3.72940 (PMC12815699; doi:10.1002/ece3.72940)
Supplement: Supplementary file 1 — Data S1: ece372940‐sup‐0001‐supinfo.zip. [file ECE3-16-e72940-s001.zip › 50s-26/plots/连香树_0_50s5-26bio4.dat]

variable	x	y
50s5-26bio4	157.45795593261718	0.01025343593209982
50s5-26bio4	160.92580556640624	0.01025343593209982
50s5-26bio4	164.3936552001953	0.01025343593209982
50s5-26bio4	167.86150483398438	0.01025343593209982
50s5-26bio4	171.32935446777344	0.01025343593209982
50s5-26bio4	174.7972041015625	0.01025343593209982
50s5-26bio4	178.26505373535156	0.01025343593209982
50s5-26bio4	181.73290336914062	0.01025343593209982
50s5-26bio4	185.20075300292967	0.01025343593209982
50s5-26bio4	188.66860263671873	0.01025343593209982
50s5-26bio4	192.13645227050782	0.01025343593209982
50s5-26bio4	195.60430190429688	0.01025343593209982
50s5-26bio4	199.07215153808593	0.01025343593209982
50s5-26bio4	202.540001171875	0.01025343593209982
50s5-26bio4	206.00785080566408	0.01025343593209982
50s5-26bio4	209.47570043945314	0.01025343593209982
50s5-26bio4	212.9435500732422	0.01025343593209982
50s5-26bio4	216.41139970703125	0.01025343593209982
50s5-26bio4	219.8792493408203	0.01025343593209982
50s5-26bio4	223.34709897460937	0.01025343593209982
50s5-26bio4	226.81494860839842	0.01025343593209982
50s5-26bio4	230.28279824218748	0.01025343593209982
50s5-26bio4	233.75064787597657	0.01025343593209982
50s5-26bio4	237.21849750976563	0.01025343593209982
50s5-26bio4	240.68634714355468	0.01025343593209982
50s5-26bio4	244.15419677734377	0.01025343593209982
50s5-26bio4	247.62204641113283	0.01025343593209982
50s5-26bio4	251.0898960449219	0.01025343593209982
50s5-26bio4	254.55774567871094	0.01025343593209982
50s5-26bio4	258.0255953125	0.01025343593209982
50s5-26bio4	261.49344494628906	0.01025343593209982
50s5-26bio4	264.9612945800781	0.01025343593209982
50s5-26bio4	268.4291442138672	0.01025343593209982
50s5-26bio4	271.8969938476563	0.01025343593209982
50s5-26bio4	275.3648434814453	0.01025343593209982
50s5-26bio4	278.8326931152344	0.01025343593209982
50s5-26bio4	282.3005427490234	0.01025343593209982
50s5-26bio4	285.7683923828125	0.01025343593209982
50s5-26bio4	289.2362420166016	0.01025343593209982
50s5-26bio4	292.70409165039064	0.01025343593209982
50s5-26bio4	296.1719412841797	0.01025343593209982
50s5-26bio4	299.63979091796875	0.01025343593209982
50s5-26bio4	303.1076405517578	0.010423334315419197
50s5-26bio4	306.57549018554687	0.010949922725558281
50s5-26bio4	310.043339819336	0.01150280050933361
50s5-26bio4	313.511189453125	0.012083257548511028
50s5-26bio4	316.9790390869141	0.01269262470304966
50s5-26bio4	320.4468887207031	0.013332313857972622
50s5-26bio4	323.9147383544922	0.01400377880781889
50s5-26bio4	327.3825879882813	0.014708563685417175
50s5-26bio4	330.85043762207033	0.015448256395757198
50s5-26bio4	334.3182872558594	0.016224542632699013
50s5-26bio4	337.78613688964845	0.017039155587553978
50s5-26bio4	341.2539865234375	0.01789393275976181
50s5-26bio4	344.72183615722656	0.01879076287150383
50s5-26bio4	348.1896857910157	0.01973164640367031
50s5-26bio4	351.6575354248047	0.020718637853860855
50s5-26bio4	355.1253850585938	0.021753912791609764
50s5-26bio4	358.5932346923828	0.022839702665805817
50s5-26bio4	362.0610843261719	0.02397836744785309
50s5-26bio4	365.52893395996097	0.02517232857644558
50s5-26bio4	368.99678359375	0.026424141600728035
50s5-26bio4	372.4646332275391	0.027736425399780273
50s5-26bio4	375.93248286132814	0.029111942276358604
50s5-26bio4	379.4003324951172	0.03055351972579956
50s5-26bio4	382.86818212890626	0.03206413611769676
50s5-26bio4	386.33603176269537	0.0336468331515789
50s5-26bio4	389.80388139648437	0.03530481830239296
50s5-26bio4	393.2717310302735	0.03704135864973068
50s5-26bio4	396.7395806640625	0.038859885185956955
50s5-26bio4	400.2074302978516	0.04076389595866203
50s5-26bio4	403.67527993164066	0.0427570678293705
50s5-26bio4	407.1431295654297	0.04484311863780022
50s5-26bio4	410.6109791992188	0.04702596738934517
50s5-26bio4	414.07882883300783	0.049309562891721725
50s5-26bio4	417.54667846679695	0.05169805884361267
50s5-26bio4	421.01452810058595	0.05419563129544258
50s5-26bio4	424.48237773437495	0.05680665746331215
50s5-26bio4	427.95022736816406	0.05953553691506386
50s5-26bio4	431.4180770019532	0.06238685920834541
50s5-26bio4	434.8859266357422	0.06536522507667542
50s5-26bio4	438.3537762695313	0.06847541779279709
50s5-26bio4	441.8216259033203	0.07172221690416336
50s5-26bio4	445.2894755371094	0.07511057704687119
50s5-26bio4	448.7573251708984	0.07864542305469513
50s5-26bio4	452.2251748046875	0.08233185112476349
50s5-26bio4	455.69302443847664	0.08617488294839859
50s5-26bio4	459.16087407226564	0.0901796966791153
50s5-26bio4	462.62872370605476	0.0943513810634613
50s5-26bio4	466.09657333984376	0.09869514405727386
50s5-26bio4	469.5644229736329	0.10321605950593948
50s5-26bio4	473.0322726074219	0.10791930556297302
50s5-26bio4	476.500122241211	0.11280986666679382
50s5-26bio4	479.967971875	0.1178928017616272
50s5-26bio4	483.4358215087891	0.12317292392253876
50s5-26bio4	486.9036711425782	0.12865503132343292
50s5-26bio4	490.3715207763672	0.13434381783008575
50s5-26bio4	493.8393704101562	0.14024358987808228
50s5-26bio4	497.30722004394534	0.14635871350765228
50s5-26bio4	500.77506967773434	0.15269306302070618
50s5-26bio4	504.24291931152345	0.15925046801567078
50s5-26bio4	507.71076894531257	0.16603423655033112
50s5-26bio4	511.17861857910157	0.17304757237434387
50s5-26bio4	514.6464682128907	0.18029311299324036
50s5-26bio4	518.1143178466797	0.18777307868003845
50s5-26bio4	521.5821674804688	0.19548934698104858
50s5-26bio4	525.0500171142578	0.20344328880310059
50s5-26bio4	528.5178667480469	0.21163587272167206
50s5-26bio4	531.985716381836	0.2200670689344406
50s5-26bio4	535.453566015625	0.22873668372631073
50s5-26bio4	538.9214156494141	0.2376437932252884
50s5-26bio4	542.3892652832031	0.2467869222164154
50s5-26bio4	545.8571149169923	0.25616344809532166
50s5-26bio4	549.3249645507813	0.2657705247402191
50s5-26bio4	552.7928141845704	0.2756044268608093
50s5-26bio4	556.2606638183594	0.2856607735157013
50s5-26bio4	559.7285134521485	0.2959339916706085
50s5-26bio4	563.1963630859376	0.30641821026802063
50s5-26bio4	566.6642127197266	0.31710654497146606
50s5-26bio4	570.1320623535156	0.3279915750026703
50s5-26bio4	573.5999119873047	0.3390645682811737
50s5-26bio4	577.0677616210937	0.35031646490097046
50s5-26bio4	580.5356112548828	0.3617374300956726
50s5-26bio4	584.003460888672	0.37331700325012207
50s5-26bio4	587.471310522461	0.3850433826446533
50s5-26bio4	590.9391601562501	0.396904855966568
50s5-26bio4	594.4070097900391	0.4088887572288513
50s5-26bio4	597.8748594238282	0.4202224910259247
50s5-26bio4	601.3427090576172	0.4314320981502533
50s5-26bio4	604.8105586914063	0.4427123963832855
50s5-26bio4	608.2784083251954	0.4539856016635895
50s5-26bio4	611.7462579589844	0.46354591846466064
50s5-26bio4	615.2141075927735	0.4731329381465912
50s5-26bio4	618.6819572265625	0.48273980617523193
50s5-26bio4	622.1498068603515	0.4885562062263489
50s5-26bio4	625.6176564941406	0.49146974086761475
50s5-26bio4	629.0855061279298	0.4943838119506836
50s5-26bio4	632.5533557617188	0.4972982704639435
50s5-26bio4	636.0212053955079	0.5002129077911377
50s5-26bio4	639.4890550292969	0.5031276345252991
50s5-26bio4	642.956904663086	0.5060420036315918
50s5-26bio4	646.424754296875	0.5089560151100159
50s5-26bio4	649.8926039306641	0.5118694305419922
50s5-26bio4	653.3604535644531	0.5147820711135864
50s5-26bio4	656.8283031982422	0.5176936388015747
50s5-26bio4	660.2961528320313	0.5206040143966675
50s5-26bio4	663.7640024658203	0.5235130190849304
50s5-26bio4	667.2318520996095	0.5264204740524292
50s5-26bio4	670.6997017333985	0.5293260812759399
50s5-26bio4	674.1675513671876	0.5322296619415283
50s5-26bio4	677.6354010009767	0.5350896716117859
50s5-26bio4	681.1032506347657	0.5373765230178833
50s5-26bio4	684.5711002685548	0.5396618247032166
50s5-26bio4	688.0389499023438	0.5419454574584961
50s5-26bio4	691.5067995361328	0.5442273020744324
50s5-26bio4	694.9746491699219	0.5465073585510254
50s5-26bio4	698.442498803711	0.548785388469696
50s5-26bio4	701.9103484375001	0.5510614514350891
50s5-26bio4	705.3781980712891	0.5533353090286255
50s5-26bio4	708.8460477050781	0.5556069612503052
50s5-26bio4	712.3138973388673	0.5578762888908386
50s5-26bio4	715.7817469726564	0.560143232345581
50s5-26bio4	719.2495966064454	0.5624076128005981
50s5-26bio4	722.7174462402345	0.5646694898605347
50s5-26bio4	726.1852958740235	0.5669285655021667
50s5-26bio4	729.6531455078126	0.5691849589347839
50s5-26bio4	733.1209951416017	0.5714383721351624
50s5-26bio4	736.5888447753907	0.5736889243125916
50s5-26bio4	740.0566944091797	0.5759364366531372
50s5-26bio4	743.5245440429688	0.578180730342865
50s5-26bio4	746.992393676758	0.5804218649864197
50s5-26bio4	750.460243310547	0.5826596617698669
50s5-26bio4	753.9280929443361	0.584894061088562
50s5-26bio4	757.3959425781251	0.5871249437332153
50s5-26bio4	760.8637922119141	0.5893523097038269
50s5-26bio4	764.3316418457033	0.5915760397911072
50s5-26bio4	767.7994914794923	0.5937959551811218
50s5-26bio4	771.2673411132813	0.5960120558738708
50s5-26bio4	774.7351907470704	0.5982242822647095
50s5-26bio4	778.2030403808594	0.6004325151443481
50s5-26bio4	781.6708900146485	0.6026366353034973
50s5-26bio4	785.1387396484376	0.6048365831375122
50s5-26bio4	788.6065892822267	0.6070323586463928
50s5-26bio4	792.0744389160157	0.6092237830162048
50s5-26bio4	795.5422885498048	0.6114107966423035
50s5-26bio4	799.0101381835939	0.613593339920044
50s5-26bio4	802.4779878173829	0.6157713532447815
50s5-26bio4	805.945837451172	0.6179447174072266
50s5-26bio4	809.413687084961	0.6201133728027344
50s5-26bio4	812.88153671875	0.6222772598266602
50s5-26bio4	816.3493863525392	0.6244362592697144
50s5-26bio4	819.8172359863282	0.626590371131897
50s5-26bio4	823.2850856201172	0.6287394165992737
50s5-26bio4	826.7529352539063	0.6308833956718445
50s5-26bio4	830.2207848876953	0.6330221891403198
50s5-26bio4	833.6886345214845	0.6351558566093445
50s5-26bio4	837.1564841552736	0.6372841000556946
50s5-26bio4	840.6243337890626	0.6394070386886597
50s5-26bio4	844.0921834228516	0.6415245532989502
50s5-26bio4	847.5600330566407	0.6412708759307861
50s5-26bio4	851.0278826904298	0.6397588849067688
50s5-26bio4	854.4957323242189	0.638244092464447
50s5-26bio4	857.9635819580079	0.6344087719917297
50s5-26bio4	861.4314315917969	0.6301484107971191
50s5-26bio4	864.899281225586	0.6258677244186401
50s5-26bio4	868.3671308593752	0.6212824583053589
50s5-26bio4	871.8349804931642	0.6151209473609924
50s5-26bio4	875.3028301269533	0.6089221835136414
50s5-26bio4	878.7706797607423	0.6016645431518555
50s5-26bio4	882.2385293945313	0.5931627750396729
50s5-26bio4	885.7063790283205	0.584604799747467
50s5-26bio4	889.1742286621095	0.5759953260421753
50s5-26bio4	892.6420782958985	0.5673395991325378
50s5-26bio4	896.1099279296876	0.5586426258087158
50s5-26bio4	899.5777775634766	0.5499095320701599
50s5-26bio4	903.0456271972657	0.541145384311676
50s5-26bio4	906.5134768310548	0.5323558449745178
50s5-26bio4	909.9813264648438	0.5218460559844971
50s5-26bio4	913.4491760986328	0.5084719657897949
50s5-26bio4	916.917025732422	0.4950854778289795
50s5-26bio4	920.3848753662111	0.48170626163482666
50s5-26bio4	923.8527250000001	0.4683532416820526
50s5-26bio4	927.3205746337892	0.4550453722476959
50s5-26bio4	930.7884242675782	0.44180119037628174
50s5-26bio4	934.2562739013673	0.4286395013332367
50s5-26bio4	937.7241235351564	0.4155780076980591
50s5-26bio4	941.1919731689454	0.40263405442237854
50s5-26bio4	944.6598228027344	0.3898240923881531
50s5-26bio4	948.1276724365235	0.3771646022796631
50s5-26bio4	951.5955220703127	0.3646705150604248
50s5-26bio4	955.0633717041017	0.3523561954498291
50s5-26bio4	958.5312213378908	0.34023478627204895
50s5-26bio4	961.9990709716798	0.3283191919326782
50s5-26bio4	965.4669206054688	0.3166206181049347
50s5-26bio4	968.934770239258	0.30514952540397644
50s5-26bio4	972.402619873047	0.2939150929450989
50s5-26bio4	975.870469506836	0.2829260230064392
50s5-26bio4	979.3383191406251	0.2721894681453705
50s5-26bio4	982.8061687744141	0.26171162724494934
50s5-26bio4	986.2740184082032	0.2514975666999817
50s5-26bio4	989.7418680419923	0.24155190587043762
50s5-26bio4	993.2097176757813	0.23187771439552307
50s5-26bio4	996.6775673095703	0.22247731685638428
50s5-26bio4	1000.1454169433595	0.2133519947528839
50s5-26bio4	1003.6132665771486	0.204502671957016
50s5-26bio4	1007.0811162109377	0.19592899084091187
50s5-26bio4	1010.5489658447267	0.18762996792793274
50s5-26bio4	1014.0168154785157	0.17960381507873535
50s5-26bio4	1017.4846651123048	0.17184849083423615
50s5-26bio4	1020.9525147460939	0.16436095535755157
50s5-26bio4	1024.4203643798828	0.15713763236999512
50s5-26bio4	1027.888214013672	0.15017496049404144
50s5-26bio4	1031.356063647461	0.14346803724765778
50s5-26bio4	1034.82391328125	0.13701258599758148
50s5-26bio4	1038.2917629150393	0.13080303370952606
50s5-26bio4	1041.7596125488283	0.12483419477939606
50s5-26bio4	1045.2274621826173	0.11910060793161392
50s5-26bio4	1048.6953118164063	0.11359598487615585
50s5-26bio4	1052.1631614501953	0.10831449180841446
50s5-26bio4	1055.6310110839845	0.10325013101100922
50s5-26bio4	1059.0988607177735	0.09839626401662827
50s5-26bio4	1062.5667103515625	0.09374688565731049
50s5-26bio4	1066.0345599853515	0.08929528295993805
50s5-26bio4	1069.5024096191407	0.08503523468971252
50s5-26bio4	1072.9702592529297	0.08096049726009369
50s5-26bio4	1076.4381088867187	0.07706443220376968
50s5-26bio4	1079.905958520508	0.07334089279174805
50s5-26bio4	1083.373808154297	0.0697837844491005
50s5-26bio4	1086.841657788086	0.06638672202825546
50s5-26bio4	1090.3095074218752	0.06314391642808914
50s5-26bio4	1093.7773570556642	0.06004922091960907
50s5-26bio4	1097.2452066894532	0.057096946984529495
50s5-26bio4	1100.7130563232422	0.05428154021501541
50s5-26bio4	1104.1809059570312	0.051597267389297485
50s5-26bio4	1107.6487555908204	0.0490388497710228
50s5-26bio4	1111.1166052246094	0.04660114273428917
50s5-26bio4	1114.5844548583984	0.044278889894485474
50s5-26bio4	1118.0523044921874	0.042067330330610275
50s5-26bio4	1121.5201541259767	0.03996153920888901
50s5-26bio4	1124.9880037597657	0.03795698285102844
50s5-26bio4	1128.4558533935547	0.036049265414476395
50s5-26bio4	1131.923703027344	0.03423396125435829
50s5-26bio4	1135.391552661133	0.03250698372721672
50s5-26bio4	1138.859402294922	0.030864397063851357
50s5-26bio4	1142.3272519287111	0.029302243143320084
50s5-26bio4	1145.7951015625001	0.02781693823635578
50s5-26bio4	1149.2629511962891	0.02640482410788536
50s5-26bio4	1152.7308008300781	0.025062549859285355
50s5-26bio4	1156.1986504638671	0.023786883801221848
50s5-26bio4	1159.6665000976564	0.02257460355758667
50s5-26bio4	1163.1343497314454	0.021422751247882843
50s5-26bio4	1166.6021993652344	0.02032848633825779
50s5-26bio4	1170.0700489990236	0.01928897760808468
50s5-26bio4	1173.5378986328126	0.018301665782928467
50s5-26bio4	1177.0057482666016	0.017363963648676872
50s5-26bio4	1180.4735979003908	0.016473500058054924
50s5-26bio4	1183.9414475341796	0.01562800258398056
50s5-26bio4	1187.4092971679688	0.014825219288468361
50s5-26bio4	1190.8771468017578	0.014063083566725254
50s5-26bio4	1194.3449964355468	0.013339622877538204
50s5-26bio4	1197.812846069336	0.012652878649532795
50s5-26bio4	1201.280695703125	0.012001081369817257
50s5-26bio4	1204.748545336914	0.011382452212274075
50s5-26bio4	1208.216394970703	0.01079536322504282
50s5-26bio4	1211.6842446044923	0.010238260962069035
50s5-26bio4	1215.152094238281	0.009709608741104603
50s5-26bio4	1218.6199438720703	0.009207998402416706
50s5-26bio4	1222.0877935058595	0.008732090704143047
50s5-26bio4	1225.5556431396483	0.0082805585116148
50s5-26bio4	1229.0234927734375	0.007852204144001007
50s5-26bio4	1232.4913424072265	0.007445828523486853
50s5-26bio4	1235.9591920410157	0.007060334552079439
50s5-26bio4	1239.4270416748047	0.006694676820188761
50s5-26bio4	1242.8948913085937	0.0063478234224021435
50s5-26bio4	1246.362740942383	0.0060188318602740765
50s5-26bio4	1249.8305905761717	0.005706803873181343
50s5-26bio4	1253.298440209961	0.005410854239016771
50s5-26bio4	1256.7662898437502	0.005130182020366192
50s5-26bio4	1260.234139477539	0.004863989073783159
50s5-26bio4	1263.7019891113282	0.004611543845385313
50s5-26bio4	1267.1698387451172	0.00437215156853199
50s5-26bio4	1270.6376883789062	0.004145126789808273
50s5-26bio4	1274.1055380126954	0.0039298441261053085
50s5-26bio4	1277.5733876464844	0.003725707298144698
50s5-26bio4	1281.0412372802734	0.0035321302711963654
50s5-26bio4	1284.5090869140627	0.0033485835883766413
50s5-26bio4	1287.9769365478517	0.0031745382584631443
50s5-26bio4	1291.4447861816407	0.0030095118563622236
50s5-26bio4	1294.9126358154297	0.002853045240044594
50s5-26bio4	1298.380485449219	0.0027046860195696354
50s5-26bio4	1301.848335083008	0.0025640218518674374
50s5-26bio4	1305.316184716797	0.0024306599516421556
50s5-26bio4	1308.7840343505861	0.002304214285686612
50s5-26bio4	1312.251883984375	0.0021843360736966133
50s5-26bio4	1315.7197336181641	0.0020706779323518276
50s5-26bio4	1319.1875832519534	0.0019629220478236675
50s5-26bio4	1322.6554328857421	0.0018607666715979576
50s5-26bio4	1326.1232825195314	0.001763915061019361
50s5-26bio4	1329.5911321533204	0.0016720960848033428
50s5-26bio4	1333.0589817871094	0.0015850519994273782
50s5-26bio4	1336.5268314208986	0.0015025294851511717
50s5-26bio4	1339.9946810546876	0.001424300018697977
50s5-26bio4	1343.4625306884766	0.0013501354260370135
50s5-26bio4	1346.9303803222656	0.0012798276729881763
50s5-26bio4	1350.3982299560548	0.0012131790863350034
50s5-26bio4	1353.8660795898438	0.0011499951360747218
50s5-26bio4	1357.3339292236328	0.0010900982888415456
50s5-26bio4	1360.801778857422	0.0010333198588341475
50s5-26bio4	1364.2696284912108	9.79493954218924E-4
50s5-26bio4	1367.737478125	9.284710395149887E-4
50s5-26bio4	1371.2053277587893	8.80101986695081E-4
50s5-26bio4	1374.673177392578	8.342505898326635E-4
50s5-26bio4	1378.1410270263673	7.907876279205084E-4
50s5-26bio4	1381.6088766601563	7.495858590118587E-4
50s5-26bio4	1385.0767262939453	7.10529217030853E-4
50s5-26bio4	1388.5445759277345	6.735075730830431E-4
50s5-26bio4	1392.0124255615235	6.384124280884862E-4
50s5-26bio4	1395.4802751953125	6.051460513845086E-4
50s5-26bio4	1398.9481248291015	5.736110615544021E-4
50s5-26bio4	1402.4159744628907	5.437185172922909E-4
50s5-26bio4	1405.8838240966797	5.153839010745287E-4
50s5-26bio4	1409.3516737304687	4.885242669843137E-4
50s5-26bio4	1412.819523364258	4.630637704394758E-4
50s5-26bio4	1416.2873729980467	4.3893043766729534E-4
50s5-26bio4	1419.755222631836	4.16053575463593E-4
50s5-26bio4	1423.2230722656252	3.9436930092051625E-4
50s5-26bio4	1426.690921899414	3.73814080376178E-4
50s5-26bio4	1430.1587715332032	3.543298225849867E-4
50s5-26bio4	1433.6266211669922	3.358614630997181E-4
50s5-26bio4	1437.0944708007812	3.1835478148423135E-4
50s5-26bio4	1440.5623204345704	3.0176035943441093E-4
50s5-26bio4	1444.0301700683594	2.8603122336789966E-4
50s5-26bio4	1447.4980197021484	2.711212437134236E-4
50s5-26bio4	1450.9658693359374	2.5698874378576875E-4
50s5-26bio4	1454.4337189697267	2.4359227973036468E-4
50s5-26bio4	1457.9015686035157	2.3089400201570243E-4
50s5-26bio4	1461.3694182373047	2.1885793830733746E-4
50s5-26bio4	1464.837267871094	2.0744877110701054E-4
50s5-26bio4	1468.3051175048827	1.966342533705756E-4
50s5-26bio4	1471.772967138672	1.8638375331647694E-4
50s5-26bio4	1475.2408167724611	1.7666717758402228E-4
50s5-26bio4	1478.70866640625	1.6745738685131073E-4
50s5-26bio4	1482.1765160400391	1.5872732910793275E-4
50s5-26bio4	1485.6443656738281	1.5045232430566102E-4
50s5-26bio4	1489.1122153076171	1.426089438609779E-4
50s5-26bio4	1492.5800649414064	1.3517412298824638E-4
50s5-26bio4	1496.0479145751954	1.281268778257072E-4
50s5-26bio4	1499.5157642089844	1.2144722131779417E-4
50s5-26bio4	1502.9836138427734	1.1511553020682186E-4
50s5-26bio4	1506.4514634765626	1.0911412391578779E-4
50s5-26bio4	1509.9193131103516	1.0342535824747756E-4
50s5-26bio4	1513.3871627441406	9.803316061152145E-5
50s5-26bio4	1516.8550123779298	9.292222966905683E-5
50s5-26bio4	1520.3228620117186	8.807757694739848E-5
50s5-26bio4	1523.7907116455078	8.348547999048606E-5
50s5-26bio4	1527.258561279297	7.9132936662063E-5
50s5-26bio4	1530.7264109130858	7.500714855268598E-5
50s5-26bio4	1534.194260546875	7.109659054549411E-5
50s5-26bio4	1537.662110180664	6.738977390341461E-5
50s5-26bio4	1541.1299598144533	6.387620669556782E-5
50s5-26bio4	1544.5978094482423	6.054593904991634E-5
50s5-26bio4	1548.0656590820313	5.738917752751149E-5
50s5-26bio4	1551.5335087158205	5.4396994528360665E-5
50s5-26bio4	1555.0013583496093	5.156090628588572E-5
50s5-26bio4	1558.4692079833985	4.887258546659723E-5
50s5-26bio4	1561.9370576171877	4.632451236830093E-5
50s5-26bio4	1565.4049072509765	4.390920003061183E-5
50s5-26bio4	1568.8727568847657	4.16198126913514E-5
50s5-26bio4	1572.3406065185548	3.94498638343066E-5
50s5-26bio4	1575.8084561523438	3.7392972444649786E-5
50s5-26bio4	1579.276305786133	3.544339051586576E-5
50s5-26bio4	1582.744155419922	3.3595388231333345E-5
50s5-26bio4	1586.212005053711	3.1843737815506756E-5
50s5-26bio4	1589.6798546875	3.0183471608324908E-5
50s5-26bio4	1593.1477043212892	2.860971108020749E-5
50s5-26bio4	1596.6155539550782	2.7118005164084025E-5
50s5-26bio4	1600.0834035888672	2.5668048692750745E-5
50s5-26bio4	1603.5512532226564	2.4047712940955535E-5
50s5-26bio4	1607.0191028564452	2.2529713533003815E-5
50s5-26bio4	1610.4869524902344	2.1107485736138187E-5
50s5-26bio4	1613.9548021240237	1.977503598027397E-5
50s5-26bio4	1617.4226517578124	1.85267417691648E-5
50s5-26bio4	1620.8905013916017	1.7357204342260957E-5
50s5-26bio4	1624.3583510253907	1.626149423827883E-5
50s5-26bio4	1627.8262006591797	1.5234988495649304E-5
50s5-26bio4	1631.294050292969	1.4273246961238328E-5
50s5-26bio4	1634.761899926758	1.337224693997996E-5
50s5-26bio4	1638.229749560547	1.2528093066066504E-5
50s5-26bio4	1641.697599194336	1.1737227396224625E-5
50s5-26bio4	1645.1654488281251	1.0996312084898818E-5
50s5-26bio4	1648.6332984619141	1.0302142982254736E-5
50s5-26bio4	1652.1011480957031	9.651795153331477E-6
50s5-26bio4	1655.5689977294924	9.042521924129687E-6
50s5-26bio4	1659.0368473632811	8.471689397993032E-6
50s5-26bio4	1662.5046969970704	7.936910151329357E-6
50s5-26bio4	1665.9725466308596	7.435872248606756E-6
50s5-26bio4	1669.4403962646484	6.966462933633011E-6
50s5-26bio4	1672.9082458984376	6.526701326947659E-6
50s5-26bio4	1676.3760955322266	6.114685675129294E-6
50s5-26bio4	1679.8439451660156	5.728679752792232E-6
50s5-26bio4	1683.3117947998048	5.367053290683543E-6
50s5-26bio4	1686.7796444335938	5.028243322158232E-6
50s5-26bio4	1690.2474940673828	4.710831944976235E-6
50s5-26bio4	1693.7153437011718	4.413447641127277E-6
50s5-26bio4	1697.183193334961	4.1348362174176145E-6
50s5-26bio4	1700.65104296875	3.8738216971978545E-6
50s5-26bio4	1704.118892602539	3.629275852290448E-6
50s5-26bio4	1707.5867422363283	3.400167315703584E-6
50s5-26bio4	1711.0545918701173	3.185529294569278E-6
50s5-26bio4	1714.5224415039063	2.984433422170696E-6
50s5-26bio4	1717.9902911376955	2.796038870656048E-6
50s5-26bio4	1721.4581407714843	2.619530732772546E-6
50s5-26bio4	1724.9259904052735	2.4541650418541394E-6
50s5-26bio4	1728.3938400390628	2.2992439880908933E-6
50s5-26bio4	1731.8616896728515	2.154097501261276E-6
50s5-26bio4	1735.3295393066408	2.0181137188046705E-6
50s5-26bio4	1738.7973889404298	1.8907186358774197E-6
50s5-26bio4	1742.2652385742188	1.771361326063925E-6
50s5-26bio4	1745.733088208008	1.6595427041465882E-6
50s5-26bio4	1749.200937841797	1.6238585658356897E-6
50s5-26bio4	1752.668787475586	1.6238585658356897E-6
50s5-26bio4	1756.136637109375	1.6238585658356897E-6
50s5-26bio4	1759.6044867431642	1.6238585658356897E-6
50s5-26bio4	1763.0723363769532	1.6238585658356897E-6
50s5-26bio4	1766.5401860107422	1.6238585658356897E-6
50s5-26bio4	1770.0080356445314	1.6238585658356897E-6
50s5-26bio4	1773.4758852783202	1.6238585658356897E-6
50s5-26bio4	1776.9437349121094	1.6238585658356897E-6
50s5-26bio4	1780.4115845458987	1.6238585658356897E-6
50s5-26bio4	1783.8794341796875	1.6238585658356897E-6
50s5-26bio4	1787.3472838134767	1.6238585658356897E-6
50s5-26bio4	1790.8151334472657	1.6238585658356897E-6
50s5-26bio4	1794.2829830810547	1.6238585658356897E-6
50s5-26bio4	1797.750832714844	1.6238585658356897E-6
50s5-26bio4	1801.218682348633	1.6238585658356897E-6
50s5-26bio4	1804.686531982422	1.6238585658356897E-6
50s5-26bio4	1808.154381616211	1.6238585658356897E-6
50s5-26bio4	1811.6222312500001	1.6238585658356897E-6
50s5-26bio4	1815.0900808837891	1.6238585658356897E-6
50s5-26bio4	1818.5579305175781	1.6238585658356897E-6
50s5-26bio4	1822.0257801513674	1.6238585658356897E-6
50s5-26bio4	1825.4936297851561	1.6238585658356897E-6
50s5-26bio4	1828.9614794189454	1.6238585658356897E-6
50s5-26bio4	1832.4293290527346	1.6238585658356897E-6
50s5-26bio4	1835.8971786865234	1.6238585658356897E-6
50s5-26bio4	1839.3650283203126	1.6238585658356897E-6
50s5-26bio4	1842.8328779541016	1.6238585658356897E-6
50s5-26bio4	1846.3007275878908	1.6238585658356897E-6
50s5-26bio4	1849.7685772216798	1.6238585658356897E-6
50s5-26bio4	1853.2364268554688	1.6238585658356897E-6
50s5-26bio4	1856.704276489258	1.6238585658356897E-6
50s5-26bio4	1860.1721261230468	1.6238585658356897E-6
50s5-26bio4	1863.639975756836	1.6238585658356897E-6
50s5-26bio4	1867.1078253906253	1.6238585658356897E-6
50s5-26bio4	1870.575675024414	1.6238585658356897E-6
50s5-26bio4	1874.0435246582033	1.6238585658356897E-6
50s5-26bio4	1877.5113742919923	1.6238585658356897E-6
50s5-26bio4	1880.9792239257813	1.6238585658356897E-6
50s5-26bio4	1884.4470735595705	1.6238585658356897E-6
50s5-26bio4	1887.9149231933595	1.6238585658356897E-6
50s5-26bio4	1891.3827728271485	1.6238585658356897E-6
