# Supplementary material for: Paleodistribution of Cercidiphyllaceae and Future Habitat Prediction for Cercidiphyllum japonicum Under Climate Change
Source: Ecol Evol. 2026 Jan 19;16(1):e72940. doi: 10.1002/ece3.72940 (PMC12815699; doi:10.1002/ece3.72940)
Supplement: Supplementary file 1 — Data S1: ece372940‐sup‐0001‐supinfo.zip. [file ECE3-16-e72940-s001.zip › 50s-26/plots/连香树_0_50s5-26bio4_only.dat]

variable	x	y
50s5-26bio4	157.45795593261718	0.005487888120114803
50s5-26bio4	160.92580556640624	0.005487888120114803
50s5-26bio4	164.3936552001953	0.005487888120114803
50s5-26bio4	167.86150483398438	0.005487888120114803
50s5-26bio4	171.32935446777344	0.005487888120114803
50s5-26bio4	174.7972041015625	0.005487888120114803
50s5-26bio4	178.26505373535156	0.005487888120114803
50s5-26bio4	181.73290336914062	0.005487888120114803
50s5-26bio4	185.20075300292967	0.005487888120114803
50s5-26bio4	188.66860263671873	0.005487888120114803
50s5-26bio4	192.13645227050782	0.005487888120114803
50s5-26bio4	195.60430190429688	0.005487888120114803
50s5-26bio4	199.07215153808593	0.005487888120114803
50s5-26bio4	202.540001171875	0.005487888120114803
50s5-26bio4	206.00785080566408	0.005487888120114803
50s5-26bio4	209.47570043945314	0.005487888120114803
50s5-26bio4	212.9435500732422	0.005487888120114803
50s5-26bio4	216.41139970703125	0.005487888120114803
50s5-26bio4	219.8792493408203	0.005487888120114803
50s5-26bio4	223.34709897460937	0.005487888120114803
50s5-26bio4	226.81494860839842	0.005487888120114803
50s5-26bio4	230.28279824218748	0.005487888120114803
50s5-26bio4	233.75064787597657	0.005487888120114803
50s5-26bio4	237.21849750976563	0.005487888120114803
50s5-26bio4	240.68634714355468	0.005487888120114803
50s5-26bio4	244.15419677734377	0.005487888120114803
50s5-26bio4	247.62204641113283	0.005487888120114803
50s5-26bio4	251.0898960449219	0.005487888120114803
50s5-26bio4	254.55774567871094	0.005487888120114803
50s5-26bio4	258.0255953125	0.005487888120114803
50s5-26bio4	261.49344494628906	0.005487888120114803
50s5-26bio4	264.9612945800781	0.005487888120114803
50s5-26bio4	268.4291442138672	0.005487888120114803
50s5-26bio4	271.8969938476563	0.005487888120114803
50s5-26bio4	275.3648434814453	0.005487888120114803
50s5-26bio4	278.8326931152344	0.005487888120114803
50s5-26bio4	282.3005427490234	0.005487888120114803
50s5-26bio4	285.7683923828125	0.005487888120114803
50s5-26bio4	289.2362420166016	0.005487888120114803
50s5-26bio4	292.70409165039064	0.005487888120114803
50s5-26bio4	296.1719412841797	0.005487888120114803
50s5-26bio4	299.63979091796875	0.005487888120114803
50s5-26bio4	303.1076405517578	0.005614947993308306
50s5-26bio4	306.57549018554687	0.00601394847035408
50s5-26bio4	310.043339819336	0.006441114936023951
50s5-26bio4	313.511189453125	0.006898415740579367
50s5-26bio4	316.9790390869141	0.007387937977910042
50s5-26bio4	320.4468887207031	0.007911925204098225
50s5-26bio4	323.9147383544922	0.008472754620015621
50s5-26bio4	327.3825879882813	0.009072978980839252
50s5-26bio4	330.85043762207033	0.009715301916003227
50s5-26bio4	334.3182872558594	0.010402627289295197
50s5-26bio4	337.78613688964845	0.011138024739921093
50s5-26bio4	341.2539865234375	0.011924791149795055
50s5-26bio4	344.72183615722656	0.012766407802700996
50s5-26bio4	348.1896857910157	0.013666609302163124
50s5-26bio4	351.6575354248047	0.014629337936639786
50s5-26bio4	355.1253850585938	0.015658818185329437
50s5-26bio4	358.5932346923828	0.01675949990749359
50s5-26bio4	362.0610843261719	0.01793615333735943
50s5-26bio4	365.52893395996097	0.01919379271566868
50s5-26bio4	368.99678359375	0.020537782460451126
50s5-26bio4	372.4646332275391	0.021973758935928345
50s5-26bio4	375.93248286132814	0.02350774221122265
50s5-26bio4	379.4003324951172	0.02514604479074478
50s5-26bio4	382.86818212890626	0.026895394548773766
50s5-26bio4	386.33603176269537	0.028762834146618843
50s5-26bio4	389.80388139648437	0.03075585886836052
50s5-26bio4	393.2717310302735	0.032882288098335266
50s5-26bio4	396.7395806640625	0.035150423645973206
50s5-26bio4	400.2074302978516	0.03756890818476677
50s5-26bio4	403.67527993164066	0.04014689475297928
50s5-26bio4	407.1431295654297	0.042893875390291214
50s5-26bio4	410.6109791992188	0.04581986740231514
50s5-26bio4	414.07882883300783	0.04893522337079048
50s5-26bio4	417.54667846679695	0.05225082486867905
50s5-26bio4	421.01452810058595	0.05577787011861801
50s5-26bio4	424.48237773437495	0.05952807515859604
50s5-26bio4	427.95022736816406	0.06351342797279358
50s5-26bio4	431.4180770019532	0.06774641573429108
50s5-26bio4	434.8859266357422	0.0722397193312645
50s5-26bio4	438.3537762695313	0.07700646668672562
50s5-26bio4	441.8216259033203	0.08205988258123398
50s5-26bio4	445.2894755371094	0.08741356432437897
50s5-26bio4	448.7573251708984	0.09308105707168579
50s5-26bio4	452.2251748046875	0.09907615929841995
50s5-26bio4	455.69302443847664	0.10541246086359024
50s5-26bio4	459.16087407226564	0.11210362613201141
50s5-26bio4	462.62872370605476	0.11916287243366241
50s5-26bio4	466.09657333984376	0.12660333514213562
50s5-26bio4	469.5644229736329	0.13443739712238312
50s5-26bio4	473.0322726074219	0.14267711341381073
50s5-26bio4	476.500122241211	0.15133346617221832
50s5-26bio4	479.967971875	0.16041682660579681
50s5-26bio4	483.4358215087891	0.16993612051010132
50s5-26bio4	486.9036711425782	0.17989926040172577
50s5-26bio4	490.3715207763672	0.1903126984834671
50s5-26bio4	493.8393704101562	0.20118094980716705
50s5-26bio4	497.30722004394534	0.21250706911087036
50s5-26bio4	500.77506967773434	0.22429168224334717
50s5-26bio4	504.24291931152345	0.23653362691402435
50s5-26bio4	507.71076894531257	0.24922895431518555
50s5-26bio4	511.17861857910157	0.26237162947654724
50s5-26bio4	514.6464682128907	0.27595260739326477
50s5-26bio4	518.1143178466797	0.289960116147995
50s5-26bio4	521.5821674804688	0.30437973141670227
50s5-26bio4	525.0500171142578	0.31919407844543457
50s5-26bio4	528.5178667480469	0.33438313007354736
50s5-26bio4	531.985716381836	0.34992319345474243
50s5-26bio4	535.453566015625	0.3657885789871216
50s5-26bio4	538.9214156494141	0.38195064663887024
50s5-26bio4	542.3892652832031	0.39462101459503174
50s5-26bio4	545.8571149169923	0.4038446545600891
50s5-26bio4	549.3249645507813	0.4098587930202484
50s5-26bio4	552.7928141845704	0.41590002179145813
50s5-26bio4	556.2606638183594	0.4219667315483093
50s5-26bio4	559.7285134521485	0.4272577464580536
50s5-26bio4	563.1963630859376	0.4324590861797333
50s5-26bio4	566.6642127197266	0.435312956571579
50s5-26bio4	570.1320623535156	0.43779781460762024
50s5-26bio4	573.5999119873047	0.44028574228286743
50s5-26bio4	577.0677616210937	0.4427766799926758
50s5-26bio4	580.5356112548828	0.44527050852775574
50s5-26bio4	584.003460888672	0.44776713848114014
50s5-26bio4	587.471310522461	0.45026636123657227
50s5-26bio4	590.9391601562501	0.45276808738708496
50s5-26bio4	594.4070097900391	0.45527219772338867
50s5-26bio4	597.8748594238282	0.4577786326408386
50s5-26bio4	601.3427090576172	0.4602871537208557
50s5-26bio4	604.8105586914063	0.4627976715564728
50s5-26bio4	608.2784083251954	0.46531009674072266
50s5-26bio4	611.7462579589844	0.4678243100643158
50s5-26bio4	615.2141075927735	0.47034013271331787
50s5-26bio4	618.6819572265625	0.4728574752807617
50s5-26bio4	622.1498068603515	0.475376158952713
50s5-26bio4	625.6176564941406	0.47789618372917175
50s5-26bio4	629.0855061279298	0.48041725158691406
50s5-26bio4	632.5533557617188	0.48293933272361755
50s5-26bio4	636.0212053955079	0.4854623079299927
50s5-26bio4	639.4890550292969	0.4879860281944275
50s5-26bio4	642.956904663086	0.49051034450531006
50s5-26bio4	646.424754296875	0.49303513765335083
50s5-26bio4	649.8926039306641	0.49556028842926025
50s5-26bio4	653.3604535644531	0.4980856776237488
50s5-26bio4	656.8283031982422	0.5006111860275269
50s5-26bio4	660.2961528320313	0.5031365752220154
50s5-26bio4	663.7640024658203	0.5056619048118591
50s5-26bio4	667.2318520996095	0.508186936378479
50s5-26bio4	670.6997017333985	0.5107114911079407
50s5-26bio4	674.1675513671876	0.5132355093955994
50s5-26bio4	677.6354010009767	0.5157588720321655
50s5-26bio4	681.1032506347657	0.5182814598083496
50s5-26bio4	684.5711002685548	0.5208030939102173
50s5-26bio4	688.0389499023438	0.5233235955238342
50s5-26bio4	691.5067995361328	0.5258429646492004
50s5-26bio4	694.9746491699219	0.5283610820770264
50s5-26bio4	698.442498803711	0.5308777093887329
50s5-26bio4	701.9103484375001	0.5333927273750305
50s5-26bio4	705.3781980712891	0.5359060764312744
50s5-26bio4	708.8460477050781	0.538417637348175
50s5-26bio4	712.3138973388673	0.5409272313117981
50s5-26bio4	715.7817469726564	0.543434739112854
50s5-26bio4	719.2495966064454	0.5459400415420532
50s5-26bio4	722.7174462402345	0.548443078994751
50s5-26bio4	726.1852958740235	0.5509435534477234
50s5-26bio4	729.6531455078126	0.5534415245056152
50s5-26bio4	733.1209951416017	0.5559368133544922
50s5-26bio4	736.5888447753907	0.5584293007850647
50s5-26bio4	740.0566944091797	0.5609188079833984
50s5-26bio4	743.5245440429688	0.5634052157402039
50s5-26bio4	746.992393676758	0.5658884644508362
50s5-26bio4	750.460243310547	0.5683684945106506
50s5-26bio4	753.9280929443361	0.5708450078964233
50s5-26bio4	757.3959425781251	0.5733180046081543
50s5-26bio4	760.8637922119141	0.5757873058319092
50s5-26bio4	764.3316418457033	0.578252911567688
50s5-26bio4	767.7994914794923	0.5807145833969116
50s5-26bio4	771.2673411132813	0.5831722021102905
50s5-26bio4	774.7351907470704	0.5856257081031799
50s5-26bio4	778.2030403808594	0.5880750417709351
50s5-26bio4	781.6708900146485	0.5905199646949768
50s5-26bio4	785.1387396484376	0.5929604172706604
50s5-26bio4	788.6065892822267	0.5953962802886963
50s5-26bio4	792.0744389160157	0.5978192687034607
50s5-26bio4	795.5422885498048	0.599937379360199
50s5-26bio4	799.0101381835939	0.602034866809845
50s5-26bio4	802.4779878173829	0.6025792956352234
50s5-26bio4	805.945837451172	0.6025792956352234
50s5-26bio4	809.413687084961	0.6025792956352234
50s5-26bio4	812.88153671875	0.6025792956352234
50s5-26bio4	816.3493863525392	0.6025792956352234
50s5-26bio4	819.8172359863282	0.6025792956352234
50s5-26bio4	823.2850856201172	0.6023381352424622
50s5-26bio4	826.7529352539063	0.6017986536026001
50s5-26bio4	830.2207848876953	0.5989254713058472
50s5-26bio4	833.6886345214845	0.5945572257041931
50s5-26bio4	837.1564841552736	0.5894138216972351
50s5-26bio4	840.6243337890626	0.584250807762146
50s5-26bio4	844.0921834228516	0.5787734985351562
50s5-26bio4	847.5600330566407	0.5711828470230103
50s5-26bio4	851.0278826904298	0.5630826950073242
50s5-26bio4	854.4957323242189	0.5549486875534058
50s5-26bio4	857.9635819580079	0.5467852354049683
50s5-26bio4	861.4314315917969	0.5385963320732117
50s5-26bio4	864.899281225586	0.5303866863250732
50s5-26bio4	868.3671308593752	0.5221605896949768
50s5-26bio4	871.8349804931642	0.5139224529266357
50s5-26bio4	875.3028301269533	0.5056766271591187
50s5-26bio4	878.7706797607423	0.4974278211593628
50s5-26bio4	882.2385293945313	0.48918041586875916
50s5-26bio4	885.7063790283205	0.4809389114379883
50s5-26bio4	889.1742286621095	0.472707599401474
50s5-26bio4	892.6420782958985	0.46449124813079834
50s5-26bio4	896.1099279296876	0.45629414916038513
50s5-26bio4	899.5777775634766	0.4481206238269806
50s5-26bio4	903.0456271972657	0.43997490406036377
50s5-26bio4	906.5134768310548	0.43186154961586
50s5-26bio4	909.9813264648438	0.42131686210632324
50s5-26bio4	913.4491760986328	0.40711209177970886
50s5-26bio4	916.917025732422	0.3914816975593567
50s5-26bio4	920.3848753662111	0.376071035861969
50s5-26bio4	923.8527250000001	0.3609071969985962
50s5-26bio4	927.3205746337892	0.34601572155952454
50s5-26bio4	930.7884242675782	0.33141979575157166
50s5-26bio4	934.2562739013673	0.31714123487472534
50s5-26bio4	937.7241235351564	0.3031988739967346
50s5-26bio4	941.1919731689454	0.28960949182510376
50s5-26bio4	944.6598228027344	0.27638736367225647
50s5-26bio4	948.1276724365235	0.2635451555252075
50s5-26bio4	951.5955220703127	0.2510926127433777
50s5-26bio4	955.0633717041017	0.23903748393058777
50s5-26bio4	958.5312213378908	0.22738519310951233
50s5-26bio4	961.9990709716798	0.2161397635936737
50s5-26bio4	965.4669206054688	0.20530271530151367
50s5-26bio4	968.934770239258	0.19487392902374268
50s5-26bio4	972.402619873047	0.1848514974117279
50s5-26bio4	975.870469506836	0.17523251473903656
50s5-26bio4	979.3383191406251	0.16601212322711945
50s5-26bio4	982.8061687744141	0.1571844220161438
50s5-26bio4	986.2740184082032	0.14874227344989777
50s5-26bio4	989.7418680419923	0.14067800343036652
50s5-26bio4	993.2097176757813	0.13298264145851135
50s5-26bio4	996.6775673095703	0.1256466805934906
50s5-26bio4	1000.1454169433595	0.11865990608930588
50s5-26bio4	1003.6132665771486	0.11201198399066925
50s5-26bio4	1007.0811162109377	0.10569184273481369
50s5-26bio4	1010.5489658447267	0.09968827664852142
50s5-26bio4	1014.0168154785157	0.0939897894859314
50s5-26bio4	1017.4846651123048	0.08858508616685867
50s5-26bio4	1020.9525147460939	0.08346254378557205
50s5-26bio4	1024.4203643798828	0.07861058413982391
50s5-26bio4	1027.888214013672	0.07401806116104126
50s5-26bio4	1031.356063647461	0.06967340409755707
50s5-26bio4	1034.82391328125	0.06556584686040878
50s5-26bio4	1038.2917629150393	0.0616842657327652
50s5-26bio4	1041.7596125488283	0.05801820755004883
50s5-26bio4	1045.2274621826173	0.05455748364329338
50s5-26bio4	1048.6953118164063	0.05129183456301689
50s5-26bio4	1052.1631614501953	0.04821169003844261
50s5-26bio4	1055.6310110839845	0.04530778154730797
50s5-26bio4	1059.0988607177735	0.04257086291909218
50s5-26bio4	1062.5667103515625	0.03999243676662445
50s5-26bio4	1066.0345599853515	0.03756396844983101
50s5-26bio4	1069.5024096191407	0.03527754917740822
50s5-26bio4	1072.9702592529297	0.03312557935714722
50s5-26bio4	1076.4381088867187	0.031100580468773842
50s5-26bio4	1079.905958520508	0.02919563464820385
50s5-26bio4	1083.373808154297	0.02740413136780262
50s5-26bio4	1086.841657788086	0.02571958675980568
50s5-26bio4	1090.3095074218752	0.024136077612638474
50s5-26bio4	1093.7773570556642	0.022647744044661522
50s5-26bio4	1097.2452066894532	0.021249188110232353
50s5-26bio4	1100.7130563232422	0.019935281947255135
50s5-26bio4	1104.1809059570312	0.01870102249085903
50s5-26bio4	1107.6487555908204	0.01754181459546089
50s5-26bio4	1111.1166052246094	0.016453292220830917
50s5-26bio4	1114.5844548583984	0.015431220643222332
50s5-26bio4	1118.0523044921874	0.01447173859924078
50s5-26bio4	1121.5201541259767	0.013571062125265598
50s5-26bio4	1124.9880037597657	0.012725717388093472
50s5-26bio4	1128.4558533935547	0.011932418681681156
50s5-26bio4	1131.923703027344	0.01118798740208149
50s5-26bio4	1135.391552661133	0.010489506646990776
50s5-26bio4	1138.859402294922	0.009834220632910728
50s5-26bio4	1142.3272519287111	0.009219469502568245
50s5-26bio4	1145.7951015625001	0.00864283088594675
50s5-26bio4	1149.2629511962891	0.00810194481164217
50s5-26bio4	1152.7308008300781	0.00759464967995882
50s5-26bio4	1156.1986504638671	0.0071189068257808685
50s5-26bio4	1159.6665000976564	0.006672749295830727
50s5-26bio4	1163.1343497314454	0.00625437730923295
50s5-26bio4	1166.6021993652344	0.005862095393240452
50s5-26bio4	1170.0700489990236	0.005494269542396069
50s5-26bio4	1173.5378986328126	0.005149415228515863
50s5-26bio4	1177.0057482666016	0.004826090298593044
50s5-26bio4	1180.4735979003908	0.004522974137216806
50s5-26bio4	1183.9414475341796	0.0042388248257339
50s5-26bio4	1187.4092971679688	0.003972446080297232
50s5-26bio4	1190.8771468017578	0.00372274499386549
50s5-26bio4	1194.3449964355468	0.0034886926878243685
50s5-26bio4	1197.812846069336	0.0032692996319383383
50s5-26bio4	1201.280695703125	0.00306366803124547
50s5-26bio4	1204.748545336914	0.0028709264006465673
50s5-26bio4	1208.216394970703	0.002690277760848403
50s5-26bio4	1211.6842446044923	0.002520973328500986
50s5-26bio4	1215.152094238281	0.0023622929584234953
50s5-26bio4	1218.6199438720703	0.0022135782055556774
50s5-26bio4	1222.0877935058595	0.002074211137369275
50s5-26bio4	1225.5556431396483	0.0019435968715697527
50s5-26bio4	1229.0234927734375	0.0018211966380476952
50s5-26bio4	1232.4913424072265	0.0017064876155927777
50s5-26bio4	1235.9591920410157	0.0015989920357242227
50s5-26bio4	1239.4270416748047	0.001498261233791709
50s5-26bio4	1242.8948913085937	0.001403863774612546
50s5-26bio4	1246.362740942383	0.0013154061743989587
50s5-26bio4	1249.8305905761717	0.0012325181160122156
50s5-26bio4	1253.298440209961	0.0011548444163054228
50s5-26bio4	1256.7662898437502	0.001082062954083085
50s5-26bio4	1260.234139477539	0.0010138613870367408
50s5-26bio4	1263.7019891113282	9.499543812125921E-4
50s5-26bio4	1267.1698387451172	8.900741813704371E-4
50s5-26bio4	1270.6376883789062	8.339633932337165E-4
50s5-26bio4	1274.1055380126954	7.813870906829834E-4
50s5-26bio4	1277.5733876464844	7.321246666833758E-4
50s5-26bio4	1281.0412372802734	6.859643035568297E-4
50s5-26bio4	1284.5090869140627	6.427139160223305E-4
50s5-26bio4	1287.9769365478517	6.021874723955989E-4
50s5-26bio4	1291.4447861816407	5.642150063067675E-4
50s5-26bio4	1294.9126358154297	5.286369123496115E-4
50s5-26bio4	1298.380485449219	4.953000461682677E-4
50s5-26bio4	1301.848335083008	4.6406450564973056E-4
50s5-26bio4	1305.316184716797	4.3479891610331833E-4
50s5-26bio4	1308.7840343505861	4.073772579431534E-4
50s5-26bio4	1312.251883984375	3.8168521132320166E-4
50s5-26bio4	1315.7197336181641	3.576120943762362E-4
50s5-26bio4	1319.1875832519534	3.3505677129141986E-4
50s5-26bio4	1322.6554328857421	3.1392433447763324E-4
50s5-26bio4	1326.1232825195314	2.9412368894554675E-4
50s5-26bio4	1329.5911321533204	2.7557159774005413E-4
50s5-26bio4	1333.0589817871094	2.5819000438787043E-4
50s5-26bio4	1336.5268314208986	2.4190390831790864E-4
50s5-26bio4	1339.9946810546876	2.266454102937132E-4
50s5-26bio4	1343.4625306884766	2.1234866289887577E-4
50s5-26bio4	1346.9303803222656	1.989535812754184E-4
50s5-26bio4	1350.3982299560548	1.864037330960855E-4
50s5-26bio4	1353.8660795898438	1.746449852362275E-4
50s5-26bio4	1357.3339292236328	1.6362787573598325E-4
50s5-26bio4	1360.801778857422	1.5330601308960468E-4
50s5-26bio4	1364.2696284912108	1.4363483933266252E-4
50s5-26bio4	1367.737478125	1.345739874523133E-4
50s5-26bio4	1371.2053277587893	1.260843564523384E-4
50s5-26bio4	1374.673177392578	1.1813023593276739E-4
50s5-26bio4	1378.1410270263673	1.1067810555687174E-4
50s5-26bio4	1381.6088766601563	1.0369579831603914E-4
50s5-26bio4	1385.0767262939453	9.715393389342353E-5
50s5-26bio4	1388.5445759277345	9.102495096158236E-5
50s5-26bio4	1392.0124255615235	8.528238686267287E-5
50s5-26bio4	1395.4802751953125	7.99022673163563E-5
50s5-26bio4	1398.9481248291015	7.486135291401297E-5
50s5-26bio4	1402.4159744628907	7.013844151515514E-5
50s5-26bio4	1405.8838240966797	6.57136260997504E-5
50s5-26bio4	1409.3516737304687	6.156780000310391E-5
50s5-26bio4	1412.819523364258	5.768351911683567E-5
50s5-26bio4	1416.2873729980467	5.404440526035614E-5
50s5-26bio4	1419.755222631836	5.06347423652187E-5
50s5-26bio4	1423.2230722656252	4.7440298658329993E-5
50s5-26bio4	1426.690921899414	4.444727164809592E-5
50s5-26bio4	1430.1587715332032	4.1643070289865136E-5
50s5-26bio4	1433.6266211669922	3.9015867514535785E-5
50s5-26bio4	1437.0944708007812	3.655432374216616E-5
50s5-26bio4	1440.5623204345704	3.424807437113486E-5
50s5-26bio4	1444.0301700683594	3.208739508409053E-5
50s5-26bio4	1447.4980197021484	3.006296174135059E-5
50s5-26bio4	1450.9658693359374	2.8166312404209748E-5
50s5-26bio4	1454.4337189697267	2.6389256163383834E-5
50s5-26bio4	1457.9015686035157	2.4724316972424276E-5
50s5-26bio4	1461.3694182373047	2.316446989425458E-5
50s5-26bio4	1464.837267871094	2.170298103010282E-5
50s5-26bio4	1468.3051175048827	2.0333700376795605E-5
50s5-26bio4	1471.772967138672	1.9050850823987275E-5
50s5-26bio4	1475.2408167724611	1.7848893548944034E-5
50s5-26bio4	1478.70866640625	1.672280632192269E-5
50s5-26bio4	1482.1765160400391	1.566772880323697E-5
50s5-26bio4	1485.6443656738281	1.4679216292279307E-5
50s5-26bio4	1489.1122153076171	1.3753102393820882E-5
50s5-26bio4	1492.5800649414064	1.2885386240668595E-5
50s5-26bio4	1496.0479145751954	1.2072416211594827E-5
50s5-26bio4	1499.5157642089844	1.1310763511573896E-5
50s5-26bio4	1502.9836138427734	1.0597139407764189E-5
50s5-26bio4	1506.4514634765626	9.928561667038593E-6
50s5-26bio4	1509.9193131103516	9.30214264371898E-6
50s5-26bio4	1513.3871627441406	8.715246622159611E-6
50s5-26bio4	1516.8550123779298	8.16539704828756E-6
50s5-26bio4	1520.3228620117186	7.650220140931197E-6
50s5-26bio4	1523.7907116455078	7.1675472099741455E-6
50s5-26bio4	1527.258561279297	6.715342351526488E-6
50s5-26bio4	1530.7264109130858	6.2916524257161655E-6
50s5-26bio4	1534.194260546875	5.89470801060088E-6
50s5-26bio4	1537.662110180664	5.522794253920438E-6
50s5-26bio4	1541.1299598144533	5.174345460545737E-6
50s5-26bio4	1544.5978094482423	4.847892341786064E-6
50s5-26bio4	1548.0656590820313	4.54202472610632E-6
50s5-26bio4	1551.5335087158205	4.255455223756144E-6
50s5-26bio4	1555.0013583496093	3.986975116276881E-6
50s5-26bio4	1558.4692079833985	3.7354252526711207E-6
50s5-26bio4	1561.9370576171877	3.499754257063614E-6
50s5-26bio4	1565.4049072509765	3.2789444048830774E-6
50s5-26bio4	1568.8727568847657	3.0720661925442982E-6
50s5-26bio4	1572.3406065185548	2.8782469598809257E-6
50s5-26bio4	1575.8084561523438	2.696649517019978E-6
50s5-26bio4	1579.276305786133	2.5265155727538513E-6
50s5-26bio4	1582.744155419922	2.3671100279898383E-6
50s5-26bio4	1586.212005053711	2.2177619030117057E-6
50s5-26bio4	1589.6798546875	2.077841372738476E-6
50s5-26bio4	1593.1477043212892	1.9467440779408207E-6
50s5-26bio4	1596.6155539550782	1.823917955334764E-6
50s5-26bio4	1600.0834035888672	1.7088453887481592E-6
50s5-26bio4	1603.5512532226564	1.6010289982659742E-6
50s5-26bio4	1607.0191028564452	1.5000185840108315E-6
50s5-26bio4	1610.4869524902344	1.4053778158995556E-6
50s5-26bio4	1613.9548021240237	1.316708221565932E-6
50s5-26bio4	1617.4226517578124	1.2336358850006945E-6
50s5-26bio4	1620.8905013916017	1.155801896857156E-6
50s5-26bio4	1624.3583510253907	1.082878839042678E-6
50s5-26bio4	1627.8262006591797	1.0145589612875483E-6
50s5-26bio4	1631.294050292969	9.505472462478792E-7
50s5-26bio4	1634.761899926758	8.905763024813496E-7
50s5-26bio4	1638.229749560547	8.343870376847917E-7
50s5-26bio4	1641.697599194336	7.817429832357448E-7
50s5-26bio4	1645.1654488281251	7.324220518967195E-7
50s5-26bio4	1648.6332984619141	6.862112513772445E-7
50s5-26bio4	1652.1011480957031	6.429160066545592E-7
50s5-26bio4	1655.5689977294924	6.023538503541204E-7
50s5-26bio4	1659.0368473632811	5.643494205287425E-7
50s5-26bio4	1662.5046969970704	5.28744067196385E-7
50s5-26bio4	1665.9725466308596	4.953839152221917E-7
50s5-26bio4	1669.4403962646484	4.641286182049953E-7
50s5-26bio4	1672.9082458984376	4.348462709913292E-7
50s5-26bio4	1676.3760955322266	4.0741045381764707E-7
50s5-26bio4	1679.8439451660156	3.8170566085682367E-7
50s5-26bio4	1683.3117947998048	3.5762346328738204E-7
50s5-26bio4	1686.7796444335938	3.350598660745163E-7
50s5-26bio4	1690.2474940673828	3.1392059440804587E-7
50s5-26bio4	1693.7153437011718	2.9411435775728023E-7
50s5-26bio4	1697.183193334961	2.755577668267506E-7
50s5-26bio4	1700.65104296875	2.5817254822868563E-7
50s5-26bio4	1704.118892602539	2.418836118067702E-7
50s5-26bio4	1707.5867422363283	2.266224186087129E-7
50s5-26bio4	1711.0545918701173	2.1232457925179915E-7
50s5-26bio4	1714.5224415039063	1.9892834757229139E-7
50s5-26bio4	1717.9902911376955	1.8637776122432115E-7
50s5-26bio4	1721.4581407714843	1.7461859158629522E-7
50s5-26bio4	1724.9259904052735	1.6360135646209528E-7
50s5-26bio4	1728.3938400390628	1.532795863568026E-7
50s5-26bio4	1731.8616896728515	1.436086876083209E-7
50s5-26bio4	1735.3295393066408	1.3454796032874583E-7
50s5-26bio4	1738.7973889404298	1.260591915297482E-7
50s5-26bio4	1742.2652385742188	1.1810571720616281E-7
50s5-26bio4	1745.733088208008	1.106543123796655E-7
50s5-26bio4	1749.200937841797	1.082763176896151E-7
50s5-26bio4	1752.668787475586	1.082763176896151E-7
50s5-26bio4	1756.136637109375	1.082763176896151E-7
50s5-26bio4	1759.6044867431642	1.082763176896151E-7
50s5-26bio4	1763.0723363769532	1.082763176896151E-7
50s5-26bio4	1766.5401860107422	1.082763176896151E-7
50s5-26bio4	1770.0080356445314	1.082763176896151E-7
50s5-26bio4	1773.4758852783202	1.082763176896151E-7
50s5-26bio4	1776.9437349121094	1.082763176896151E-7
50s5-26bio4	1780.4115845458987	1.082763176896151E-7
50s5-26bio4	1783.8794341796875	1.082763176896151E-7
50s5-26bio4	1787.3472838134767	1.082763176896151E-7
50s5-26bio4	1790.8151334472657	1.082763176896151E-7
50s5-26bio4	1794.2829830810547	1.082763176896151E-7
50s5-26bio4	1797.750832714844	1.082763176896151E-7
50s5-26bio4	1801.218682348633	1.082763176896151E-7
50s5-26bio4	1804.686531982422	1.082763176896151E-7
50s5-26bio4	1808.154381616211	1.082763176896151E-7
50s5-26bio4	1811.6222312500001	1.082763176896151E-7
50s5-26bio4	1815.0900808837891	1.082763176896151E-7
50s5-26bio4	1818.5579305175781	1.082763176896151E-7
50s5-26bio4	1822.0257801513674	1.082763176896151E-7
50s5-26bio4	1825.4936297851561	1.082763176896151E-7
50s5-26bio4	1828.9614794189454	1.082763176896151E-7
50s5-26bio4	1832.4293290527346	1.082763176896151E-7
50s5-26bio4	1835.8971786865234	1.082763176896151E-7
50s5-26bio4	1839.3650283203126	1.082763176896151E-7
50s5-26bio4	1842.8328779541016	1.082763176896151E-7
50s5-26bio4	1846.3007275878908	1.082763176896151E-7
50s5-26bio4	1849.7685772216798	1.082763176896151E-7
50s5-26bio4	1853.2364268554688	1.082763176896151E-7
50s5-26bio4	1856.704276489258	1.082763176896151E-7
50s5-26bio4	1860.1721261230468	1.082763176896151E-7
50s5-26bio4	1863.639975756836	1.082763176896151E-7
50s5-26bio4	1867.1078253906253	1.082763176896151E-7
50s5-26bio4	1870.575675024414	1.082763176896151E-7
50s5-26bio4	1874.0435246582033	1.082763176896151E-7
50s5-26bio4	1877.5113742919923	1.082763176896151E-7
50s5-26bio4	1880.9792239257813	1.082763176896151E-7
50s5-26bio4	1884.4470735595705	1.082763176896151E-7
50s5-26bio4	1887.9149231933595	1.082763176896151E-7
50s5-26bio4	1891.3827728271485	1.082763176896151E-7
