# Supplementary material for: Paleodistribution of Cercidiphyllaceae and Future Habitat Prediction for Cercidiphyllum japonicum Under Climate Change
Source: Ecol Evol. 2026 Jan 19;16(1):e72940. doi: 10.1002/ece3.72940 (PMC12815699; doi:10.1002/ece3.72940)
Supplement: Supplementary file 1 — Data S1: ece372940‐sup‐0001‐supinfo.zip. [file ECE3-16-e72940-s001.zip › 50s-26/plots/连香树_0_50s5-26bio6.dat]

variable	x	y
50s5-26bio6	-38.85000076293945	6.585165829164907E-5
50s5-26bio6	-38.72640076293945	6.585165829164907E-5
50s5-26bio6	-38.60280076293945	6.585165829164907E-5
50s5-26bio6	-38.47920076293945	6.585165829164907E-5
50s5-26bio6	-38.35560076293945	6.585165829164907E-5
50s5-26bio6	-38.23200076293945	6.585165829164907E-5
50s5-26bio6	-38.10840076293945	6.585165829164907E-5
50s5-26bio6	-37.98480076293945	6.585165829164907E-5
50s5-26bio6	-37.861200762939454	6.585165829164907E-5
50s5-26bio6	-37.73760076293945	6.585165829164907E-5
50s5-26bio6	-37.614000762939455	6.585165829164907E-5
50s5-26bio6	-37.49040076293945	6.585165829164907E-5
50s5-26bio6	-37.366800762939455	6.585165829164907E-5
50s5-26bio6	-37.24320076293945	6.585165829164907E-5
50s5-26bio6	-37.11960076293945	6.585165829164907E-5
50s5-26bio6	-36.99600076293945	6.585165829164907E-5
50s5-26bio6	-36.87240076293945	6.585165829164907E-5
50s5-26bio6	-36.74880076293945	6.585165829164907E-5
50s5-26bio6	-36.62520076293945	6.585165829164907E-5
50s5-26bio6	-36.501600762939454	6.585165829164907E-5
50s5-26bio6	-36.37800076293945	6.585165829164907E-5
50s5-26bio6	-36.254400762939454	6.585165829164907E-5
50s5-26bio6	-36.13080076293945	6.585165829164907E-5
50s5-26bio6	-36.007200762939455	6.585165829164907E-5
50s5-26bio6	-35.88360076293945	6.585165829164907E-5
50s5-26bio6	-35.760000762939455	6.585165829164907E-5
50s5-26bio6	-35.63640076293945	6.585165829164907E-5
50s5-26bio6	-35.51280076293945	6.585165829164907E-5
50s5-26bio6	-35.38920076293945	6.585165829164907E-5
50s5-26bio6	-35.26560076293945	6.585165829164907E-5
50s5-26bio6	-35.14200076293945	6.585165829164907E-5
50s5-26bio6	-35.01840076293945	6.585165829164907E-5
50s5-26bio6	-34.894800762939454	6.585165829164907E-5
50s5-26bio6	-34.77120076293945	6.585165829164907E-5
50s5-26bio6	-34.647600762939454	6.585165829164907E-5
50s5-26bio6	-34.52400076293945	6.585165829164907E-5
50s5-26bio6	-34.400400762939455	6.585165829164907E-5
50s5-26bio6	-34.27680076293945	6.585165829164907E-5
50s5-26bio6	-34.15320076293945	6.585165829164907E-5
50s5-26bio6	-34.02960076293945	6.585165829164907E-5
50s5-26bio6	-33.90600076293945	6.585165829164907E-5
50s5-26bio6	-33.78240076293945	6.585165829164907E-5
50s5-26bio6	-33.65880076293945	6.692563329124823E-5
50s5-26bio6	-33.53520076293945	7.025226659607142E-5
50s5-26bio6	-33.41160076293945	7.374172128038481E-5
50s5-26bio6	-33.288000762939454	7.740183355053887E-5
50s5-26bio6	-33.16440076293945	8.12408106867224E-5
50s5-26bio6	-33.040800762939455	8.526725287083536E-5
50s5-26bio6	-32.91720076293945	8.949016773840412E-5
50s5-26bio6	-32.79360076293945	9.391899220645428E-5
50s5-26bio6	-32.67000076293945	9.856359247351065E-5
50s5-26bio6	-32.546400762939456	1.0343432222725824E-4
50s5-26bio6	-32.42280076293945	1.085419935407117E-4
50s5-26bio6	-32.29920076293945	1.1389795690774918E-4
50s5-26bio6	-32.17560076293945	1.1951408669119701E-4
50s5-26bio6	-32.05200076293945	1.254028029507026E-4
50s5-26bio6	-31.928400762939454	1.3157720968592912E-4
50s5-26bio6	-31.80480076293945	1.3805076014250517E-4
50s5-26bio6	-31.681200762939454	1.448377879569307E-4
50s5-26bio6	-31.55760076293945	1.5195323794614524E-4
50s5-26bio6	-31.43400076293945	1.5941272431518883E-4
50s5-26bio6	-31.31040076293945	1.6723261796869338E-4
50s5-26bio6	-31.186800762939452	1.7543001740705222E-4
50s5-26bio6	-31.063200762939452	1.8402287969365716E-4
50s5-26bio6	-30.939600762939452	1.9302991859149188E-4
50s5-26bio6	-30.816000762939453	2.0247077918611467E-4
50s5-26bio6	-30.692400762939453	2.1236602333374321E-4
50s5-26bio6	-30.568800762939453	2.2273711510933936E-4
50s5-26bio6	-30.44520076293945	2.336065808776766E-4
50s5-26bio6	-30.321600762939454	2.44997936533764E-4
50s5-26bio6	-30.19800076293945	2.5693580391816795E-4
50s5-26bio6	-30.07440076293945	2.6944599812850356E-4
50s5-26bio6	-29.95080076293945	2.825554693117738E-4
50s5-26bio6	-29.82720076293945	2.962923899758607E-4
50s5-26bio6	-29.703600762939452	3.1068630050867796E-4
50s5-26bio6	-29.580000762939452	3.2576810917817056E-4
50s5-26bio6	-29.456400762939452	3.415700630284846E-4
50s5-26bio6	-29.332800762939453	3.5812598071061075E-4
50s5-26bio6	-29.209200762939453	3.7547119427472353E-4
50s5-26bio6	-29.08560076293945	3.93642665585503E-4
50s5-26bio6	-28.962000762939454	4.126790736336261E-4
50s5-26bio6	-28.83840076293945	4.3262087274342775E-4
50s5-26bio6	-28.714800762939454	4.535103216767311E-4
50s5-26bio6	-28.59120076293945	4.7539168735966086E-4
50s5-26bio6	-28.46760076293945	4.983111866749823E-4
50s5-26bio6	-28.34400076293945	5.223172483965755E-4
50s5-26bio6	-28.22040076293945	5.474603385664523E-4
50s5-26bio6	-28.096800762939452	5.737934843637049E-4
50s5-26bio6	-27.973200762939452	6.013718666508794E-4
50s5-26bio6	-27.849600762939453	6.302532856352627E-4
50s5-26bio6	-27.72600076293945	6.60498277284205E-4
50s5-26bio6	-27.602400762939453	6.921699969097972E-4
50s5-26bio6	-27.478800762939454	7.253343937918544E-4
50s5-26bio6	-27.355200762939454	7.600606186315417E-4
50s5-26bio6	-27.23160076293945	7.964202668517828E-4
50s5-26bio6	-27.10800076293945	8.34489765111357E-4
50s5-26bio6	-26.98440076293945	8.743475773371756E-4
50s5-26bio6	-26.860800762939455	9.160759509541094E-4
50s5-26bio6	-26.73720076293945	9.597610333003104E-4
50s5-26bio6	-26.613600762939452	0.0010054927552118897
50s5-26bio6	-26.490000762939452	0.0010533652966842055
50s5-26bio6	-26.366400762939453	0.001103476737625897
50s5-26bio6	-26.242800762939453	0.0011559297563508153
50s5-26bio6	-26.119200762939453	0.001210831687785685
50s5-26bio6	-25.995600762939453	0.0012682945234701037
50s5-26bio6	-25.87200076293945	0.0013284352608025074
50s5-26bio6	-25.748400762939454	0.0013913761358708143
50s5-26bio6	-25.62480076293945	0.0014572449726983905
50s5-26bio6	-25.501200762939455	0.0015261750668287277
50s5-26bio6	-25.37760076293945	0.0015983057674020529
50s5-26bio6	-25.25400076293945	0.0016737824771553278
50s5-26bio6	-25.130400762939452	0.0017527572344988585
50s5-26bio6	-25.006800762939452	0.001835388713516295
50s5-26bio6	-24.883200762939452	0.0019218424567952752
50s5-26bio6	-24.759600762939453	0.002012291457504034
50s5-26bio6	-24.636000762939453	0.002106916159391403
50s5-26bio6	-24.512400762939453	0.002205905271694064
50s5-26bio6	-24.388800762939454	0.0023094555363059044
50s5-26bio6	-24.26520076293945	0.002417772077023983
50s5-26bio6	-24.141600762939454	0.002531069563701749
50s5-26bio6	-24.01800076293945	0.002649571280926466
50s5-26bio6	-23.894400762939455	0.002773510990664363
50s5-26bio6	-23.77080076293945	0.0029031322337687016
50s5-26bio6	-23.647200762939452	0.0030386890284717083
50s5-26bio6	-23.523600762939452	0.003180446568876505
50s5-26bio6	-23.400000762939452	0.003328681457787752
50s5-26bio6	-23.276400762939453	0.003483682172372937
50s5-26bio6	-23.152800762939453	0.003645749529823661
50s5-26bio6	-23.029200762939453	0.003815197618678212
50s5-26bio6	-22.90560076293945	0.0039923531003296375
50s5-26bio6	-22.78200076293945	0.004177558235824108
50s5-26bio6	-22.658400762939454	0.004371167626231909
50s5-26bio6	-22.534800762939454	0.004573552403599024
50s5-26bio6	-22.41120076293945	0.004785099998116493
50s5-26bio6	-22.287600762939455	0.005006212275475264
50s5-26bio6	-22.16400076293945	0.0052373092621564865
50s5-26bio6	-22.040400762939452	0.0054788291454315186
50s5-26bio6	-21.916800762939452	0.005731226876378059
50s5-26bio6	-21.793200762939453	0.00599497789517045
50s5-26bio6	-21.669600762939453	0.006270576734095812
50s5-26bio6	-21.546000762939453	0.006558538414537907
50s5-26bio6	-21.422400762939454	0.006859398912638426
50s5-26bio6	-21.29880076293945	0.007173717021942139
50s5-26bio6	-21.175200762939454	0.0075020743533968925
50s5-26bio6	-21.051600762939454	0.0078450758010149
50s5-26bio6	-20.92800076293945	0.008203350938856602
50s5-26bio6	-20.80440076293945	0.008577555418014526
50s5-26bio6	-20.68080076293945	0.008968370035290718
50s5-26bio6	-20.557200762939452	0.009376505389809608
50s5-26bio6	-20.433600762939452	0.009802697226405144
50s5-26bio6	-20.310000762939453	0.010247712954878807
50s5-26bio6	-20.186400762939453	0.010712348856031895
50s5-26bio6	-20.06280076293945	0.011197433806955814
50s5-26bio6	-19.939200762939453	0.011703829281032085
50s5-26bio6	-19.815600762939454	0.01223242748528719
50s5-26bio6	-19.69200076293945	0.012784158810973167
50s5-26bio6	-19.568400762939454	0.013359987176954746
50s5-26bio6	-19.44480076293945	0.013960912823677063
50s5-26bio6	-19.32120076293945	0.014587976038455963
50s5-26bio6	-19.197600762939455	0.015242254361510277
50s5-26bio6	-19.074000762939452	0.015924865379929543
50s5-26bio6	-18.950400762939452	0.01663696952164173
50s5-26bio6	-18.826800762939452	0.017379770055413246
50s5-26bio6	-18.703200762939453	0.018154509365558624
50s5-26bio6	-18.579600762939453	0.01896248199045658
50s5-26bio6	-18.456000762939453	0.019805023446679115
50s5-26bio6	-18.332400762939454	0.020683515816926956
50s5-26bio6	-18.20880076293945	0.021599391475319862
50s5-26bio6	-18.08520076293945	0.02255413495004177
50s5-26bio6	-17.961600762939455	0.0235492754727602
50s5-26bio6	-17.83800076293945	0.024586396291851997
50s5-26bio6	-17.71440076293945	0.025667136535048485
50s5-26bio6	-17.590800762939452	0.026793181896209717
50s5-26bio6	-17.467200762939452	0.02796628139913082
50s5-26bio6	-17.343600762939452	0.029188228771090508
50s5-26bio6	-17.220000762939453	0.030460882931947708
50s5-26bio6	-17.096400762939453	0.031786154955625534
50s5-26bio6	-16.97280076293945	0.03316601365804672
50s5-26bio6	-16.849200762939454	0.034602489322423935
50s5-26bio6	-16.725600762939454	0.03609766438603401
50s5-26bio6	-16.60200076293945	0.03765368461608887
50s5-26bio6	-16.478400762939454	0.03927275165915489
50s5-26bio6	-16.35480076293945	0.04095712676644325
50s5-26bio6	-16.23120076293945	0.04270913079380989
50s5-26bio6	-16.107600762939455	0.044531140476465225
50s5-26bio6	-15.984000762939452	0.04642559587955475
50s5-26bio6	-15.860400762939452	0.048394981771707535
50s5-26bio6	-15.736800762939453	0.05044184625148773
50s5-26bio6	-15.613200762939453	0.05256879702210426
50s5-26bio6	-15.489600762939453	0.054778482764959335
50s5-26bio6	-15.36600076293945	0.05707360804080963
50s5-26bio6	-15.242400762939454	0.05945693328976631
50s5-26bio6	-15.118800762939454	0.06193125620484352
50s5-26bio6	-14.99520076293945	0.06449941545724869
50s5-26bio6	-14.871600762939455	0.06716430187225342
50s5-26bio6	-14.748000762939451	0.06992883235216141
50s5-26bio6	-14.624400762939452	0.07279595732688904
50s5-26bio6	-14.500800762939456	0.07576865702867508
50s5-26bio6	-14.377200762939452	0.07884993404150009
50s5-26bio6	-14.253600762939453	0.08204282075166702
50s5-26bio6	-14.130000762939453	0.08535033464431763
50s5-26bio6	-14.006400762939453	0.08877553045749664
50s5-26bio6	-13.882800762939453	0.09232142567634583
50s5-26bio6	-13.759200762939454	0.09599106013774872
50s5-26bio6	-13.635600762939454	0.09978744387626648
50s5-26bio6	-13.51200076293945	0.10371355712413788
50s5-26bio6	-13.388400762939455	0.1077723577618599
50s5-26bio6	-13.264800762939455	0.11196674406528473
50s5-26bio6	-13.141200762939452	0.116299569606781
50s5-26bio6	-13.017600762939455	0.12077362090349197
50s5-26bio6	-12.894000762939452	0.12539160251617432
50s5-26bio6	-12.770400762939452	0.13015614449977875
50s5-26bio6	-12.646800762939456	0.13506977260112762
50s5-26bio6	-12.523200762939453	0.14013487100601196
50s5-26bio6	-12.399600762939453	0.14535373449325562
50s5-26bio6	-12.27600076293945	0.1507284939289093
50s5-26bio6	-12.152400762939454	0.156261146068573
50s5-26bio6	-12.028800762939454	0.16195349395275116
50s5-26bio6	-11.905200762939451	0.1678071767091751
50s5-26bio6	-11.781600762939455	0.17382363975048065
50s5-26bio6	-11.658000762939452	0.1800040751695633
50s5-26bio6	-11.534400762939452	0.1863495111465454
50s5-26bio6	-11.410800762939456	0.1928606778383255
50s5-26bio6	-11.287200762939452	0.19953808188438416
50s5-26bio6	-11.163600762939453	0.20638196170330048
50s5-26bio6	-11.040000762939453	0.2133922278881073
50s5-26bio6	-10.916400762939453	0.22056853771209717
50s5-26bio6	-10.792800762939454	0.22791023552417755
50s5-26bio6	-10.669200762939454	0.23541632294654846
50s5-26bio6	-10.545600762939454	0.24308548867702484
50s5-26bio6	-10.42200076293945	0.2509160339832306
50s5-26bio6	-10.298400762939455	0.25890597701072693
50s5-26bio6	-10.174800762939455	0.26705294847488403
50s5-26bio6	-10.051200762939452	0.27535417675971985
50s5-26bio6	-9.927600762939456	0.28380653262138367
50s5-26bio6	-9.804000762939452	0.2924065887928009
50s5-26bio6	-9.680400762939453	0.30115044116973877
50s5-26bio6	-9.556800762939453	0.3100338578224182
50s5-26bio6	-9.433200762939453	0.31905224919319153
50s5-26bio6	-9.309600762939453	0.3282006084918976
50s5-26bio6	-9.18600076293945	0.33747363090515137
50s5-26bio6	-9.062400762939454	0.34686559438705444
50s5-26bio6	-8.938800762939454	0.3563704788684845
50s5-26bio6	-8.815200762939451	0.36598193645477295
50s5-26bio6	-8.691600762939455	0.3756932318210602
50s5-26bio6	-8.568000762939452	0.38549745082855225
50s5-26bio6	-8.444400762939452	0.3953872621059418
50s5-26bio6	-8.320800762939456	0.40535518527030945
50s5-26bio6	-8.197200762939453	0.4153934121131897
50s5-26bio6	-8.073600762939453	0.4254939556121826
50s5-26bio6	-7.950000762939453	0.43564867973327637
50s5-26bio6	-7.826400762939453	0.4458491802215576
50s5-26bio6	-7.702800762939454	0.45608699321746826
50s5-26bio6	-7.579200762939454	0.46635353565216064
50s5-26bio6	-7.455600762939454	0.47664010524749756
50s5-26bio6	-7.332000762939451	0.486937940120697
50s5-26bio6	-7.208400762939455	0.49661651253700256
50s5-26bio6	-7.084800762939455	0.5050633549690247
50s5-26bio6	-6.961200762939452	0.5134987831115723
50s5-26bio6	-6.837600762939452	0.521917998790741
50s5-26bio6	-6.714000762939449	0.5299290418624878
50s5-26bio6	-6.590400762939453	0.5367897152900696
50s5-26bio6	-6.466800762939457	0.543164074420929
50s5-26bio6	-6.343200762939453	0.5493876338005066
50s5-26bio6	-6.219600762939457	0.5555874109268188
50s5-26bio6	-6.096000762939454	0.5617614388465881
50s5-26bio6	-5.972400762939451	0.567907989025116
50s5-26bio6	-5.8488007629394545	0.5740253329277039
50s5-26bio6	-5.725200762939458	0.5801117420196533
50s5-26bio6	-5.601600762939448	0.5861656069755554
50s5-26bio6	-5.478000762939452	0.5921851992607117
50s5-26bio6	-5.354400762939456	0.5981690883636475
50s5-26bio6	-5.230800762939452	0.6041156053543091
50s5-26bio6	-5.107200762939456	0.6095359921455383
50s5-26bio6	-4.983600762939453	0.6140053272247314
50s5-26bio6	-4.86000076293945	0.6184474229812622
50s5-26bio6	-4.736400762939454	0.6228618025779724
50s5-26bio6	-4.612800762939457	0.6272478103637695
50s5-26bio6	-4.489200762939454	0.6316050291061401
50s5-26bio6	-4.365600762939451	0.635789155960083
50s5-26bio6	-4.242000762939455	0.6365476846694946
50s5-26bio6	-4.1184007629394515	0.6368158459663391
50s5-26bio6	-3.9948007629394553	0.6370759606361389
50s5-26bio6	-3.871200762939459	0.6373280882835388
50s5-26bio6	-3.7476007629394488	0.6375166177749634
50s5-26bio6	-3.6240007629394526	0.6344246864318848
50s5-26bio6	-3.5004007629394565	0.6295876502990723
50s5-26bio6	-3.376800762939453	0.6247164011001587
50s5-26bio6	-3.253200762939457	0.6198117136955261
50s5-26bio6	-3.1296007629394538	0.6148743033409119
50s5-26bio6	-3.0060007629394505	0.609904944896698
50s5-26bio6	-2.8824007629394544	0.6049045324325562
50s5-26bio6	-2.758800762939451	0.5998737812042236
50s5-26bio6	-2.635200762939455	0.5948137044906616
50s5-26bio6	-2.5116007629394517	0.5897250175476074
50s5-26bio6	-2.3880007629394484	0.584608793258667
50s5-26bio6	-2.2644007629394522	0.579465925693512
50s5-26bio6	-2.140800762939456	0.574297308921814
50s5-26bio6	-2.017200762939453	0.569104015827179
50s5-26bio6	-1.8936007629394496	0.5638870596885681
50s5-26bio6	-1.7700007629394534	0.5586475133895874
50s5-26bio6	-1.6464007629394501	0.5533863306045532
50s5-26bio6	-1.522800762939454	0.5481047034263611
50s5-26bio6	-1.3992007629394578	0.5428037643432617
50s5-26bio6	-1.2756007629394475	0.5374845266342163
50s5-26bio6	-1.1520007629394513	0.5321482419967651
50s5-26bio6	-1.0284007629394551	0.5267959833145142
50s5-26bio6	-0.9048007629394519	0.5214290618896484
50s5-26bio6	-0.7812007629394557	0.5160486698150635
50s5-26bio6	-0.6576007629394525	0.51065593957901
50s5-26bio6	-0.5340007629394492	0.5052521228790283
50s5-26bio6	-0.41040076293945305	0.49983856081962585
50s5-26bio6	-0.2868007629394569	0.4944164752960205
50s5-26bio6	-0.16320076293945363	0.48898711800575256
50s5-26bio6	-0.03960076293945036	0.4835518002510071
50s5-26bio6	0.0839992370605458	0.4781118333339691
50s5-26bio6	0.20759923706054906	0.47266849875450134
50s5-26bio6	0.3311992370605452	0.4672231078147888
50s5-26bio6	0.4547992370605414	0.4617770314216614
50s5-26bio6	0.5783992370605517	0.4563315212726593
50s5-26bio6	0.7019992370605479	0.4508879780769348
50s5-26bio6	0.8255992370605441	0.44491076469421387
50s5-26bio6	0.9491992370605473	0.43860116600990295
50s5-26bio6	1.0727992370605435	0.43230295181274414
50s5-26bio6	1.1963992370605467	0.4256768524646759
50s5-26bio6	1.31999923706055	0.41850364208221436
50s5-26bio6	1.4435992370605462	0.41135647892951965
50s5-26bio6	1.5671992370605423	0.404238224029541
50s5-26bio6	1.6907992370605456	0.3971518576145172
50s5-26bio6	1.8143992370605488	0.3901002109050751
50s5-26bio6	1.937999237060545	0.38308611512184143
50s5-26bio6	2.0615992370605483	0.37611228227615356
50s5-26bio6	2.1851992370605444	0.36918148398399353
50s5-26bio6	2.3087992370605406	0.36229631304740906
50s5-26bio6	2.432399237060551	0.3554593324661255
50s5-26bio6	2.555999237060547	0.348673015832901
50s5-26bio6	2.6795992370605504	0.3419398367404938
50s5-26bio6	2.8031992370605465	0.33526211977005005
50s5-26bio6	2.9267992370605427	0.3286421298980713
50s5-26bio6	3.050399237060553	0.3220820128917694
50s5-26bio6	3.173999237060549	0.31558388471603394
50s5-26bio6	3.2975992370605454	0.30914977192878723
50s5-26bio6	3.4211992370605486	0.3027815520763397
50s5-26bio6	3.544799237060545	0.29648107290267944
50s5-26bio6	3.668399237060548	0.2902500331401825
50s5-26bio6	3.7919992370605513	0.284090131521225
50s5-26bio6	3.9155992370605475	0.27800285816192627
50s5-26bio6	4.039199237060544	0.2719896733760834
50s5-26bio6	4.162799237060547	0.26605191826820374
50s5-26bio6	4.28639923706055	0.26019087433815
50s5-26bio6	4.409999237060546	0.254407674074173
50s5-26bio6	4.53359923706055	0.24870342016220093
50s5-26bio6	4.657199237060546	0.2430790513753891
50s5-26bio6	4.780799237060542	0.23753546178340912
50s5-26bio6	4.904399237060552	0.23207341134548187
50s5-26bio6	5.027999237060548	0.22669361531734467
50s5-26bio6	5.151599237060545	0.22139666974544525
50s5-26bio6	5.275199237060548	0.21618308126926422
50s5-26bio6	5.398799237060544	0.2110532820224762
50s5-26bio6	5.522399237060547	0.20600759983062744
50s5-26bio6	5.6459992370605505	0.20104630291461945
50s5-26bio6	5.769599237060547	0.19616955518722534
50s5-26bio6	5.893199237060543	0.19137747585773468
50s5-26bio6	6.016799237060546	0.18667006492614746
50s5-26bio6	6.140399237060549	0.1820472627878189
50s5-26bio6	6.2639992370605455	0.17750895023345947
50s5-26bio6	6.387599237060549	0.17305494844913483
50s5-26bio6	6.511199237060545	0.1686849743127823
50s5-26bio6	6.634799237060541	0.16439871490001678
50s5-26bio6	6.7583992370605515	0.1601957529783249
50s5-26bio6	6.881999237060548	0.15607565641403198
50s5-26bio6	7.005599237060544	0.15203791856765747
50s5-26bio6	7.129199237060547	0.14808198809623718
50s5-26bio6	7.252799237060543	0.14420725405216217
50s5-26bio6	7.3763992370605465	0.1404130607843399
50s5-26bio6	7.49999923706055	0.13669869303703308
50s5-26bio6	7.623599237060546	0.1330634355545044
50s5-26bio6	7.747199237060542	0.12950646877288818
50s5-26bio6	7.870799237060545	0.12602700293064117
50s5-26bio6	7.994399237060549	0.12262415140867233
50s5-26bio6	8.117999237060552	0.11929704248905182
50s5-26bio6	8.241599237060548	0.11604474484920502
50s5-26bio6	8.365199237060544	0.11286631971597672
50s5-26bio6	8.488799237060547	0.10976079106330872
50s5-26bio6	8.612399237060544	0.10672716051340103
50s5-26bio6	8.735999237060547	0.10376442223787308
50s5-26bio6	8.85959923706055	0.10087152570486069
50s5-26bio6	8.983199237060546	0.09804742783308029
50s5-26bio6	9.106799237060542	0.09529106318950653
50s5-26bio6	9.230399237060546	0.09260135143995285
50s5-26bio6	9.353999237060549	0.0899772047996521
50s5-26bio6	9.477599237060545	0.08741752058267593
50s5-26bio6	9.601199237060548	0.08492119610309601
50s5-26bio6	9.724799237060544	0.08248712122440338
50s5-26bio6	9.84839923706054	0.08011417835950851
50s5-26bio6	9.971999237060551	0.07780124992132187
50s5-26bio6	10.095599237060547	0.0755472183227539
50s5-26bio6	10.219199237060543	0.07335096597671509
50s5-26bio6	10.342799237060547	0.07121137529611588
50s5-26bio6	10.466399237060543	0.06912733614444733
50s5-26bio6	10.589999237060546	0.0670977309346199
50s5-26bio6	10.71359923706055	0.06512146443128586
50s5-26bio6	10.837199237060545	0.06319743394851685
50s5-26bio6	10.960799237060542	0.06132454797625542
50s5-26bio6	11.084399237060545	0.05950171872973442
50s5-26bio6	11.207999237060548	0.0577278770506382
50s5-26bio6	11.331599237060544	0.05600195378065109
50s5-26bio6	11.455199237060548	0.054322898387908936
50s5-26bio6	11.578799237060544	0.05268966034054756
50s5-26bio6	11.70239923706054	0.051101215183734894
50s5-26bio6	11.82599923706055	0.049556534737348557
50s5-26bio6	11.949599237060546	0.048054613173007965
50s5-26bio6	12.073199237060543	0.04659445956349373
50s5-26bio6	12.196799237060546	0.045175086706876755
50s5-26bio6	12.320399237060542	0.04379552975296974
50s5-26bio6	12.443999237060545	0.042454835027456284
50s5-26bio6	12.567599237060548	0.04115206375718117
50s5-26bio6	12.691199237060545	0.039886292070150375
50s5-26bio6	12.81479923706054	0.03865661099553108
50s5-26bio6	12.938399237060544	0.03746212273836136
50s5-26bio6	13.061999237060547	0.036301951855421066
50s5-26bio6	13.185599237060543	0.03517523780465126
50s5-26bio6	13.309199237060547	0.034081123769283295
50s5-26bio6	13.432799237060543	0.03301878646016121
50s5-26bio6	13.556399237060539	0.031987402588129044
50s5-26bio6	13.67999923706055	0.030986174941062927
50s5-26bio6	13.803599237060546	0.030014317482709885
50s5-26bio6	13.927199237060549	0.029071059077978134
50s5-26bio6	14.050799237060545	0.028155645355582237
50s5-26bio6	14.174399237060541	0.0272673387080431
50s5-26bio6	14.297999237060552	0.026405414566397667
50s5-26bio6	14.421599237060548	0.025569166988134384
50s5-26bio6	14.545199237060544	0.024757901206612587
50s5-26bio6	14.668799237060547	0.023970941081643105
50s5-26bio6	14.792399237060543	0.02320762351155281
50s5-26bio6	14.915999237060547	0.022467298433184624
50s5-26bio6	15.03959923706055	0.021749336272478104
50s5-26bio6	15.163199237060546	0.021053116768598557
50s5-26bio6	15.286799237060542	0.020378034561872482
50s5-26bio6	15.410399237060545	0.019723501056432724
50s5-26bio6	15.533999237060549	0.01908893883228302
50s5-26bio6	15.657599237060545	0.018473785370588303
50s5-26bio6	15.781199237060548	0.017877493053674698
50s5-26bio6	15.904799237060544	0.017299527302384377
50s5-26bio6	16.02839923706054	0.016739366576075554
50s5-26bio6	16.15199923706055	0.016196494922041893
50s5-26bio6	16.275599237060547	0.015670420601963997
50s5-26bio6	16.399199237060543	0.015160658396780491
50s5-26bio6	16.522799237060546	0.014666736125946045
50s5-26bio6	16.646399237060542	0.014188193716108799
50s5-26bio6	16.769999237060546	0.013724584132432938
50s5-26bio6	16.89359923706055	0.013275470584630966
50s5-26bio6	17.017199237060545	0.012840427458286285
50s5-26bio6	17.14079923706054	0.012419041246175766
50s5-26bio6	17.264399237060545	0.0120109086856246
50s5-26bio6	17.387999237060548	0.011615636758506298
50s5-26bio6	17.511599237060544	0.011232845485210419
50s5-26bio6	17.635199237060547	0.01086216140538454
50s5-26bio6	17.758799237060543	0.010503224097192287
50s5-26bio6	17.88239923706054	0.010386125184595585
50s5-26bio6	18.00599923706055	0.010386125184595585
50s5-26bio6	18.129599237060546	0.010386125184595585
50s5-26bio6	18.253199237060542	0.010386125184595585
50s5-26bio6	18.376799237060546	0.010386125184595585
50s5-26bio6	18.50039923706054	0.010386125184595585
50s5-26bio6	18.623999237060545	0.010386125184595585
50s5-26bio6	18.747599237060548	0.010386125184595585
50s5-26bio6	18.871199237060544	0.010386125184595585
50s5-26bio6	18.99479923706054	0.010386125184595585
50s5-26bio6	19.118399237060544	0.010386125184595585
50s5-26bio6	19.241999237060547	0.010386125184595585
50s5-26bio6	19.36559923706055	0.010386125184595585
50s5-26bio6	19.489199237060546	0.010386125184595585
50s5-26bio6	19.612799237060543	0.010386125184595585
50s5-26bio6	19.736399237060546	0.010386125184595585
50s5-26bio6	19.85999923706055	0.010386125184595585
50s5-26bio6	19.983599237060545	0.010386125184595585
50s5-26bio6	20.10719923706055	0.010386125184595585
50s5-26bio6	20.230799237060545	0.010386125184595585
50s5-26bio6	20.35439923706054	0.010386125184595585
50s5-26bio6	20.47799923706055	0.010386125184595585
50s5-26bio6	20.601599237060547	0.010386125184595585
50s5-26bio6	20.725199237060544	0.010386125184595585
50s5-26bio6	20.848799237060547	0.010386125184595585
50s5-26bio6	20.972399237060543	0.010386125184595585
50s5-26bio6	21.095999237060546	0.010386125184595585
50s5-26bio6	21.21959923706055	0.010386125184595585
50s5-26bio6	21.343199237060546	0.010386125184595585
50s5-26bio6	21.466799237060542	0.010386125184595585
50s5-26bio6	21.590399237060545	0.010386125184595585
50s5-26bio6	21.71399923706055	0.010386125184595585
50s5-26bio6	21.837599237060545	0.010386125184595585
50s5-26bio6	21.961199237060548	0.010386125184595585
50s5-26bio6	22.084799237060544	0.010386125184595585
50s5-26bio6	22.20839923706054	0.010386125184595585
50s5-26bio6	22.33199923706055	0.010386125184595585
50s5-26bio6	22.455599237060547	0.010386125184595585
50s5-26bio6	22.579199237060543	0.010386125184595585
50s5-26bio6	22.702799237060546	0.010386125184595585
50s5-26bio6	22.826399237060542	0.010386125184595585
50s5-26bio6	22.949999237060545	0.010386125184595585
