# Supplementary material for: Paleodistribution of Cercidiphyllaceae and Future Habitat Prediction for Cercidiphyllum japonicum Under Climate Change
Source: Ecol Evol. 2026 Jan 19;16(1):e72940. doi: 10.1002/ece3.72940 (PMC12815699; doi:10.1002/ece3.72940)
Supplement: Supplementary file 1 — Data S1: ece372940‐sup‐0001‐supinfo.zip. [file ECE3-16-e72940-s001.zip › 50s-26/plots/连香树_0_50s5-26bio6_only.dat]

variable	x	y
50s5-26bio6	-38.85000076293945	1.9048982267122483E-6
50s5-26bio6	-38.72640076293945	1.9048982267122483E-6
50s5-26bio6	-38.60280076293945	1.9048982267122483E-6
50s5-26bio6	-38.47920076293945	1.9048982267122483E-6
50s5-26bio6	-38.35560076293945	1.9048982267122483E-6
50s5-26bio6	-38.23200076293945	1.9048982267122483E-6
50s5-26bio6	-38.10840076293945	1.9048982267122483E-6
50s5-26bio6	-37.98480076293945	1.9048982267122483E-6
50s5-26bio6	-37.861200762939454	1.9048982267122483E-6
50s5-26bio6	-37.73760076293945	1.9048982267122483E-6
50s5-26bio6	-37.614000762939455	1.9048982267122483E-6
50s5-26bio6	-37.49040076293945	1.9048982267122483E-6
50s5-26bio6	-37.366800762939455	1.9048982267122483E-6
50s5-26bio6	-37.24320076293945	1.9048982267122483E-6
50s5-26bio6	-37.11960076293945	1.9048982267122483E-6
50s5-26bio6	-36.99600076293945	1.9048982267122483E-6
50s5-26bio6	-36.87240076293945	1.9048982267122483E-6
50s5-26bio6	-36.74880076293945	1.9048982267122483E-6
50s5-26bio6	-36.62520076293945	1.9048982267122483E-6
50s5-26bio6	-36.501600762939454	1.9048982267122483E-6
50s5-26bio6	-36.37800076293945	1.9048982267122483E-6
50s5-26bio6	-36.254400762939454	1.9048982267122483E-6
50s5-26bio6	-36.13080076293945	1.9048982267122483E-6
50s5-26bio6	-36.007200762939455	1.9048982267122483E-6
50s5-26bio6	-35.88360076293945	1.9048982267122483E-6
50s5-26bio6	-35.760000762939455	1.9048982267122483E-6
50s5-26bio6	-35.63640076293945	1.9048982267122483E-6
50s5-26bio6	-35.51280076293945	1.9048982267122483E-6
50s5-26bio6	-35.38920076293945	1.9048982267122483E-6
50s5-26bio6	-35.26560076293945	1.9048982267122483E-6
50s5-26bio6	-35.14200076293945	1.9048982267122483E-6
50s5-26bio6	-35.01840076293945	1.9048982267122483E-6
50s5-26bio6	-34.894800762939454	1.9048982267122483E-6
50s5-26bio6	-34.77120076293945	1.9048982267122483E-6
50s5-26bio6	-34.647600762939454	1.9048982267122483E-6
50s5-26bio6	-34.52400076293945	1.9048982267122483E-6
50s5-26bio6	-34.400400762939455	1.9048982267122483E-6
50s5-26bio6	-34.27680076293945	1.9048982267122483E-6
50s5-26bio6	-34.15320076293945	1.9048982267122483E-6
50s5-26bio6	-34.02960076293945	1.9048982267122483E-6
50s5-26bio6	-33.90600076293945	1.9048982267122483E-6
50s5-26bio6	-33.78240076293945	1.9048982267122483E-6
50s5-26bio6	-33.65880076293945	1.9449362298473716E-6
50s5-26bio6	-33.53520076293945	2.07017433240253E-6
50s5-26bio6	-33.41160076293945	2.2034769244783092E-6
50s5-26bio6	-33.288000762939454	2.3453631001757458E-6
50s5-26bio6	-33.16440076293945	2.4963856048998423E-6
50s5-26bio6	-33.040800762939455	2.6571326543489704E-6
50s5-26bio6	-32.91720076293945	2.8282304356253007E-6
50s5-26bio6	-32.79360076293945	3.010345608345233E-6
50s5-26bio6	-32.67000076293945	3.2041873510024743E-6
50s5-26bio6	-32.546400762939456	3.4105109989468474E-6
50s5-26bio6	-32.42280076293945	3.6301200907473685E-6
50s5-26bio6	-32.29920076293945	3.863870006171055E-6
50s5-26bio6	-32.17560076293945	4.112671831535408E-6
50s5-26bio6	-32.05200076293945	4.3774944060714915E-6
50s5-26bio6	-31.928400762939454	4.659373189497273E-6
50s5-26bio6	-31.80480076293945	4.95939866596018E-6
50s5-26bio6	-31.681200762939454	5.2787431741307955E-6
50s5-26bio6	-31.55760076293945	5.6186504480137955E-6
50s5-26bio6	-31.43400076293945	5.980444711894961E-6
50s5-26bio6	-31.31040076293945	6.36553568256204E-6
50s5-26bio6	-31.186800762939452	6.775423116778256E-6
50s5-26bio6	-31.063200762939452	7.211703632492572E-6
50s5-26bio6	-30.939600762939452	7.676076165807899E-6
50s5-26bio6	-30.816000762939453	8.170351065928116E-6
50s5-26bio6	-30.692400762939453	8.696452823642176E-6
50s5-26bio6	-30.568800762939453	9.25642962101847E-6
50s5-26bio6	-30.44520076293945	9.852465154835954E-6
50s5-26bio6	-30.321600762939454	1.0486878636584152E-5
50s5-26bio6	-30.19800076293945	1.1162142982357182E-5
50s5-26bio6	-30.07440076293945	1.1880888450832572E-5
50s5-26bio6	-29.95080076293945	1.264591446670238E-5
50s5-26bio6	-29.82720076293945	1.346019962511491E-5
50s5-26bio6	-29.703600762939452	1.4326918062579352E-5
50s5-26bio6	-29.580000762939452	1.5249444004439283E-5
50s5-26bio6	-29.456400762939452	1.623137177375611E-5
50s5-26bio6	-29.332800762939453	1.7276524886256084E-5
50s5-26bio6	-29.209200762939453	1.8388976968708448E-5
50s5-26bio6	-29.08560076293945	1.957305721589364E-5
50s5-26bio6	-28.962000762939454	2.0833382222917862E-5
50s5-26bio6	-28.83840076293945	2.217485598521307E-5
50s5-26bio6	-28.714800762939454	2.3602708097314462E-5
50s5-26bio6	-28.59120076293945	2.512249739083927E-5
50s5-26bio6	-28.46760076293945	2.674014467629604E-5
50s5-26bio6	-28.34400076293945	2.846194911398925E-5
50s5-26bio6	-28.22040076293945	3.029461731784977E-5
50s5-26bio6	-28.096800762939452	3.224528700229712E-5
50s5-26bio6	-27.973200762939452	3.432155790505931E-5
50s5-26bio6	-27.849600762939453	3.6531513615045696E-5
50s5-26bio6	-27.72600076293945	3.888376159011386E-5
50s5-26bio6	-27.602400762939453	4.138746589887887E-5
50s5-26bio6	-27.478800762939454	4.405237268656492E-5
50s5-26bio6	-27.355200762939454	4.688886474468745E-5
50s5-26bio6	-27.23160076293945	4.99079396831803E-5
50s5-26bio6	-27.10800076293945	5.312144276103936E-5
50s5-26bio6	-26.98440076293945	5.6541852245572954E-5
50s5-26bio6	-26.860800762939455	6.018247950123623E-5
50s5-26bio6	-26.73720076293945	6.405750900739804E-5
50s5-26bio6	-26.613600762939452	6.818202382419258E-5
50s5-26bio6	-26.490000762939452	7.257208926603198E-5
50s5-26bio6	-26.366400762939453	7.724479655735195E-5
50s5-26bio6	-26.242800762939453	8.221833559218794E-5
50s5-26bio6	-26.119200762939453	8.751208224566653E-5
50s5-26bio6	-25.995600762939453	9.314664202975109E-5
50s5-26bio6	-25.87200076293945	9.9143959232606E-5
50s5-26bio6	-25.748400762939454	1.0552736785029992E-4
50s5-26bio6	-25.62480076293945	1.1232173710595816E-4
50s5-26bio6	-25.501200762939455	1.1955350055359304E-4
50s5-26bio6	-25.37760076293945	1.2725082342512906E-4
50s5-26bio6	-25.25400076293945	1.354436535621062E-4
50s5-26bio6	-25.130400762939452	1.4416390331462026E-4
50s5-26bio6	-25.006800762939452	1.5344549319706857E-4
50s5-26bio6	-24.883200762939452	1.6332454106304795E-4
50s5-26bio6	-24.759600762939453	1.7383952217642218E-4
50s5-26bio6	-24.636000762939453	1.850313419708982E-4
50s5-26bio6	-24.512400762939453	1.9694355432875454E-4
50s5-26bio6	-24.388800762939454	2.0962250709999353E-4
50s5-26bio6	-24.26520076293945	2.231175167253241E-4
50s5-26bio6	-24.141600762939454	2.3748111561872065E-4
50s5-26bio6	-24.01800076293945	2.5276915403082967E-4
50s5-26bio6	-23.894400762939455	2.690411056391895E-4
50s5-26bio6	-23.77080076293945	2.863602712750435E-4
50s5-26bio6	-23.647200762939452	3.047939680982381E-4
50s5-26bio6	-23.523600762939452	3.244139370508492E-4
50s5-26bio6	-23.400000762939452	3.4529640106484294E-4
50s5-26bio6	-23.276400762939453	3.675225889310241E-4
50s5-26bio6	-23.152800762939453	3.911788808181882E-4
50s5-26bio6	-23.029200762939453	4.163572157267481E-4
50s5-26bio6	-22.90560076293945	4.4315544073469937E-4
50s5-26bio6	-22.78200076293945	4.7167768934741616E-4
50s5-26bio6	-22.658400762939454	5.020347307436168E-4
50s5-26bio6	-22.534800762939454	5.343445227481425E-4
50s5-26bio6	-22.41120076293945	5.687325028702617E-4
50s5-26bio6	-22.287600762939455	6.053322576917708E-4
50s5-26bio6	-22.16400076293945	6.442856974899769E-4
50s5-26bio6	-22.040400762939452	6.85744162183255E-4
50s5-26bio6	-21.916800762939452	7.29868421331048E-4
50s5-26bio6	-21.793200762939453	7.768296636641026E-4
50s5-26bio6	-21.669600762939453	8.268100209534168E-4
50s5-26bio6	-21.546000762939453	8.800031500868499E-4
50s5-26bio6	-21.422400762939454	9.366153390146792E-4
50s5-26bio6	-21.29880076293945	9.968657977879047E-4
50s5-26bio6	-21.175200762939454	0.0010609880555421114
50s5-26bio6	-21.051600762939454	0.0011292301351204515
50s5-26bio6	-20.92800076293945	0.0012018561828881502
50s5-26bio6	-20.80440076293945	0.001279147225432098
50s5-26bio6	-20.68080076293945	0.0013614019844681025
50s5-26bio6	-20.557200762939452	0.001448938506655395
50s5-26bio6	-20.433600762939452	0.001542094862088561
50s5-26bio6	-20.310000762939453	0.0016412305412814021
50s5-26bio6	-20.186400762939453	0.0017467282013967633
50s5-26bio6	-20.06280076293945	0.001858994597569108
50s5-26bio6	-19.939200762939453	0.001978462329134345
50s5-26bio6	-19.815600762939454	0.0021055913530290127
50s5-26bio6	-19.69200076293945	0.0022408708464354277
50s5-26bio6	-19.568400762939454	0.0023848211858421564
50s5-26bio6	-19.44480076293945	0.002537995111197233
50s5-26bio6	-19.32120076293945	0.002700980519875884
50s5-26bio6	-19.197600762939455	0.002874402329325676
50s5-26bio6	-19.074000762939452	0.0030589248053729534
50s5-26bio6	-18.950400762939452	0.0032552541233599186
50s5-26bio6	-18.826800762939452	0.003464140696451068
50s5-26bio6	-18.703200762939453	0.0036863817367702723
50s5-26bio6	-18.579600762939453	0.003922824282199144
50s5-26bio6	-18.456000762939453	0.004174368921667337
50s5-26bio6	-18.332400762939454	0.004441970959305763
50s5-26bio6	-18.20880076293945	0.004726646933704615
50s5-26bio6	-18.08520076293945	0.005029474850744009
50s5-26bio6	-17.961600762939455	0.005351599771529436
50s5-26bio6	-17.83800076293945	0.005694238469004631
50s5-26bio6	-17.71440076293945	0.006058680824935436
50s5-26bio6	-17.590800762939452	0.006446296814829111
50s5-26bio6	-17.467200762939452	0.006858540698885918
50s5-26bio6	-17.343600762939452	0.0072969538159668446
50s5-26bio6	-17.220000762939453	0.007763172034174204
50s5-26bio6	-17.096400762939453	0.008258930407464504
50s5-26bio6	-16.97280076293945	0.008786067366600037
50s5-26bio6	-16.849200762939454	0.009346532635390759
50s5-26bio6	-16.725600762939454	0.009942391887307167
50s5-26bio6	-16.60200076293945	0.010575832799077034
50s5-26bio6	-16.478400762939454	0.011249171569943428
50s5-26bio6	-16.35480076293945	0.011964862234890461
50s5-26bio6	-16.23120076293945	0.012725500389933586
50s5-26bio6	-16.107600762939455	0.013533832505345345
50s5-26bio6	-15.984000762939452	0.014392761513590813
50s5-26bio6	-15.860400762939452	0.015305356122553349
50s5-26bio6	-15.736800762939453	0.016274860128760338
50s5-26bio6	-15.613200762939453	0.01730469800531864
50s5-26bio6	-15.489600762939453	0.018398482352495193
50s5-26bio6	-15.36600076293945	0.01956002600491047
50s5-26bio6	-15.242400762939454	0.02079334668815136
50s5-26bio6	-15.118800762939454	0.022102680057287216
50s5-26bio6	-14.99520076293945	0.02349248342216015
50s5-26bio6	-14.871600762939455	0.024967443197965622
50s5-26bio6	-14.748000762939451	0.02653249353170395
50s5-26bio6	-14.624400762939452	0.028192808851599693
50s5-26bio6	-14.500800762939456	0.02995382435619831
50s5-26bio6	-14.377200762939452	0.03182123601436615
50s5-26bio6	-14.253600762939453	0.033801015466451645
50s5-26bio6	-14.130000762939453	0.03589939698576927
50s5-26bio6	-14.006400762939453	0.038122907280921936
50s5-26bio6	-13.882800762939453	0.04047835245728493
50s5-26bio6	-13.759200762939454	0.042972829192876816
50s5-26bio6	-13.635600762939454	0.04561372101306915
50s5-26bio6	-13.51200076293945	0.04840870201587677
50s5-26bio6	-13.388400762939455	0.051365725696086884
50s5-26bio6	-13.264800762939455	0.05449303239583969
50s5-26bio6	-13.141200762939452	0.05779913812875748
50s5-26bio6	-13.017600762939455	0.061292827129364014
50s5-26bio6	-12.894000762939452	0.06498312950134277
50s5-26bio6	-12.770400762939452	0.06887930631637573
50s5-26bio6	-12.646800762939456	0.07299085706472397
50s5-26bio6	-12.523200762939453	0.07732744514942169
50s5-26bio6	-12.399600762939453	0.08189892023801804
50s5-26bio6	-12.27600076293945	0.08671525865793228
50s5-26bio6	-12.152400762939454	0.09178651869297028
50s5-26bio6	-12.028800762939454	0.09712281823158264
50s5-26bio6	-11.905200762939451	0.1027342677116394
50s5-26bio6	-11.781600762939455	0.10863091796636581
50s5-26bio6	-11.658000762939452	0.11482270807027817
50s5-26bio6	-11.534400762939452	0.12131938338279724
50s5-26bio6	-11.410800762939456	0.12813043594360352
50s5-26bio6	-11.287200762939452	0.13526500761508942
50s5-26bio6	-11.163600762939453	0.14273181557655334
50s5-26bio6	-11.040000762939453	0.15053904056549072
50s5-26bio6	-10.916400762939453	0.15869425237178802
50s5-26bio6	-10.792800762939454	0.16720430552959442
50s5-26bio6	-10.669200762939454	0.17607520520687103
50s5-26bio6	-10.545600762939454	0.18531200289726257
50s5-26bio6	-10.42200076293945	0.19491873681545258
50s5-26bio6	-10.298400762939455	0.20489823818206787
50s5-26bio6	-10.174800762939455	0.2152520716190338
50s5-26bio6	-10.051200762939452	0.22598038613796234
50s5-26bio6	-9.927600762939456	0.2370818853378296
50s5-26bio6	-9.804000762939452	0.24855360388755798
50s5-26bio6	-9.680400762939453	0.260390967130661
50s5-26bio6	-9.556800762939453	0.2725875675678253
50s5-26bio6	-9.433200762939453	0.2851352393627167
50s5-26bio6	-9.309600762939453	0.2980238199234009
50s5-26bio6	-9.18600076293945	0.31124135851860046
50s5-26bio6	-9.062400762939454	0.3247738778591156
50s5-26bio6	-8.938800762939454	0.3386055529117584
50s5-26bio6	-8.815200762939451	0.3527185618877411
50s5-26bio6	-8.691600762939455	0.3670933246612549
50s5-26bio6	-8.568000762939452	0.38170844316482544
50s5-26bio6	-8.444400762939452	0.3965408504009247
50s5-26bio6	-8.320800762939456	0.41156598925590515
50s5-26bio6	-8.197200762939453	0.4267578125
50s5-26bio6	-8.073600762939453	0.44208911061286926
50s5-26bio6	-7.950000762939453	0.45753157138824463
50s5-26bio6	-7.826400762939453	0.4730560779571533
50s5-26bio6	-7.702800762939454	0.4886328876018524
50s5-26bio6	-7.579200762939454	0.5042317509651184
50s5-26bio6	-7.455600762939454	0.5198224186897278
50s5-26bio6	-7.332000762939451	0.5353745818138123
50s5-26bio6	-7.208400762939455	0.5508582592010498
50s5-26bio6	-7.084800762939455	0.5662439465522766
50s5-26bio6	-6.961200762939452	0.5815030336380005
50s5-26bio6	-6.837600762939452	0.5964629650115967
50s5-26bio6	-6.714000762939449	0.6085720658302307
50s5-26bio6	-6.590400762939453	0.6171956062316895
50s5-26bio6	-6.466800762939457	0.6243025064468384
50s5-26bio6	-6.343200762939453	0.6290704011917114
50s5-26bio6	-6.219600762939457	0.6326491236686707
50s5-26bio6	-6.096000762939454	0.6357762813568115
50s5-26bio6	-5.972400762939451	0.6388919949531555
50s5-26bio6	-5.8488007629394545	0.6419960260391235
50s5-26bio6	-5.725200762939458	0.6450881958007812
50s5-26bio6	-5.601600762939448	0.6481683254241943
50s5-26bio6	-5.478000762939452	0.6512361764907837
50s5-26bio6	-5.354400762939456	0.654291570186615
50s5-26bio6	-5.230800762939452	0.6573342680931091
50s5-26bio6	-5.107200762939456	0.660364031791687
50s5-26bio6	-4.983600762939453	0.6633808016777039
50s5-26bio6	-4.86000076293945	0.6663842797279358
50s5-26bio6	-4.736400762939454	0.6693742871284485
50s5-26bio6	-4.612800762939457	0.6723507046699524
50s5-26bio6	-4.489200762939454	0.6753132939338684
50s5-26bio6	-4.365600762939451	0.6781281232833862
50s5-26bio6	-4.242000762939455	0.6784030199050903
50s5-26bio6	-4.1184007629394515	0.6767206192016602
50s5-26bio6	-3.9948007629394553	0.6733527779579163
50s5-26bio6	-3.871200762939459	0.669966995716095
50s5-26bio6	-3.7476007629394488	0.6665604114532471
50s5-26bio6	-3.6240007629394526	0.6629838347434998
50s5-26bio6	-3.5004007629394565	0.6593884229660034
50s5-26bio6	-3.376800762939453	0.6557746529579163
50s5-26bio6	-3.253200762939457	0.6521427035331726
50s5-26bio6	-3.1296007629394538	0.6484929919242859
50s5-26bio6	-3.0060007629394505	0.64482581615448
50s5-26bio6	-2.8824007629394544	0.6411415934562683
50s5-26bio6	-2.758800762939451	0.6374406218528748
50s5-26bio6	-2.635200762939455	0.6336570978164673
50s5-26bio6	-2.5116007629394517	0.6294797658920288
50s5-26bio6	-2.3880007629394484	0.6244531869888306
50s5-26bio6	-2.2644007629394522	0.6193996071815491
50s5-26bio6	-2.140800762939456	0.6143200397491455
50s5-26bio6	-2.017200762939453	0.6092154383659363
50s5-26bio6	-1.8936007629394496	0.6040868163108826
50s5-26bio6	-1.7700007629394534	0.5989351868629456
50s5-26bio6	-1.6464007629394501	0.5937616229057312
50s5-26bio6	-1.522800762939454	0.5885671377182007
50s5-26bio6	-1.3992007629394578	0.5833528637886047
50s5-26bio6	-1.2756007629394475	0.5781198740005493
50s5-26bio6	-1.1520007629394513	0.5728692412376404
50s5-26bio6	-1.0284007629394551	0.5676022171974182
50s5-26bio6	-0.9048007629394519	0.562319815158844
50s5-26bio6	-0.7812007629394557	0.5570232272148132
50s5-26bio6	-0.6576007629394525	0.5517136454582214
50s5-26bio6	-0.5340007629394492	0.5463922619819641
50s5-26bio6	-0.41040076293945305	0.5410602688789368
50s5-26bio6	-0.2868007629394569	0.5357188582420349
50s5-26bio6	-0.16320076293945363	0.530369222164154
50s5-26bio6	-0.03960076293945036	0.5250126123428345
50s5-26bio6	0.0839992370605458	0.5196502804756165
50s5-26bio6	0.20759923706054906	0.5142833590507507
50s5-26bio6	0.3311992370605452	0.5089131593704224
50s5-26bio6	0.4547992370605414	0.5035408735275269
50s5-26bio6	0.5783992370605517	0.49816781282424927
50s5-26bio6	0.7019992370605479	0.49228501319885254
50s5-26bio6	0.8255992370605441	0.48393914103507996
50s5-26bio6	0.9491992370605473	0.47448447346687317
50s5-26bio6	1.0727992370605435	0.46504807472229004
50s5-26bio6	1.1963992370605467	0.4541754126548767
50s5-26bio6	1.31999923706055	0.4403511881828308
50s5-26bio6	1.4435992370605462	0.42618054151535034
50s5-26bio6	1.5671992370605423	0.41213011741638184
50s5-26bio6	1.6907992370605456	0.3982214331626892
50s5-26bio6	1.8143992370605488	0.38447514176368713
50s5-26bio6	1.937999237060545	0.3709109127521515
50s5-26bio6	2.0615992370605483	0.35754722356796265
50s5-26bio6	2.1851992370605444	0.34440144896507263
50s5-26bio6	2.3087992370605406	0.33148959279060364
50s5-26bio6	2.432399237060551	0.31882643699645996
50s5-26bio6	2.555999237060547	0.3064252436161041
50s5-26bio6	2.6795992370605504	0.29429805278778076
50s5-26bio6	2.8031992370605465	0.28245532512664795
50s5-26bio6	2.9267992370605427	0.2709062397480011
50s5-26bio6	3.050399237060553	0.25965845584869385
50s5-26bio6	3.173999237060549	0.24871839582920074
50s5-26bio6	3.2975992370605454	0.23809102177619934
50s5-26bio6	3.4211992370605486	0.2277800589799881
50s5-26bio6	3.544799237060545	0.2177879959344864
50s5-26bio6	3.668399237060548	0.20811612904071808
50s5-26bio6	3.7919992370605513	0.1987646371126175
50s5-26bio6	3.9155992370605475	0.1897326558828354
50s5-26bio6	4.039199237060544	0.1810183823108673
50s5-26bio6	4.162799237060547	0.17261908948421478
50s5-26bio6	4.28639923706055	0.16453121602535248
50s5-26bio6	4.409999237060546	0.15675050020217896
50s5-26bio6	4.53359923706055	0.14927199482917786
50s5-26bio6	4.657199237060546	0.14209017157554626
50s5-26bio6	4.780799237060542	0.13519896566867828
50s5-26bio6	4.904399237060552	0.1285918802022934
50s5-26bio6	5.027999237060548	0.12226203083992004
50s5-26bio6	5.151599237060545	0.116202212870121
50s5-26bio6	5.275199237060548	0.11040496826171875
50s5-26bio6	5.398799237060544	0.10486262291669846
50s5-26bio6	5.522399237060547	0.09956736862659454
50s5-26bio6	5.6459992370605505	0.09451127052307129
50s5-26bio6	5.769599237060547	0.08968635648488998
50s5-26bio6	5.893199237060543	0.08508461713790894
50s5-26bio6	6.016799237060546	0.08069805055856705
50s5-26bio6	6.140399237060549	0.07651872932910919
50s5-26bio6	6.2639992370605455	0.07253877073526382
50s5-26bio6	6.387599237060549	0.06875041127204895
50s5-26bio6	6.511199237060545	0.06514599919319153
50s5-26bio6	6.634799237060541	0.06171805039048195
50s5-26bio6	6.7583992370605515	0.05845918506383896
50s5-26bio6	6.881999237060548	0.055362243205308914
50s5-26bio6	7.005599237060544	0.052420228719711304
50s5-26bio6	7.129199237060547	0.04962634667754173
50s5-26bio6	7.252799237060543	0.04697398841381073
50s5-26bio6	7.3763992370605465	0.044456761330366135
50s5-26bio6	7.49999923706055	0.042068466544151306
50s5-26bio6	7.623599237060546	0.03980313614010811
50s5-26bio6	7.747199237060542	0.03765499219298363
50s5-26bio6	7.870799237060545	0.035618484020233154
50s5-26bio6	7.994399237060549	0.0336882583796978
50s5-26bio6	8.117999237060552	0.03185918182134628
50s5-26bio6	8.241599237060548	0.030126316472887993
50s5-26bio6	8.365199237060544	0.028484931215643883
50s5-26bio6	8.488799237060547	0.026930490508675575
50s5-26bio6	8.612399237060544	0.025458654388785362
50s5-26bio6	8.735999237060547	0.02406526915729046
50s5-26bio6	8.85959923706055	0.022746365517377853
50s5-26bio6	8.983199237060546	0.02149815298616886
50s5-26bio6	9.106799237060542	0.020317010581493378
50s5-26bio6	9.230399237060546	0.019199490547180176
50s5-26bio6	9.353999237060549	0.018142299726605415
50s5-26bio6	9.477599237060545	0.01714230515062809
50s5-26bio6	9.601199237060548	0.016196519136428833
50s5-26bio6	9.724799237060544	0.015302103012800217
50s5-26bio6	9.84839923706054	0.014456353150308132
50s5-26bio6	9.971999237060551	0.01365669909864664
50s5-26bio6	10.095599237060547	0.012900699861347675
50s5-26bio6	10.219199237060543	0.01218603365123272
50s5-26bio6	10.342799237060547	0.011510496027767658
50s5-26bio6	10.466399237060543	0.010871995240449905
50s5-26bio6	10.589999237060546	0.010268544778227806
50s5-26bio6	10.71359923706055	0.009698259644210339
50s5-26bio6	10.837199237060545	0.009159354493021965
50s5-26bio6	10.960799237060542	0.008650132454931736
50s5-26bio6	11.084399237060545	0.008168987929821014
50s5-26bio6	11.207999237060548	0.007714398205280304
50s5-26bio6	11.331599237060544	0.007284919265657663
50s5-26bio6	11.455199237060548	0.006879184860736132
50s5-26bio6	11.578799237060544	0.006495899986475706
50s5-26bio6	11.70239923706054	0.006133838556706905
50s5-26bio6	11.82599923706055	0.005791839677840471
50s5-26bio6	11.949599237060546	0.0054688043892383575
50s5-26bio6	12.073199237060543	0.005163692869246006
50s5-26bio6	12.196799237060546	0.004875520244240761
50s5-26bio6	12.320399237060542	0.0046033551916480064
50s5-26bio6	12.443999237060545	0.004346316680312157
50s5-26bio6	12.567599237060548	0.004103571642190218
50s5-26bio6	12.691199237060545	0.003874331247061491
50s5-26bio6	12.81479923706054	0.003657849971204996
50s5-26bio6	12.938399237060544	0.0034534228034317493
50s5-26bio6	13.061999237060547	0.0032603831496089697
50s5-26bio6	13.185599237060543	0.003078100737184286
50s5-26bio6	13.309199237060547	0.0029059797525405884
50s5-26bio6	13.432799237060543	0.0027434569783508778
50s5-26bio6	13.556399237060539	0.002589999930933118
50s5-26bio6	13.67999923706055	0.0024451054632663727
50s5-26bio6	13.803599237060546	0.002308298135176301
50s5-26bio6	13.927199237060549	0.0021791288163512945
50s5-26bio6	14.050799237060545	0.0020571728236973286
50s5-26bio6	14.174399237060541	0.001942028640769422
50s5-26bio6	14.297999237060552	0.001833317568525672
50s5-26bio6	14.421599237060548	0.0017306813970208168
50s5-26bio6	14.545199237060544	0.0016337818233296275
50s5-26bio6	14.668799237060547	0.0015422991709783673
50s5-26bio6	14.792399237060543	0.001455931575037539
50s5-26bio6	14.915999237060547	0.0013743938179686666
50s5-26bio6	15.03959923706055	0.0012974166311323643
50s5-26bio6	15.163199237060546	0.0012247454142197967
50s5-26bio6	15.286799237060542	0.0011561400024220347
50s5-26bio6	15.410399237060545	0.001091373385861516
50s5-26bio6	15.533999237060549	0.001030231243930757
50s5-26bio6	15.657599237060545	9.725110721774399E-4
50s5-26bio6	15.781199237060548	9.180218330584466E-4
50s5-26bio6	15.904799237060544	8.665829664096236E-4
50s5-26bio6	16.02839923706054	8.180243312381208E-4
50s5-26bio6	16.15199923706055	7.721842266619205E-4
50s5-26bio6	16.275599237060547	7.289109635166824E-4
50s5-26bio6	16.399199237060543	6.880611181259155E-4
50s5-26bio6	16.522799237060546	6.494991248473525E-4
50s5-26bio6	16.646399237060542	6.130969268269837E-4
50s5-26bio6	16.769999237060546	5.787338013760746E-4
50s5-26bio6	16.89359923706055	5.462956032715738E-4
50s5-26bio6	17.017199237060545	5.156746483407915E-4
50s5-26bio6	17.14079923706054	4.8676924780011177E-4
50s5-26bio6	17.264399237060545	4.59483329905197E-4
50s5-26bio6	17.387999237060548	4.3372626532800496E-4
50s5-26bio6	17.511599237060544	4.094124597031623E-4
50s5-26bio6	17.635199237060547	3.8646109169349074E-4
50s5-26bio6	17.758799237060543	3.647959092631936E-4
50s5-26bio6	17.88239923706054	3.57847340637818E-4
50s5-26bio6	18.00599923706055	3.57847340637818E-4
50s5-26bio6	18.129599237060546	3.57847340637818E-4
50s5-26bio6	18.253199237060542	3.57847340637818E-4
50s5-26bio6	18.376799237060546	3.57847340637818E-4
50s5-26bio6	18.50039923706054	3.57847340637818E-4
50s5-26bio6	18.623999237060545	3.57847340637818E-4
50s5-26bio6	18.747599237060548	3.57847340637818E-4
50s5-26bio6	18.871199237060544	3.57847340637818E-4
50s5-26bio6	18.99479923706054	3.57847340637818E-4
50s5-26bio6	19.118399237060544	3.57847340637818E-4
50s5-26bio6	19.241999237060547	3.57847340637818E-4
50s5-26bio6	19.36559923706055	3.57847340637818E-4
50s5-26bio6	19.489199237060546	3.57847340637818E-4
50s5-26bio6	19.612799237060543	3.57847340637818E-4
50s5-26bio6	19.736399237060546	3.57847340637818E-4
50s5-26bio6	19.85999923706055	3.57847340637818E-4
50s5-26bio6	19.983599237060545	3.57847340637818E-4
50s5-26bio6	20.10719923706055	3.57847340637818E-4
50s5-26bio6	20.230799237060545	3.57847340637818E-4
50s5-26bio6	20.35439923706054	3.57847340637818E-4
50s5-26bio6	20.47799923706055	3.57847340637818E-4
50s5-26bio6	20.601599237060547	3.57847340637818E-4
50s5-26bio6	20.725199237060544	3.57847340637818E-4
50s5-26bio6	20.848799237060547	3.57847340637818E-4
50s5-26bio6	20.972399237060543	3.57847340637818E-4
50s5-26bio6	21.095999237060546	3.57847340637818E-4
50s5-26bio6	21.21959923706055	3.57847340637818E-4
50s5-26bio6	21.343199237060546	3.57847340637818E-4
50s5-26bio6	21.466799237060542	3.57847340637818E-4
50s5-26bio6	21.590399237060545	3.57847340637818E-4
50s5-26bio6	21.71399923706055	3.57847340637818E-4
50s5-26bio6	21.837599237060545	3.57847340637818E-4
50s5-26bio6	21.961199237060548	3.57847340637818E-4
50s5-26bio6	22.084799237060544	3.57847340637818E-4
50s5-26bio6	22.20839923706054	3.57847340637818E-4
50s5-26bio6	22.33199923706055	3.57847340637818E-4
50s5-26bio6	22.455599237060547	3.57847340637818E-4
50s5-26bio6	22.579199237060543	3.57847340637818E-4
50s5-26bio6	22.702799237060546	3.57847340637818E-4
50s5-26bio6	22.826399237060542	3.57847340637818E-4
50s5-26bio6	22.949999237060545	3.57847340637818E-4
