# Supplementary material for: Paleodistribution of Cercidiphyllaceae and Future Habitat Prediction for Cercidiphyllum japonicum Under Climate Change
Source: Ecol Evol. 2026 Jan 19;16(1):e72940. doi: 10.1002/ece3.72940 (PMC12815699; doi:10.1002/ece3.72940)
Supplement: Supplementary file 1 — Data S1: ece372940‐sup‐0001‐supinfo.zip. [file ECE3-16-e72940-s001.zip › 50s-26/plots/连香树_0_50s5-26bio9.dat]

variable	x	y
50s5-26bio9	-29.059999084472658	0.9559764266014099
50s5-26bio9	-28.945759088134768	0.9559764266014099
50s5-26bio9	-28.831519091796878	0.9559764266014099
50s5-26bio9	-28.717279095458984	0.9559764266014099
50s5-26bio9	-28.603039099121094	0.9559764266014099
50s5-26bio9	-28.488799102783204	0.9559764266014099
50s5-26bio9	-28.374559106445314	0.9559764266014099
50s5-26bio9	-28.260319110107424	0.9559764266014099
50s5-26bio9	-28.14607911376953	0.9559764266014099
50s5-26bio9	-28.03183911743164	0.9559764266014099
50s5-26bio9	-27.91759912109375	0.9559764266014099
50s5-26bio9	-27.80335912475586	0.9559764266014099
50s5-26bio9	-27.68911912841797	0.9559764266014099
50s5-26bio9	-27.574879132080078	0.9559764266014099
50s5-26bio9	-27.460639135742188	0.9559764266014099
50s5-26bio9	-27.346399139404298	0.9559764266014099
50s5-26bio9	-27.232159143066408	0.9559764266014099
50s5-26bio9	-27.117919146728518	0.9559764266014099
50s5-26bio9	-27.003679150390624	0.9559764266014099
50s5-26bio9	-26.889439154052734	0.9559764266014099
50s5-26bio9	-26.775199157714844	0.9559764266014099
50s5-26bio9	-26.660959161376955	0.9559764266014099
50s5-26bio9	-26.546719165039065	0.9559764266014099
50s5-26bio9	-26.43247916870117	0.9559764266014099
50s5-26bio9	-26.31823917236328	0.9559764266014099
50s5-26bio9	-26.20399917602539	0.9559764266014099
50s5-26bio9	-26.0897591796875	0.9559764266014099
50s5-26bio9	-25.97551918334961	0.9559764266014099
50s5-26bio9	-25.86127918701172	0.9559764266014099
50s5-26bio9	-25.747039190673828	0.9559764266014099
50s5-26bio9	-25.632799194335938	0.9559764266014099
50s5-26bio9	-25.518559197998048	0.9559764266014099
50s5-26bio9	-25.404319201660158	0.9559764266014099
50s5-26bio9	-25.290079205322268	0.9559764266014099
50s5-26bio9	-25.175839208984375	0.9559764266014099
50s5-26bio9	-25.061599212646485	0.9559764266014099
50s5-26bio9	-24.947359216308595	0.9559764266014099
50s5-26bio9	-24.833119219970705	0.9559764266014099
50s5-26bio9	-24.718879223632815	0.9559764266014099
50s5-26bio9	-24.604639227294925	0.9559764266014099
50s5-26bio9	-24.49039923095703	0.9559764266014099
50s5-26bio9	-24.37615923461914	0.9559764266014099
50s5-26bio9	-24.26191923828125	0.9559089541435242
50s5-26bio9	-24.14767924194336	0.9557057023048401
50s5-26bio9	-24.03343924560547	0.9555010795593262
50s5-26bio9	-23.919199249267578	0.9552951455116272
50s5-26bio9	-23.804959252929688	0.9550877809524536
50s5-26bio9	-23.690719256591798	0.954879105091095
50s5-26bio9	-23.576479260253908	0.9546690583229065
50s5-26bio9	-23.462239263916018	0.9544575810432434
50s5-26bio9	-23.347999267578125	0.9542447328567505
50s5-26bio9	-23.233759271240235	0.9540305137634277
50s5-26bio9	-23.119519274902345	0.9538148045539856
50s5-26bio9	-23.005279278564455	0.9535977244377136
50s5-26bio9	-22.891039282226565	0.953379213809967
50s5-26bio9	-22.77679928588867	0.9531592130661011
50s5-26bio9	-22.66255928955078	0.9529377818107605
50s5-26bio9	-22.54831929321289	0.9527148604393005
50s5-26bio9	-22.434079296875	0.952490508556366
50s5-26bio9	-22.31983930053711	0.9522646069526672
50s5-26bio9	-22.205599304199218	0.9520372748374939
50s5-26bio9	-22.091359307861328	0.9518083930015564
50s5-26bio9	-21.97711931152344	0.9515779614448547
50s5-26bio9	-21.86287931518555	0.9513460397720337
50s5-26bio9	-21.74863931884766	0.9511125683784485
50s5-26bio9	-21.634399322509765	0.9508775472640991
50s5-26bio9	-21.520159326171875	0.9506409764289856
50s5-26bio9	-21.405919329833985	0.9504027962684631
50s5-26bio9	-21.291679333496095	0.9501630663871765
50s5-26bio9	-21.177439337158205	0.949921727180481
50s5-26bio9	-21.063199340820315	0.9496787786483765
50s5-26bio9	-20.948959344482425	0.9494341611862183
50s5-26bio9	-20.83471934814453	0.9491879940032959
50s5-26bio9	-20.72047935180664	0.9489401578903198
50s5-26bio9	-20.60623935546875	0.94869065284729
50s5-26bio9	-20.49199935913086	0.9484394788742065
50s5-26bio9	-20.377759362792972	0.9481866359710693
50s5-26bio9	-20.26351936645508	0.9479321241378784
50s5-26bio9	-20.14927937011719	0.947675883769989
50s5-26bio9	-20.0350393737793	0.9474179148674011
50s5-26bio9	-19.92079937744141	0.9471582174301147
50s5-26bio9	-19.80655938110352	0.9468968510627747
50s5-26bio9	-19.692319384765625	0.9466336965560913
50s5-26bio9	-19.578079388427735	0.9463687539100647
50s5-26bio9	-19.463839392089845	0.9461020231246948
50s5-26bio9	-19.349599395751955	0.9458335638046265
50s5-26bio9	-19.235359399414065	0.9455632567405701
50s5-26bio9	-19.12111940307617	0.9452911615371704
50s5-26bio9	-19.006879406738282	0.9450172781944275
50s5-26bio9	-18.892639410400392	0.9447414875030518
50s5-26bio9	-18.778399414062502	0.944463849067688
50s5-26bio9	-18.664159417724612	0.944184422492981
50s5-26bio9	-18.54991942138672	0.9439030289649963
50s5-26bio9	-18.43567942504883	0.9436197876930237
50s5-26bio9	-18.32143942871094	0.9433346390724182
50s5-26bio9	-18.20719943237305	0.9430475831031799
50s5-26bio9	-18.09295943603516	0.9427585601806641
50s5-26bio9	-17.978719439697265	0.9424676299095154
50s5-26bio9	-17.864479443359375	0.9421746730804443
50s5-26bio9	-17.750239447021485	0.9418798089027405
50s5-26bio9	-17.635999450683595	0.9415829181671143
50s5-26bio9	-17.521759454345705	0.9412840604782104
50s5-26bio9	-17.407519458007812	0.9409831762313843
50s5-26bio9	-17.293279461669922	0.9406802654266357
50s5-26bio9	-17.179039465332032	0.9403752684593201
50s5-26bio9	-17.064799468994142	0.940068244934082
50s5-26bio9	-16.950559472656252	0.9397591948509216
50s5-26bio9	-16.83631947631836	0.9394479990005493
50s5-26bio9	-16.72207947998047	0.9391347169876099
50s5-26bio9	-16.60783948364258	0.9388192892074585
50s5-26bio9	-16.49359948730469	0.93850177526474
50s5-26bio9	-16.3793594909668	0.9381820559501648
50s5-26bio9	-16.265119494628905	0.9378602504730225
50s5-26bio9	-16.15087949829102	0.9375361800193787
50s5-26bio9	-16.036639501953125	0.937209963798523
50s5-26bio9	-15.922399505615235	0.9368815422058105
50s5-26bio9	-15.808159509277344	0.9365509152412415
50s5-26bio9	-15.693919512939454	0.9362180233001709
50s5-26bio9	-15.579679516601564	0.9358828663825989
50s5-26bio9	-15.465439520263672	0.9355454444885254
50s5-26bio9	-15.351199523925782	0.9352056980133057
50s5-26bio9	-15.23695952758789	0.9348636865615845
50s5-26bio9	-15.12271953125	0.934519350528717
50s5-26bio9	-15.00847953491211	0.9341726899147034
50s5-26bio9	-14.89423953857422	0.9338236451148987
50s5-26bio9	-14.779999542236329	0.9334722757339478
50s5-26bio9	-14.665759545898437	0.933118462562561
50s5-26bio9	-14.551519549560547	0.9327622652053833
50s5-26bio9	-14.437279553222657	0.9324036836624146
50s5-26bio9	-14.323039556884767	0.93204265832901
50s5-26bio9	-14.208799560546876	0.9316791296005249
50s5-26bio9	-14.094559564208984	0.931313157081604
50s5-26bio9	-13.980319567871094	0.9309446811676025
50s5-26bio9	-13.866079571533204	0.9305737614631653
50s5-26bio9	-13.751839575195314	0.9302002191543579
50s5-26bio9	-13.637599578857424	0.9298242330551147
50s5-26bio9	-13.52335958251953	0.9294456243515015
50s5-26bio9	-13.40911958618164	0.9290644526481628
50s5-26bio9	-13.29487958984375	0.9286806583404541
50s5-26bio9	-13.18063959350586	0.92829430103302
50s5-26bio9	-13.06639959716797	0.927905261516571
50s5-26bio9	-12.952159600830079	0.927513599395752
50s5-26bio9	-12.837919604492189	0.927119255065918
50s5-26bio9	-12.723679608154299	0.9263637065887451
50s5-26bio9	-12.609439611816406	0.9253765940666199
50s5-26bio9	-12.495199615478516	0.9243765473365784
50s5-26bio9	-12.380959619140626	0.9233635067939758
50s5-26bio9	-12.266719622802736	0.9223372936248779
50s5-26bio9	-12.152479626464846	0.9212977290153503
50s5-26bio9	-12.038239630126952	0.9202446937561035
50s5-26bio9	-11.923999633789062	0.9191780686378479
50s5-26bio9	-11.809759637451172	0.9180976152420044
50s5-26bio9	-11.695519641113282	0.9170032143592834
50s5-26bio9	-11.581279644775393	0.9158946871757507
50s5-26bio9	-11.467039648437499	0.9147719740867615
50s5-26bio9	-11.352799652099609	0.9136348366737366
50s5-26bio9	-11.23855965576172	0.9124831557273865
50s5-26bio9	-11.12431965942383	0.9113167524337769
50s5-26bio9	-11.01007966308594	0.9101354479789734
50s5-26bio9	-10.895839666748046	0.9089391827583313
50s5-26bio9	-10.78159967041016	0.9077276587486267
50s5-26bio9	-10.667359674072266	0.9065008163452148
50s5-26bio9	-10.553119677734376	0.9052584767341614
50s5-26bio9	-10.438879681396486	0.904000461101532
50s5-26bio9	-10.324639685058592	0.9027265906333923
50s5-26bio9	-10.210399688720706	0.9014367461204529
50s5-26bio9	-10.096159692382813	0.9001307487487793
50s5-26bio9	-9.981919696044923	0.8988084197044373
50s5-26bio9	-9.867679699707033	0.8974695801734924
50s5-26bio9	-9.75343970336914	0.8961141705513
50s5-26bio9	-9.639199707031253	0.8947418928146362
50s5-26bio9	-9.52495971069336	0.8933526873588562
50s5-26bio9	-9.41071971435547	0.8919463753700256
50s5-26bio9	-9.29647971801758	0.8905227184295654
50s5-26bio9	-9.182239721679686	0.889081597328186
50s5-26bio9	-9.0679997253418	0.8876228928565979
50s5-26bio9	-8.953759729003906	0.8861464262008667
50s5-26bio9	-8.83951973266602	0.8846519589424133
50s5-26bio9	-8.725279736328126	0.8831393718719482
50s5-26bio9	-8.611039739990233	0.8816085457801819
50s5-26bio9	-8.496799743652346	0.8800592422485352
50s5-26bio9	-8.382559747314453	0.8784913420677185
50s5-26bio9	-8.268319750976566	0.8769047260284424
50s5-26bio9	-8.154079754638673	0.8752991557121277
50s5-26bio9	-8.03983975830078	0.8736745119094849
50s5-26bio9	-7.925599761962893	0.8720306158065796
50s5-26bio9	-7.811359765624999	0.8703673481941223
50s5-26bio9	-7.697119769287113	0.8686845302581787
50s5-26bio9	-7.582879772949219	0.8669819235801697
50s5-26bio9	-7.468639776611326	0.8652595281600952
50s5-26bio9	-7.3543997802734395	0.8635170459747314
50s5-26bio9	-7.240159783935546	0.8617544174194336
50s5-26bio9	-7.125919787597656	0.8599714040756226
50s5-26bio9	-7.011679791259766	0.8581679463386536
50s5-26bio9	-6.897439794921873	0.8563438057899475
50s5-26bio9	-6.783199798583986	0.8544989228248596
50s5-26bio9	-6.668959802246093	0.8526331186294556
50s5-26bio9	-6.554719805908203	0.850746214389801
50s5-26bio9	-6.440479809570313	0.8488380312919617
50s5-26bio9	-6.326239813232419	0.8469085693359375
50s5-26bio9	-6.211999816894533	0.8449575901031494
50s5-26bio9	-6.0977598205566395	0.8429849147796631
50s5-26bio9	-5.9835198242187495	0.8409904837608337
50s5-26bio9	-5.86927982788086	0.8389741778373718
50s5-26bio9	-5.75503983154297	0.836935818195343
50s5-26bio9	-5.64079983520508	0.8348752856254578
50s5-26bio9	-5.526559838867186	0.8327924013137817
50s5-26bio9	-5.412319842529296	0.8306871652603149
50s5-26bio9	-5.298079846191406	0.8285593390464783
50s5-26bio9	-5.183839849853516	0.8264089226722717
50s5-26bio9	-5.069599853515626	0.8242356777191162
50s5-26bio9	-4.955359857177733	0.8220395445823669
50s5-26bio9	-4.841119860839843	0.8198204636573792
50s5-26bio9	-4.726879864501953	0.8175782561302185
50s5-26bio9	-4.612639868164063	0.8153128623962402
50s5-26bio9	-4.498399871826173	0.8130241632461548
50s5-26bio9	-4.38415987548828	0.8107120990753174
50s5-26bio9	-4.26991987915039	0.8083765506744385
50s5-26bio9	-4.1556798828125	0.8060174584388733
50s5-26bio9	-4.04143988647461	0.8036347031593323
50s5-26bio9	-3.9271998901367198	0.8012282252311707
50s5-26bio9	-3.81295989379883	0.7987979650497437
50s5-26bio9	-3.6987198974609363	0.7963438630104065
50s5-26bio9	-3.5844799011230464	0.7938657999038696
50s5-26bio9	-3.4702399047851564	0.7913637161254883
50s5-26bio9	-3.3559999084472665	0.7888376712799072
50s5-26bio9	-3.2417599121093765	0.7862874865531921
50s5-26bio9	-3.127519915771483	0.7837132215499878
50s5-26bio9	-3.013279919433593	0.7811147570610046
50s5-26bio9	-2.899039923095703	0.7784920930862427
50s5-26bio9	-2.784799926757813	0.7758451700210571
50s5-26bio9	-2.6705599304199232	0.773173987865448
50s5-26bio9	-2.5563199340820297	0.7704786062240601
50s5-26bio9	-2.44207993774414	0.7677589058876038
50s5-26bio9	-2.32783994140625	0.7650148868560791
50s5-26bio9	-2.21359994506836	0.7622466087341309
50s5-26bio9	-2.09935994873047	0.759454071521759
50s5-26bio9	-1.9851199523925764	0.7566372752189636
50s5-26bio9	-1.8708799560546865	0.7537962794303894
50s5-26bio9	-1.7566399597167965	0.7509310245513916
50s5-26bio9	-1.6423999633789066	0.748041570186615
50s5-26bio9	-1.5281599670410166	0.7451280355453491
50s5-26bio9	-1.4139199707031231	0.7421903610229492
50s5-26bio9	-1.2996799743652367	0.7392287254333496
50s5-26bio9	-1.1854399780273432	0.7362430691719055
50s5-26bio9	-1.0711999816894533	0.7332335114479065
50s5-26bio9	-0.9569599853515633	0.7302001118659973
50s5-26bio9	-0.8427199890136698	0.7271430492401123
50s5-26bio9	-0.7284799926757834	0.7240622639656067
50s5-26bio9	-0.61423999633789	0.7209579944610596
50s5-26bio9	-0.5	0.717830240726471
50s5-26bio9	-0.38576000366211005	0.7146791815757751
50s5-26bio9	-0.27152000732421655	0.7115049362182617
50s5-26bio9	-0.15728001098633015	0.7083076238632202
50s5-26bio9	-0.04304001464843665	0.7050873637199402
50s5-26bio9	0.0711999816894533	0.701844334602356
50s5-26bio9	0.18543997802734324	0.6985786557197571
50s5-26bio9	0.29967997436523675	0.6952905654907227
50s5-26bio9	0.41391997070312314	0.6919801235198975
50s5-26bio9	0.5281599670410166	0.6886476278305054
50s5-26bio9	0.6423999633789066	0.6852931976318359
50s5-26bio9	0.7566399597167965	0.6819170117378235
50s5-26bio9	0.87087995605469	0.6785193681716919
50s5-26bio9	0.9851199523925764	0.6751003861427307
50s5-26bio9	1.09935994873047	0.671660304069519
50s5-26bio9	1.2135999450683563	0.6681994199752808
50s5-26bio9	1.3278399414062498	0.6647179126739502
50s5-26bio9	1.4420799377441433	0.6612160205841064
50s5-26bio9	1.5563199340820297	0.6576940417289734
50s5-26bio9	1.6705599304199232	0.6541522741317749
50s5-26bio9	1.7847999267578096	0.6505908966064453
50s5-26bio9	1.8990399230957031	0.6470102667808533
50s5-26bio9	2.0132799194335966	0.6434106230735779
50s5-26bio9	2.127519915771483	0.639792263507843
50s5-26bio9	2.2417599121093765	0.6361555457115173
50s5-26bio9	2.355999908447263	0.6325008273124695
50s5-26bio9	2.4702399047851564	0.6288282871246338
50s5-26bio9	2.58447990112305	0.6251384019851685
50s5-26bio9	2.6987198974609363	0.6214314103126526
50s5-26bio9	2.81295989379883	0.6177076697349548
50s5-26bio9	2.927199890136716	0.6139676570892334
50s5-26bio9	3.041439886474606	0.6102116107940674
50s5-26bio9	3.1556798828124997	0.6064398884773254
50s5-26bio9	3.269919879150393	0.6026529669761658
50s5-26bio9	3.3841598754882796	0.598851203918457
50s5-26bio9	3.498399871826173	0.5950349569320679
50s5-26bio9	3.6126398681640595	0.5912046432495117
50s5-26bio9	3.726879864501953	0.5873607397079468
50s5-26bio9	3.8411198608398465	0.5835035443305969
50s5-26bio9	3.955359857177733	0.5796335935592651
50s5-26bio9	4.069599853515626	0.5757512450218201
50s5-26bio9	4.183839849853513	0.5718569159507751
50s5-26bio9	4.298079846191406	0.5679511427879333
50s5-26bio9	4.4123198425293	0.5640343427658081
50s5-26bio9	4.526559838867186	0.5601068735122681
50s5-26bio9	4.64079983520508	0.556169331073761
50s5-26bio9	4.755039831542966	0.5522221326828003
50s5-26bio9	4.86927982788086	0.5482656955718994
50s5-26bio9	4.983519824218753	0.5443006157875061
50s5-26bio9	5.0977598205566395	0.540327250957489
50s5-26bio9	5.211999816894533	0.5363461375236511
50s5-26bio9	5.326239813232419	0.5323578119277954
50s5-26bio9	5.440479809570313	0.5283627510070801
50s5-26bio9	5.554719805908206	0.5243613719940186
50s5-26bio9	5.668959802246093	0.5203543305397034
50s5-26bio9	5.783199798583986	0.5163419842720032
50s5-26bio9	5.897439794921873	0.5123249292373657
50s5-26bio9	6.011679791259766	0.5083036422729492
50s5-26bio9	6.12591978759766	0.5042786598205566
50s5-26bio9	6.240159783935546	0.500250518321991
50s5-26bio9	6.3543997802734395	0.4962197244167328
50s5-26bio9	6.468639776611326	0.4921868145465851
50s5-26bio9	6.582879772949219	0.48815229535102844
50s5-26bio9	6.697119769287113	0.48411667346954346
50s5-26bio9	6.811359765624999	0.4800805151462555
50s5-26bio9	6.925599761962886	0.47604432702064514
50s5-26bio9	7.039839758300779	0.47200867533683777
50s5-26bio9	7.154079754638673	0.4679740369319916
50s5-26bio9	7.268319750976566	0.4639410078525543
50s5-26bio9	7.382559747314453	0.4599100649356842
50s5-26bio9	7.496799743652339	0.4558817744255066
50s5-26bio9	7.6110397399902325	0.4518566429615021
50s5-26bio9	7.725279736328126	0.44783520698547363
50s5-26bio9	7.8395197326660195	0.44381800293922424
50s5-26bio9	7.953759729003906	0.4398055374622345
50s5-26bio9	8.067999725341792	0.435798317193985
50s5-26bio9	8.182239721679686	0.43179693818092346
50s5-26bio9	8.29647971801758	0.42780184745788574
50s5-26bio9	8.410719714355473	0.4238135814666748
50s5-26bio9	8.52495971069336	0.419832706451416
50s5-26bio9	8.639199707031246	0.4158596694469452
50s5-26bio9	8.75343970336914	0.41189494729042053
50s5-26bio9	8.867679699707033	0.4079391360282898
50s5-26bio9	8.981919696044926	0.4039927124977112
50s5-26bio9	9.096159692382813	0.4000560939311981
50s5-26bio9	9.210399688720699	0.39612987637519836
50s5-26bio9	9.324639685058592	0.39221450686454773
50s5-26bio9	9.438879681396486	0.38831040263175964
50s5-26bio9	9.55311967773438	0.38441815972328186
50s5-26bio9	9.667359674072266	0.3805381655693054
50s5-26bio9	9.781599670410152	0.3766708970069885
50s5-26bio9	9.895839666748046	0.37281686067581177
50s5-26bio9	10.01007966308594	0.3689764440059662
50s5-26bio9	10.124319659423833	0.3651500940322876
50s5-26bio9	10.23855965576172	0.361338347196579
50s5-26bio9	10.352799652099606	0.3575415313243866
50s5-26bio9	10.467039648437499	0.35376012325286865
50s5-26bio9	10.581279644775393	0.3499945402145386
50s5-26bio9	10.695519641113286	0.3462451994419098
50s5-26bio9	10.809759637451172	0.34251245856285095
50s5-26bio9	10.923999633789059	0.33879679441452026
50s5-26bio9	11.038239630126952	0.335098534822464
50s5-26bio9	11.152479626464846	0.33141809701919556
50s5-26bio9	11.26671962280274	0.3277558386325836
50s5-26bio9	11.380959619140619	0.3241121470928192
50s5-26bio9	11.495199615478512	0.3204873502254486
50s5-26bio9	11.609439611816406	0.31688180565834045
50s5-26bio9	11.723679608154299	0.3132959008216858
50s5-26bio9	11.837919604492193	0.3097299337387085
50s5-26bio9	11.952159600830072	0.30618417263031006
50s5-26bio9	12.066399597167965	0.3026590347290039
50s5-26bio9	12.180639593505859	0.29915478825569153
50s5-26bio9	12.294879589843752	0.2956717014312744
50s5-26bio9	12.409119586181646	0.2922101318836212
50s5-26bio9	12.523359582519525	0.28877028822898865
50s5-26bio9	12.637599578857419	0.2853524684906006
50s5-26bio9	12.751839575195312	0.2819569706916809
50s5-26bio9	12.866079571533206	0.27858400344848633
50s5-26bio9	12.9803195678711	0.27523380517959595
50s5-26bio9	13.094559564208978	0.27190667390823364
50s5-26bio9	13.208799560546872	0.26860275864601135
50s5-26bio9	13.323039556884765	0.26532232761383057
50s5-26bio9	13.437279553222659	0.262065589427948
50s5-26bio9	13.551519549560552	0.258832722902298
50s5-26bio9	13.665759545898432	0.2556239366531372
50s5-26bio9	13.779999542236325	0.25243937969207764
50s5-26bio9	13.894239538574219	0.24927927553653717
50s5-26bio9	14.008479534912112	0.24614374339580536
50s5-26bio9	14.122719531250006	0.24303293228149414
50s5-26bio9	14.236959527587885	0.23994705080986023
50s5-26bio9	14.351199523925779	0.2368861734867096
50s5-26bio9	14.465439520263672	0.23385043442249298
50s5-26bio9	14.579679516601566	0.23083999752998352
50s5-26bio9	14.693919512939459	0.22785493731498718
50s5-26bio9	14.808159509277345	0.22489532828330994
50s5-26bio9	14.922399505615232	0.2219613492488861
50s5-26bio9	15.036639501953125	0.2190530151128769
50s5-26bio9	15.150879498291019	0.21617040038108826
50s5-26bio9	15.265119494628912	0.21331362426280975
50s5-26bio9	15.379359490966799	0.21048273146152496
50s5-26bio9	15.493599487304685	0.20767773687839508
50s5-26bio9	15.607839483642579	0.20489872992038727
50s5-26bio9	15.722079479980472	0.20214572548866272
50s5-26bio9	15.836319476318366	0.19941873848438263
50s5-26bio9	15.950559472656252	0.19671784341335297
50s5-26bio9	16.06479946899414	0.19404299557209015
50s5-26bio9	16.179039465332032	0.19139426946640015
50s5-26bio9	16.293279461669925	0.188771590590477
50s5-26bio9	16.40751945800782	0.18617497384548187
50s5-26bio9	16.521759454345705	0.18360446393489838
50s5-26bio9	16.63599945068359	0.18105995655059814
50s5-26bio9	16.750239447021485	0.17854146659374237
50s5-26bio9	16.86447944335938	0.17604899406433105
50s5-26bio9	16.978719439697265	0.17358241975307465
50s5-26bio9	17.09295943603516	0.17114172875881195
50s5-26bio9	17.207199432373045	0.16872692108154297
50s5-26bio9	17.32143942871094	0.16633786261081696
50s5-26bio9	17.435679425048832	0.1639745533466339
50s5-26bio9	17.54991942138672	0.1616368442773819
50s5-26bio9	17.664159417724612	0.15932472050189972
50s5-26bio9	17.7783994140625	0.1570381224155426
50s5-26bio9	17.892639410400392	0.15477688610553741
50s5-26bio9	18.006879406738285	0.15254096686840057
50s5-26bio9	18.12111940307617	0.1503302901983261
50s5-26bio9	18.235359399414065	0.1481446921825409
50s5-26bio9	18.34959939575195	0.14598411321640015
50s5-26bio9	18.463839392089845	0.1438484638929367
50s5-26bio9	18.57807938842774	0.14173755049705505
50s5-26bio9	18.692319384765625	0.1396513134241104
50s5-26bio9	18.80655938110352	0.13758964836597443
50s5-26bio9	18.920799377441405	0.13555236160755157
50s5-26bio9	19.0350393737793	0.1335393488407135
50s5-26bio9	19.149279370117192	0.13155052065849304
50s5-26bio9	19.26351936645508	0.12958566844463348
50s5-26bio9	19.377759362792972	0.12764468789100647
50s5-26bio9	19.49199935913086	0.12572744488716125
50s5-26bio9	19.60623935546875	0.12383375316858292
50s5-26bio9	19.720479351806645	0.12196347862482071
50s5-26bio9	19.83471934814453	0.12011650204658508
50s5-26bio9	19.948959344482425	0.11829259991645813
50s5-26bio9	20.06319934082031	0.1164916530251503
50s5-26bio9	20.177439337158205	0.11471351236104965
50s5-26bio9	20.2916793334961	0.11295796930789948
50s5-26bio9	20.405919329833985	0.11122488230466843
50s5-26bio9	20.52015932617188	0.10951410233974457
50s5-26bio9	20.634399322509765	0.10782541334629059
50s5-26bio9	20.74863931884766	0.10615865886211395
50s5-26bio9	20.862879315185552	0.10451369732618332
50s5-26bio9	20.97711931152344	0.10289029777050018
50s5-26bio9	21.09135930786133	0.10128830373287201
50s5-26bio9	21.205599304199218	0.09970756620168686
50s5-26bio9	21.31983930053711	0.09814785420894623
50s5-26bio9	21.434079296874998	0.09660900384187698
50s5-26bio9	21.54831929321289	0.09509085863828659
50s5-26bio9	21.662559289550785	0.09359318763017654
50s5-26bio9	21.77679928588867	0.09211582690477371
50s5-26bio9	21.891039282226565	0.09065860509872437
50s5-26bio9	22.00527927856445	0.08922130614519119
50s5-26bio9	22.119519274902345	0.08780374377965927
50s5-26bio9	22.23375927124024	0.08640576899051666
50s5-26bio9	22.347999267578125	0.08502713590860367
50s5-26bio9	22.462239263916018	0.08366770297288895
50s5-26bio9	22.576479260253905	0.0823272317647934
50s5-26bio9	22.690719256591798	0.08100555837154388
50s5-26bio9	22.80495925292969	0.07970251888036728
50s5-26bio9	22.919199249267578	0.07841786742210388
50s5-26bio9	23.03343924560547	0.07715144008398056
50s5-26bio9	23.147679241943358	0.07590306550264359
50s5-26bio9	23.26191923828125	0.07467251271009445
50s5-26bio9	23.376159234619145	0.07426625490188599
50s5-26bio9	23.49039923095703	0.07426625490188599
50s5-26bio9	23.604639227294925	0.07426625490188599
50s5-26bio9	23.71887922363281	0.07426625490188599
50s5-26bio9	23.833119219970705	0.07426625490188599
50s5-26bio9	23.947359216308598	0.07426625490188599
50s5-26bio9	24.061599212646485	0.07426625490188599
50s5-26bio9	24.175839208984378	0.07426625490188599
50s5-26bio9	24.290079205322264	0.07426625490188599
50s5-26bio9	24.404319201660158	0.07426625490188599
50s5-26bio9	24.51855919799805	0.07426625490188599
50s5-26bio9	24.632799194335938	0.07426625490188599
50s5-26bio9	24.74703919067383	0.07426625490188599
50s5-26bio9	24.861279187011718	0.07426625490188599
50s5-26bio9	24.97551918334961	0.07426625490188599
50s5-26bio9	25.089759179687505	0.07426625490188599
50s5-26bio9	25.20399917602539	0.07426625490188599
50s5-26bio9	25.318239172363285	0.07426625490188599
50s5-26bio9	25.43247916870117	0.07426625490188599
50s5-26bio9	25.546719165039065	0.07426625490188599
50s5-26bio9	25.660959161376958	0.07426625490188599
50s5-26bio9	25.775199157714844	0.07426625490188599
50s5-26bio9	25.88943915405273	0.07426625490188599
50s5-26bio9	26.003679150390624	0.07426625490188599
50s5-26bio9	26.117919146728518	0.07426625490188599
50s5-26bio9	26.23215914306641	0.07426625490188599
50s5-26bio9	26.346399139404298	0.07426625490188599
50s5-26bio9	26.460639135742184	0.07426625490188599
50s5-26bio9	26.574879132080078	0.07426625490188599
50s5-26bio9	26.68911912841797	0.07426625490188599
50s5-26bio9	26.803359124755865	0.07426625490188599
50s5-26bio9	26.91759912109375	0.07426625490188599
50s5-26bio9	27.031839117431637	0.07426625490188599
50s5-26bio9	27.14607911376953	0.07426625490188599
50s5-26bio9	27.260319110107424	0.07426625490188599
50s5-26bio9	27.374559106445318	0.07426625490188599
50s5-26bio9	27.488799102783204	0.07426625490188599
50s5-26bio9	27.60303909912109	0.07426625490188599
50s5-26bio9	27.717279095458984	0.07426625490188599
50s5-26bio9	27.831519091796878	0.07426625490188599
50s5-26bio9	27.94575908813477	0.07426625490188599
50s5-26bio9	28.059999084472658	0.07426625490188599
