# Supplementary material for: Paleodistribution of Cercidiphyllaceae and Future Habitat Prediction for Cercidiphyllum japonicum Under Climate Change
Source: Ecol Evol. 2026 Jan 19;16(1):e72940. doi: 10.1002/ece3.72940 (PMC12815699; doi:10.1002/ece3.72940)
Supplement: Supplementary file 1 — Data S1: ece372940‐sup‐0001‐supinfo.zip. [file ECE3-16-e72940-s001.zip › 50s-26/plots/连香树_0_50s5-26bio9_only.dat]

variable	x	y
50s5-26bio9	-29.059999084472658	5.326892349444279E-8
50s5-26bio9	-28.945759088134768	5.326892349444279E-8
50s5-26bio9	-28.831519091796878	5.326892349444279E-8
50s5-26bio9	-28.717279095458984	5.326892349444279E-8
50s5-26bio9	-28.603039099121094	5.326892349444279E-8
50s5-26bio9	-28.488799102783204	5.326892349444279E-8
50s5-26bio9	-28.374559106445314	5.326892349444279E-8
50s5-26bio9	-28.260319110107424	5.326892349444279E-8
50s5-26bio9	-28.14607911376953	5.326892349444279E-8
50s5-26bio9	-28.03183911743164	5.326892349444279E-8
50s5-26bio9	-27.91759912109375	5.326892349444279E-8
50s5-26bio9	-27.80335912475586	5.326892349444279E-8
50s5-26bio9	-27.68911912841797	5.326892349444279E-8
50s5-26bio9	-27.574879132080078	5.326892349444279E-8
50s5-26bio9	-27.460639135742188	5.326892349444279E-8
50s5-26bio9	-27.346399139404298	5.326892349444279E-8
50s5-26bio9	-27.232159143066408	5.326892349444279E-8
50s5-26bio9	-27.117919146728518	5.326892349444279E-8
50s5-26bio9	-27.003679150390624	5.326892349444279E-8
50s5-26bio9	-26.889439154052734	5.326892349444279E-8
50s5-26bio9	-26.775199157714844	5.326892349444279E-8
50s5-26bio9	-26.660959161376955	5.326892349444279E-8
50s5-26bio9	-26.546719165039065	5.326892349444279E-8
50s5-26bio9	-26.43247916870117	5.326892349444279E-8
50s5-26bio9	-26.31823917236328	5.326892349444279E-8
50s5-26bio9	-26.20399917602539	5.326892349444279E-8
50s5-26bio9	-26.0897591796875	5.326892349444279E-8
50s5-26bio9	-25.97551918334961	5.326892349444279E-8
50s5-26bio9	-25.86127918701172	5.326892349444279E-8
50s5-26bio9	-25.747039190673828	5.326892349444279E-8
50s5-26bio9	-25.632799194335938	5.326892349444279E-8
50s5-26bio9	-25.518559197998048	5.326892349444279E-8
50s5-26bio9	-25.404319201660158	5.326892349444279E-8
50s5-26bio9	-25.290079205322268	5.326892349444279E-8
50s5-26bio9	-25.175839208984375	5.326892349444279E-8
50s5-26bio9	-25.061599212646485	5.326892349444279E-8
50s5-26bio9	-24.947359216308595	5.326892349444279E-8
50s5-26bio9	-24.833119219970705	5.326892349444279E-8
50s5-26bio9	-24.718879223632815	5.326892349444279E-8
50s5-26bio9	-24.604639227294925	5.326892349444279E-8
50s5-26bio9	-24.49039923095703	5.326892349444279E-8
50s5-26bio9	-24.37615923461914	5.326892349444279E-8
50s5-26bio9	-24.26191923828125	5.535331482064976E-8
50s5-26bio9	-24.14767924194336	6.209485547969962E-8
50s5-26bio9	-24.03343924560547	6.963396970149915E-8
50s5-26bio9	-23.919199249267578	7.806240631680339E-8
50s5-26bio9	-23.804959252929688	8.748166635541565E-8
50s5-26bio9	-23.690719256591798	9.800442768437279E-8
50s5-26bio9	-23.576479260253908	1.0975632136478453E-7
50s5-26bio9	-23.462239263916018	1.2287620165807311E-7
50s5-26bio9	-23.347999267578125	1.3751800054251362E-7
50s5-26bio9	-23.233759271240235	1.5385319329652702E-7
50s5-26bio9	-23.119519274902345	1.7207074165526137E-7
50s5-26bio9	-23.005279278564455	1.9238123627474124E-7
50s5-26bio9	-22.891039282226565	2.1501699620785075E-7
50s5-26bio9	-22.77679928588867	2.402350673946785E-7
50s5-26bio9	-22.66255928955078	2.6832134381038486E-7
50s5-26bio9	-22.54831929321289	2.9959073799545877E-7
50s5-26bio9	-22.434079296875	3.343914443121321E-7
50s5-26bio9	-22.31983930053711	3.7311014011720545E-7
50s5-26bio9	-22.205599304199218	4.161724689311086E-7
50s5-26bio9	-22.091359307861328	4.6404829845414497E-7
50s5-26bio9	-21.97711931152344	5.172591954760719E-7
50s5-26bio9	-21.86287931518555	5.763782837675535E-7
50s5-26bio9	-21.74863931884766	6.420377189897408E-7
50s5-26bio9	-21.634399322509765	7.149384941840253E-7
50s5-26bio9	-21.520159326171875	7.958498713378503E-7
50s5-26bio9	-21.405919329833985	8.85619613200106E-7
50s5-26bio9	-21.291679333496095	9.851864888332784E-7
50s5-26bio9	-21.177439337158205	1.0955798188660992E-6
50s5-26bio9	-21.063199340820315	1.2179324357930454E-6
50s5-26bio9	-20.948959344482425	1.3534976233131601E-6
50s5-26bio9	-20.83471934814453	1.5036479226182564E-6
50s5-26bio9	-20.72047935180664	1.6698921854185755E-6
50s5-26bio9	-20.60623935546875	1.8538979702498182E-6
50s5-26bio9	-20.49199935913086	2.0574893824232277E-6
50s5-26bio9	-20.377759362792972	2.282669129272108E-6
50s5-26bio9	-20.26351936645508	2.5316485334769823E-6
50s5-26bio9	-20.14927937011719	2.8068438950867858E-6
50s5-26bio9	-20.0350393737793	3.1109047995414585E-6
50s5-26bio9	-19.92079937744141	3.4467536806914723E-6
50s5-26bio9	-19.80655938110352	3.817579909082269E-6
50s5-26bio9	-19.692319384765625	4.226877535984386E-6
50s5-26bio9	-19.578079388427735	4.678496225096751E-6
50s5-26bio9	-19.463839392089845	5.1766314754786436E-6
50s5-26bio9	-19.349599395751955	5.725874416384613E-6
50s5-26bio9	-19.235359399414065	6.331279109872412E-6
50s5-26bio9	-19.12111940307617	6.9983466346457135E-6
50s5-26bio9	-19.006879406738282	7.733089660177939E-6
50s5-26bio9	-18.892639410400392	8.54212157719303E-6
50s5-26bio9	-18.778399414062502	9.432628758077044E-6
50s5-26bio9	-18.664159417724612	1.0412460142106283E-5
50s5-26bio9	-18.54991942138672	1.1490237739053555E-5
50s5-26bio9	-18.43567942504883	1.2675322068389505E-5
50s5-26bio9	-18.32143942871094	1.3977922208141536E-5
50s5-26bio9	-18.20719943237305	1.5409241314046085E-5
50s5-26bio9	-18.09295943603516	1.698139931249898E-5
50s5-26bio9	-17.978719439697265	1.8707713024923578E-5
50s5-26bio9	-17.864479443359375	2.0602608856279403E-5
50s5-26bio9	-17.750239447021485	2.2681790142087266E-5
50s5-26bio9	-17.635999450683595	2.4962462703115307E-5
50s5-26bio9	-17.521759454345705	2.7463242076919414E-5
50s5-26bio9	-17.407519458007812	3.0204369977582246E-5
50s5-26bio9	-17.293279461669922	3.320799442008138E-5
50s5-26bio9	-17.179039465332032	3.649806239991449E-5
50s5-26bio9	-17.064799468994142	4.010056727565825E-5
50s5-26bio9	-16.950559472656252	4.404393257573247E-5
50s5-26bio9	-16.83631947631836	4.8358844651374966E-5
50s5-26bio9	-16.72207947998047	5.307857281877659E-5
50s5-26bio9	-16.60783948364258	5.823946776217781E-5
50s5-26bio9	-16.49359948730469	6.3880710513331E-5
50s5-26bio9	-16.3793594909668	7.00447490089573E-5
50s5-26bio9	-16.265119494628905	7.677789108129218E-5
50s5-26bio9	-16.15087949829102	8.412999886786565E-5
50s5-26bio9	-16.036639501953125	9.215502359438688E-5
50s5-26bio9	-15.922399505615235	1.0091176955029368E-4
50s5-26bio9	-15.808159509277344	1.1046339204767719E-4
50s5-26bio9	-15.693919512939454	1.2087854702258483E-4
50s5-26bio9	-15.579679516601564	1.3223112910054624E-4
50s5-26bio9	-15.465439520263672	1.4460127567872405E-4
50s5-26bio9	-15.351199523925782	1.5807557792868465E-4
50s5-26bio9	-15.23695952758789	1.727471681078896E-4
50s5-26bio9	-15.12271953125	1.8871694919653237E-4
50s5-26bio9	-15.00847953491211	2.0609381317626685E-4
50s5-26bio9	-14.89423953857422	2.249947574455291E-4
50s5-26bio9	-14.779999542236329	2.4554634001106024E-4
50s5-26bio9	-14.665759545898437	2.6788507238961756E-4
50s5-26bio9	-14.551519549560547	2.9215728864073753E-4
50s5-26bio9	-14.437279553222657	3.185212262906134E-4
50s5-26bio9	-14.323039556884767	3.4714702633209527E-4
50s5-26bio9	-14.208799560546876	3.7821795558556914E-4
50s5-26bio9	-14.094559564208984	4.119303193874657E-4
50s5-26bio9	-13.980319567871094	4.4849590631201863E-4
50s5-26bio9	-13.866079571533204	4.881424247287214E-4
50s5-26bio9	-13.751839575195314	5.31113357283175E-4
50s5-26bio9	-13.637599578857424	5.776712205260992E-4
50s5-26bio9	-13.52335958251953	6.280977395363152E-4
50s5-26bio9	-13.40911958618164	6.826938479207456E-4
50s5-26bio9	-13.29487958984375	7.417834713123739E-4
50s5-26bio9	-13.18063959350586	8.057139348238707E-4
50s5-26bio9	-13.06639959716797	8.748556720092893E-4
50s5-26bio9	-12.952159600830079	9.496069396845996E-4
50s5-26bio9	-12.837919604492189	0.001030394108965993
50s5-26bio9	-12.723679608154299	0.001117671374231577
50s5-26bio9	-12.609439611816406	0.0012119263410568237
50s5-26bio9	-12.495199615478516	0.0013136803172528744
50s5-26bio9	-12.380959619140626	0.0014234879054129124
50s5-26bio9	-12.266719622802736	0.0015419434057548642
50s5-26bio9	-12.152479626464846	0.001669681747443974
50s5-26bio9	-12.038239630126952	0.0018073769751936197
50s5-26bio9	-11.923999633789062	0.0019557506311684847
50s5-26bio9	-11.809759637451172	0.002115570940077305
50s5-26bio9	-11.695519641113282	0.002287657465785742
50s5-26bio9	-11.581279644775393	0.0024728786665946245
50s5-26bio9	-11.467039648437499	0.00267216213978827
50s5-26bio9	-11.352799652099609	0.002886495552957058
50s5-26bio9	-11.23855965576172	0.0031169226858764887
50s5-26bio9	-11.12431965942383	0.0033645580988377333
50s5-26bio9	-11.01007966308594	0.0036305852700024843
50s5-26bio9	-10.895839666748046	0.0039162528701126575
50s5-26bio9	-10.78159967041016	0.004222892690449953
50s5-26bio9	-10.667359674072266	0.00455191545188427
50s5-26bio9	-10.553119677734376	0.0049048070795834064
50s5-26bio9	-10.438879681396486	0.005283149424940348
50s5-26bio9	-10.324639685058592	0.00568861560896039
50s5-26bio9	-10.210399688720706	0.006122963968664408
50s5-26bio9	-10.096159692382813	0.006588061805814505
50s5-26bio9	-9.981919696044923	0.007085880730301142
50s5-26bio9	-9.867679699707033	0.0076184882782399654
50s5-26bio9	-9.75343970336914	0.008188075385987759
50s5-26bio9	-9.639199707031253	0.008796949870884418
50s5-26bio9	-9.52495971069336	0.009447525255382061
50s5-26bio9	-9.41071971435547	0.010142354294657707
50s5-26bio9	-9.29647971801758	0.010884112678468227
50s5-26bio9	-9.182239721679686	0.011675616726279259
50s5-26bio9	-9.0679997253418	0.012519797310233116
50s5-26bio9	-8.953759729003906	0.013419744558632374
50s5-26bio9	-8.83951973266602	0.014378695748746395
50s5-26bio9	-8.725279736328126	0.015400007367134094
50s5-26bio9	-8.611039739990233	0.016487209126353264
50s5-26bio9	-8.496799743652346	0.017643988132476807
50s5-26bio9	-8.382559747314453	0.018874147906899452
50s5-26bio9	-8.268319750976566	0.02018168196082115
50s5-26bio9	-8.154079754638673	0.021570738404989243
50s5-26bio9	-8.03983975830078	0.02304558828473091
50s5-26bio9	-7.925599761962893	0.024610696360468864
50s5-26bio9	-7.811359765624999	0.026270650327205658
50s5-26bio9	-7.697119769287113	0.028030218556523323
50s5-26bio9	-7.582879772949219	0.02989429421722889
50s5-26bio9	-7.468639776611326	0.03186791390180588
50s5-26bio9	-7.3543997802734395	0.03395627439022064
50s5-26bio9	-7.240159783935546	0.03616467863321304
50s5-26bio9	-7.125919787597656	0.03849858045578003
50s5-26bio9	-7.011679791259766	0.04096351936459541
50s5-26bio9	-6.897439794921873	0.04356514662504196
50s5-26bio9	-6.783199798583986	0.0463092215359211
50s5-26bio9	-6.668959802246093	0.04920155555009842
50s5-26bio9	-6.554719805908203	0.052248015999794006
50s5-26bio9	-6.440479809570313	0.055454548448324203
50s5-26bio9	-6.326239813232419	0.05882708728313446
50s5-26bio9	-6.211999816894533	0.06237155199050903
50s5-26bio9	-6.0977598205566395	0.06609389185905457
50s5-26bio9	-5.9835198242187495	0.06999994069337845
50s5-26bio9	-5.86927982788086	0.07409552484750748
50s5-26bio9	-5.75503983154297	0.07838629931211472
50s5-26bio9	-5.64079983520508	0.08287778496742249
50s5-26bio9	-5.526559838867186	0.08757539838552475
50s5-26bio9	-5.412319842529296	0.09248426556587219
50s5-26bio9	-5.298079846191406	0.09760928153991699
50s5-26bio9	-5.183839849853516	0.10295512527227402
50s5-26bio9	-5.069599853515626	0.1085260733962059
50s5-26bio9	-4.955359857177733	0.11432606726884842
50s5-26bio9	-4.841119860839843	0.12035868316888809
50s5-26bio9	-4.726879864501953	0.12662698328495026
50s5-26bio9	-4.612639868164063	0.1331336349248886
50s5-26bio9	-4.498399871826173	0.1398807168006897
50s5-26bio9	-4.38415987548828	0.1468697339296341
50s5-26bio9	-4.26991987915039	0.1541016697883606
50s5-26bio9	-4.1556798828125	0.16157683730125427
50s5-26bio9	-4.04143988647461	0.1692948192358017
50s5-26bio9	-3.9271998901367198	0.17725461721420288
50s5-26bio9	-3.81295989379883	0.18545442819595337
50s5-26bio9	-3.6987198974609363	0.1938917189836502
50s5-26bio9	-3.5844799011230464	0.20256322622299194
50s5-26bio9	-3.4702399047851564	0.21146486699581146
50s5-26bio9	-3.3559999084472665	0.22059178352355957
50s5-26bio9	-3.2417599121093765	0.229938343167305
50s5-26bio9	-3.127519915771483	0.23949813842773438
50s5-26bio9	-3.013279919433593	0.2492639273405075
50s5-26bio9	-2.899039923095703	0.2592277526855469
50s5-26bio9	-2.784799926757813	0.26938095688819885
50s5-26bio9	-2.6705599304199232	0.27971401810646057
50s5-26bio9	-2.5563199340820297	0.2902168929576874
50s5-26bio9	-2.44207993774414	0.3008788526058197
50s5-26bio9	-2.32783994140625	0.31168851256370544
50s5-26bio9	-2.21359994506836	0.3226339519023895
50s5-26bio9	-2.09935994873047	0.33370280265808105
50s5-26bio9	-1.9851199523925764	0.3448822796344757
50s5-26bio9	-1.8708799560546865	0.35615912079811096
50s5-26bio9	-1.7566399597167965	0.3675198554992676
50s5-26bio9	-1.6423999633789066	0.37895074486732483
50s5-26bio9	-1.5281599670410166	0.3904377818107605
50s5-26bio9	-1.4139199707031231	0.40196701884269714
50s5-26bio9	-1.2996799743652367	0.4135243892669678
50s5-26bio9	-1.1854399780273432	0.4250958263874054
50s5-26bio9	-1.0711999816894533	0.43666747212409973
50s5-26bio9	-0.9569599853515633	0.4482255280017853
50s5-26bio9	-0.8427199890136698	0.4597564935684204
50s5-26bio9	-0.7284799926757834	0.4712471663951874
50s5-26bio9	-0.61423999633789	0.4826846420764923
50s5-26bio9	-0.5	0.49405649304389954
50s5-26bio9	-0.38576000366211005	0.505350649356842
50s5-26bio9	-0.27152000732421655	0.5165556073188782
50s5-26bio9	-0.15728001098633015	0.5276604294776917
50s5-26bio9	-0.04304001464843665	0.5386545658111572
50s5-26bio9	0.0711999816894533	0.5495282411575317
50s5-26bio9	0.18543997802734324	0.5602721571922302
50s5-26bio9	0.29967997436523675	0.5708777904510498
50s5-26bio9	0.41391997070312314	0.5813370943069458
50s5-26bio9	0.5281599670410166	0.5916427969932556
50s5-26bio9	0.6423999633789066	0.6017882227897644
50s5-26bio9	0.7566399597167965	0.6117672324180603
50s5-26bio9	0.87087995605469	0.6215745806694031
50s5-26bio9	0.9851199523925764	0.6312054395675659
50s5-26bio9	1.09935994873047	0.6406556963920593
50s5-26bio9	1.2135999450683563	0.649921715259552
50s5-26bio9	1.3278399414062498	0.6590006351470947
50s5-26bio9	1.4420799377441433	0.6643059849739075
50s5-26bio9	1.5563199340820297	0.6639190316200256
50s5-26bio9	1.6705599304199232	0.6628615260124207
50s5-26bio9	1.7847999267578096	0.6617273092269897
50s5-26bio9	1.8990399230957031	0.6605160236358643
50s5-26bio9	2.0132799194335966	0.6592273116111755
50s5-26bio9	2.127519915771483	0.6578607559204102
50s5-26bio9	2.2417599121093765	0.6564159989356995
50s5-26bio9	2.355999908447263	0.6548925042152405
50s5-26bio9	2.4702399047851564	0.6532899141311646
50s5-26bio9	2.58447990112305	0.6516077518463135
50s5-26bio9	2.6987198974609363	0.6497951745986938
50s5-26bio9	2.81295989379883	0.6471360325813293
50s5-26bio9	2.927199890136716	0.6443908214569092
50s5-26bio9	3.041439886474606	0.6415590047836304
50s5-26bio9	3.1556798828124997	0.6386399269104004
50s5-26bio9	3.269919879150393	0.6356328725814819
50s5-26bio9	3.3841598754882796	0.6325372457504272
50s5-26bio9	3.498399871826173	0.6293524503707886
50s5-26bio9	3.6126398681640595	0.6260778903961182
50s5-26bio9	3.726879864501953	0.6227129697799683
50s5-26bio9	3.8411198608398465	0.6192570924758911
50s5-26bio9	3.955359857177733	0.6157097816467285
50s5-26bio9	4.069599853515626	0.6120704412460327
50s5-26bio9	4.183839849853513	0.6083387136459351
50s5-26bio9	4.298079846191406	0.6045141220092773
50s5-26bio9	4.4123198425293	0.6005962491035461
50s5-26bio9	4.526559838867186	0.5965847373008728
50s5-26bio9	4.64079983520508	0.5924793481826782
50s5-26bio9	4.755039831542966	0.5882797837257385
50s5-26bio9	4.86927982788086	0.5839858055114746
50s5-26bio9	4.983519824218753	0.5795973539352417
50s5-26bio9	5.0977598205566395	0.5751144289970398
50s5-26bio9	5.211999816894533	0.5705368518829346
50s5-26bio9	5.326239813232419	0.5658648610115051
50s5-26bio9	5.440479809570313	0.5610985159873962
50s5-26bio9	5.554719805908206	0.5562381744384766
50s5-26bio9	5.668959802246093	0.5512840151786804
50s5-26bio9	5.783199798583986	0.5462366342544556
50s5-26bio9	5.897439794921873	0.5410963892936707
50s5-26bio9	6.011679791259766	0.535863995552063
50s5-26bio9	6.12591978759766	0.5305402278900146
50s5-26bio9	6.240159783935546	0.5251258015632629
50s5-26bio9	6.3543997802734395	0.5196218490600586
50s5-26bio9	6.468639776611326	0.514029324054718
50s5-26bio9	6.582879772949219	0.5083494782447815
50s5-26bio9	6.697119769287113	0.5025836229324341
50s5-26bio9	6.811359765624999	0.49673327803611755
50s5-26bio9	6.925599761962886	0.49080002307891846
50s5-26bio9	7.039839758300779	0.4847855865955353
50s5-26bio9	7.154079754638673	0.4786919057369232
50s5-26bio9	7.268319750976566	0.47252097725868225
50s5-26bio9	7.382559747314453	0.4662749469280243
50s5-26bio9	7.496799743652339	0.45995619893074036
50s5-26bio9	7.6110397399902325	0.4535672068595886
50s5-26bio9	7.725279736328126	0.4471105635166168
50s5-26bio9	7.8395197326660195	0.4397628903388977
50s5-26bio9	7.953759729003906	0.4301691949367523
50s5-26bio9	8.067999725341792	0.42054593563079834
50s5-26bio9	8.182239721679686	0.4109015464782715
50s5-26bio9	8.29647971801758	0.40124449133872986
50s5-26bio9	8.410719714355473	0.39158371090888977
50s5-26bio9	8.52495971069336	0.3819279670715332
50s5-26bio9	8.639199707031246	0.37228623032569885
50s5-26bio9	8.75343970336914	0.3626674711704254
50s5-26bio9	8.867679699707033	0.3530808687210083
50s5-26bio9	8.981919696044926	0.343535453081131
50s5-26bio9	9.096159692382813	0.334040105342865
50s5-26bio9	9.210399688720699	0.32460397481918335
50s5-26bio9	9.324639685058592	0.31523582339286804
50s5-26bio9	9.438879681396486	0.3059442341327667
50s5-26bio9	9.55311967773438	0.296737939119339
50s5-26bio9	9.667359674072266	0.28762510418891907
50s5-26bio9	9.781599670410152	0.27861374616622925
50s5-26bio9	9.895839666748046	0.26971182227134705
50s5-26bio9	10.01007966308594	0.260926753282547
50s5-26bio9	10.124319659423833	0.2522656321525574
50s5-26bio9	10.23855965576172	0.2437354028224945
50s5-26bio9	10.352799652099606	0.23534248769283295
50s5-26bio9	10.467039648437499	0.22709283232688904
50s5-26bio9	10.581279644775393	0.2189922332763672
50s5-26bio9	10.695519641113286	0.21104583144187927
50s5-26bio9	10.809759637451172	0.20325833559036255
50s5-26bio9	10.923999633789059	0.19563421607017517
50s5-26bio9	11.038239630126952	0.18817727267742157
50s5-26bio9	11.152479626464846	0.18089093267917633
50s5-26bio9	11.26671962280274	0.17377811670303345
50s5-26bio9	11.380959619140619	0.16684143245220184
50s5-26bio9	11.495199615478512	0.1600828915834427
50s5-26bio9	11.609439611816406	0.15350402891635895
50s5-26bio9	11.723679608154299	0.14710615575313568
50s5-26bio9	11.837919604492193	0.1408899426460266
50s5-26bio9	11.952159600830072	0.1348557025194168
50s5-26bio9	12.066399597167965	0.12900343537330627
50s5-26bio9	12.180639593505859	0.1233326643705368
50s5-26bio9	12.294879589843752	0.11784252524375916
50s5-26bio9	12.409119586181646	0.11253195255994797
50s5-26bio9	12.523359582519525	0.10739940404891968
50s5-26bio9	12.637599578857419	0.10244303941726685
50s5-26bio9	12.751839575195312	0.0976608619093895
50s5-26bio9	12.866079571533206	0.09305047243833542
50s5-26bio9	12.9803195678711	0.0886092260479927
50s5-26bio9	13.094559564208978	0.0843343734741211
50s5-26bio9	13.208799560546872	0.08022285997867584
50s5-26bio9	13.323039556884765	0.0762714296579361
50s5-26bio9	13.437279553222659	0.07247676700353622
50s5-26bio9	13.551519549560552	0.06883533298969269
50s5-26bio9	13.665759545898432	0.06534348428249359
50s5-26bio9	13.779999542236325	0.0619974322617054
50s5-26bio9	13.894239538574219	0.058793410658836365
50s5-26bio9	14.008479534912112	0.055727485567331314
50s5-26bio9	14.122719531250006	0.05279567092657089
50s5-26bio9	14.236959527587885	0.049994029104709625
50s5-26bio9	14.351199523925779	0.047318506985902786
50s5-26bio9	14.465439520263672	0.044765058904886246
50s5-26bio9	14.579679516601566	0.04232970252633095
50s5-26bio9	14.693919512939459	0.04000840708613396
50s5-26bio9	14.808159509277345	0.037797167897224426
50s5-26bio9	14.922399505615232	0.03569206967949867
50s5-26bio9	15.036639501953125	0.033689189702272415
50s5-26bio9	15.150879498291019	0.03178465738892555
50s5-26bio9	15.265119494628912	0.029974719509482384
50s5-26bio9	15.379359490966799	0.028255628421902657
50s5-26bio9	15.493599487304685	0.026623716577887535
50s5-26bio9	15.607839483642579	0.025075437501072884
50s5-26bio9	15.722079479980472	0.02360728196799755
50s5-26bio9	15.836319476318366	0.0222158320248127
50s5-26bio9	15.950559472656252	0.02089778706431389
50s5-26bio9	16.06479946899414	0.019649898633360863
50s5-26bio9	16.179039465332032	0.018469059839844704
50s5-26bio9	16.293279461669925	0.017352189868688583
50s5-26bio9	16.40751945800782	0.01629636064171791
50s5-26bio9	16.521759454345705	0.015298738144338131
50s5-26bio9	16.63599945068359	0.014356535859405994
50s5-26bio9	16.750239447021485	0.013467111624777317
50s5-26bio9	16.86447944335938	0.012627914547920227
50s5-26bio9	16.978719439697265	0.011836448684334755
50s5-26bio9	17.09295943603516	0.01109035313129425
50s5-26bio9	17.207199432373045	0.010387356393039227
50s5-26bio9	17.32143942871094	0.009725241921842098
50s5-26bio9	17.435679425048832	0.009101929143071175
50s5-26bio9	17.54991942138672	0.008515381254255772
50s5-26bio9	17.664159417724612	0.007963678799569607
50s5-26bio9	17.7783994140625	0.007444981951266527
50s5-26bio9	17.892639410400392	0.006957506760954857
50s5-26bio9	18.006879406738285	0.006499575451016426
50s5-26bio9	18.12111940307617	0.00606958381831646
50s5-26bio9	18.235359399414065	0.005665981210768223
50s5-26bio9	18.34959939575195	0.005287309177219868
50s5-26bio9	18.463839392089845	0.00493217958137393
50s5-26bio9	18.57807938842774	0.004599251318722963
50s5-26bio9	18.692319384765625	0.004287267569452524
50s5-26bio9	18.80655938110352	0.003995032049715519
50s5-26bio9	18.920799377441405	0.00372139411047101
50s5-26bio9	19.0350393737793	0.0034652752801775932
50s5-26bio9	19.149279370117192	0.0032256520353257656
50s5-26bio9	19.26351936645508	0.0030015415977686644
50s5-26bio9	19.377759362792972	0.0027920242864638567
50s5-26bio9	19.49199935913086	0.002596228616312146
50s5-26bio9	19.60623935546875	0.00241331965662539
50s5-26bio9	19.720479351806645	0.002242517890408635
50s5-26bio9	19.83471934814453	0.0020830845460295677
50s5-26bio9	19.948959344482425	0.0019343142630532384
50s5-26bio9	20.06319934082031	0.0017955488292500377
50s5-26bio9	20.177439337158205	0.001666165771894157
50s5-26bio9	20.2916793334961	0.0015455718385055661
50s5-26bio9	20.405919329833985	0.0014332137070596218
50s5-26bio9	20.52015932617188	0.0013285694876685739
50s5-26bio9	20.634399322509765	0.0012311424361541867
50s5-26bio9	20.74863931884766	0.0011404696851968765
50s5-26bio9	20.862879315185552	0.0010561152594164014
50s5-26bio9	20.97711931152344	9.776653023436666E-4
50s5-26bio9	21.09135930786133	9.047342464327812E-4
50s5-26bio9	21.205599304199218	8.369596907868981E-4
50s5-26bio9	21.31983930053711	7.739978609606624E-4
50s5-26bio9	21.434079296874998	7.155292551033199E-4
50s5-26bio9	21.54831929321289	6.612537545152009E-4
50s5-26bio9	21.662559289550785	6.108871893957257E-4
50s5-26bio9	21.77679928588867	5.641656462103128E-4
50s5-26bio9	21.891039282226565	5.2084174240008E-4
50s5-26bio9	22.00527927856445	4.8068136675283313E-4
50s5-26bio9	22.119519274902345	4.434676084201783E-4
50s5-26bio9	22.23375927124024	4.089971771463752E-4
50s5-26bio9	22.347999267578125	3.770781331695616E-4
50s5-26bio9	22.462239263916018	3.475332341622561E-4
50s5-26bio9	22.576479260253905	3.201946965418756E-4
50s5-26bio9	22.690719256591798	2.9490722226910293E-4
50s5-26bio9	22.80495925292969	2.715256414376199E-4
50s5-26bio9	22.919199249267578	2.499132533557713E-4
50s5-26bio9	23.03343924560547	2.299436164321378E-4
50s5-26bio9	23.147679241943358	2.1149872918613255E-4
50s5-26bio9	23.26191923828125	1.9446761871222407E-4
50s5-26bio9	23.376159234619145	1.8908684432972223E-4
50s5-26bio9	23.49039923095703	1.8908684432972223E-4
50s5-26bio9	23.604639227294925	1.8908684432972223E-4
50s5-26bio9	23.71887922363281	1.8908684432972223E-4
50s5-26bio9	23.833119219970705	1.8908684432972223E-4
50s5-26bio9	23.947359216308598	1.8908684432972223E-4
50s5-26bio9	24.061599212646485	1.8908684432972223E-4
50s5-26bio9	24.175839208984378	1.8908684432972223E-4
50s5-26bio9	24.290079205322264	1.8908684432972223E-4
50s5-26bio9	24.404319201660158	1.8908684432972223E-4
50s5-26bio9	24.51855919799805	1.8908684432972223E-4
50s5-26bio9	24.632799194335938	1.8908684432972223E-4
50s5-26bio9	24.74703919067383	1.8908684432972223E-4
50s5-26bio9	24.861279187011718	1.8908684432972223E-4
50s5-26bio9	24.97551918334961	1.8908684432972223E-4
50s5-26bio9	25.089759179687505	1.8908684432972223E-4
50s5-26bio9	25.20399917602539	1.8908684432972223E-4
50s5-26bio9	25.318239172363285	1.8908684432972223E-4
50s5-26bio9	25.43247916870117	1.8908684432972223E-4
50s5-26bio9	25.546719165039065	1.8908684432972223E-4
50s5-26bio9	25.660959161376958	1.8908684432972223E-4
50s5-26bio9	25.775199157714844	1.8908684432972223E-4
50s5-26bio9	25.88943915405273	1.8908684432972223E-4
50s5-26bio9	26.003679150390624	1.8908684432972223E-4
50s5-26bio9	26.117919146728518	1.8908684432972223E-4
50s5-26bio9	26.23215914306641	1.8908684432972223E-4
50s5-26bio9	26.346399139404298	1.8908684432972223E-4
50s5-26bio9	26.460639135742184	1.8908684432972223E-4
50s5-26bio9	26.574879132080078	1.8908684432972223E-4
50s5-26bio9	26.68911912841797	1.8908684432972223E-4
50s5-26bio9	26.803359124755865	1.8908684432972223E-4
50s5-26bio9	26.91759912109375	1.8908684432972223E-4
50s5-26bio9	27.031839117431637	1.8908684432972223E-4
50s5-26bio9	27.14607911376953	1.8908684432972223E-4
50s5-26bio9	27.260319110107424	1.8908684432972223E-4
50s5-26bio9	27.374559106445318	1.8908684432972223E-4
50s5-26bio9	27.488799102783204	1.8908684432972223E-4
50s5-26bio9	27.60303909912109	1.8908684432972223E-4
50s5-26bio9	27.717279095458984	1.8908684432972223E-4
50s5-26bio9	27.831519091796878	1.8908684432972223E-4
50s5-26bio9	27.94575908813477	1.8908684432972223E-4
50s5-26bio9	28.059999084472658	1.8908684432972223E-4
