# Supplementary material for: Paleodistribution of Cercidiphyllaceae and Future Habitat Prediction for Cercidiphyllum japonicum Under Climate Change
Source: Ecol Evol. 2026 Jan 19;16(1):e72940. doi: 10.1002/ece3.72940 (PMC12815699; doi:10.1002/ece3.72940)
Supplement: Supplementary file 1 — Data S1: ece372940‐sup‐0001‐supinfo.zip. [file ECE3-16-e72940-s001.zip › 50s-26/plots/连香树_1_50s5-26bio12.dat]

variable	x	y
50s5-26bio12	-388.2	0.04648241773247719
50s5-26bio12	-378.5952	0.04648241773247719
50s5-26bio12	-368.99039999999997	0.04648241773247719
50s5-26bio12	-359.3856	0.04648241773247719
50s5-26bio12	-349.7808	0.04648241773247719
50s5-26bio12	-340.176	0.04648241773247719
50s5-26bio12	-330.5712	0.04648241773247719
50s5-26bio12	-320.9664	0.04648241773247719
50s5-26bio12	-311.3616	0.04648241773247719
50s5-26bio12	-301.7568	0.04648241773247719
50s5-26bio12	-292.152	0.04648241773247719
50s5-26bio12	-282.5472	0.04648241773247719
50s5-26bio12	-272.9424	0.04648241773247719
50s5-26bio12	-263.3376	0.04648241773247719
50s5-26bio12	-253.7328	0.04648241773247719
50s5-26bio12	-244.128	0.04648241773247719
50s5-26bio12	-234.5232	0.04648241773247719
50s5-26bio12	-224.91840000000002	0.04648241773247719
50s5-26bio12	-215.3136	0.04648241773247719
50s5-26bio12	-205.7088	0.04648241773247719
50s5-26bio12	-196.10399999999998	0.04648241773247719
50s5-26bio12	-186.4992	0.04648241773247719
50s5-26bio12	-176.89440000000002	0.04648241773247719
50s5-26bio12	-167.2896	0.04648241773247719
50s5-26bio12	-157.6848	0.04648241773247719
50s5-26bio12	-148.08	0.04648241773247719
50s5-26bio12	-138.4752	0.04648241773247719
50s5-26bio12	-128.87040000000002	0.04648241773247719
50s5-26bio12	-119.2656	0.04648241773247719
50s5-26bio12	-109.66080000000005	0.04648241773247719
50s5-26bio12	-100.05599999999998	0.04648241773247719
50s5-26bio12	-90.45120000000003	0.04648241773247719
50s5-26bio12	-80.84640000000002	0.04648241773247719
50s5-26bio12	-71.2416	0.04648241773247719
50s5-26bio12	-61.63680000000005	0.04648241773247719
50s5-26bio12	-52.03199999999998	0.04648241773247719
50s5-26bio12	-42.42720000000003	0.04648241773247719
50s5-26bio12	-32.822400000000016	0.04648241773247719
50s5-26bio12	-23.217600000000004	0.04648241773247719
50s5-26bio12	-13.61280000000005	0.04648241773247719
50s5-26bio12	-4.007999999999981	0.04648241773247719
50s5-26bio12	5.596799999999973	0.04648241773247719
50s5-26bio12	15.201599999999985	0.04658692330121994
50s5-26bio12	24.806399999999996	0.047559767961502075
50s5-26bio12	34.41119999999995	0.04908136650919914
50s5-26bio12	44.01599999999996	0.05064905434846878
50s5-26bio12	53.620799999999974	0.05226406827569008
50s5-26bio12	63.225599999999986	0.053927648812532425
50s5-26bio12	72.8304	0.05564107373356819
50s5-26bio12	82.43519999999995	0.05740563943982124
50s5-26bio12	92.03999999999996	0.05922264978289604
50s5-26bio12	101.64479999999998	0.06109344959259033
50s5-26bio12	111.24959999999999	0.06301938742399216
50s5-26bio12	120.8544	0.06500183045864105
50s5-26bio12	130.45919999999995	0.06704217940568924
50s5-26bio12	140.06400000000002	0.06914183497428894
50s5-26bio12	149.66879999999998	0.07130222767591476
50s5-26bio12	159.27360000000004	0.07352478802204132
50s5-26bio12	168.87839999999989	0.0758109763264656
50s5-26bio12	178.48319999999995	0.07816225290298462
50s5-26bio12	188.08800000000002	0.08058009296655655
50s5-26bio12	197.69279999999998	0.08306597918272018
50s5-26bio12	207.29759999999993	0.0856214314699173
50s5-26bio12	216.9023999999999	0.08824791759252548
50s5-26bio12	226.50719999999995	0.09094696491956711
50s5-26bio12	236.11200000000002	0.09372007846832275
50s5-26bio12	245.71679999999998	0.096568763256073
50s5-26bio12	255.32159999999993	0.09949452430009842
50s5-26bio12	264.9263999999999	0.10249888151884079
50s5-26bio12	274.53119999999996	0.1055833101272583
50s5-26bio12	284.136	0.10874932259321213
50s5-26bio12	293.7408	0.11199838668107986
50s5-26bio12	303.34559999999993	0.11533194780349731
50s5-26bio12	312.9503999999999	0.11875146627426147
50s5-26bio12	322.55519999999996	0.12225835770368576
50s5-26bio12	332.16	0.1258540153503418
50s5-26bio12	341.7648	0.1295398324728012
50s5-26bio12	351.36959999999993	0.13331711292266846
50s5-26bio12	360.9743999999999	0.1371871829032898
50s5-26bio12	370.57919999999996	0.1411513090133667
50s5-26bio12	380.184	0.14521069824695587
50s5-26bio12	389.7888	0.14936652779579163
50s5-26bio12	399.39359999999994	0.1536199152469635
50s5-26bio12	408.9983999999999	0.15797194838523865
50s5-26bio12	418.60319999999996	0.16242359578609467
50s5-26bio12	428.2079999999999	0.16697582602500916
50s5-26bio12	437.8128	0.17162948846817017
50s5-26bio12	447.41759999999994	0.17638538777828217
50s5-26bio12	457.0223999999999	0.18124423921108246
50s5-26bio12	466.62719999999996	0.1862066686153412
50s5-26bio12	476.2319999999999	0.19127324223518372
50s5-26bio12	485.8368	0.19644437730312347
50s5-26bio12	495.44159999999994	0.2017204612493515
50s5-26bio12	505.0463999999999	0.2071017175912857
50s5-26bio12	514.6512	0.21258831024169922
50s5-26bio12	524.2559999999999	0.21818025410175323
50s5-26bio12	533.8607999999999	0.2238774597644806
50s5-26bio12	543.4656	0.22967973351478577
50s5-26bio12	553.0703999999998	0.2355867475271225
50s5-26bio12	562.6751999999999	0.24159802496433258
50s5-26bio12	572.28	0.24771302938461304
50s5-26bio12	581.8848	0.253930926322937
50s5-26bio12	591.4895999999999	0.26025092601776123
50s5-26bio12	601.0944	0.2666719853878021
50s5-26bio12	610.6992	0.27319297194480896
50s5-26bio12	620.3039999999999	0.2798125743865967
50s5-26bio12	629.9087999999999	0.2865293323993683
50s5-26bio12	639.5136	0.29334166646003723
50s5-26bio12	649.1183999999998	0.30024778842926025
50s5-26bio12	658.7231999999999	0.30724582076072693
50s5-26bio12	668.328	0.3143336772918701
50s5-26bio12	677.9327999999998	0.3215091824531555
50s5-26bio12	687.5375999999999	0.3287699222564697
50s5-26bio12	697.1424	0.33611342310905457
50s5-26bio12	706.7472	0.34353697299957275
50s5-26bio12	716.3519999999999	0.35103780031204224
50s5-26bio12	725.9567999999997	0.35861295461654663
50s5-26bio12	735.5615999999998	0.36625930666923523
50s5-26bio12	745.1663999999998	0.37397363781929016
50s5-26bio12	754.7711999999999	0.38175255060195923
50s5-26bio12	764.376	0.38959261775016785
50s5-26bio12	773.9807999999998	0.39749014377593994
50s5-26bio12	783.5855999999999	0.40544143319129944
50s5-26bio12	793.1904	0.4134426712989807
50s5-26bio12	802.7951999999998	0.4214898347854614
50s5-26bio12	812.3999999999999	0.4295789301395416
50s5-26bio12	822.0047999999997	0.43770578503608704
50s5-26bio12	831.6095999999998	0.4458662271499634
50s5-26bio12	841.2143999999998	0.4540559649467468
50s5-26bio12	850.8191999999999	0.4622706174850464
50s5-26bio12	860.424	0.47050583362579346
50s5-26bio12	870.0287999999998	0.4787571132183075
50s5-26bio12	879.6335999999999	0.48702001571655273
50s5-26bio12	889.2384	0.49529001116752625
50s5-26bio12	898.8431999999998	0.5035625696182251
50s5-26bio12	908.4479999999999	0.5118331909179688
50s5-26bio12	918.0527999999997	0.5200973749160767
50s5-26bio12	927.6575999999998	0.5283505320549011
50s5-26bio12	937.2623999999998	0.5365882515907288
50s5-26bio12	946.8671999999999	0.5448060035705566
50s5-26bio12	956.472	0.5529994368553162
50s5-26bio12	966.0767999999998	0.5611642003059387
50s5-26bio12	975.6815999999999	0.5692960023880005
50s5-26bio12	985.2864	0.5773905515670776
50s5-26bio12	994.8911999999998	0.5854437947273254
50s5-26bio12	1004.4959999999999	0.5934516191482544
50s5-26bio12	1014.1007999999997	0.6014100909233093
50s5-26bio12	1023.7055999999998	0.6093153357505798
50s5-26bio12	1033.3103999999998	0.6171635389328003
50s5-26bio12	1042.9152	0.6249511241912842
50s5-26bio12	1052.52	0.6326746344566345
50s5-26bio12	1062.1247999999998	0.6403305530548096
50s5-26bio12	1071.7296	0.6479158401489258
50s5-26bio12	1081.3344	0.655427098274231
50s5-26bio12	1090.9391999999998	0.6628615856170654
50s5-26bio12	1100.5439999999999	0.6702163219451904
50s5-26bio12	1110.1487999999997	0.6774887442588806
50s5-26bio12	1119.7535999999998	0.6846761703491211
50s5-26bio12	1129.3583999999998	0.6917763948440552
50s5-26bio12	1138.9632	0.6987870335578918
50s5-26bio12	1148.568	0.705706000328064
50s5-26bio12	1158.1727999999998	0.7125314474105835
50s5-26bio12	1167.7776	0.7192615270614624
50s5-26bio12	1177.3824	0.7258947491645813
50s5-26bio12	1186.9871999999998	0.7324294447898865
50s5-26bio12	1196.5919999999996	0.7388644814491272
50s5-26bio12	1206.1967999999997	0.7451985478401184
50s5-26bio12	1215.8015999999998	0.7514306902885437
50s5-26bio12	1225.4063999999998	0.7575599551200867
50s5-26bio12	1235.0112	0.7635856866836548
50s5-26bio12	1244.6159999999998	0.769507110118866
50s5-26bio12	1254.2207999999998	0.7753239870071411
50s5-26bio12	1263.8256	0.7810357809066772
50s5-26bio12	1273.4304	0.7866423726081848
50s5-26bio12	1283.0351999999998	0.7921435236930847
50s5-26bio12	1292.6399999999996	0.7975394129753113
50s5-26bio12	1302.2447999999997	0.8028300404548645
50s5-26bio12	1311.8495999999998	0.808015763759613
50s5-26bio12	1321.4543999999999	0.8130967617034912
50s5-26bio12	1331.0592	0.8180736303329468
50s5-26bio12	1340.6639999999998	0.8229467868804932
50s5-26bio12	1350.2687999999998	0.8277169466018677
50s5-26bio12	1359.8736	0.8323847651481628
50s5-26bio12	1369.4784	0.8369510173797607
50s5-26bio12	1379.0831999999998	0.841416597366333
50s5-26bio12	1388.6879999999996	0.8457823395729065
50s5-26bio12	1398.2927999999997	0.8500493764877319
50s5-26bio12	1407.8975999999998	0.8542186617851257
50s5-26bio12	1417.5023999999999	0.8582913279533386
50s5-26bio12	1427.1072	0.8622685670852661
50s5-26bio12	1436.7119999999998	0.8661516904830933
50s5-26bio12	1446.3167999999998	0.8699417114257812
50s5-26bio12	1455.9216	0.8736401796340942
50s5-26bio12	1465.5264	0.877248227596283
50s5-26bio12	1475.1311999999998	0.8807673454284668
50s5-26bio12	1484.7359999999996	0.8841989040374756
50s5-26bio12	1494.3407999999997	0.8875443339347839
50s5-26bio12	1503.9455999999998	0.8908050060272217
50s5-26bio12	1513.5503999999999	0.893982470035553
50s5-26bio12	1523.1552	0.8970780968666077
50s5-26bio12	1532.7599999999998	0.9000934958457947
50s5-26bio12	1542.3647999999998	0.9030300378799438
50s5-26bio12	1551.9696	0.9058893322944641
50s5-26bio12	1561.5744	0.9086728096008301
50s5-26bio12	1571.1791999999998	0.9113820791244507
50s5-26bio12	1580.7839999999997	0.9140185713768005
50s5-26bio12	1590.3887999999997	0.9165837168693542
50s5-26bio12	1599.9935999999998	0.9190791845321655
50s5-26bio12	1609.5983999999999	0.921506404876709
50s5-26bio12	1619.2032	0.9238668084144592
50s5-26bio12	1628.8079999999998	0.9261619448661804
50s5-26bio12	1638.4127999999998	0.9283932447433472
50s5-26bio12	1648.0176	0.9305621385574341
50s5-26bio12	1657.6224	0.9326701760292053
50s5-26bio12	1667.2272	0.934718668460846
50s5-26bio12	1676.8319999999997	0.9367090463638306
50s5-26bio12	1686.4367999999997	0.9386427402496338
50s5-26bio12	1696.0415999999998	0.9405211210250854
50s5-26bio12	1705.6463999999999	0.9423454999923706
50s5-26bio12	1715.2511999999995	0.9441172480583191
50s5-26bio12	1724.856	0.945837676525116
50s5-26bio12	1734.4607999999996	0.9475080966949463
50s5-26bio12	1744.0655999999997	0.9491297602653503
50s5-26bio12	1753.6703999999997	0.9507039785385132
50s5-26bio12	1763.2751999999998	0.9522318840026855
50s5-26bio12	1772.8799999999999	0.9537147283554077
50s5-26bio12	1782.4848	0.95515376329422
50s5-26bio12	1792.0895999999996	0.9565500617027283
50s5-26bio12	1801.6944	0.9579048156738281
50s5-26bio12	1811.2991999999997	0.9592190980911255
50s5-26bio12	1820.9039999999998	0.9604940414428711
50s5-26bio12	1830.5087999999998	0.9617307782173157
50s5-26bio12	1840.1135999999995	0.9629302024841309
50s5-26bio12	1849.7184	0.9640935063362122
50s5-26bio12	1859.3231999999996	0.9652215838432312
50s5-26bio12	1868.928	0.966315507888794
50s5-26bio12	1878.5327999999997	0.967376172542572
50s5-26bio12	1888.1375999999998	0.9684044718742371
50s5-26bio12	1897.7423999999999	0.9694014191627502
50s5-26bio12	1907.3471999999995	0.9703679084777832
50s5-26bio12	1916.952	0.971304714679718
50s5-26bio12	1926.5567999999996	0.9722127914428711
50s5-26bio12	1936.1615999999997	0.9730929136276245
50s5-26bio12	1945.7663999999997	0.9739459156990051
50s5-26bio12	1955.3711999999998	0.974772572517395
50s5-26bio12	1964.9759999999999	0.9755736589431763
50s5-26bio12	1974.5808	0.976349949836731
50s5-26bio12	1984.1855999999996	0.9771021008491516
50s5-26bio12	1993.7903999999996	0.9778308868408203
50s5-26bio12	2003.3951999999997	0.9785369634628296
50s5-26bio12	2012.9999999999998	0.9792211055755615
50s5-26bio12	2022.6047999999998	0.9798838496208191
50s5-26bio12	2032.2095999999995	0.9805258512496948
50s5-26bio12	2041.8144	0.9811477661132812
50s5-26bio12	2051.4192	0.9817501902580261
50s5-26bio12	2061.0240000000003	0.9823337197303772
50s5-26bio12	2070.6288	0.9828989505767822
50s5-26bio12	2080.2336	0.9834463596343994
50s5-26bio12	2089.8384	0.9839765429496765
50s5-26bio12	2099.4431999999997	0.9844602346420288
50s5-26bio12	2109.0480000000002	0.9845953583717346
50s5-26bio12	2118.6528	0.9847292900085449
50s5-26bio12	2128.2576	0.9848620891571045
50s5-26bio12	2137.8624	0.9849937558174133
50s5-26bio12	2147.4672	0.9851242899894714
50s5-26bio12	2157.072	0.9852536916732788
50s5-26bio12	2166.6768	0.9853819608688354
50s5-26bio12	2176.2816	0.9855091571807861
50s5-26bio12	2185.8864	0.9856352806091309
50s5-26bio12	2195.4912	0.9857603311538696
50s5-26bio12	2205.096	0.9858842492103577
50s5-26bio12	2214.7008	0.9860071539878845
50s5-26bio12	2224.3055999999997	0.9861289858818054
50s5-26bio12	2233.9104	0.9862498044967651
50s5-26bio12	2243.5152	0.9863695502281189
50s5-26bio12	2253.1200000000003	0.9864882826805115
50s5-26bio12	2262.7248	0.9866059422492981
50s5-26bio12	2272.3296	0.9867226481437683
50s5-26bio12	2281.9344	0.9868383407592773
50s5-26bio12	2291.5391999999997	0.9869530200958252
50s5-26bio12	2301.1440000000002	0.9870667457580566
50s5-26bio12	2310.7488	0.9871794581413269
50s5-26bio12	2320.3536	0.9872912168502808
50s5-26bio12	2329.9584	0.9874020218849182
50s5-26bio12	2339.5632	0.9875118732452393
50s5-26bio12	2349.168	0.9876207709312439
50s5-26bio12	2358.7728	0.9877287745475769
50s5-26bio12	2368.3776	0.9878357648849487
50s5-26bio12	2377.9824	0.9879418611526489
50s5-26bio12	2387.5872	0.9880470633506775
50s5-26bio12	2397.192	0.9881513714790344
50s5-26bio12	2406.7968	0.9882547855377197
50s5-26bio12	2416.4015999999997	0.9883572459220886
50s5-26bio12	2426.0064	0.9884588718414307
50s5-26bio12	2435.6112	0.9885596036911011
50s5-26bio12	2445.2160000000003	0.9886595010757446
50s5-26bio12	2454.8208	0.9887585043907166
50s5-26bio12	2464.4256	0.9888566136360168
50s5-26bio12	2474.0304	0.9889539480209351
50s5-26bio12	2483.6351999999997	0.9890503883361816
50s5-26bio12	2493.2400000000002	0.9891460537910461
50s5-26bio12	2502.8448	0.989240825176239
50s5-26bio12	2512.4496	0.9893348217010498
50s5-26bio12	2522.0544	0.9894279837608337
50s5-26bio12	2531.6592	0.9895203709602356
50s5-26bio12	2541.264	0.9896119236946106
50s5-26bio12	2550.8688	0.9897027015686035
50s5-26bio12	2560.4736	0.9897927045822144
50s5-26bio12	2570.0784	0.9898819327354431
50s5-26bio12	2579.6832	0.989970326423645
50s5-26bio12	2589.288	0.9900580048561096
50s5-26bio12	2598.8928	0.9901449680328369
50s5-26bio12	2608.4975999999997	0.9902310967445374
50s5-26bio12	2618.1024	0.9903165102005005
50s5-26bio12	2627.7072	0.9904012084007263
50s5-26bio12	2637.3120000000004	0.9904851317405701
50s5-26bio12	2646.9168	0.9905683994293213
50s5-26bio12	2656.5216	0.9906508922576904
50s5-26bio12	2666.1264	0.9907326698303223
50s5-26bio12	2675.7311999999997	0.9908137321472168
50s5-26bio12	2685.3360000000002	0.990894079208374
50s5-26bio12	2694.9408	0.9909737706184387
50s5-26bio12	2704.5456	0.9910527467727661
50s5-26bio12	2714.1504	0.991131067276001
50s5-26bio12	2723.7552	0.9912086725234985
50s5-26bio12	2733.3599999999997	0.9912856221199036
50s5-26bio12	2742.9648	0.9913619160652161
50s5-26bio12	2752.5696	0.991437554359436
50s5-26bio12	2762.1744	0.9915124773979187
50s5-26bio12	2771.7792	0.9915868043899536
50s5-26bio12	2781.3839999999996	0.991660475730896
50s5-26bio12	2790.9888	0.9917334914207458
50s5-26bio12	2800.5935999999997	0.991805911064148
50s5-26bio12	2810.1984	0.9918776750564575
50s5-26bio12	2819.8032	0.9919487833976746
50s5-26bio12	2829.408	0.9920192956924438
50s5-26bio12	2839.0128	0.9920892119407654
50s5-26bio12	2848.6175999999996	0.9921585321426392
50s5-26bio12	2858.2224	0.9922271966934204
50s5-26bio12	2867.8271999999997	0.9922953248023987
50s5-26bio12	2877.432	0.9923627972602844
50s5-26bio12	2887.0368	0.9924269318580627
50s5-26bio12	2896.6416	0.9924798607826233
50s5-26bio12	2906.2464	0.9925324320793152
50s5-26bio12	2915.8512	0.9925845861434937
50s5-26bio12	2925.4559999999997	0.9926364421844482
50s5-26bio12	2935.0608	0.9926878809928894
50s5-26bio12	2944.6656	0.9927390217781067
50s5-26bio12	2954.2704	0.9927898049354553
50s5-26bio12	2963.8752	0.9928401708602905
50s5-26bio12	2973.4799999999996	0.9928902387619019
50s5-26bio12	2983.0848	0.9929399490356445
50s5-26bio12	2992.6895999999997	0.9929893016815186
50s5-26bio12	3002.2944	0.9930383563041687
50s5-26bio12	3011.8992	0.9930869936943054
50s5-26bio12	3021.504	0.9931353330612183
50s5-26bio12	3031.1088	0.9931833744049072
50s5-26bio12	3040.7135999999996	0.9932310581207275
50s5-26bio12	3050.3184	0.9932783842086792
50s5-26bio12	3059.9231999999997	0.993325412273407
50s5-26bio12	3069.528	0.9933720827102661
50s5-26bio12	3079.1328	0.9934184551239014
50s5-26bio12	3088.7376	0.993464469909668
50s5-26bio12	3098.3424	0.9935101866722107
50s5-26bio12	3107.9472	0.9935556054115295
50s5-26bio12	3117.5519999999997	0.9936006665229797
50s5-26bio12	3127.1568	0.993645429611206
50s5-26bio12	3136.7616	0.9936898946762085
50s5-26bio12	3146.3664	0.9937340617179871
50s5-26bio12	3155.9712	0.9937779307365417
50s5-26bio12	3165.5759999999996	0.9938214421272278
50s5-26bio12	3175.1808	0.9938647150993347
50s5-26bio12	3184.7855999999997	0.993907630443573
50s5-26bio12	3194.3904	0.9939502477645874
50s5-26bio12	3203.9952	0.9939926266670227
50s5-26bio12	3213.6	0.9940346479415894
50s5-26bio12	3223.2048	0.9940764307975769
50s5-26bio12	3232.8095999999996	0.9941178560256958
50s5-26bio12	3242.4144	0.9941590428352356
50s5-26bio12	3252.0191999999997	0.9941999316215515
50s5-26bio12	3261.624	0.9942405223846436
50s5-26bio12	3271.2288	0.9942808747291565
50s5-26bio12	3280.8336	0.9943209290504456
50s5-26bio12	3290.4384	0.9943606853485107
50s5-26bio12	3300.0432	0.994400143623352
50s5-26bio12	3309.6479999999997	0.9944393634796143
50s5-26bio12	3319.2528	0.9944782853126526
50s5-26bio12	3328.8576	0.9945169687271118
50s5-26bio12	3338.4624	0.9945553541183472
50s5-26bio12	3348.0672	0.9945935010910034
50s5-26bio12	3357.6719999999996	0.9946313500404358
50s5-26bio12	3367.2768	0.9946689605712891
50s5-26bio12	3376.8815999999997	0.9947063326835632
50s5-26bio12	3386.4864000000002	0.9947434067726135
50s5-26bio12	3396.0912	0.9947801828384399
50s5-26bio12	3405.696	0.994816780090332
50s5-26bio12	3415.3008	0.9948530793190002
50s5-26bio12	3424.9055999999996	0.9948891401290894
50s5-26bio12	3434.5104	0.9949249625205994
50s5-26bio12	3444.1151999999997	0.9949604868888855
50s5-26bio12	3453.72	0.9949957728385925
50s5-26bio12	3463.3248	0.9950308799743652
50s5-26bio12	3472.9296	0.9950656890869141
50s5-26bio12	3482.5344	0.9951002597808838
50s5-26bio12	3492.1392	0.9951345920562744
50s5-26bio12	3501.7439999999997	0.9951686859130859
50s5-26bio12	3511.3488	0.9952025413513184
50s5-26bio12	3520.9536	0.9952361583709717
50s5-26bio12	3530.5584	0.9952695369720459
50s5-26bio12	3540.1632	0.995302677154541
50s5-26bio12	3549.7679999999996	0.995335578918457
50s5-26bio12	3559.3728	0.9953683018684387
50s5-26bio12	3568.9775999999997	0.9954007863998413
50s5-26bio12	3578.5824000000002	0.99543297290802
50s5-26bio12	3588.1872	0.9954649806022644
50s5-26bio12	3597.792	0.9954968094825745
50s5-26bio12	3607.3968	0.9955283403396606
50s5-26bio12	3617.0015999999996	0.9955596923828125
50s5-26bio12	3626.6064	0.99559086561203
50s5-26bio12	3636.2111999999997	0.9956217408180237
50s5-26bio12	3645.816	0.995652437210083
50s5-26bio12	3655.4208	0.9956828951835632
50s5-26bio12	3665.0256	0.9957131743431091
50s5-26bio12	3674.6304	0.9957432150840759
50s5-26bio12	3684.2352	0.9957730770111084
50s5-26bio12	3693.8399999999997	0.9958027005195618
50s5-26bio12	3703.4448	0.9958321452140808
50s5-26bio12	3713.0495999999994	0.9958614110946655
50s5-26bio12	3722.6544000000004	0.9958903789520264
50s5-26bio12	3732.2591999999995	0.9959192276000977
50s5-26bio12	3741.8639999999996	0.9959478378295898
50s5-26bio12	3751.4687999999996	0.9959762692451477
50s5-26bio12	3761.0735999999997	0.9960044622421265
50s5-26bio12	3770.6784	0.9960324764251709
50s5-26bio12	3780.2832	0.996060311794281
50s5-26bio12	3789.888	0.9960879683494568
50s5-26bio12	3799.4928	0.9961153864860535
50s5-26bio12	3809.0976	0.9961426258087158
50s5-26bio12	3818.702399999999	0.9961696863174438
50s5-26bio12	3828.3071999999993	0.9961965680122375
50s5-26bio12	3837.9120000000003	0.9962232708930969
50s5-26bio12	3847.5168000000003	0.9962497353553772
50s5-26bio12	3857.1215999999995	0.9962760210037231
50s5-26bio12	3866.7263999999996	0.9963021874427795
50s5-26bio12	3876.3311999999996	0.9963281154632568
50s5-26bio12	3885.9360000000006	0.9963538646697998
50s5-26bio12	3895.5407999999998	0.9963794350624084
50s5-26bio12	3905.1456	0.9964048862457275
50s5-26bio12	3914.7504	0.9964300990104675
50s5-26bio12	3924.355199999999	0.9964551329612732
50s5-26bio12	3933.96	0.9964799880981445
50s5-26bio12	3943.5648	0.9965047240257263
50s5-26bio12	3953.1696	0.996529221534729
50s5-26bio12	3962.7743999999993	0.9965535998344421
50s5-26bio12	3972.3791999999994	0.9965777397155762
50s5-26bio12	3981.9840000000004	0.9966017603874207
50s5-26bio12	3991.5888000000004	0.9966256022453308
50s5-26bio12	4001.1935999999996	0.9966493248939514
50s5-26bio12	4010.7983999999997	0.9966728091239929
50s5-26bio12	4020.4031999999997	0.9966806173324585
50s5-26bio12	4030.008	0.9966806173324585
50s5-26bio12	4039.6128	0.9966806173324585
50s5-26bio12	4049.2176	0.9966806173324585
50s5-26bio12	4058.8224	0.9966806173324585
50s5-26bio12	4068.427199999999	0.9966806173324585
50s5-26bio12	4078.032	0.9966806173324585
50s5-26bio12	4087.6368	0.9966806173324585
50s5-26bio12	4097.241599999999	0.9966806173324585
50s5-26bio12	4106.846399999999	0.9966806173324585
50s5-26bio12	4116.4511999999995	0.9966806173324585
50s5-26bio12	4126.0560000000005	0.9966806173324585
50s5-26bio12	4135.6608	0.9966806173324585
50s5-26bio12	4145.2656	0.9966806173324585
50s5-26bio12	4154.8704	0.9966806173324585
50s5-26bio12	4164.4752	0.9966806173324585
50s5-26bio12	4174.08	0.9966806173324585
50s5-26bio12	4183.6848	0.9966806173324585
50s5-26bio12	4193.2896	0.9966806173324585
50s5-26bio12	4202.894399999999	0.9966806173324585
50s5-26bio12	4212.499199999999	0.9966806173324585
50s5-26bio12	4222.104	0.9966806173324585
50s5-26bio12	4231.7088	0.9966806173324585
50s5-26bio12	4241.3135999999995	0.9966806173324585
50s5-26bio12	4250.9184	0.9966806173324585
50s5-26bio12	4260.5232	0.9966806173324585
50s5-26bio12	4270.128000000001	0.9966806173324585
50s5-26bio12	4279.7328	0.9966806173324585
50s5-26bio12	4289.3376	0.9966806173324585
50s5-26bio12	4298.9424	0.9966806173324585
50s5-26bio12	4308.547199999999	0.9966806173324585
50s5-26bio12	4318.152	0.9966806173324585
50s5-26bio12	4327.7568	0.9966806173324585
50s5-26bio12	4337.3616	0.9966806173324585
50s5-26bio12	4346.966399999999	0.9966806173324585
50s5-26bio12	4356.571199999999	0.9966806173324585
50s5-26bio12	4366.176	0.9966806173324585
50s5-26bio12	4375.7807999999995	0.9966806173324585
50s5-26bio12	4385.3856	0.9966806173324585
50s5-26bio12	4394.9904	0.9966806173324585
50s5-26bio12	4404.5952	0.9966806173324585
50s5-26bio12	4414.2	0.9966806173324585
