# Supplementary material for: Paleodistribution of Cercidiphyllaceae and Future Habitat Prediction for Cercidiphyllum japonicum Under Climate Change
Source: Ecol Evol. 2026 Jan 19;16(1):e72940. doi: 10.1002/ece3.72940 (PMC12815699; doi:10.1002/ece3.72940)
Supplement: Supplementary file 1 — Data S1: ece372940‐sup‐0001‐supinfo.zip. [file ECE3-16-e72940-s001.zip › 50s-26/plots/连香树_1_50s5-26bio12_only.dat]

variable	x	y
50s5-26bio12	-388.2	4.431263732840307E-6
50s5-26bio12	-378.5952	4.431263732840307E-6
50s5-26bio12	-368.99039999999997	4.431263732840307E-6
50s5-26bio12	-359.3856	4.431263732840307E-6
50s5-26bio12	-349.7808	4.431263732840307E-6
50s5-26bio12	-340.176	4.431263732840307E-6
50s5-26bio12	-330.5712	4.431263732840307E-6
50s5-26bio12	-320.9664	4.431263732840307E-6
50s5-26bio12	-311.3616	4.431263732840307E-6
50s5-26bio12	-301.7568	4.431263732840307E-6
50s5-26bio12	-292.152	4.431263732840307E-6
50s5-26bio12	-282.5472	4.431263732840307E-6
50s5-26bio12	-272.9424	4.431263732840307E-6
50s5-26bio12	-263.3376	4.431263732840307E-6
50s5-26bio12	-253.7328	4.431263732840307E-6
50s5-26bio12	-244.128	4.431263732840307E-6
50s5-26bio12	-234.5232	4.431263732840307E-6
50s5-26bio12	-224.91840000000002	4.431263732840307E-6
50s5-26bio12	-215.3136	4.431263732840307E-6
50s5-26bio12	-205.7088	4.431263732840307E-6
50s5-26bio12	-196.10399999999998	4.431263732840307E-6
50s5-26bio12	-186.4992	4.431263732840307E-6
50s5-26bio12	-176.89440000000002	4.431263732840307E-6
50s5-26bio12	-167.2896	4.431263732840307E-6
50s5-26bio12	-157.6848	4.431263732840307E-6
50s5-26bio12	-148.08	4.431263732840307E-6
50s5-26bio12	-138.4752	4.431263732840307E-6
50s5-26bio12	-128.87040000000002	4.431263732840307E-6
50s5-26bio12	-119.2656	4.431263732840307E-6
50s5-26bio12	-109.66080000000005	4.431263732840307E-6
50s5-26bio12	-100.05599999999998	4.431263732840307E-6
50s5-26bio12	-90.45120000000003	4.431263732840307E-6
50s5-26bio12	-80.84640000000002	4.431263732840307E-6
50s5-26bio12	-71.2416	4.431263732840307E-6
50s5-26bio12	-61.63680000000005	4.431263732840307E-6
50s5-26bio12	-52.03199999999998	4.431263732840307E-6
50s5-26bio12	-42.42720000000003	4.431263732840307E-6
50s5-26bio12	-32.822400000000016	4.431263732840307E-6
50s5-26bio12	-23.217600000000004	4.431263732840307E-6
50s5-26bio12	-13.61280000000005	4.431263732840307E-6
50s5-26bio12	-4.007999999999981	4.431263732840307E-6
50s5-26bio12	5.596799999999973	4.431263732840307E-6
50s5-26bio12	15.201599999999985	4.717825049738167E-6
50s5-26bio12	24.806399999999996	5.693567345588235E-6
50s5-26bio12	34.41119999999995	6.871111963846488E-6
50s5-26bio12	44.01599999999996	8.292194252135232E-6
50s5-26bio12	53.620799999999974	1.0007182027038652E-5
50s5-26bio12	63.225599999999986	1.2076858183718286E-5
50s5-26bio12	72.8304	1.4574576198356226E-5
50s5-26bio12	82.43519999999995	1.758886173774954E-5
50s5-26bio12	92.03999999999996	2.1226540411589667E-5
50s5-26bio12	101.64479999999998	2.5616533093852922E-5
50s5-26bio12	111.24959999999999	3.091442340519279E-5
50s5-26bio12	120.8544	3.730795287992805E-5
50s5-26bio12	130.45919999999995	4.5023694838164374E-5
50s5-26bio12	140.06400000000002	5.433505793916993E-5
50s5-26bio12	149.66879999999998	6.557197775691748E-5
50s5-26bio12	159.27360000000004	7.913263107184321E-5
50s5-26bio12	168.87839999999989	9.549739479552954E-5
50s5-26bio12	178.48319999999995	1.1524603905854747E-4
50s5-26bio12	188.08800000000002	1.3907808170188218E-4
50s5-26bio12	197.69279999999998	1.678375992923975E-4
50s5-26bio12	207.29759999999993	2.0254305854905397E-4
50s5-26bio12	216.9023999999999	2.444230776745826E-4
50s5-26bio12	226.50719999999995	2.949601330328733E-4
50s5-26bio12	236.11200000000002	3.559425240382552E-4
50s5-26bio12	245.71679999999998	4.29527455708012E-4
50s5-26bio12	255.32159999999993	5.183169269002974E-4
50s5-26bio12	264.9263999999999	6.254489999264479E-4
50s5-26bio12	274.53119999999996	7.547076675109565E-4
50s5-26bio12	284.136	9.106553625315428E-4
50s5-26bio12	293.7408	0.001098792185075581
50s5-26bio12	303.34559999999993	0.0013257447862997651
50s5-26bio12	312.9503999999999	0.0015994987916201353
50s5-26bio12	322.55519999999996	0.001929671154357493
50s5-26bio12	332.16	0.0023278396110981703
50s5-26bio12	341.7648	0.002807935234159231
50s5-26bio12	351.36959999999993	0.003386709839105606
50s5-26bio12	360.9743999999999	0.004084293264895678
50s5-26bio12	370.57919999999996	0.00492485286667943
50s5-26bio12	380.184	0.00593737093731761
50s5-26bio12	389.7888	0.007156559266149998
50s5-26bio12	399.39359999999994	0.008623925037682056
50s5-26bio12	408.9983999999999	0.010389015078544617
50s5-26bio12	418.60319999999996	0.012510804459452629
50s5-26bio12	428.2079999999999	0.015059342607855797
50s5-26bio12	437.8128	0.0181175097823143
50s5-26bio12	447.41759999999994	0.021782977506518364
50s5-26bio12	457.0223999999999	0.026170264929533005
50s5-26bio12	466.62719999999996	0.03141281381249428
50s5-26bio12	476.2319999999999	0.03766495734453201
50s5-26bio12	485.8368	0.0451035276055336
50s5-26bio12	495.44159999999994	0.05392884090542793
50s5-26bio12	505.0463999999999	0.06436458230018616
50s5-26bio12	514.6512	0.07665612548589706
50s5-26bio12	524.2559999999999	0.09106647968292236
50s5-26bio12	533.8607999999999	0.10786931961774826
50s5-26bio12	543.4656	0.12733814120292664
50s5-26bio12	553.0703999999998	0.14973105490207672
50s5-26bio12	562.6751999999999	0.1752709448337555
50s5-26bio12	572.28	0.20412157475948334
50s5-26bio12	581.8848	0.23635996878147125
50s5-26bio12	591.4895999999999	0.2719501852989197
50s5-26bio12	601.0944	0.31071892380714417
50s5-26bio12	610.6992	0.3523397445678711
50s5-26bio12	620.3039999999999	0.3963300287723541
50s5-26bio12	629.9087999999999	0.44142675399780273
50s5-26bio12	639.5136	0.4568709433078766
50s5-26bio12	649.1183999999998	0.4679301381111145
50s5-26bio12	658.7231999999999	0.47902095317840576
50s5-26bio12	668.328	0.49013251066207886
50s5-26bio12	677.9327999999998	0.5012537837028503
50s5-26bio12	687.5375999999999	0.5123738646507263
50s5-26bio12	697.1424	0.5234816670417786
50s5-26bio12	706.7472	0.5345662832260132
50s5-26bio12	716.3519999999999	0.545616865158081
50s5-26bio12	725.9567999999997	0.5566227436065674
50s5-26bio12	735.5615999999998	0.5675732493400574
50s5-26bio12	745.1663999999998	0.5784581899642944
50s5-26bio12	754.7711999999999	0.589267373085022
50s5-26bio12	764.376	0.5998453497886658
50s5-26bio12	773.9807999999998	0.6057271957397461
50s5-26bio12	783.5855999999999	0.6035484671592712
50s5-26bio12	793.1904	0.6013655662536621
50s5-26bio12	802.7951999999998	0.599178671836853
50s5-26bio12	812.3999999999999	0.596987783908844
50s5-26bio12	822.0047999999997	0.5947930812835693
50s5-26bio12	831.6095999999998	0.592594563961029
50s5-26bio12	841.2143999999998	0.5903922915458679
50s5-26bio12	850.8191999999999	0.5881864428520203
50s5-26bio12	860.424	0.5859770178794861
50s5-26bio12	870.0287999999998	0.5837641358375549
50s5-26bio12	879.6335999999999	0.5815478563308716
50s5-26bio12	889.2384	0.5793282985687256
50s5-26bio12	898.8431999999998	0.5771055221557617
50s5-26bio12	908.4479999999999	0.5748795866966248
50s5-26bio12	918.0527999999997	0.572650671005249
50s5-26bio12	927.6575999999998	0.5704187750816345
50s5-26bio12	937.2623999999998	0.5681840181350708
50s5-26bio12	946.8671999999999	0.5659464597702026
50s5-26bio12	956.472	0.5637062191963196
50s5-26bio12	966.0767999999998	0.5614633560180664
50s5-26bio12	975.6815999999999	0.5592179894447327
50s5-26bio12	985.2864	0.5569702386856079
50s5-26bio12	994.8911999999998	0.5547201037406921
50s5-26bio12	1004.4959999999999	0.5524677634239197
50s5-26bio12	1014.1007999999997	0.5502132177352905
50s5-26bio12	1023.7055999999998	0.547956645488739
50s5-26bio12	1033.3103999999998	0.5456981062889099
50s5-26bio12	1042.9152	0.543437659740448
50s5-26bio12	1052.52	0.5411754250526428
50s5-26bio12	1062.1247999999998	0.5389115214347839
50s5-26bio12	1071.7296	0.5366827249526978
50s5-26bio12	1081.3344	0.5348208546638489
50s5-26bio12	1090.9391999999998	0.534025251865387
50s5-26bio12	1100.5439999999999	0.5338758826255798
50s5-26bio12	1110.1487999999997	0.5337265133857727
50s5-26bio12	1119.7535999999998	0.5335771441459656
50s5-26bio12	1129.3583999999998	0.5334277749061584
50s5-26bio12	1138.9632	0.5332783460617065
50s5-26bio12	1148.568	0.5331289768218994
50s5-26bio12	1158.1727999999998	0.5329795479774475
50s5-26bio12	1167.7776	0.5328301787376404
50s5-26bio12	1177.3824	0.5326807498931885
50s5-26bio12	1186.9871999999998	0.5325313210487366
50s5-26bio12	1196.5919999999996	0.5323818922042847
50s5-26bio12	1206.1967999999997	0.5322324633598328
50s5-26bio12	1215.8015999999998	0.5320830345153809
50s5-26bio12	1225.4063999999998	0.5319335460662842
50s5-26bio12	1235.0112	0.5317841172218323
50s5-26bio12	1244.6159999999998	0.5316346883773804
50s5-26bio12	1254.2207999999998	0.5314851999282837
50s5-26bio12	1263.8256	0.5313357710838318
50s5-26bio12	1273.4304	0.5311862826347351
50s5-26bio12	1283.0351999999998	0.5310367941856384
50s5-26bio12	1292.6399999999996	0.5308873057365417
50s5-26bio12	1302.2447999999997	0.5307378172874451
50s5-26bio12	1311.8495999999998	0.5305883288383484
50s5-26bio12	1321.4543999999999	0.5304388403892517
50s5-26bio12	1331.0592	0.5302892923355103
50s5-26bio12	1340.6639999999998	0.5301398038864136
50s5-26bio12	1350.2687999999998	0.5299903154373169
50s5-26bio12	1359.8736	0.5298407673835754
50s5-26bio12	1369.4784	0.5282328128814697
50s5-26bio12	1379.0831999999998	0.5250581502914429
50s5-26bio12	1388.6879999999996	0.5218794941902161
50s5-26bio12	1398.2927999999997	0.518699049949646
50s5-26bio12	1407.8975999999998	0.5155171155929565
50s5-26bio12	1417.5023999999999	0.5123339295387268
50s5-26bio12	1427.1072	0.5091497302055359
50s5-26bio12	1436.7119999999998	0.5059648156166077
50s5-26bio12	1446.3167999999998	0.5027793645858765
50s5-26bio12	1455.9216	0.49959370493888855
50s5-26bio12	1465.5264	0.4964081346988678
50s5-26bio12	1475.1311999999998	0.49322277307510376
50s5-26bio12	1484.7359999999996	0.49003803730010986
50s5-26bio12	1494.3407999999997	0.48685404658317566
50s5-26bio12	1503.9455999999998	0.4836711585521698
50s5-26bio12	1513.5503999999999	0.480489581823349
50s5-26bio12	1523.1552	0.47730958461761475
50s5-26bio12	1532.7599999999998	0.47413140535354614
50s5-26bio12	1542.3647999999998	0.47095537185668945
50s5-26bio12	1551.9696	0.467781662940979
50s5-26bio12	1561.5744	0.46461057662963867
50s5-26bio12	1571.1791999999998	0.4614422917366028
50s5-26bio12	1580.7839999999997	0.4582771360874176
50s5-26bio12	1590.3887999999997	0.4551153779029846
50s5-26bio12	1599.9935999999998	0.45195722579956055
50s5-26bio12	1609.5983999999999	0.4488029479980469
50s5-26bio12	1619.2032	0.4456527531147003
50s5-26bio12	1628.8079999999998	0.44250693917274475
50s5-26bio12	1638.4127999999998	0.4393657147884369
50s5-26bio12	1648.0176	0.4362293779850006
50s5-26bio12	1657.6224	0.43309807777404785
50s5-26bio12	1667.2272	0.42997217178344727
50s5-26bio12	1676.8319999999997	0.4268517792224884
50s5-26bio12	1686.4367999999997	0.4237372577190399
50s5-26bio12	1696.0415999999998	0.42062872648239136
50s5-26bio12	1705.6463999999999	0.4175265431404114
50s5-26bio12	1715.2511999999995	0.41443079710006714
50s5-26bio12	1724.856	0.4113418459892273
50s5-26bio12	1734.4607999999996	0.4082598388195038
50s5-26bio12	1744.0655999999997	0.4051850736141205
50s5-26bio12	1753.6703999999997	0.40211766958236694
50s5-26bio12	1763.2751999999998	0.39905795454978943
50s5-26bio12	1772.8799999999999	0.3960060775279999
50s5-26bio12	1782.4848	0.3929623067378998
50s5-26bio12	1792.0895999999996	0.3899267911911011
50s5-26bio12	1801.6944	0.38689976930618286
50s5-26bio12	1811.2991999999997	0.38388147950172424
50s5-26bio12	1820.9039999999998	0.38087210059165955
50s5-26bio12	1830.5087999999998	0.37787187099456787
50s5-26bio12	1840.1135999999995	0.37488093972206116
50s5-26bio12	1849.7184	0.3718995749950409
50s5-26bio12	1859.3231999999996	0.36892786622047424
50s5-26bio12	1868.928	0.3659661114215851
50s5-26bio12	1878.5327999999997	0.36301442980766296
50s5-26bio12	1888.1375999999998	0.360073059797287
50s5-26bio12	1897.7423999999999	0.3571421205997467
50s5-26bio12	1907.3471999999995	0.3542218804359436
50s5-26bio12	1916.952	0.35131242871284485
50s5-26bio12	1926.5567999999996	0.34841400384902954
50s5-26bio12	1936.1615999999997	0.34552672505378723
50s5-26bio12	1945.7663999999997	0.342650830745697
50s5-26bio12	1955.3711999999998	0.3397864103317261
50s5-26bio12	1964.9759999999999	0.3369337022304535
50s5-26bio12	1974.5808	0.33409279584884644
50s5-26bio12	1984.1855999999996	0.3312638998031616
50s5-26bio12	1993.7903999999996	0.3284471035003662
50s5-26bio12	2003.3951999999997	0.3256426453590393
50s5-26bio12	2012.9999999999998	0.3228505551815033
50s5-26bio12	2022.6047999999998	0.3200710713863373
50s5-26bio12	2032.2095999999995	0.3173043429851532
50s5-26bio12	2041.8144	0.31455039978027344
50s5-26bio12	2051.4192	0.3118095099925995
50s5-26bio12	2061.0240000000003	0.30908170342445374
50s5-26bio12	2070.6288	0.30636709928512573
50s5-26bio12	2080.2336	0.3036659061908722
50s5-26bio12	2089.8384	0.3009782135486603
50s5-26bio12	2099.4431999999997	0.29830411076545715
50s5-26bio12	2109.0480000000002	0.2956436276435852
50s5-26bio12	2118.6528	0.2929970622062683
50s5-26bio12	2128.2576	0.29036441445350647
50s5-26bio12	2137.8624	0.28774577379226685
50s5-26bio12	2147.4672	0.2851411998271942
50s5-26bio12	2157.072	0.2825509309768677
50s5-26bio12	2166.6768	0.27997496724128723
50s5-26bio12	2176.2816	0.27741342782974243
50s5-26bio12	2185.8864	0.2748662829399109
50s5-26bio12	2195.4912	0.2723338007926941
50s5-26bio12	2205.096	0.26981595158576965
50s5-26bio12	2214.7008	0.26731282472610474
50s5-26bio12	2224.3055999999997	0.26482445001602173
50s5-26bio12	2233.9104	0.26235100626945496
50s5-26bio12	2243.5152	0.2598924934864044
50s5-26bio12	2253.1200000000003	0.2574489116668701
50s5-26bio12	2262.7248	0.25502046942710876
50s5-26bio12	2272.3296	0.2526071071624756
50s5-26bio12	2281.9344	0.25020894408226013
50s5-26bio12	2291.5391999999997	0.24782592058181763
50s5-26bio12	2301.1440000000002	0.2454582303762436
50s5-26bio12	2310.7488	0.24310585856437683
50s5-26bio12	2320.3536	0.24076882004737854
50s5-26bio12	2329.9584	0.23844711482524872
50s5-26bio12	2339.5632	0.2361409068107605
50s5-26bio12	2349.168	0.2338501363992691
50s5-26bio12	2358.7728	0.2315748631954193
50s5-26bio12	2368.3776	0.22931504249572754
50s5-26bio12	2377.9824	0.22707080841064453
50s5-26bio12	2387.5872	0.2248421460390091
50s5-26bio12	2397.192	0.22262904047966003
50s5-26bio12	2406.7968	0.22043147683143616
50s5-26bio12	2416.4015999999997	0.21824957430362701
50s5-26bio12	2426.0064	0.21608327329158783
50s5-26bio12	2435.6112	0.2139325886964798
50s5-26bio12	2445.2160000000003	0.21179747581481934
50s5-26bio12	2454.8208	0.2096780389547348
50s5-26bio12	2464.4256	0.20757423341274261
50s5-26bio12	2474.0304	0.2054859846830368
50s5-26bio12	2483.6351999999997	0.20341341197490692
50s5-26bio12	2493.2400000000002	0.2013564556837082
50s5-26bio12	2502.8448	0.19931507110595703
50s5-26bio12	2512.4496	0.19728924334049225
50s5-26bio12	2522.0544	0.19527901709079742
50s5-26bio12	2531.6592	0.19328434765338898
50s5-26bio12	2541.264	0.19130520522594452
50s5-26bio12	2550.8688	0.18934153020381927
50s5-26bio12	2560.4736	0.18739338219165802
50s5-26bio12	2570.0784	0.18546070158481598
50s5-26bio12	2579.6832	0.18354344367980957
50s5-26bio12	2589.288	0.18164154887199402
50s5-26bio12	2598.8928	0.1797550618648529
50s5-26bio12	2608.4975999999997	0.17788390815258026
50s5-26bio12	2618.1024	0.1760280430316925
50s5-26bio12	2627.7072	0.17418740689754486
50s5-26bio12	2637.3120000000004	0.17236202955245972
50s5-26bio12	2646.9168	0.1705518364906311
50s5-26bio12	2656.5216	0.16875676810741425
50s5-26bio12	2666.1264	0.16697674989700317
50s5-26bio12	2675.7311999999997	0.16521182656288147
50s5-26bio12	2685.3360000000002	0.16346189379692078
50s5-26bio12	2694.9408	0.16172686219215393
50s5-26bio12	2704.5456	0.16000676155090332
50s5-26bio12	2714.1504	0.15830150246620178
50s5-26bio12	2723.7552	0.15661104023456573
50s5-26bio12	2733.3599999999997	0.15493525564670563
50s5-26bio12	2742.9648	0.15327417850494385
50s5-26bio12	2752.5696	0.15162771940231323
50s5-26bio12	2762.1744	0.149995818734169
50s5-26bio12	2771.7792	0.14837835729122162
50s5-26bio12	2781.3839999999996	0.14677537977695465
50s5-26bio12	2790.9888	0.14518676698207855
50s5-26bio12	2800.5935999999997	0.14361244440078735
50s5-26bio12	2810.1984	0.1420523226261139
50s5-26bio12	2819.8032	0.14050640165805817
50s5-26bio12	2829.408	0.13897459208965302
50s5-26bio12	2839.0128	0.13745680451393127
50s5-26bio12	2848.6175999999996	0.1359529346227646
50s5-26bio12	2858.2224	0.13446299731731415
50s5-26bio12	2867.8271999999997	0.1329868733882904
50s5-26bio12	2877.432	0.1315244883298874
50s5-26bio12	2887.0368	0.13007573783397675
50s5-26bio12	2896.6416	0.12864060699939728
50s5-26bio12	2906.2464	0.12721900641918182
50s5-26bio12	2915.8512	0.12581081688404083
50s5-26bio12	2925.4559999999997	0.12441601604223251
50s5-26bio12	2935.0608	0.1230345070362091
50s5-26bio12	2944.6656	0.12166620790958405
50s5-26bio12	2954.2704	0.12031099945306778
50s5-26bio12	2963.8752	0.11896888166666031
50s5-26bio12	2973.4799999999996	0.11763972789049149
50s5-26bio12	2983.0848	0.11632347106933594
50s5-26bio12	2992.6895999999997	0.11501998454332352
50s5-26bio12	3002.2944	0.11372925341129303
50s5-26bio12	3011.8992	0.11245117336511612
50s5-26bio12	3021.504	0.11118564754724503
50s5-26bio12	3031.1088	0.10993257164955139
50s5-26bio12	3040.7135999999996	0.10869192332029343
50s5-26bio12	3050.3184	0.10746358335018158
50s5-26bio12	3059.9231999999997	0.10624746978282928
50s5-26bio12	3069.528	0.10504347085952759
50s5-26bio12	3079.1328	0.1038515567779541
50s5-26bio12	3088.7376	0.10267162322998047
50s5-26bio12	3098.3424	0.10150357335805893
50s5-26bio12	3107.9472	0.10034729540348053
50s5-26bio12	3117.5519999999997	0.09920275956392288
50s5-26bio12	3127.1568	0.09806986153125763
50s5-26bio12	3136.7616	0.09694848209619522
50s5-26bio12	3146.3664	0.09583858400583267
50s5-26bio12	3155.9712	0.09474006295204163
50s5-26bio12	3165.5759999999996	0.09365282952785492
50s5-26bio12	3175.1808	0.092576764523983
50s5-26bio12	3184.7855999999997	0.09151185303926468
50s5-26bio12	3194.3904	0.0904579609632492
50s5-26bio12	3203.9952	0.08941501379013062
50s5-26bio12	3213.6	0.08838289976119995
50s5-26bio12	3223.2048	0.08736157417297363
50s5-26bio12	3232.8095999999996	0.0863509401679039
50s5-26bio12	3242.4144	0.085350900888443
50s5-26bio12	3252.0191999999997	0.08436135202646255
50s5-26bio12	3261.624	0.0833822563290596
50s5-26bio12	3271.2288	0.08241349458694458
50s5-26bio12	3280.8336	0.08145499229431152
50s5-26bio12	3290.4384	0.08050663024187088
50s5-26bio12	3300.0432	0.07956838607788086
50s5-26bio12	3309.6479999999997	0.07864013314247131
50s5-26bio12	3319.2528	0.07772179692983627
50s5-26bio12	3328.8576	0.07681327313184738
50s5-26bio12	3338.4624	0.07591450959444046
50s5-26bio12	3348.0672	0.07502541691064835
50s5-26bio12	3357.6719999999996	0.07414586842060089
50s5-26bio12	3367.2768	0.0732758492231369
50s5-26bio12	3376.8815999999997	0.07241523265838623
50s5-26bio12	3386.4864000000002	0.07156394422054291
50s5-26bio12	3396.0912	0.07072187215089798
50s5-26bio12	3405.696	0.06988899409770966
50s5-26bio12	3415.3008	0.06906519085168839
50s5-26bio12	3424.9055999999996	0.0682503879070282
50s5-26bio12	3434.5104	0.06744448095560074
50s5-26bio12	3444.1151999999997	0.06664742529392242
50s5-26bio12	3453.72	0.0658591240644455
50s5-26bio12	3463.3248	0.06507950276136398
50s5-26bio12	3472.9296	0.06430844962596893
50s5-26bio12	3482.5344	0.06354593485593796
50s5-26bio12	3492.1392	0.0627918541431427
50s5-26bio12	3501.7439999999997	0.062046125531196594
50s5-26bio12	3511.3488	0.06130865961313248
50s5-26bio12	3520.9536	0.06057940796017647
50s5-26bio12	3530.5584	0.059858277440071106
50s5-26bio12	3540.1632	0.05914519354701042
50s5-26bio12	3549.7679999999996	0.05844005569815636
50s5-26bio12	3559.3728	0.057742826640605927
50s5-26bio12	3568.9775999999997	0.05705341324210167
50s5-26bio12	3578.5824000000002	0.056371722370386124
50s5-26bio12	3588.1872	0.05569770932197571
50s5-26bio12	3597.792	0.05503128841519356
50s5-26bio12	3607.3968	0.05437237769365311
50s5-26bio12	3617.0015999999996	0.05372089520096779
50s5-26bio12	3626.6064	0.05307679623365402
50s5-26bio12	3636.2111999999997	0.052439991384744644
50s5-26bio12	3645.816	0.051810409873723984
50s5-26bio12	3655.4208	0.05118796229362488
50s5-26bio12	3665.0256	0.050572607666254044
50s5-26bio12	3674.6304	0.049964260309934616
50s5-26bio12	3684.2352	0.04936285316944122
50s5-26bio12	3693.8399999999997	0.0487682968378067
50s5-26bio12	3703.4448	0.048180557787418365
50s5-26bio12	3713.0495999999994	0.04759954288601875
50s5-26bio12	3722.6544000000004	0.04702518880367279
50s5-26bio12	3732.2591999999995	0.04645741358399391
50s5-26bio12	3741.8639999999996	0.045896176248788834
50s5-26bio12	3751.4687999999996	0.04534139856696129
50s5-26bio12	3761.0735999999997	0.044793013483285904
50s5-26bio12	3770.6784	0.044250935316085815
50s5-26bio12	3780.2832	0.043715134263038635
50s5-26bio12	3789.888	0.0431855246424675
50s5-26bio12	3799.4928	0.042662035673856735
50s5-26bio12	3809.0976	0.04214462265372276
50s5-26bio12	3818.702399999999	0.04163321480154991
50s5-26bio12	3828.3071999999993	0.04112774133682251
50s5-26bio12	3837.9120000000003	0.040628135204315186
50s5-26bio12	3847.5168000000003	0.040134359151124954
50s5-26bio12	3857.1215999999995	0.03964633122086525
50s5-26bio12	3866.7263999999996	0.03916399925947189
50s5-26bio12	3876.3311999999996	0.03868728503584862
50s5-26bio12	3885.9360000000006	0.038216155022382736
50s5-26bio12	3895.5407999999998	0.03775053843855858
50s5-26bio12	3905.1456	0.03729037195444107
50s5-26bio12	3914.7504	0.03683559224009514
50s5-26bio12	3924.355199999999	0.0363861583173275
50s5-26bio12	3933.96	0.03594200313091278
50s5-26bio12	3943.5648	0.035503070801496506
50s5-26bio12	3953.1696	0.035069290548563004
50s5-26bio12	3962.7743999999993	0.034640632569789886
50s5-26bio12	3972.3791999999994	0.03421702980995178
50s5-26bio12	3981.9840000000004	0.033798422664403915
50s5-26bio12	3991.5888000000004	0.03338475152850151
50s5-26bio12	4001.1935999999996	0.03297598287463188
50s5-26bio12	4010.7983999999997	0.03257204592227936
50s5-26bio12	4020.4031999999997	0.03243846446275711
50s5-26bio12	4030.008	0.03243846446275711
50s5-26bio12	4039.6128	0.03243846446275711
50s5-26bio12	4049.2176	0.03243846446275711
50s5-26bio12	4058.8224	0.03243846446275711
50s5-26bio12	4068.427199999999	0.03243846446275711
50s5-26bio12	4078.032	0.03243846446275711
50s5-26bio12	4087.6368	0.03243846446275711
50s5-26bio12	4097.241599999999	0.03243846446275711
50s5-26bio12	4106.846399999999	0.03243846446275711
50s5-26bio12	4116.4511999999995	0.03243846446275711
50s5-26bio12	4126.0560000000005	0.03243846446275711
50s5-26bio12	4135.6608	0.03243846446275711
50s5-26bio12	4145.2656	0.03243846446275711
50s5-26bio12	4154.8704	0.03243846446275711
50s5-26bio12	4164.4752	0.03243846446275711
50s5-26bio12	4174.08	0.03243846446275711
50s5-26bio12	4183.6848	0.03243846446275711
50s5-26bio12	4193.2896	0.03243846446275711
50s5-26bio12	4202.894399999999	0.03243846446275711
50s5-26bio12	4212.499199999999	0.03243846446275711
50s5-26bio12	4222.104	0.03243846446275711
50s5-26bio12	4231.7088	0.03243846446275711
50s5-26bio12	4241.3135999999995	0.03243846446275711
50s5-26bio12	4250.9184	0.03243846446275711
50s5-26bio12	4260.5232	0.03243846446275711
50s5-26bio12	4270.128000000001	0.03243846446275711
50s5-26bio12	4279.7328	0.03243846446275711
50s5-26bio12	4289.3376	0.03243846446275711
50s5-26bio12	4298.9424	0.03243846446275711
50s5-26bio12	4308.547199999999	0.03243846446275711
50s5-26bio12	4318.152	0.03243846446275711
50s5-26bio12	4327.7568	0.03243846446275711
50s5-26bio12	4337.3616	0.03243846446275711
50s5-26bio12	4346.966399999999	0.03243846446275711
50s5-26bio12	4356.571199999999	0.03243846446275711
50s5-26bio12	4366.176	0.03243846446275711
50s5-26bio12	4375.7807999999995	0.03243846446275711
50s5-26bio12	4385.3856	0.03243846446275711
50s5-26bio12	4394.9904	0.03243846446275711
50s5-26bio12	4404.5952	0.03243846446275711
50s5-26bio12	4414.2	0.03243846446275711
