# Supplementary material for: Paleodistribution of Cercidiphyllaceae and Future Habitat Prediction for Cercidiphyllum japonicum Under Climate Change
Source: Ecol Evol. 2026 Jan 19;16(1):e72940. doi: 10.1002/ece3.72940 (PMC12815699; doi:10.1002/ece3.72940)
Supplement: Supplementary file 1 — Data S1: ece372940‐sup‐0001‐supinfo.zip. [file ECE3-16-e72940-s001.zip › 50s-26/plots/连香树_1_50s5-26bio15.dat]

variable	x	y
50s5-26bio15	10.165023803710938	0.8057270050048828
50s5-26bio15	10.499142578125	0.8057270050048828
50s5-26bio15	10.833261352539063	0.8057270050048828
50s5-26bio15	11.167380126953125	0.8057270050048828
50s5-26bio15	11.501498901367187	0.8057270050048828
50s5-26bio15	11.83561767578125	0.8057270050048828
50s5-26bio15	12.169736450195312	0.8057270050048828
50s5-26bio15	12.503855224609374	0.8057270050048828
50s5-26bio15	12.837973999023438	0.8057270050048828
50s5-26bio15	13.1720927734375	0.8057270050048828
50s5-26bio15	13.506211547851562	0.8057270050048828
50s5-26bio15	13.840330322265626	0.8057270050048828
50s5-26bio15	14.174449096679687	0.8057270050048828
50s5-26bio15	14.50856787109375	0.8057270050048828
50s5-26bio15	14.842686645507811	0.8057270050048828
50s5-26bio15	15.176805419921875	0.8057270050048828
50s5-26bio15	15.510924194335939	0.8057270050048828
50s5-26bio15	15.84504296875	0.8057270050048828
50s5-26bio15	16.179161743164062	0.8057270050048828
50s5-26bio15	16.513280517578124	0.8057270050048828
50s5-26bio15	16.847399291992186	0.8057270050048828
50s5-26bio15	17.181518066406248	0.8057270050048828
50s5-26bio15	17.515636840820314	0.8057270050048828
50s5-26bio15	17.849755615234375	0.8057270050048828
50s5-26bio15	18.183874389648437	0.8057270050048828
50s5-26bio15	18.5179931640625	0.8057270050048828
50s5-26bio15	18.85211193847656	0.8057270050048828
50s5-26bio15	19.186230712890627	0.8057270050048828
50s5-26bio15	19.520349487304685	0.8057270050048828
50s5-26bio15	19.85446826171875	0.8057270050048828
50s5-26bio15	20.188587036132812	0.8057270050048828
50s5-26bio15	20.522705810546874	0.8057270050048828
50s5-26bio15	20.85682458496094	0.8057270050048828
50s5-26bio15	21.190943359374998	0.8057270050048828
50s5-26bio15	21.525062133789064	0.8057270050048828
50s5-26bio15	21.859180908203125	0.8057270050048828
50s5-26bio15	22.193299682617187	0.8057270050048828
50s5-26bio15	22.52741845703125	0.8057270050048828
50s5-26bio15	22.86153723144531	0.8057270050048828
50s5-26bio15	23.195656005859377	0.8057270050048828
50s5-26bio15	23.529774780273435	0.8057270050048828
50s5-26bio15	23.8638935546875	0.8057270050048828
50s5-26bio15	24.198012329101562	0.805169403553009
50s5-26bio15	24.532131103515624	0.8034893870353699
50s5-26bio15	24.86624987792969	0.8017984628677368
50s5-26bio15	25.200368652343748	0.8000965714454651
50s5-26bio15	25.534487426757813	0.7983837723731995
50s5-26bio15	25.868606201171875	0.7966600060462952
50s5-26bio15	26.202724975585937	0.7949252724647522
50s5-26bio15	26.53684375	0.7931795716285706
50s5-26bio15	26.87096252441406	0.791422963142395
50s5-26bio15	27.205081298828127	0.7896553874015808
50s5-26bio15	27.53920007324219	0.7878768444061279
50s5-26bio15	27.87331884765625	0.7860872745513916
50s5-26bio15	28.207437622070312	0.7842867970466614
50s5-26bio15	28.541556396484374	0.7824753522872925
50s5-26bio15	28.875675170898436	0.7806529402732849
50s5-26bio15	29.2097939453125	0.7788196206092834
50s5-26bio15	29.543912719726563	0.7769752740859985
50s5-26bio15	29.878031494140625	0.7751200795173645
50s5-26bio15	30.212150268554687	0.7732539176940918
50s5-26bio15	30.54626904296875	0.7713767886161804
50s5-26bio15	30.88038781738281	0.7694888114929199
50s5-26bio15	31.214506591796876	0.7675899267196655
50s5-26bio15	31.54862536621094	0.7656801342964172
50s5-26bio15	31.882744140625	0.7637594938278198
50s5-26bio15	32.21686291503906	0.7618280649185181
50s5-26bio15	32.550981689453124	0.7598857283592224
50s5-26bio15	32.88510046386719	0.7579326033592224
50s5-26bio15	33.219219238281255	0.7559687495231628
50s5-26bio15	33.55333801269531	0.7539940476417542
50s5-26bio15	33.88745678710937	0.7520086765289307
50s5-26bio15	34.22157556152344	0.7500125765800476
50s5-26bio15	34.5556943359375	0.7480058073997498
50s5-26bio15	34.88981311035156	0.7459883689880371
50s5-26bio15	35.223931884765626	0.7439602613449097
50s5-26bio15	35.558050659179685	0.741921603679657
50s5-26bio15	35.89216943359375	0.739872395992279
50s5-26bio15	36.226288208007816	0.7378126978874207
50s5-26bio15	36.560406982421874	0.735742449760437
50s5-26bio15	36.89452575683593	0.7336617708206177
50s5-26bio15	37.22864453125	0.7315707206726074
50s5-26bio15	37.56276330566406	0.7294692993164062
50s5-26bio15	37.89688208007813	0.7273575663566589
50s5-26bio15	38.23100085449219	0.7252355217933655
50s5-26bio15	38.565119628906245	0.7231032848358154
50s5-26bio15	38.89923840332031	0.7209608554840088
50s5-26bio15	39.233357177734376	0.7188082933425903
50s5-26bio15	39.56747595214844	0.7166455984115601
50s5-26bio15	39.9015947265625	0.7144729495048523
50s5-26bio15	40.23571350097656	0.7122902870178223
50s5-26bio15	40.569832275390624	0.7100977301597595
50s5-26bio15	40.90395104980469	0.7078953385353088
50s5-26bio15	41.238069824218755	0.7056831121444702
50s5-26bio15	41.57218859863281	0.7034611701965332
50s5-26bio15	41.90630737304687	0.7012295722961426
50s5-26bio15	42.24042614746094	0.6989883184432983
50s5-26bio15	42.574544921875	0.69673752784729
50s5-26bio15	42.90866369628906	0.6944773197174072
50s5-26bio15	43.242782470703126	0.6922076940536499
50s5-26bio15	43.576901245117185	0.6899287104606628
50s5-26bio15	43.91102001953125	0.6876404881477356
50s5-26bio15	44.245138793945316	0.6853430271148682
50s5-26bio15	44.579257568359374	0.6830365061759949
50s5-26bio15	44.91337634277344	0.6807209253311157
50s5-26bio15	45.2474951171875	0.6783964037895203
50s5-26bio15	45.58161389160156	0.6760630011558533
50s5-26bio15	45.91573266601562	0.6737208366394043
50s5-26bio15	46.24985144042969	0.6713699698448181
50s5-26bio15	46.58397021484375	0.6690105199813843
50s5-26bio15	46.91808898925781	0.666642427444458
50s5-26bio15	47.252207763671876	0.6642659902572632
50s5-26bio15	47.586326538085935	0.6618812084197998
50s5-26bio15	47.9204453125	0.6594881415367126
50s5-26bio15	48.254564086914066	0.6570869088172913
50s5-26bio15	48.588682861328124	0.6546775698661804
50s5-26bio15	48.92280163574219	0.6522603631019592
50s5-26bio15	49.25692041015625	0.6498352289199829
50s5-26bio15	49.59103918457031	0.647402286529541
50s5-26bio15	49.92515795898437	0.6449617147445679
50s5-26bio15	50.25927673339844	0.6425135731697083
50s5-26bio15	50.5933955078125	0.6400579810142517
50s5-26bio15	50.92751428222656	0.6375950574874878
50s5-26bio15	51.261633056640626	0.6351248621940613
50s5-26bio15	51.595751831054685	0.6326475143432617
50s5-26bio15	51.92987060546875	0.6301631331443787
50s5-26bio15	52.263989379882815	0.6276718974113464
50s5-26bio15	52.598108154296874	0.625173807144165
50s5-26bio15	52.93222692871094	0.6226690411567688
50s5-26bio15	53.266345703125	0.6201577186584473
50s5-26bio15	53.60046447753906	0.61763995885849
50s5-26bio15	53.93458325195313	0.6151158809661865
50s5-26bio15	54.26870202636719	0.6125855445861816
50s5-26bio15	54.60282080078125	0.6100491285324097
50s5-26bio15	54.93693957519531	0.6075067520141602
50s5-26bio15	55.271058349609376	0.6049585342407227
50s5-26bio15	55.605177124023434	0.6024045944213867
50s5-26bio15	55.9392958984375	0.5998450517654419
50s5-26bio15	56.273414672851565	0.5972800850868225
50s5-26bio15	56.607533447265624	0.5947098135948181
50s5-26bio15	56.94165222167969	0.5921342968940735
50s5-26bio15	57.27577099609375	0.5895536541938782
50s5-26bio15	57.60988977050781	0.5869681239128113
50s5-26bio15	57.94400854492188	0.5843778252601624
50s5-26bio15	58.27812731933594	0.5817828178405762
50s5-26bio15	58.61224609375	0.5791832804679871
50s5-26bio15	58.94636486816406	0.5765793323516846
50s5-26bio15	59.280483642578126	0.573971152305603
50s5-26bio15	59.614602416992184	0.5713587999343872
50s5-26bio15	59.94872119140625	0.5687425136566162
50s5-26bio15	60.282839965820315	0.5661223530769348
50s5-26bio15	60.616958740234374	0.5634984970092773
50s5-26bio15	60.95107751464844	0.5608711242675781
50s5-26bio15	61.2851962890625	0.5582402944564819
50s5-26bio15	61.61931506347656	0.5556061863899231
50s5-26bio15	61.95343383789063	0.5529689788818359
50s5-26bio15	62.28755261230469	0.55032879114151
50s5-26bio15	62.62167138671875	0.5479239821434021
50s5-26bio15	62.95579016113281	0.5491947531700134
50s5-26bio15	63.289908935546876	0.5512867569923401
50s5-26bio15	63.624027709960934	0.5534161925315857
50s5-26bio15	63.958146484375	0.5555436611175537
50s5-26bio15	64.29226525878906	0.5576691627502441
50s5-26bio15	64.62638403320312	0.5597925186157227
50s5-26bio15	64.96050280761719	0.5619136691093445
50s5-26bio15	65.29462158203125	0.5640326142311096
50s5-26bio15	65.62874035644532	0.5661491751670837
50s5-26bio15	65.96285913085939	0.5682633519172668
50s5-26bio15	66.29697790527344	0.5703750252723694
50s5-26bio15	66.6310966796875	0.5724841356277466
50s5-26bio15	66.96521545410155	0.5745906829833984
50s5-26bio15	67.29933422851562	0.5766944289207458
50s5-26bio15	67.63345300292968	0.5787954330444336
50s5-26bio15	67.96757177734375	0.5808936357498169
50s5-26bio15	68.30169055175782	0.5829888582229614
50s5-26bio15	68.63580932617188	0.5850811004638672
50s5-26bio15	68.96992810058595	0.5871702432632446
50s5-26bio15	69.304046875	0.5892562866210938
50s5-26bio15	69.63816564941406	0.5913391709327698
50s5-26bio15	69.97228442382813	0.5934187173843384
50s5-26bio15	70.30640319824218	0.5956608057022095
50s5-26bio15	70.64052197265624	0.5980284810066223
50s5-26bio15	70.97464074707031	0.6003916263580322
50s5-26bio15	71.30875952148438	0.6027501225471497
50s5-26bio15	71.64287829589844	0.6051037907600403
50s5-26bio15	71.9769970703125	0.6074729561805725
50s5-26bio15	72.31111584472657	0.610101580619812
50s5-26bio15	72.64523461914062	0.6127237677574158
50s5-26bio15	72.97935339355469	0.6153395175933838
50s5-26bio15	73.31347216796874	0.6179485321044922
50s5-26bio15	73.6475909423828	0.6205508708953857
50s5-26bio15	73.98170971679687	0.6231462359428406
50s5-26bio15	74.31582849121094	0.6257345676422119
50s5-26bio15	74.649947265625	0.6283157467842102
50s5-26bio15	74.98406604003907	0.6308895945549011
50s5-26bio15	75.31818481445312	0.6334559917449951
50s5-26bio15	75.65230358886718	0.6360148787498474
50s5-26bio15	75.98642236328125	0.6385660171508789
50s5-26bio15	76.32054113769532	0.6411094665527344
50s5-26bio15	76.65465991210938	0.6436449885368347
50s5-26bio15	76.98877868652343	0.6464669108390808
50s5-26bio15	77.3228974609375	0.649422824382782
50s5-26bio15	77.65701623535156	0.6523672342300415
50s5-26bio15	77.99113500976563	0.6553000807762146
50s5-26bio15	78.3252537841797	0.6582211256027222
50s5-26bio15	78.65937255859374	0.6611301898956299
50s5-26bio15	78.99349133300781	0.664027214050293
50s5-26bio15	79.32761010742188	0.6669234037399292
50s5-26bio15	79.66172888183594	0.6702911257743835
50s5-26bio15	79.99584765625	0.6736415028572083
50s5-26bio15	80.32996643066406	0.6781570315361023
50s5-26bio15	80.66408520507812	0.6832395195960999
50s5-26bio15	80.99820397949219	0.6882786154747009
50s5-26bio15	81.33232275390625	0.6932734251022339
50s5-26bio15	81.6664415283203	0.6982234120368958
50s5-26bio15	82.00056030273437	0.7031275629997253
50s5-26bio15	82.33467907714844	0.707985520362854
50s5-26bio15	82.6687978515625	0.7127964496612549
50s5-26bio15	83.00291662597657	0.7175596356391907
50s5-26bio15	83.33703540039062	0.722274661064148
50s5-26bio15	83.67115417480468	0.7269409894943237
50s5-26bio15	84.00527294921875	0.7315579056739807
50s5-26bio15	84.33939172363282	0.7361251711845398
50s5-26bio15	84.67351049804688	0.740642249584198
50s5-26bio15	85.00762927246093	0.7451088428497314
50s5-26bio15	85.341748046875	0.7495245337486267
50s5-26bio15	85.67586682128906	0.7538889050483704
50s5-26bio15	86.00998559570313	0.7582018375396729
50s5-26bio15	86.3441043701172	0.7624629139900208
50s5-26bio15	86.67822314453124	0.7666720747947693
50s5-26bio15	87.01234191894531	0.7708291411399841
50s5-26bio15	87.34646069335938	0.7749337553977966
50s5-26bio15	87.68057946777344	0.7789859771728516
50s5-26bio15	88.0146982421875	0.7829857468605042
50s5-26bio15	88.34881701660156	0.7869327664375305
50s5-26bio15	88.68293579101562	0.7908273339271545
50s5-26bio15	89.01705456542969	0.7946691513061523
50s5-26bio15	89.35117333984375	0.7984585165977478
50s5-26bio15	89.6852921142578	0.8021953105926514
50s5-26bio15	90.01941088867187	0.8058796525001526
50s5-26bio15	90.35352966308594	0.809511661529541
50s5-26bio15	90.6876484375	0.8129390478134155
50s5-26bio15	91.02176721191407	0.8111043572425842
50s5-26bio15	91.35588598632812	0.8074444532394409
50s5-26bio15	91.69000476074218	0.8037309050559998
50s5-26bio15	92.02412353515625	0.7999633550643921
50s5-26bio15	92.35824230957031	0.7961418628692627
50s5-26bio15	92.69236108398438	0.7922663688659668
50s5-26bio15	93.02647985839843	0.7883367538452148
50s5-26bio15	93.3605986328125	0.7843531370162964
50s5-26bio15	93.69471740722656	0.7803152799606323
50s5-26bio15	94.02883618164063	0.7762234210968018
50s5-26bio15	94.3629549560547	0.772077739238739
50s5-26bio15	94.69707373046874	0.7678780555725098
50s5-26bio15	95.03119250488281	0.7636248469352722
50s5-26bio15	95.36531127929688	0.7593179941177368
50s5-26bio15	95.69943005371094	0.7549578547477722
50s5-26bio15	96.033548828125	0.7505447864532471
50s5-26bio15	96.36766760253906	0.7460788488388062
50s5-26bio15	96.70178637695312	0.7415605187416077
50s5-26bio15	97.03590515136719	0.736990213394165
50s5-26bio15	97.37002392578125	0.7323681712150574
50s5-26bio15	97.70414270019532	0.7276949882507324
50s5-26bio15	98.03826147460937	0.7229709625244141
50s5-26bio15	98.37238024902344	0.7181967496871948
50s5-26bio15	98.7064990234375	0.7133730053901672
50s5-26bio15	99.04061779785157	0.7085000276565552
50s5-26bio15	99.37473657226562	0.7035788297653198
50s5-26bio15	99.70885534667968	0.6986097097396851
50s5-26bio15	100.04297412109375	0.6935935616493225
50s5-26bio15	100.37709289550781	0.6885313391685486
50s5-26bio15	100.71121166992188	0.6834234595298767
50s5-26bio15	101.04533044433593	0.6782709956169128
50s5-26bio15	101.37944921875	0.6730749011039734
50s5-26bio15	101.71356799316406	0.6678358316421509
50s5-26bio15	102.04768676757813	0.6625550389289856
50s5-26bio15	102.3818055419922	0.6572332978248596
50s5-26bio15	102.71592431640624	0.6518716812133789
50s5-26bio15	103.05004309082031	0.6464714407920837
50s5-26bio15	103.38416186523438	0.6410334706306458
50s5-26bio15	103.71828063964844	0.63555908203125
50s5-26bio15	104.0523994140625	0.6300492882728577
50s5-26bio15	104.38651818847656	0.6245054006576538
50s5-26bio15	104.72063696289062	0.618928849697113
50s5-26bio15	105.05475573730469	0.6133205890655518
50s5-26bio15	105.38887451171875	0.6076821088790894
50s5-26bio15	105.72299328613282	0.6020148992538452
50s5-26bio15	106.05711206054687	0.5963200926780701
50s5-26bio15	106.39123083496094	0.5905992984771729
50s5-26bio15	106.725349609375	0.5848537683486938
50s5-26bio15	107.05946838378907	0.579085111618042
50s5-26bio15	107.39358715820312	0.5732948780059814
50s5-26bio15	107.72770593261718	0.5674843192100525
50s5-26bio15	108.06182470703125	0.5616552829742432
50s5-26bio15	108.39594348144531	0.5558090806007385
50s5-26bio15	108.73006225585938	0.5499473810195923
50s5-26bio15	109.06418103027343	0.5440719127655029
50s5-26bio15	109.3982998046875	0.5381839871406555
50s5-26bio15	109.73241857910156	0.5322853922843933
50s5-26bio15	110.06653735351563	0.5263779163360596
50s5-26bio15	110.4006561279297	0.5204629302024841
50s5-26bio15	110.73477490234374	0.514542281627655
50s5-26bio15	111.06889367675781	0.5086174607276917
50s5-26bio15	111.40301245117188	0.5026901960372925
50s5-26bio15	111.73713122558594	0.49676230549812317
50s5-26bio15	112.07125	0.4908352196216583
50s5-26bio15	112.40536877441406	0.4849108159542084
50s5-26bio15	112.73948754882812	0.4789905250072479
50s5-26bio15	113.07360632324219	0.47307613492012024
50s5-26bio15	113.40772509765625	0.4671694040298462
50s5-26bio15	113.74184387207032	0.461271733045578
50s5-26bio15	114.07596264648437	0.45538491010665894
50s5-26bio15	114.41008142089844	0.4495106339454651
50s5-26bio15	114.7442001953125	0.4436503052711487
50s5-26bio15	115.07831896972657	0.437805712223053
50s5-26bio15	115.41243774414062	0.4319782257080078
50s5-26bio15	115.74655651855468	0.4261694848537445
50s5-26bio15	116.08067529296875	0.42038118839263916
50s5-26bio15	116.41479406738281	0.41461458802223206
50s5-26bio15	116.74891284179688	0.40887126326560974
50s5-26bio15	117.08303161621093	0.40315285325050354
50s5-26bio15	117.417150390625	0.3974605202674866
50s5-26bio15	117.75126916503906	0.39179590344429016
50s5-26bio15	118.08538793945313	0.3861601650714874
50s5-26bio15	118.4195067138672	0.38055476546287537
50s5-26bio15	118.75362548828124	0.374981164932251
50s5-26bio15	119.08774426269531	0.36944037675857544
50s5-26bio15	119.42186303710938	0.3639339208602905
50s5-26bio15	119.75598181152344	0.35846275091171265
50s5-26bio15	120.0901005859375	0.35302817821502686
50s5-26bio15	120.42421936035156	0.3476314842700958
50s5-26bio15	120.75833813476562	0.3422735333442688
50s5-26bio15	121.09245690917969	0.3369554877281189
50s5-26bio15	121.42657568359375	0.33167850971221924
50s5-26bio15	121.76069445800782	0.3264434039592743
50s5-26bio15	122.09481323242187	0.3212513029575348
50s5-26bio15	122.42893200683594	0.31610289216041565
50s5-26bio15	122.76305078125	0.31099921464920044
50s5-26bio15	123.09716955566407	0.3059411942958832
50s5-26bio15	123.43128833007812	0.30092936754226685
50s5-26bio15	123.76540710449218	0.295964777469635
50s5-26bio15	124.09952587890625	0.2910478711128235
50s5-26bio15	124.43364465332031	0.28617942333221436
50s5-26bio15	124.76776342773438	0.2813602089881897
50s5-26bio15	125.10188220214843	0.27659061551094055
50s5-26bio15	125.4360009765625	0.27187126874923706
50s5-26bio15	125.77011975097656	0.26720282435417175
50s5-26bio15	126.10423852539063	0.26258552074432373
50s5-26bio15	126.4383572998047	0.2580200135707855
50s5-26bio15	126.77247607421874	0.25350648164749146
50s5-26bio15	127.10659484863281	0.24904543161392212
50s5-26bio15	127.44071362304688	0.24463723599910736
50s5-26bio15	127.77483239746094	0.24028201401233673
50s5-26bio15	128.108951171875	0.23598019778728485
50s5-26bio15	128.44306994628906	0.23173180222511292
50s5-26bio15	128.77718872070312	0.2275371253490448
50s5-26bio15	129.1113074951172	0.22339630126953125
50s5-26bio15	129.44542626953125	0.21930961310863495
50s5-26bio15	129.77954504394532	0.2152767777442932
50s5-26bio15	130.11366381835938	0.21129804849624634
50s5-26bio15	130.44778259277342	0.20737339556217194
50s5-26bio15	130.78190136718752	0.2035028487443924
50s5-26bio15	131.11602014160155	0.19968651235103607
50s5-26bio15	131.45013891601562	0.19592396914958954
50s5-26bio15	131.78425769042968	0.19221529364585876
50s5-26bio15	132.11837646484375	0.188560351729393
50s5-26bio15	132.45249523925781	0.18495900928974152
50s5-26bio15	132.78661401367188	0.18141105771064758
50s5-26bio15	133.12073278808595	0.17791646718978882
50s5-26bio15	133.45485156249998	0.17447470128536224
50s5-26bio15	133.78897033691408	0.1710856556892395
50s5-26bio15	134.1230891113281	0.1677490472793579
50s5-26bio15	134.4572078857422	0.16446462273597717
50s5-26bio15	134.79132666015624	0.16123217344284058
50s5-26bio15	135.1254454345703	0.15805110335350037
50s5-26bio15	135.45956420898438	0.15492120385169983
50s5-26bio15	135.79368298339844	0.1518421173095703
50s5-26bio15	136.1278017578125	0.14881344139575958
50s5-26bio15	136.46192053222654	0.14583492279052734
50s5-26bio15	136.79603930664064	0.14290587604045868
50s5-26bio15	137.13015808105467	0.1400260180234909
50s5-26bio15	137.46427685546877	0.1371949017047882
50s5-26bio15	137.7983956298828	0.13441209495067596
50s5-26bio15	138.13251440429687	0.13167722523212433
50s5-26bio15	138.46663317871094	0.1289895921945572
50s5-26bio15	138.800751953125	0.1263488382101059
50s5-26bio15	139.13487072753907	0.12375446408987045
50s5-26bio15	139.46898950195313	0.12120596319437027
50s5-26bio15	139.8031082763672	0.11870284378528595
50s5-26bio15	140.13722705078126	0.11624468863010406
50s5-26bio15	140.4713458251953	0.11383075267076492
50s5-26bio15	140.80546459960937	0.1114606261253357
50s5-26bio15	141.13958337402343	0.1091337651014328
50s5-26bio15	141.4737021484375	0.10684964805841446
50s5-26bio15	141.80782092285156	0.10460781306028366
50s5-26bio15	142.14193969726563	0.1024075299501419
50s5-26bio15	142.4760584716797	0.10024834424257278
50s5-26bio15	142.81017724609376	0.09812970459461212
50s5-26bio15	143.14429602050782	0.09605105966329575
50s5-26bio15	143.4784147949219	0.09401194751262665
50s5-26bio15	143.81253356933593	0.09201163053512573
50s5-26bio15	144.14665234375	0.09004964679479599
50s5-26bio15	144.48077111816406	0.08812543004751205
50s5-26bio15	144.81488989257812	0.08623844385147095
50s5-26bio15	145.1490086669922	0.08438820391893387
50s5-26bio15	145.48312744140625	0.08257398754358292
50s5-26bio15	145.81724621582032	0.08079533278942108
50s5-26bio15	146.15136499023438	0.07905169576406479
50s5-26bio15	146.48548376464845	0.07734251022338867
50s5-26bio15	146.8196025390625	0.07566732913255692
50s5-26bio15	147.15372131347655	0.07402544468641281
50s5-26bio15	147.48784008789062	0.07241639494895935
50s5-26bio15	147.82195886230468	0.07083964347839355
50s5-26bio15	148.15607763671875	0.06929465383291245
50s5-26bio15	148.4901964111328	0.06778090447187424
50s5-26bio15	148.82431518554688	0.06629794090986252
50s5-26bio15	149.15843395996095	0.06484509259462357
50s5-26bio15	149.492552734375	0.06342192739248276
50s5-26bio15	149.82667150878908	0.06202791631221771
50s5-26bio15	150.1607902832031	0.060662563890218735
50s5-26bio15	150.49490905761718	0.05932542681694031
50s5-26bio15	150.82902783203124	0.05801588296890259
50s5-26bio15	151.1631466064453	0.056733500212430954
50s5-26bio15	151.49726538085937	0.055477797985076904
50s5-26bio15	151.83138415527344	0.05424828827381134
50s5-26bio15	152.1655029296875	0.053044550120830536
50s5-26bio15	152.49962170410157	0.05186600610613823
50s5-26bio15	152.83374047851564	0.05071224272251129
50s5-26bio15	153.16785925292967	0.04958280175924301
50s5-26bio15	153.50197802734374	0.048477232456207275
50s5-26bio15	153.8360968017578	0.04739513620734215
50s5-26bio15	154.17021557617187	0.04633596912026405
50s5-26bio15	154.50433435058594	0.04529934376478195
50s5-26bio15	154.838453125	0.04428483545780182
50s5-26bio15	155.17257189941407	0.04329201579093933
50s5-26bio15	155.50669067382813	0.04232051223516464
50s5-26bio15	155.8408094482422	0.04136982560157776
50s5-26bio15	156.17492822265626	0.04043959081172943
50s5-26bio15	156.5090469970703	0.03952941298484802
50s5-26bio15	156.84316577148437	0.038638897240161896
50s5-26bio15	157.17728454589843	0.037767648696899414
50s5-26bio15	157.5114033203125	0.036915335804224014
50s5-26bio15	157.84552209472656	0.03608149290084839
50s5-26bio15	158.17964086914063	0.03526579961180687
50s5-26bio15	158.5137596435547	0.03446788340806961
50s5-26bio15	158.84787841796876	0.033687394112348557
50s5-26bio15	159.18199719238282	0.03292400762438774
50s5-26bio15	159.5161159667969	0.032177310436964035
50s5-26bio15	159.85023474121093	0.031446997076272964
50s5-26bio15	160.184353515625	0.030732735991477966
50s5-26bio15	160.51847229003906	0.03003419190645218
50s5-26bio15	160.85259106445312	0.02935107611119747
50s5-26bio15	161.1867098388672	0.0286830086261034
50s5-26bio15	161.52082861328125	0.028029706329107285
50s5-26bio15	161.85494738769532	0.027390865609049797
50s5-26bio15	162.18906616210938	0.026766184717416763
50s5-26bio15	162.52318493652345	0.026155393570661545
50s5-26bio15	162.8573037109375	0.025558149442076683
50s5-26bio15	163.19142248535155	0.024974191561341286
50s5-26bio15	163.52554125976562	0.024782443419098854
50s5-26bio15	163.85966003417968	0.024782443419098854
50s5-26bio15	164.19377880859375	0.024782443419098854
50s5-26bio15	164.5278975830078	0.024782443419098854
50s5-26bio15	164.86201635742188	0.024782443419098854
50s5-26bio15	165.19613513183594	0.024782443419098854
50s5-26bio15	165.53025390625	0.024782443419098854
50s5-26bio15	165.86437268066408	0.024782443419098854
50s5-26bio15	166.1984914550781	0.024782443419098854
50s5-26bio15	166.53261022949218	0.024782443419098854
50s5-26bio15	166.86672900390624	0.024782443419098854
50s5-26bio15	167.2008477783203	0.024782443419098854
50s5-26bio15	167.53496655273437	0.024782443419098854
50s5-26bio15	167.86908532714844	0.024782443419098854
50s5-26bio15	168.2032041015625	0.024782443419098854
50s5-26bio15	168.53732287597657	0.024782443419098854
50s5-26bio15	168.87144165039064	0.024782443419098854
50s5-26bio15	169.20556042480467	0.024782443419098854
50s5-26bio15	169.53967919921874	0.024782443419098854
50s5-26bio15	169.8737979736328	0.024782443419098854
50s5-26bio15	170.20791674804687	0.024782443419098854
50s5-26bio15	170.54203552246094	0.024782443419098854
50s5-26bio15	170.876154296875	0.024782443419098854
50s5-26bio15	171.21027307128907	0.024782443419098854
50s5-26bio15	171.54439184570313	0.024782443419098854
50s5-26bio15	171.8785106201172	0.024782443419098854
50s5-26bio15	172.21262939453126	0.024782443419098854
50s5-26bio15	172.5467481689453	0.024782443419098854
50s5-26bio15	172.88086694335936	0.024782443419098854
50s5-26bio15	173.21498571777343	0.024782443419098854
50s5-26bio15	173.5491044921875	0.024782443419098854
50s5-26bio15	173.88322326660156	0.024782443419098854
50s5-26bio15	174.21734204101563	0.024782443419098854
50s5-26bio15	174.5514608154297	0.024782443419098854
50s5-26bio15	174.88557958984376	0.024782443419098854
50s5-26bio15	175.21969836425782	0.024782443419098854
50s5-26bio15	175.5538171386719	0.024782443419098854
50s5-26bio15	175.88793591308593	0.024782443419098854
50s5-26bio15	176.2220546875	0.024782443419098854
50s5-26bio15	176.55617346191406	0.024782443419098854
50s5-26bio15	176.89029223632812	0.024782443419098854
50s5-26bio15	177.2244110107422	0.024782443419098854
