# Supplementary material for: Paleodistribution of Cercidiphyllaceae and Future Habitat Prediction for Cercidiphyllum japonicum Under Climate Change
Source: Ecol Evol. 2026 Jan 19;16(1):e72940. doi: 10.1002/ece3.72940 (PMC12815699; doi:10.1002/ece3.72940)
Supplement: Supplementary file 1 — Data S1: ece372940‐sup‐0001‐supinfo.zip. [file ECE3-16-e72940-s001.zip › 50s-26/plots/连香树_1_50s5-26bio15_only.dat]

variable	x	y
50s5-26bio15	10.165023803710938	0.002988882828503847
50s5-26bio15	10.499142578125	0.002988882828503847
50s5-26bio15	10.833261352539063	0.002988882828503847
50s5-26bio15	11.167380126953125	0.002988882828503847
50s5-26bio15	11.501498901367187	0.002988882828503847
50s5-26bio15	11.83561767578125	0.002988882828503847
50s5-26bio15	12.169736450195312	0.002988882828503847
50s5-26bio15	12.503855224609374	0.002988882828503847
50s5-26bio15	12.837973999023438	0.002988882828503847
50s5-26bio15	13.1720927734375	0.002988882828503847
50s5-26bio15	13.506211547851562	0.002988882828503847
50s5-26bio15	13.840330322265626	0.002988882828503847
50s5-26bio15	14.174449096679687	0.002988882828503847
50s5-26bio15	14.50856787109375	0.002988882828503847
50s5-26bio15	14.842686645507811	0.002988882828503847
50s5-26bio15	15.176805419921875	0.002988882828503847
50s5-26bio15	15.510924194335939	0.002988882828503847
50s5-26bio15	15.84504296875	0.002988882828503847
50s5-26bio15	16.179161743164062	0.002988882828503847
50s5-26bio15	16.513280517578124	0.002988882828503847
50s5-26bio15	16.847399291992186	0.002988882828503847
50s5-26bio15	17.181518066406248	0.002988882828503847
50s5-26bio15	17.515636840820314	0.002988882828503847
50s5-26bio15	17.849755615234375	0.002988882828503847
50s5-26bio15	18.183874389648437	0.002988882828503847
50s5-26bio15	18.5179931640625	0.002988882828503847
50s5-26bio15	18.85211193847656	0.002988882828503847
50s5-26bio15	19.186230712890627	0.002988882828503847
50s5-26bio15	19.520349487304685	0.002988882828503847
50s5-26bio15	19.85446826171875	0.002988882828503847
50s5-26bio15	20.188587036132812	0.002988882828503847
50s5-26bio15	20.522705810546874	0.002988882828503847
50s5-26bio15	20.85682458496094	0.002988882828503847
50s5-26bio15	21.190943359374998	0.002988882828503847
50s5-26bio15	21.525062133789064	0.002988882828503847
50s5-26bio15	21.859180908203125	0.002988882828503847
50s5-26bio15	22.193299682617187	0.002988882828503847
50s5-26bio15	22.52741845703125	0.002988882828503847
50s5-26bio15	22.86153723144531	0.002988882828503847
50s5-26bio15	23.195656005859377	0.002988882828503847
50s5-26bio15	23.529774780273435	0.002988882828503847
50s5-26bio15	23.8638935546875	0.002988882828503847
50s5-26bio15	24.198012329101562	0.0030516968108713627
50s5-26bio15	24.532131103515624	0.003248147200793028
50s5-26bio15	24.86624987792969	0.003457198617979884
50s5-26bio15	25.200368652343748	0.0036796564236283302
50s5-26bio15	25.534487426757813	0.003916370682418346
50s5-26bio15	25.868606201171875	0.004168251063674688
50s5-26bio15	26.202724975585937	0.00443625682964921
50s5-26bio15	26.53684375	0.004721415229141712
50s5-26bio15	26.87096252441406	0.005024808458983898
50s5-26bio15	27.205081298828127	0.005347594618797302
50s5-26bio15	27.53920007324219	0.00569099560379982
50s5-26bio15	27.87331884765625	0.0060563161969184875
50s5-26bio15	28.207437622070312	0.006444933358579874
50s5-26bio15	28.541556396484374	0.006858317647129297
50s5-26bio15	28.875675170898436	0.007298019248992205
50s5-26bio15	29.2097939453125	0.0077656907960772514
50s5-26bio15	29.543912719726563	0.008263085037469864
50s5-26bio15	29.878031494140625	0.008792052045464516
50s5-26bio15	30.212150268554687	0.009354565292596817
50s5-26bio15	30.54626904296875	0.00995270349085331
50s5-26bio15	30.88038781738281	0.01058868132531643
50s5-26bio15	31.214506591796876	0.011264831759035587
50s5-26bio15	31.54862536621094	0.011983640491962433
50s5-26bio15	31.882744140625	0.012747719883918762
50s5-26bio15	32.21686291503906	0.013559849001467228
50s5-26bio15	32.550981689453124	0.014422970823943615
50s5-26bio15	32.88510046386719	0.015340167097747326
50s5-26bio15	33.219219238281255	0.016314726322889328
50s5-26bio15	33.55333801269531	0.017350107431411743
50s5-26bio15	33.88745678710937	0.018449964001774788
50s5-26bio15	34.22157556152344	0.019618164747953415
50s5-26bio15	34.5556943359375	0.020858747884631157
50s5-26bio15	34.88981311035156	0.022176004946231842
50s5-26bio15	35.223931884765626	0.02357444539666176
50s5-26bio15	35.558050659179685	0.02505883015692234
50s5-26bio15	35.89216943359375	0.026634113863110542
50s5-26bio15	36.226288208007816	0.028305549174547195
50s5-26bio15	36.560406982421874	0.03007863461971283
50s5-26bio15	36.89452575683593	0.031959157437086105
50s5-26bio15	37.22864453125	0.03395311161875725
50s5-26bio15	37.56276330566406	0.03606683388352394
50s5-26bio15	37.89688208007813	0.03830692917108536
50s5-26bio15	38.23100085449219	0.040680281817913055
50s5-26bio15	38.565119628906245	0.04319410398602486
50s5-26bio15	38.89923840332031	0.0458558090031147
50s5-26bio15	39.233357177734376	0.04867319017648697
50s5-26bio15	39.56747595214844	0.05165430158376694
50s5-26bio15	39.9015947265625	0.05480751767754555
50s5-26bio15	40.23571350097656	0.058141376823186874
50s5-26bio15	40.569832275390624	0.061664801090955734
50s5-26bio15	40.90395104980469	0.06538692861795425
50s5-26bio15	41.238069824218755	0.06931716948747635
50s5-26bio15	41.57218859863281	0.07346503436565399
50s5-26bio15	41.90630737304687	0.07784033566713333
50s5-26bio15	42.24042614746094	0.08245303481817245
50s5-26bio15	42.574544921875	0.08731324225664139
50s5-26bio15	42.90866369628906	0.09243102371692657
50s5-26bio15	43.242782470703126	0.09781662374734879
50s5-26bio15	43.576901245117185	0.10348024219274521
50s5-26bio15	43.91102001953125	0.10943201184272766
50s5-26bio15	44.245138793945316	0.11568200588226318
50s5-26bio15	44.579257568359374	0.12223988771438599
50s5-26bio15	44.91337634277344	0.1291152387857437
50s5-26bio15	45.2474951171875	0.13631725311279297
50s5-26bio15	45.58161389160156	0.14385470747947693
50s5-26bio15	45.91573266601562	0.15173563361167908
50s5-26bio15	46.24985144042969	0.15996763110160828
50s5-26bio15	46.58397021484375	0.16855747997760773
50s5-26bio15	46.91808898925781	0.17751123011112213
50s5-26bio15	47.252207763671876	0.18683360517024994
50s5-26bio15	47.586326538085935	0.1965285986661911
50s5-26bio15	47.9204453125	0.20659884810447693
50s5-26bio15	48.254564086914066	0.21704570949077606
50s5-26bio15	48.588682861328124	0.22786924242973328
50s5-26bio15	48.92280163574219	0.23906756937503815
50s5-26bio15	49.25692041015625	0.25063759088516235
50s5-26bio15	49.59103918457031	0.26257434487342834
50s5-26bio15	49.92515795898437	0.27487120032310486
50s5-26bio15	50.25927673339844	0.28751927614212036
50s5-26bio15	50.5933955078125	0.30050814151763916
50s5-26bio15	50.92751428222656	0.3138253092765808
50s5-26bio15	51.261633056640626	0.3274565637111664
50s5-26bio15	51.595751831054685	0.3413851261138916
50s5-26bio15	51.92987060546875	0.3555929362773895
50s5-26bio15	52.263989379882815	0.3700597882270813
50s5-26bio15	52.598108154296874	0.38476377725601196
50s5-26bio15	52.93222692871094	0.3996815085411072
50s5-26bio15	53.266345703125	0.41478750109672546
50s5-26bio15	53.60046447753906	0.426544725894928
50s5-26bio15	53.93458325195313	0.4315009117126465
50s5-26bio15	54.26870202636719	0.4362742006778717
50s5-26bio15	54.60282080078125	0.44105926156044006
50s5-26bio15	54.93693957519531	0.4458552896976471
50s5-26bio15	55.271058349609376	0.45066142082214355
50s5-26bio15	55.605177124023434	0.455476850271225
50s5-26bio15	55.9392958984375	0.4603005349636078
50s5-26bio15	56.273414672851565	0.4651317000389099
50s5-26bio15	56.607533447265624	0.46996939182281494
50s5-26bio15	56.94165222167969	0.47481274604797363
50s5-26bio15	57.27577099609375	0.47966089844703674
50s5-26bio15	57.60988977050781	0.4845128357410431
50s5-26bio15	57.94400854492188	0.48936769366264343
50s5-26bio15	58.27812731933594	0.49422454833984375
50s5-26bio15	58.61224609375	0.4990825653076172
50s5-26bio15	58.94636486816406	0.5039407014846802
50s5-26bio15	59.280483642578126	0.5087980628013611
50s5-26bio15	59.614602416992184	0.5136537551879883
50s5-26bio15	59.94872119140625	0.5185069441795349
50s5-26bio15	60.282839965820315	0.5233566164970398
50s5-26bio15	60.616958740234374	0.5282018780708313
50s5-26bio15	60.95107751464844	0.5330418348312378
50s5-26bio15	61.2851962890625	0.5378755331039429
50s5-26bio15	61.61931506347656	0.5427021980285645
50s5-26bio15	61.95343383789063	0.5475208163261414
50s5-26bio15	62.28755261230469	0.5523305535316467
50s5-26bio15	62.62167138671875	0.5571305155754089
50s5-26bio15	62.95579016113281	0.5619198679924011
50s5-26bio15	63.289908935546876	0.5666976571083069
50s5-26bio15	63.624027709960934	0.5714631080627441
50s5-26bio15	63.958146484375	0.5762153267860413
50s5-26bio15	64.29226525878906	0.5809535384178162
50s5-26bio15	64.62638403320312	0.5856767296791077
50s5-26bio15	64.96050280761719	0.5903843641281128
50s5-26bio15	65.29462158203125	0.5950754880905151
50s5-26bio15	65.62874035644532	0.5997492074966431
50s5-26bio15	65.96285913085939	0.6043543815612793
50s5-26bio15	66.29697790527344	0.6072186827659607
50s5-26bio15	66.6310966796875	0.6076325178146362
50s5-26bio15	66.96521545410155	0.6076325178146362
50s5-26bio15	67.29933422851562	0.6076325178146362
50s5-26bio15	67.63345300292968	0.6076325178146362
50s5-26bio15	67.96757177734375	0.6076325178146362
50s5-26bio15	68.30169055175782	0.6076325178146362
50s5-26bio15	68.63580932617188	0.6076325178146362
50s5-26bio15	68.96992810058595	0.6076325178146362
50s5-26bio15	69.304046875	0.6076325178146362
50s5-26bio15	69.63816564941406	0.6076325178146362
50s5-26bio15	69.97228442382813	0.6076325178146362
50s5-26bio15	70.30640319824218	0.6076325178146362
50s5-26bio15	70.64052197265624	0.6076325178146362
50s5-26bio15	70.97464074707031	0.6076325178146362
50s5-26bio15	71.30875952148438	0.6076325178146362
50s5-26bio15	71.64287829589844	0.6076325178146362
50s5-26bio15	71.9769970703125	0.6076325178146362
50s5-26bio15	72.31111584472657	0.6076325178146362
50s5-26bio15	72.64523461914062	0.6076325178146362
50s5-26bio15	72.97935339355469	0.6076325178146362
50s5-26bio15	73.31347216796874	0.6076325178146362
50s5-26bio15	73.6475909423828	0.6076325178146362
50s5-26bio15	73.98170971679687	0.6076325178146362
50s5-26bio15	74.31582849121094	0.6076325178146362
50s5-26bio15	74.649947265625	0.6074328422546387
50s5-26bio15	74.98406604003907	0.6043347120285034
50s5-26bio15	75.31818481445312	0.6008702516555786
50s5-26bio15	75.65230358886718	0.597108781337738
50s5-26bio15	75.98642236328125	0.5933359265327454
50s5-26bio15	76.32054113769532	0.5895519852638245
50s5-26bio15	76.65465991210938	0.5857573747634888
50s5-26bio15	76.98877868652343	0.5819526314735413
50s5-26bio15	77.3228974609375	0.5781380534172058
50s5-26bio15	77.65701623535156	0.5743142366409302
50s5-26bio15	77.99113500976563	0.5704813599586487
50s5-26bio15	78.3252537841797	0.5666400790214539
50s5-26bio15	78.65937255859374	0.5627908110618591
50s5-26bio15	78.99349133300781	0.5589339137077332
50s5-26bio15	79.32761010742188	0.5550699234008789
50s5-26bio15	79.66172888183594	0.5511992573738098
50s5-26bio15	79.99584765625	0.5473223328590393
50s5-26bio15	80.32996643066406	0.5434398055076599
50s5-26bio15	80.66408520507812	0.539551854133606
50s5-26bio15	80.99820397949219	0.5356590747833252
50s5-26bio15	81.33232275390625	0.5317620038986206
50s5-26bio15	81.6664415283203	0.5278609991073608
50s5-26bio15	82.00056030273437	0.5239567160606384
50s5-26bio15	82.33467907714844	0.5200493931770325
50s5-26bio15	82.6687978515625	0.516139566898346
50s5-26bio15	83.00291662597657	0.5122278928756714
50s5-26bio15	83.33703540039062	0.5083146691322327
50s5-26bio15	83.67115417480468	0.504400372505188
50s5-26bio15	84.00527294921875	0.5004855990409851
50s5-26bio15	84.33939172363282	0.49657073616981506
50s5-26bio15	84.67351049804688	0.4926563799381256
50s5-26bio15	85.00762927246093	0.48874279856681824
50s5-26bio15	85.341748046875	0.4848306179046631
50s5-26bio15	85.67586682128906	0.48092037439346313
50s5-26bio15	86.00998559570313	0.47701239585876465
50s5-26bio15	86.3441043701172	0.47310730814933777
50s5-26bio15	86.67822314453124	0.46920540928840637
50s5-26bio15	87.01234191894531	0.4653072953224182
50s5-26bio15	87.34646069335938	0.46141350269317627
50s5-26bio15	87.68057946777344	0.45752429962158203
50s5-26bio15	88.0146982421875	0.45364028215408325
50s5-26bio15	88.34881701660156	0.4497619867324829
50s5-26bio15	88.68293579101562	0.4458896815776825
50s5-26bio15	89.01705456542969	0.4420240521430969
50s5-26bio15	89.35117333984375	0.4381653368473053
50s5-26bio15	89.6852921142578	0.4343140721321106
50s5-26bio15	90.01941088867187	0.4304708242416382
50s5-26bio15	90.35352966308594	0.42663583159446716
50s5-26bio15	90.6876484375	0.42003777623176575
50s5-26bio15	91.02176721191407	0.4035538136959076
50s5-26bio15	91.35588598632812	0.3872847259044647
50s5-26bio15	91.69000476074218	0.37126365303993225
50s5-26bio15	92.02412353515625	0.35552042722702026
50s5-26bio15	92.35824230957031	0.34008365869522095
50s5-26bio15	92.69236108398438	0.3249795436859131
50s5-26bio15	93.02647985839843	0.310230553150177
50s5-26bio15	93.3605986328125	0.29585787653923035
50s5-26bio15	93.69471740722656	0.28187865018844604
50s5-26bio15	94.02883618164063	0.26830822229385376
50s5-26bio15	94.3629549560547	0.25515931844711304
50s5-26bio15	94.69707373046874	0.24244096875190735
50s5-26bio15	95.03119250488281	0.23016096651554108
50s5-26bio15	95.36531127929688	0.21832342445850372
50s5-26bio15	95.69943005371094	0.20693106949329376
50s5-26bio15	96.033548828125	0.1959843635559082
50s5-26bio15	96.36766760253906	0.18548108637332916
50s5-26bio15	96.70178637695312	0.17541788518428802
50s5-26bio15	97.03590515136719	0.16578975319862366
50s5-26bio15	97.37002392578125	0.15658950805664062
50s5-26bio15	97.70414270019532	0.14780956506729126
50s5-26bio15	98.03826147460937	0.13944032788276672
50s5-26bio15	98.37238024902344	0.13147185742855072
50s5-26bio15	98.7064990234375	0.1238933727145195
50s5-26bio15	99.04061779785157	0.11669287830591202
50s5-26bio15	99.37473657226562	0.10985854268074036
50s5-26bio15	99.70885534667968	0.10337748378515244
50s5-26bio15	100.04297412109375	0.0972370058298111
50s5-26bio15	100.37709289550781	0.09142420440912247
50s5-26bio15	100.71121166992188	0.08592569082975388
50s5-26bio15	101.04533044433593	0.08072849363088608
50s5-26bio15	101.37944921875	0.07581967860460281
50s5-26bio15	101.71356799316406	0.0711861401796341
50s5-26bio15	102.04768676757813	0.06681539118289948
50s5-26bio15	102.3818055419922	0.06269479542970657
50s5-26bio15	102.71592431640624	0.05881230905652046
50s5-26bio15	103.05004309082031	0.05515618249773979
50s5-26bio15	103.38416186523438	0.05171477794647217
50s5-26bio15	103.71828063964844	0.04847715049982071
50s5-26bio15	104.0523994140625	0.0454324409365654
50s5-26bio15	104.38651818847656	0.04257040098309517
50s5-26bio15	104.72063696289062	0.03988118842244148
50s5-26bio15	105.05475573730469	0.03735516965389252
50s5-26bio15	105.38887451171875	0.0349833145737648
50s5-26bio15	105.72299328613282	0.0327569842338562
50s5-26bio15	106.05711206054687	0.03066778928041458
50s5-26bio15	106.39123083496094	0.028707928955554962
50s5-26bio15	106.725349609375	0.02686980366706848
50s5-26bio15	107.05946838378907	0.025146322324872017
50s5-26bio15	107.39358715820312	0.0235307514667511
50s5-26bio15	107.72770593261718	0.022016599774360657
50s5-26bio15	108.06182470703125	0.020597854629158974
50s5-26bio15	108.39594348144531	0.01926870457828045
50s5-26bio15	108.73006225585938	0.018023742362856865
50s5-26bio15	109.06418103027343	0.01685786060988903
50s5-26bio15	109.3982998046875	0.015766162425279617
50s5-26bio15	109.73241857910156	0.014744099229574203
50s5-26bio15	110.06653735351563	0.013787386007606983
50s5-26bio15	110.4006561279297	0.012891920283436775
50s5-26bio15	110.73477490234374	0.01205392088741064
50s5-26bio15	111.06889367675781	0.01126975379884243
50s5-26bio15	111.40301245117188	0.010536056943237782
50s5-26bio15	111.73713122558594	0.009849664755165577
50s5-26bio15	112.07125	0.009207558818161488
50s5-26bio15	112.40536877441406	0.00860696192830801
50s5-26bio15	112.73948754882812	0.008045210503041744
50s5-26bio15	113.07360632324219	0.0075198449194431305
50s5-26bio15	113.40772509765625	0.007028554100543261
50s5-26bio15	113.74184387207032	0.006569138262420893
50s5-26bio15	114.07596264648437	0.0061395661905407906
50s5-26bio15	114.41008142089844	0.005737931001931429
50s5-26bio15	114.7442001953125	0.005362420342862606
50s5-26bio15	115.07831896972657	0.005011368077248335
50s5-26bio15	115.41243774414062	0.00468318210914731
50s5-26bio15	115.74655651855468	0.0043763937428593636
50s5-26bio15	116.08067529296875	0.004089626483619213
50s5-26bio15	116.41479406738281	0.003821571823209524
50s5-26bio15	116.74891284179688	0.0035710239317268133
50s5-26bio15	117.08303161621093	0.003336852416396141
50s5-26bio15	117.417150390625	0.003117983927950263
50s5-26bio15	117.75126916503906	0.0029134340584278107
50s5-26bio15	118.08538793945313	0.0027222621720284224
50s5-26bio15	118.4195067138672	0.002543602604418993
50s5-26bio15	118.75362548828124	0.0023766441736370325
50s5-26bio15	119.08774426269531	0.002220616675913334
50s5-26bio15	119.42186303710938	0.0020748141687363386
50s5-26bio15	119.75598181152344	0.0019385635387152433
50s5-26bio15	120.0901005859375	0.001811243942938745
50s5-26bio15	120.42421936035156	0.0016922748181968927
50s5-26bio15	120.75833813476562	0.0015811051707714796
50s5-26bio15	121.09245690917969	0.0014772277791053057
50s5-26bio15	121.42657568359375	0.0013801677851006389
50s5-26bio15	121.76069445800782	0.001289474661462009
50s5-26bio15	122.09481323242187	0.001204735948704183
50s5-26bio15	122.42893200683594	0.0011255578137934208
50s5-26bio15	122.76305078125	0.0010515779722481966
50s5-26bio15	123.09716955566407	9.824574226513505E-4
50s5-26bio15	123.43128833007812	9.178745094686747E-4
50s5-26bio15	123.76540710449218	8.575347601436079E-4
50s5-26bio15	124.09952587890625	8.011572062969208E-4
50s5-26bio15	124.43364465332031	7.484834059141576E-4
50s5-26bio15	124.76776342773438	6.992713897489011E-4
50s5-26bio15	125.10188220214843	6.532918778248131E-4
50s5-26bio15	125.4360009765625	6.103338091634214E-4
50s5-26bio15	125.77011975097656	5.701998015865684E-4
50s5-26bio15	126.10423852539063	5.327026592567563E-4
50s5-26bio15	126.4383572998047	4.976709606125951E-4
50s5-26bio15	126.77247607421874	4.649411712307483E-4
50s5-26bio15	127.10659484863281	4.343629989307374E-4
50s5-26bio15	127.44071362304688	4.057956684846431E-4
50s5-26bio15	127.77483239746094	3.7910588434897363E-4
50s5-26bio15	128.108951171875	3.5417143953964114E-4
50s5-26bio15	128.44306994628906	3.3087594783864915E-4
50s5-26bio15	128.77718872070312	3.091122198384255E-4
50s5-26bio15	129.1113074951172	2.887795853894204E-4
50s5-26bio15	129.44542626953125	2.6978488313034177E-4
50s5-26bio15	129.77954504394532	2.520384732633829E-4
50s5-26bio15	130.11366381835938	2.354591415496543E-4
50s5-26bio15	130.44778259277342	2.1997018484398723E-4
50s5-26bio15	130.78190136718752	2.0549989130813628E-4
50s5-26bio15	131.11602014160155	1.9198191876057535E-4
50s5-26bio15	131.45013891601562	1.7935245705302805E-4
50s5-26bio15	131.78425769042968	1.6755369142629206E-4
50s5-26bio15	132.11837646484375	1.5653097943868488E-4
50s5-26bio15	132.45249523925781	1.4623330207541585E-4
50s5-26bio15	132.78661401367188	1.3661298726219684E-4
50s5-26bio15	133.12073278808595	1.2762586993630975E-4
50s5-26bio15	133.45485156249998	1.1922954581677914E-4
50s5-26bio15	133.78897033691408	1.1138553963974118E-4
50s5-26bio15	134.1230891113281	1.0405752982478589E-4
50s5-26bio15	134.4572078857422	9.72115813056007E-5
50s5-26bio15	134.79132666015624	9.081626922124997E-5
50s5-26bio15	135.1254454345703	8.484139107167721E-5
50s5-26bio15	135.45956420898438	7.925956742838025E-5
50s5-26bio15	135.79368298339844	7.404495408991352E-5
50s5-26bio15	136.1278017578125	6.917340215295553E-5
50s5-26bio15	136.46192053222654	6.462253077188507E-5
50s5-26bio15	136.79603930664064	6.037085404386744E-5
50s5-26bio15	137.13015808105467	5.639889059239067E-5
50s5-26bio15	137.46427685546877	5.2688239520648494E-5
50s5-26bio15	137.7983956298828	4.92217113787774E-5
50s5-26bio15	138.13251440429687	4.598339000949636E-5
50s5-26bio15	138.46663317871094	4.295797407394275E-5
50s5-26bio15	138.800751953125	4.0131606510840356E-5
50s5-26bio15	139.13487072753907	3.749119059648365E-5
50s5-26bio15	139.46898950195313	3.502448817016557E-5
50s5-26bio15	139.8031082763672	3.272007597843185E-5
50s5-26bio15	140.13722705078126	3.0567371140932664E-5
50s5-26bio15	140.4713458251953	2.8556205506902188E-5
50s5-26bio15	140.80546459960937	2.6677358619053848E-5
50s5-26bio15	141.13958337402343	2.4922126613091677E-5
50s5-26bio15	141.4737021484375	2.3282378606381826E-5
50s5-26bio15	141.80782092285156	2.175058216380421E-5
50s5-26bio15	142.14193969726563	2.0319499526522122E-5
50s5-26bio15	142.4760584716797	1.8982573237735778E-5
50s5-26bio15	142.81017724609376	1.7733609638526104E-5
50s5-26bio15	143.14429602050782	1.6566820704611018E-5
50s5-26bio15	143.4784147949219	1.5476847693207674E-5
50s5-26bio15	143.81253356933593	1.4458541045314632E-5
50s5-26bio15	144.14665234375	1.3507233234122396E-5
50s5-26bio15	144.48077111816406	1.2618516848306172E-5
50s5-26bio15	144.81488989257812	1.1788272786361631E-5
50s5-26bio15	145.1490086669922	1.1012689355993643E-5
50s5-26bio15	145.48312744140625	1.0288101293554064E-5
50s5-26bio15	145.81724621582032	9.611187124392018E-6
50s5-26bio15	146.15136499023438	8.978810910775792E-6
50s5-26bio15	146.48548376464845	8.388042260776274E-6
50s5-26bio15	146.8196025390625	7.836167242203373E-6
50s5-26bio15	147.15372131347655	7.320579243241809E-6
50s5-26bio15	147.48784008789062	6.838914032414323E-6
50s5-26bio15	147.82195886230468	6.388941073964816E-6
50s5-26bio15	148.15607763671875	5.968573987047421E-6
50s5-26bio15	148.4901964111328	5.575865088758292E-6
50s5-26bio15	148.82431518554688	5.2090108511038125E-6
50s5-26bio15	149.15843395996095	4.866278231929755E-6
50s5-26bio15	149.492552734375	4.546096079138806E-6
50s5-26bio15	149.82667150878908	4.246980097377673E-6
50s5-26bio15	150.1607902832031	3.967545126215555E-6
50s5-26bio15	150.49490905761718	3.706507186507224E-6
50s5-26bio15	150.82902783203124	3.4626330034370767E-6
50s5-26bio15	151.1631466064453	3.2348048080166336E-6
50s5-26bio15	151.49726538085937	3.021966904270812E-6
50s5-26bio15	151.83138415527344	2.8231327178218635E-6
50s5-26bio15	152.1655029296875	2.6373893433628837E-6
50s5-26bio15	152.49962170410157	2.463858891132986E-6
50s5-26bio15	152.83374047851564	2.301746235389146E-6
50s5-26bio15	153.16785925292967	2.150299678760348E-6
50s5-26bio15	153.50197802734374	2.008818000831525E-6
50s5-26bio15	153.8360968017578	1.8766509128909092E-6
50s5-26bio15	154.17021557617187	1.7531741605125717E-6
50s5-26bio15	154.50433435058594	1.637821810618334E-6
50s5-26bio15	154.838453125	1.5300590803235536E-6
50s5-26bio15	155.17257189941407	1.429386770723795E-6
50s5-26bio15	155.50669067382813	1.3353425174500444E-6
50s5-26bio15	155.8408094482422	1.2474818049668102E-6
50s5-26bio15	156.17492822265626	1.16540206818172E-6
50s5-26bio15	156.5090469970703	1.08872279724892E-6
50s5-26bio15	156.84316577148437	1.0170888344873674E-6
50s5-26bio15	157.17728454589843	9.501680438006588E-7
50s5-26bio15	157.5114033203125	8.876531296664325E-7
50s5-26bio15	157.84552209472656	8.292487905237067E-7
50s5-26bio15	158.17964086914063	7.746871801828092E-7
50s5-26bio15	158.5137596435547	7.23715572803485E-7
50s5-26bio15	158.84787841796876	6.760976702935295E-7
50s5-26bio15	159.18199719238282	6.316148528640042E-7
50s5-26bio15	159.5161159667969	5.900568567085429E-7
50s5-26bio15	159.85023474121093	5.512332563739619E-7
50s5-26bio15	160.184353515625	5.149640855961479E-7
50s5-26bio15	160.51847229003906	4.810813152289484E-7
50s5-26bio15	160.85259106445312	4.494292511481035E-7
50s5-26bio15	161.1867098388672	4.1985842358371883E-7
50s5-26bio15	161.52082861328125	3.922332325601019E-7
50s5-26bio15	161.85494738769532	3.664256951196876E-7
50s5-26bio15	162.18906616210938	3.4231621270919277E-7
50s5-26bio15	162.52318493652345	3.197939975052577E-7
50s5-26bio15	162.8573037109375	2.987526954711939E-7
50s5-26bio15	163.19142248535155	2.7909584332519444E-7
50s5-26bio15	163.52554125976562	2.728352797021216E-7
50s5-26bio15	163.85966003417968	2.728352797021216E-7
50s5-26bio15	164.19377880859375	2.728352797021216E-7
50s5-26bio15	164.5278975830078	2.728352797021216E-7
50s5-26bio15	164.86201635742188	2.728352797021216E-7
50s5-26bio15	165.19613513183594	2.728352797021216E-7
50s5-26bio15	165.53025390625	2.728352797021216E-7
50s5-26bio15	165.86437268066408	2.728352797021216E-7
50s5-26bio15	166.1984914550781	2.728352797021216E-7
50s5-26bio15	166.53261022949218	2.728352797021216E-7
50s5-26bio15	166.86672900390624	2.728352797021216E-7
50s5-26bio15	167.2008477783203	2.728352797021216E-7
50s5-26bio15	167.53496655273437	2.728352797021216E-7
50s5-26bio15	167.86908532714844	2.728352797021216E-7
50s5-26bio15	168.2032041015625	2.728352797021216E-7
50s5-26bio15	168.53732287597657	2.728352797021216E-7
50s5-26bio15	168.87144165039064	2.728352797021216E-7
50s5-26bio15	169.20556042480467	2.728352797021216E-7
50s5-26bio15	169.53967919921874	2.728352797021216E-7
50s5-26bio15	169.8737979736328	2.728352797021216E-7
50s5-26bio15	170.20791674804687	2.728352797021216E-7
50s5-26bio15	170.54203552246094	2.728352797021216E-7
50s5-26bio15	170.876154296875	2.728352797021216E-7
50s5-26bio15	171.21027307128907	2.728352797021216E-7
50s5-26bio15	171.54439184570313	2.728352797021216E-7
50s5-26bio15	171.8785106201172	2.728352797021216E-7
50s5-26bio15	172.21262939453126	2.728352797021216E-7
50s5-26bio15	172.5467481689453	2.728352797021216E-7
50s5-26bio15	172.88086694335936	2.728352797021216E-7
50s5-26bio15	173.21498571777343	2.728352797021216E-7
50s5-26bio15	173.5491044921875	2.728352797021216E-7
50s5-26bio15	173.88322326660156	2.728352797021216E-7
50s5-26bio15	174.21734204101563	2.728352797021216E-7
50s5-26bio15	174.5514608154297	2.728352797021216E-7
50s5-26bio15	174.88557958984376	2.728352797021216E-7
50s5-26bio15	175.21969836425782	2.728352797021216E-7
50s5-26bio15	175.5538171386719	2.728352797021216E-7
50s5-26bio15	175.88793591308593	2.728352797021216E-7
50s5-26bio15	176.2220546875	2.728352797021216E-7
50s5-26bio15	176.55617346191406	2.728352797021216E-7
50s5-26bio15	176.89029223632812	2.728352797021216E-7
50s5-26bio15	177.2244110107422	2.728352797021216E-7
