# Supplementary material for: Paleodistribution of Cercidiphyllaceae and Future Habitat Prediction for Cercidiphyllum japonicum Under Climate Change
Source: Ecol Evol. 2026 Jan 19;16(1):e72940. doi: 10.1002/ece3.72940 (PMC12815699; doi:10.1002/ece3.72940)
Supplement: Supplementary file 1 — Data S1: ece372940‐sup‐0001‐supinfo.zip. [file ECE3-16-e72940-s001.zip › 50s-26/plots/连香树_1_50s5-26bio19.dat]

variable	x	y
50s5-26bio19	-60.9	0.8588307499885559
50s5-26bio19	-59.4384	0.8588307499885559
50s5-26bio19	-57.9768	0.8588307499885559
50s5-26bio19	-56.5152	0.8588307499885559
50s5-26bio19	-55.053599999999996	0.8588307499885559
50s5-26bio19	-53.592	0.8588307499885559
50s5-26bio19	-52.1304	0.8588307499885559
50s5-26bio19	-50.6688	0.8588307499885559
50s5-26bio19	-49.2072	0.8588307499885559
50s5-26bio19	-47.745599999999996	0.8588307499885559
50s5-26bio19	-46.284	0.8588307499885559
50s5-26bio19	-44.8224	0.8588307499885559
50s5-26bio19	-43.3608	0.8588307499885559
50s5-26bio19	-41.8992	0.8588307499885559
50s5-26bio19	-40.4376	0.8588307499885559
50s5-26bio19	-38.976	0.8588307499885559
50s5-26bio19	-37.514399999999995	0.8588307499885559
50s5-26bio19	-36.052800000000005	0.8588307499885559
50s5-26bio19	-34.5912	0.8588307499885559
50s5-26bio19	-33.129599999999996	0.8588307499885559
50s5-26bio19	-31.668	0.8588307499885559
50s5-26bio19	-30.2064	0.8588307499885559
50s5-26bio19	-28.744800000000005	0.8588307499885559
50s5-26bio19	-27.2832	0.8588307499885559
50s5-26bio19	-25.821600000000004	0.8588307499885559
50s5-26bio19	-24.36	0.8588307499885559
50s5-26bio19	-22.898400000000002	0.8588307499885559
50s5-26bio19	-21.436799999999998	0.8588307499885559
50s5-26bio19	-19.9752	0.8588307499885559
50s5-26bio19	-18.513600000000004	0.8588307499885559
50s5-26bio19	-17.052	0.8588307499885559
50s5-26bio19	-15.590400000000002	0.8588307499885559
50s5-26bio19	-14.128799999999998	0.8588307499885559
50s5-26bio19	-12.667200000000001	0.8588307499885559
50s5-26bio19	-11.205600000000004	0.8588307499885559
50s5-26bio19	-9.744	0.8588307499885559
50s5-26bio19	-8.282400000000003	0.8588307499885559
50s5-26bio19	-6.820799999999998	0.8588307499885559
50s5-26bio19	-5.359200000000001	0.8588307499885559
50s5-26bio19	-3.897600000000004	0.8588307499885559
50s5-26bio19	-2.436	0.8588307499885559
50s5-26bio19	-0.9744000000000028	0.8588307499885559
50s5-26bio19	0.4872000000000014	0.8588638305664062
50s5-26bio19	1.9487999999999985	0.8589630722999573
50s5-26bio19	3.4103999999999886	0.8590622544288635
50s5-26bio19	4.872000000000007	0.859161376953125
50s5-26bio19	6.333599999999997	0.8592604398727417
50s5-26bio19	7.795200000000001	0.8593594431877136
50s5-26bio19	9.256799999999991	0.8594583868980408
50s5-26bio19	10.718399999999995	0.8595572710037231
50s5-26bio19	12.18	0.8596560955047607
50s5-26bio19	13.64159999999999	0.8597548604011536
50s5-26bio19	15.103199999999994	0.8598535656929016
50s5-26bio19	16.564799999999984	0.8597759008407593
50s5-26bio19	18.026400000000002	0.8558502793312073
50s5-26bio19	19.488000000000007	0.8491623997688293
50s5-26bio19	20.949599999999997	0.8408785462379456
50s5-26bio19	22.4112	0.8322296738624573
50s5-26bio19	23.87279999999999	0.8232094645500183
50s5-26bio19	25.334399999999995	0.8138128519058228
50s5-26bio19	26.796	0.8040356636047363
50s5-26bio19	28.25759999999999	0.7938750386238098
50s5-26bio19	29.719199999999994	0.7833296656608582
50s5-26bio19	31.180799999999984	0.772399365901947
50s5-26bio19	32.6424	0.7610859274864197
50s5-26bio19	34.104000000000006	0.7493925094604492
50s5-26bio19	35.565599999999996	0.7373242974281311
50s5-26bio19	37.0272	0.7248883843421936
50s5-26bio19	38.48879999999999	0.7120935320854187
50s5-26bio19	39.950399999999995	0.6989507079124451
50s5-26bio19	41.412	0.6854730248451233
50s5-26bio19	42.87359999999999	0.6717042922973633
50s5-26bio19	44.33519999999999	0.6585132479667664
50s5-26bio19	45.79679999999998	0.6480758786201477
50s5-26bio19	47.2584	0.6417050361633301
50s5-26bio19	48.720000000000006	0.6383033990859985
50s5-26bio19	50.181599999999996	0.6353803873062134
50s5-26bio19	51.6432	0.632447361946106
50s5-26bio19	53.10479999999999	0.6295044422149658
50s5-26bio19	54.566399999999994	0.6265519261360168
50s5-26bio19	56.028	0.6235899329185486
50s5-26bio19	57.48959999999999	0.6206186413764954
50s5-26bio19	58.95119999999999	0.617638349533081
50s5-26bio19	60.41279999999998	0.6146491169929504
50s5-26bio19	61.8744	0.6116512417793274
50s5-26bio19	63.33599999999999	0.6086449027061462
50s5-26bio19	64.79759999999999	0.6056302189826965
50s5-26bio19	66.25919999999999	0.6026075482368469
50s5-26bio19	67.72079999999997	0.599577009677887
50s5-26bio19	69.1824	0.5965388417243958
50s5-26bio19	70.644	0.5934932827949524
50s5-26bio19	72.10560000000001	0.5904404520988464
50s5-26bio19	73.56719999999999	0.5873806476593018
50s5-26bio19	75.02879999999999	0.5843141078948975
50s5-26bio19	76.4904	0.5812410116195679
50s5-26bio19	77.952	0.5781615972518921
50s5-26bio19	79.41359999999997	0.5750761032104492
50s5-26bio19	80.87519999999998	0.5719847083091736
50s5-26bio19	82.33679999999998	0.5688877105712891
50s5-26bio19	83.79839999999999	0.5657853484153748
50s5-26bio19	85.25999999999999	0.562677800655365
50s5-26bio19	86.72159999999997	0.5595653057098389
50s5-26bio19	88.18319999999997	0.5564481019973755
50s5-26bio19	89.64479999999998	0.5533264875411987
50s5-26bio19	91.10639999999998	0.5502006411552429
50s5-26bio19	92.56799999999998	0.5470708608627319
50s5-26bio19	94.02959999999996	0.5439373254776001
50s5-26bio19	95.49119999999996	0.5408003330230713
50s5-26bio19	96.9528	0.5376600623130798
50s5-26bio19	98.4144	0.5345168113708496
50s5-26bio19	99.876	0.5313708186149597
50s5-26bio19	101.33759999999998	0.528222382068634
50s5-26bio19	102.79919999999998	0.5250716209411621
50s5-26bio19	104.26079999999999	0.5219188928604126
50s5-26bio19	105.7224	0.5187644362449646
50s5-26bio19	107.184	0.5156084895133972
50s5-26bio19	108.64559999999997	0.5124512314796448
50s5-26bio19	110.10719999999998	0.5092930197715759
50s5-26bio19	111.56879999999998	0.5061340928077698
50s5-26bio19	113.03039999999999	0.5029746294021606
50s5-26bio19	114.49199999999999	0.4998149871826172
50s5-26bio19	115.95359999999997	0.49665531516075134
50s5-26bio19	117.41519999999997	0.4934959411621094
50s5-26bio19	118.87679999999997	0.4903370440006256
50s5-26bio19	120.33839999999998	0.4871789515018463
50s5-26bio19	121.79999999999998	0.4840218722820282
50s5-26bio19	123.26159999999996	0.48086607456207275
50s5-26bio19	124.72319999999996	0.4777117967605591
50s5-26bio19	126.1848	0.4745592772960663
50s5-26bio19	127.6464	0.47140881419181824
50s5-26bio19	129.108	0.46826061606407166
50s5-26bio19	130.56959999999998	0.465114951133728
50s5-26bio19	132.03119999999998	0.46197202801704407
50s5-26bio19	133.4928	0.45883214473724365
50s5-26bio19	134.9544	0.4556955099105835
50s5-26bio19	136.416	0.4525624215602875
50s5-26bio19	137.87759999999997	0.4494330883026123
50s5-26bio19	139.33919999999998	0.4463077187538147
50s5-26bio19	140.80079999999998	0.44318661093711853
50s5-26bio19	142.26239999999999	0.44006994366645813
50s5-26bio19	143.724	0.43695804476737976
50s5-26bio19	145.18559999999997	0.43385109305381775
50s5-26bio19	146.64719999999997	0.4307492971420288
50s5-26bio19	148.10879999999997	0.4276529550552368
50s5-26bio19	149.57039999999998	0.4245622456073761
50s5-26bio19	151.03199999999998	0.42147746682167053
50s5-26bio19	152.49359999999996	0.41839876770973206
50s5-26bio19	153.9552	0.41532641649246216
50s5-26bio19	155.4168	0.41226068139076233
50s5-26bio19	156.8784	0.40920165181159973
50s5-26bio19	158.34	0.4061497151851654
50s5-26bio19	159.80159999999998	0.4031049609184265
50s5-26bio19	161.26319999999998	0.40006768703460693
50s5-26bio19	162.7248	0.397038072347641
50s5-26bio19	164.1864	0.394016295671463
50s5-26bio19	165.648	0.3910026252269745
50s5-26bio19	167.10959999999997	0.38799723982810974
50s5-26bio19	168.57119999999998	0.3850003778934479
50s5-26bio19	170.03279999999998	0.38201218843460083
50s5-26bio19	171.49439999999998	0.3790329098701477
50s5-26bio19	172.956	0.3760627210140228
50s5-26bio19	174.41759999999996	0.3731018304824829
50s5-26bio19	175.87919999999997	0.3701504170894623
50s5-26bio19	177.34079999999997	0.36720865964889526
50s5-26bio19	178.80239999999998	0.36427679657936096
50s5-26bio19	180.26399999999995	0.36135491728782654
50s5-26bio19	181.72559999999996	0.35844331979751587
50s5-26bio19	183.1872	0.3555421233177185
50s5-26bio19	184.6488	0.352651447057724
50s5-26bio19	186.1104	0.34977155923843384
50s5-26bio19	187.57199999999997	0.3469025492668152
50s5-26bio19	189.03359999999998	0.34404465556144714
50s5-26bio19	190.49519999999998	0.34119802713394165
50s5-26bio19	191.9568	0.33836275339126587
50s5-26bio19	193.4184	0.3355390727519989
50s5-26bio19	194.87999999999997	0.3327270746231079
50s5-26bio19	196.34159999999994	0.3299269676208496
50s5-26bio19	197.80319999999998	0.32713884115219116
50s5-26bio19	199.2648	0.3243629038333893
50s5-26bio19	200.72639999999998	0.32159924507141113
50s5-26bio19	202.18800000000002	0.31884801387786865
50s5-26bio19	203.6496	0.31610938906669617
50s5-26bio19	205.11120000000003	0.31338343024253845
50s5-26bio19	206.5728	0.31067031621932983
50s5-26bio19	208.03439999999998	0.30797016620635986
50s5-26bio19	209.496	0.3052830696105957
50s5-26bio19	210.95759999999999	0.3026091754436493
50s5-26bio19	212.41920000000002	0.2999485731124878
50s5-26bio19	213.8808	0.29730141162872314
50s5-26bio19	215.34239999999997	0.2946677505970001
50s5-26bio19	216.804	0.29204776883125305
50s5-26bio19	218.26559999999998	0.2894414961338043
50s5-26bio19	219.72719999999995	0.2868490517139435
50s5-26bio19	221.1888	0.2842705547809601
50s5-26bio19	222.65039999999996	0.2817060649394989
50s5-26bio19	224.112	0.2791557013988495
50s5-26bio19	225.57359999999997	0.2766195237636566
50s5-26bio19	227.03519999999995	0.27409762144088745
50s5-26bio19	228.49679999999998	0.27159008383750916
50s5-26bio19	229.95839999999995	0.2690969705581665
50s5-26bio19	231.42	0.26661840081214905
50s5-26bio19	232.88159999999996	0.2641543745994568
50s5-26bio19	234.34319999999994	0.2617050111293793
50s5-26bio19	235.80479999999997	0.2592703700065613
50s5-26bio19	237.26639999999995	0.2568504810333252
50s5-26bio19	238.72799999999998	0.2544454336166382
50s5-26bio19	240.18959999999996	0.25205522775650024
50s5-26bio19	241.65119999999993	0.24967999756336212
50s5-26bio19	243.11279999999996	0.24731974303722382
50s5-26bio19	244.57439999999994	0.2449745088815689
50s5-26bio19	246.03599999999997	0.24264435470104218
50s5-26bio19	247.49759999999995	0.24032928049564362
50s5-26bio19	248.95919999999992	0.2380293756723404
50s5-26bio19	250.42079999999996	0.2357446402311325
50s5-26bio19	251.88239999999993	0.23347511887550354
50s5-26bio19	253.34400000000002	0.23122085630893707
50s5-26bio19	254.8056	0.22898182272911072
50s5-26bio19	256.2672	0.22675807774066925
50s5-26bio19	257.72880000000004	0.22454968094825745
50s5-26bio19	259.1904	0.22235657274723053
50s5-26bio19	260.65200000000004	0.22017879784107208
50s5-26bio19	262.1136	0.21801641583442688
50s5-26bio19	263.5752	0.21586933732032776
50s5-26bio19	265.0368	0.2137376368045807
50s5-26bio19	266.4984	0.21162129938602448
50s5-26bio19	267.96000000000004	0.2095203846693039
50s5-26bio19	269.4216	0.2074347883462906
50s5-26bio19	270.8832	0.20536457002162933
50s5-26bio19	272.3448	0.20330974459648132
50s5-26bio19	273.8064	0.2012702226638794
50s5-26bio19	275.26800000000003	0.19924604892730713
50s5-26bio19	276.7296	0.19723720848560333
50s5-26bio19	278.1912	0.1952437311410904
50s5-26bio19	279.6528	0.19326549768447876
50s5-26bio19	281.1144	0.19130255281925201
50s5-26bio19	282.576	0.18935491144657135
50s5-26bio19	284.0376	0.18742245435714722
50s5-26bio19	285.4992	0.1855051964521408
50s5-26bio19	286.9608	0.1836031675338745
50s5-26bio19	288.4224	0.18171626329421997
50s5-26bio19	289.884	0.1798444539308548
50s5-26bio19	291.3456	0.17798775434494019
50s5-26bio19	292.80719999999997	0.17614613473415375
50s5-26bio19	294.2688	0.17431949079036713
50s5-26bio19	295.7304	0.17250782251358032
50s5-26bio19	297.192	0.17071112990379333
50s5-26bio19	298.6536	0.1689292937517166
50s5-26bio19	300.11519999999996	0.16716229915618896
50s5-26bio19	301.5768	0.165410116314888
50s5-26bio19	303.03839999999997	0.16367273032665253
50s5-26bio19	304.5	0.1619500070810318
50s5-26bio19	305.9616	0.16024194657802582
50s5-26bio19	307.42319999999995	0.1585485190153122
50s5-26bio19	308.8848	0.15686962008476257
50s5-26bio19	310.34639999999996	0.15520521998405457
50s5-26bio19	311.80800000000005	0.1535552591085434
50s5-26bio19	313.2696	0.15191972255706787
50s5-26bio19	314.7312	0.15029847621917725
50s5-26bio19	316.19280000000003	0.14869149029254913
50s5-26bio19	317.6544	0.14709874987602234
50s5-26bio19	319.11600000000004	0.1455201357603073
50s5-26bio19	320.5776	0.14395558834075928
50s5-26bio19	322.0392	0.14240506291389465
50s5-26bio19	323.5008	0.14086851477622986
50s5-26bio19	324.9624	0.13934582471847534
50s5-26bio19	326.42400000000004	0.13783696293830872
50s5-26bio19	327.8856	0.1363418698310852
50s5-26bio19	329.3472	0.13486042618751526
50s5-26bio19	330.8088	0.1333926022052765
50s5-26bio19	332.2704	0.13193833827972412
50s5-26bio19	333.732	0.1304975152015686
50s5-26bio19	335.1936	0.12907008826732635
50s5-26bio19	336.6552	0.1276559829711914
50s5-26bio19	338.1168	0.12625515460968018
50s5-26bio19	339.5784	0.12486747652292252
50s5-26bio19	341.04	0.12387062609195709
50s5-26bio19	342.5016	0.12387062609195709
50s5-26bio19	343.9632	0.12387062609195709
50s5-26bio19	345.4248	0.12387062609195709
50s5-26bio19	346.8864	0.12387062609195709
50s5-26bio19	348.348	0.12387062609195709
50s5-26bio19	349.8096	0.12387062609195709
50s5-26bio19	351.27119999999996	0.12387062609195709
50s5-26bio19	352.7328	0.12387062609195709
50s5-26bio19	354.1944	0.12387062609195709
50s5-26bio19	355.656	0.12387062609195709
50s5-26bio19	357.1176	0.12387062609195709
50s5-26bio19	358.57919999999996	0.12387062609195709
50s5-26bio19	360.0408	0.12387062609195709
50s5-26bio19	361.50239999999997	0.12387062609195709
50s5-26bio19	362.964	0.12387062609195709
50s5-26bio19	364.4256	0.12387062609195709
50s5-26bio19	365.88719999999995	0.12387062609195709
50s5-26bio19	367.3488	0.12387062609195709
50s5-26bio19	368.8104	0.12387062609195709
50s5-26bio19	370.27200000000005	0.12387062609195709
50s5-26bio19	371.7336	0.12387062609195709
50s5-26bio19	373.1952	0.12387062609195709
50s5-26bio19	374.65680000000003	0.12387062609195709
50s5-26bio19	376.1184	0.12387062609195709
50s5-26bio19	377.58000000000004	0.12387062609195709
50s5-26bio19	379.0416	0.12387062609195709
50s5-26bio19	380.5032	0.12387062609195709
50s5-26bio19	381.9648	0.12387062609195709
50s5-26bio19	383.4264	0.12387062609195709
50s5-26bio19	384.88800000000003	0.12387062609195709
50s5-26bio19	386.3496	0.12387062609195709
50s5-26bio19	387.8112	0.12387062609195709
50s5-26bio19	389.2728	0.12387062609195709
50s5-26bio19	390.7344	0.12387062609195709
50s5-26bio19	392.196	0.12387062609195709
50s5-26bio19	393.6576	0.12387062609195709
50s5-26bio19	395.1192	0.12387062609195709
50s5-26bio19	396.5808	0.12387062609195709
50s5-26bio19	398.0424	0.12387062609195709
50s5-26bio19	399.504	0.12387062609195709
50s5-26bio19	400.9656	0.12387062609195709
50s5-26bio19	402.42719999999997	0.12387062609195709
50s5-26bio19	403.8888	0.12387062609195709
50s5-26bio19	405.3504	0.12387062609195709
50s5-26bio19	406.812	0.12387062609195709
50s5-26bio19	408.2736	0.12387062609195709
50s5-26bio19	409.73519999999996	0.12387062609195709
50s5-26bio19	411.1968	0.12387062609195709
50s5-26bio19	412.6584	0.12387062609195709
50s5-26bio19	414.11999999999995	0.12387062609195709
50s5-26bio19	415.5816	0.12387062609195709
50s5-26bio19	417.04319999999996	0.12387062609195709
50s5-26bio19	418.5048	0.12387062609195709
50s5-26bio19	419.96639999999996	0.12387062609195709
50s5-26bio19	421.42799999999994	0.12387062609195709
50s5-26bio19	422.8896	0.12387062609195709
50s5-26bio19	424.35119999999995	0.12387062609195709
50s5-26bio19	425.81280000000004	0.12387062609195709
50s5-26bio19	427.2744	0.12387062609195709
50s5-26bio19	428.736	0.12387062609195709
50s5-26bio19	430.1976	0.12387062609195709
50s5-26bio19	431.6592	0.12387062609195709
50s5-26bio19	433.12080000000003	0.12387062609195709
50s5-26bio19	434.5824	0.12387062609195709
50s5-26bio19	436.044	0.12387062609195709
50s5-26bio19	437.5056	0.12387062609195709
50s5-26bio19	438.9672	0.12387062609195709
50s5-26bio19	440.4288	0.12387062609195709
50s5-26bio19	441.8904	0.12387062609195709
50s5-26bio19	443.352	0.12387062609195709
50s5-26bio19	444.8136	0.12387062609195709
50s5-26bio19	446.2752	0.12387062609195709
50s5-26bio19	447.7368	0.12387062609195709
50s5-26bio19	449.1984	0.12387062609195709
50s5-26bio19	450.65999999999997	0.12387062609195709
50s5-26bio19	452.12159999999994	0.12387062609195709
50s5-26bio19	453.5831999999999	0.12387062609195709
50s5-26bio19	455.0448	0.12387062609195709
50s5-26bio19	456.5064	0.12387062609195709
50s5-26bio19	457.96799999999996	0.12387062609195709
50s5-26bio19	459.42960000000005	0.12387062609195709
50s5-26bio19	460.8912	0.12387062609195709
50s5-26bio19	462.3528	0.12387062609195709
50s5-26bio19	463.8144000000001	0.12387062609195709
50s5-26bio19	465.27600000000007	0.12387062609195709
50s5-26bio19	466.73760000000004	0.12387062609195709
50s5-26bio19	468.1992	0.12387062609195709
50s5-26bio19	469.6608	0.12387062609195709
50s5-26bio19	471.1224000000001	0.12387062609195709
50s5-26bio19	472.58400000000006	0.12387062609195709
50s5-26bio19	474.04560000000004	0.12387062609195709
50s5-26bio19	475.5072	0.12387062609195709
50s5-26bio19	476.9688	0.12387062609195709
50s5-26bio19	478.4304000000001	0.12387062609195709
50s5-26bio19	479.89200000000005	0.12387062609195709
50s5-26bio19	481.35360000000003	0.12387062609195709
50s5-26bio19	482.8152	0.12387062609195709
50s5-26bio19	484.2768	0.12387062609195709
50s5-26bio19	485.73840000000007	0.12387062609195709
50s5-26bio19	487.20000000000005	0.12387062609195709
50s5-26bio19	488.6616	0.12387062609195709
50s5-26bio19	490.1232	0.12387062609195709
50s5-26bio19	491.5848	0.12387062609195709
50s5-26bio19	493.04640000000006	0.12387062609195709
50s5-26bio19	494.50800000000004	0.12387062609195709
50s5-26bio19	495.9696	0.12387062609195709
50s5-26bio19	497.4312	0.12387062609195709
50s5-26bio19	498.89279999999997	0.12387062609195709
50s5-26bio19	500.35439999999994	0.12387062609195709
50s5-26bio19	501.81600000000003	0.12387062609195709
50s5-26bio19	503.2776	0.12387062609195709
50s5-26bio19	504.7392	0.12387062609195709
50s5-26bio19	506.20079999999996	0.12387062609195709
50s5-26bio19	507.66239999999993	0.12387062609195709
50s5-26bio19	509.124	0.12387062609195709
50s5-26bio19	510.5856	0.12387062609195709
50s5-26bio19	512.0472	0.12387062609195709
50s5-26bio19	513.5088	0.12387062609195709
50s5-26bio19	514.9703999999999	0.12387062609195709
50s5-26bio19	516.432	0.12387062609195709
50s5-26bio19	517.8936	0.12387062609195709
50s5-26bio19	519.3552	0.12387062609195709
50s5-26bio19	520.8168	0.12387062609195709
50s5-26bio19	522.2783999999999	0.12387062609195709
50s5-26bio19	523.74	0.12387062609195709
50s5-26bio19	525.2016	0.12387062609195709
50s5-26bio19	526.6632	0.12387062609195709
50s5-26bio19	528.1247999999999	0.12387062609195709
50s5-26bio19	529.5863999999999	0.12387062609195709
50s5-26bio19	531.048	0.12387062609195709
50s5-26bio19	532.5096	0.12387062609195709
50s5-26bio19	533.9712	0.12387062609195709
50s5-26bio19	535.4327999999999	0.12387062609195709
50s5-26bio19	536.8943999999999	0.12387062609195709
50s5-26bio19	538.356	0.12387062609195709
50s5-26bio19	539.8176	0.12387062609195709
50s5-26bio19	541.2792	0.12387062609195709
50s5-26bio19	542.7407999999999	0.12387062609195709
50s5-26bio19	544.2023999999999	0.12387062609195709
50s5-26bio19	545.664	0.12387062609195709
50s5-26bio19	547.1256	0.12387062609195709
50s5-26bio19	548.5871999999999	0.12387062609195709
50s5-26bio19	550.0487999999999	0.12387062609195709
50s5-26bio19	551.5103999999999	0.12387062609195709
50s5-26bio19	552.972	0.12387062609195709
50s5-26bio19	554.4336	0.12387062609195709
50s5-26bio19	555.8951999999999	0.12387062609195709
50s5-26bio19	557.3567999999999	0.12387062609195709
50s5-26bio19	558.8183999999999	0.12387062609195709
50s5-26bio19	560.28	0.12387062609195709
50s5-26bio19	561.7416	0.12387062609195709
50s5-26bio19	563.2031999999999	0.12387062609195709
50s5-26bio19	564.6647999999999	0.12387062609195709
50s5-26bio19	566.1263999999999	0.12387062609195709
50s5-26bio19	567.5880000000001	0.12387062609195709
50s5-26bio19	569.0496	0.12387062609195709
50s5-26bio19	570.5112	0.12387062609195709
50s5-26bio19	571.9728	0.12387062609195709
50s5-26bio19	573.4344	0.12387062609195709
50s5-26bio19	574.8960000000001	0.12387062609195709
50s5-26bio19	576.3576	0.12387062609195709
50s5-26bio19	577.8192	0.12387062609195709
50s5-26bio19	579.2808	0.12387062609195709
50s5-26bio19	580.7424	0.12387062609195709
50s5-26bio19	582.2040000000001	0.12387062609195709
50s5-26bio19	583.6656	0.12387062609195709
50s5-26bio19	585.1272	0.12387062609195709
50s5-26bio19	586.5888	0.12387062609195709
50s5-26bio19	588.0504	0.12387062609195709
50s5-26bio19	589.5120000000001	0.12387062609195709
50s5-26bio19	590.9736	0.12387062609195709
50s5-26bio19	592.4352	0.12387062609195709
50s5-26bio19	593.8968	0.12387062609195709
50s5-26bio19	595.3584	0.12387062609195709
50s5-26bio19	596.82	0.12387062609195709
50s5-26bio19	598.2816	0.12387062609195709
50s5-26bio19	599.7432	0.12387062609195709
50s5-26bio19	601.2048	0.12387062609195709
50s5-26bio19	602.6664	0.12387062609195709
50s5-26bio19	604.128	0.12387062609195709
50s5-26bio19	605.5896	0.12387062609195709
50s5-26bio19	607.0512	0.12387062609195709
50s5-26bio19	608.5128	0.12387062609195709
50s5-26bio19	609.9744	0.12387062609195709
50s5-26bio19	611.436	0.12387062609195709
50s5-26bio19	612.8976	0.12387062609195709
50s5-26bio19	614.3592	0.12387062609195709
50s5-26bio19	615.8208	0.12387062609195709
50s5-26bio19	617.2823999999999	0.12387062609195709
50s5-26bio19	618.744	0.12387062609195709
50s5-26bio19	620.2056	0.12387062609195709
50s5-26bio19	621.6672	0.12387062609195709
50s5-26bio19	623.1288	0.12387062609195709
50s5-26bio19	624.5903999999999	0.12387062609195709
50s5-26bio19	626.052	0.12387062609195709
50s5-26bio19	627.5136	0.12387062609195709
50s5-26bio19	628.9752	0.12387062609195709
50s5-26bio19	630.4368	0.12387062609195709
50s5-26bio19	631.8983999999999	0.12387062609195709
50s5-26bio19	633.36	0.12387062609195709
50s5-26bio19	634.8216	0.12387062609195709
50s5-26bio19	636.2832	0.12387062609195709
50s5-26bio19	637.7447999999999	0.12387062609195709
50s5-26bio19	639.2063999999999	0.12387062609195709
50s5-26bio19	640.668	0.12387062609195709
50s5-26bio19	642.1296	0.12387062609195709
50s5-26bio19	643.5912	0.12387062609195709
50s5-26bio19	645.0527999999999	0.12387062609195709
50s5-26bio19	646.5143999999999	0.12387062609195709
50s5-26bio19	647.976	0.12387062609195709
50s5-26bio19	649.4376	0.12387062609195709
50s5-26bio19	650.8992	0.12387062609195709
50s5-26bio19	652.3607999999999	0.12387062609195709
50s5-26bio19	653.8223999999999	0.12387062609195709
50s5-26bio19	655.284	0.12387062609195709
50s5-26bio19	656.7456	0.12387062609195709
50s5-26bio19	658.2072	0.12387062609195709
50s5-26bio19	659.6687999999999	0.12387062609195709
50s5-26bio19	661.1303999999999	0.12387062609195709
50s5-26bio19	662.592	0.12387062609195709
50s5-26bio19	664.0536	0.12387062609195709
50s5-26bio19	665.5151999999999	0.12387062609195709
50s5-26bio19	666.9767999999999	0.12387062609195709
50s5-26bio19	668.4383999999999	0.12387062609195709
50s5-26bio19	669.9	0.12387062609195709
