# Supplementary material for: Paleodistribution of Cercidiphyllaceae and Future Habitat Prediction for Cercidiphyllum japonicum Under Climate Change
Source: Ecol Evol. 2026 Jan 19;16(1):e72940. doi: 10.1002/ece3.72940 (PMC12815699; doi:10.1002/ece3.72940)
Supplement: Supplementary file 1 — Data S1: ece372940‐sup‐0001‐supinfo.zip. [file ECE3-16-e72940-s001.zip › 50s-26/plots/连香树_1_50s5-26bio19_only.dat]

variable	x	y
50s5-26bio19	-60.9	0.001241509453393519
50s5-26bio19	-59.4384	0.001241509453393519
50s5-26bio19	-57.9768	0.001241509453393519
50s5-26bio19	-56.5152	0.001241509453393519
50s5-26bio19	-55.053599999999996	0.001241509453393519
50s5-26bio19	-53.592	0.001241509453393519
50s5-26bio19	-52.1304	0.001241509453393519
50s5-26bio19	-50.6688	0.001241509453393519
50s5-26bio19	-49.2072	0.001241509453393519
50s5-26bio19	-47.745599999999996	0.001241509453393519
50s5-26bio19	-46.284	0.001241509453393519
50s5-26bio19	-44.8224	0.001241509453393519
50s5-26bio19	-43.3608	0.001241509453393519
50s5-26bio19	-41.8992	0.001241509453393519
50s5-26bio19	-40.4376	0.001241509453393519
50s5-26bio19	-38.976	0.001241509453393519
50s5-26bio19	-37.514399999999995	0.001241509453393519
50s5-26bio19	-36.052800000000005	0.001241509453393519
50s5-26bio19	-34.5912	0.001241509453393519
50s5-26bio19	-33.129599999999996	0.001241509453393519
50s5-26bio19	-31.668	0.001241509453393519
50s5-26bio19	-30.2064	0.001241509453393519
50s5-26bio19	-28.744800000000005	0.001241509453393519
50s5-26bio19	-27.2832	0.001241509453393519
50s5-26bio19	-25.821600000000004	0.001241509453393519
50s5-26bio19	-24.36	0.001241509453393519
50s5-26bio19	-22.898400000000002	0.001241509453393519
50s5-26bio19	-21.436799999999998	0.001241509453393519
50s5-26bio19	-19.9752	0.001241509453393519
50s5-26bio19	-18.513600000000004	0.001241509453393519
50s5-26bio19	-17.052	0.001241509453393519
50s5-26bio19	-15.590400000000002	0.001241509453393519
50s5-26bio19	-14.128799999999998	0.001241509453393519
50s5-26bio19	-12.667200000000001	0.001241509453393519
50s5-26bio19	-11.205600000000004	0.001241509453393519
50s5-26bio19	-9.744	0.001241509453393519
50s5-26bio19	-8.282400000000003	0.001241509453393519
50s5-26bio19	-6.820799999999998	0.001241509453393519
50s5-26bio19	-5.359200000000001	0.001241509453393519
50s5-26bio19	-3.897600000000004	0.001241509453393519
50s5-26bio19	-2.436	0.001241509453393519
50s5-26bio19	-0.9744000000000028	0.001241509453393519
50s5-26bio19	0.4872000000000014	0.001535290153697133
50s5-26bio19	1.9487999999999985	0.002902018604800105
50s5-26bio19	3.4103999999999886	0.0054787443950772285
50s5-26bio19	4.872000000000007	0.010319688357412815
50s5-26bio19	6.333599999999997	0.01935477741062641
50s5-26bio19	7.795200000000001	0.03601241856813431
50s5-26bio19	9.256799999999991	0.06604094058275223
50s5-26bio19	10.718399999999995	0.11804234981536865
50s5-26bio19	12.18	0.2021285742521286
50s5-26bio19	13.64159999999999	0.2715635597705841
50s5-26bio19	15.103199999999994	0.33829018473625183
50s5-26bio19	16.564799999999984	0.40159353613853455
50s5-26bio19	18.026400000000002	0.4643065929412842
50s5-26bio19	19.488000000000007	0.5281691551208496
50s5-26bio19	20.949599999999997	0.5836502909660339
50s5-26bio19	22.4112	0.6080988049507141
50s5-26bio19	23.87279999999999	0.618908166885376
50s5-26bio19	25.334399999999995	0.6194750666618347
50s5-26bio19	26.796	0.6149722933769226
50s5-26bio19	28.25759999999999	0.6104496717453003
50s5-26bio19	29.719199999999994	0.6059080362319946
50s5-26bio19	31.180799999999984	0.6013480424880981
50s5-26bio19	32.6424	0.5967703461647034
50s5-26bio19	34.104000000000006	0.5921757817268372
50s5-26bio19	35.565599999999996	0.587565004825592
50s5-26bio19	37.0272	0.5829388499259949
50s5-26bio19	38.48879999999999	0.578298032283783
50s5-26bio19	39.950399999999995	0.5736433267593384
50s5-26bio19	41.412	0.568975567817688
50s5-26bio19	42.87359999999999	0.5642954707145691
50s5-26bio19	44.33519999999999	0.5596039295196533
50s5-26bio19	45.79679999999998	0.5576267242431641
50s5-26bio19	47.2584	0.5559940338134766
50s5-26bio19	48.720000000000006	0.5543601512908936
50s5-26bio19	50.181599999999996	0.552725076675415
50s5-26bio19	51.6432	0.5510888695716858
50s5-26bio19	53.10479999999999	0.5494515299797058
50s5-26bio19	54.566399999999994	0.5478131771087646
50s5-26bio19	56.028	0.5461736917495728
50s5-26bio19	57.48959999999999	0.5445333123207092
50s5-26bio19	58.95119999999999	0.5428919196128845
50s5-26bio19	60.41279999999998	0.5412495732307434
50s5-26bio19	61.8744	0.5396063327789307
50s5-26bio19	63.33599999999999	0.5379622578620911
50s5-26bio19	64.79759999999999	0.5363173484802246
50s5-26bio19	66.25919999999999	0.5346716046333313
50s5-26bio19	67.72079999999997	0.5330251455307007
50s5-26bio19	69.1824	0.5313779711723328
50s5-26bio19	70.644	0.5297301411628723
50s5-26bio19	72.10560000000001	0.5280815958976746
50s5-26bio19	73.56719999999999	0.5264325141906738
50s5-26bio19	75.02879999999999	0.5247827768325806
50s5-26bio19	76.4904	0.5231325626373291
50s5-26bio19	77.952	0.5214818120002747
50s5-26bio19	79.41359999999997	0.519830584526062
50s5-26bio19	80.87519999999998	0.5181789398193359
50s5-26bio19	82.33679999999998	0.5165268778800964
50s5-26bio19	83.79839999999999	0.5148744583129883
50s5-26bio19	85.25999999999999	0.5132217407226562
50s5-26bio19	86.72159999999997	0.5115687251091003
50s5-26bio19	88.18319999999997	0.5099154710769653
50s5-26bio19	89.64479999999998	0.5082619786262512
50s5-26bio19	91.10639999999998	0.5066083073616028
50s5-26bio19	92.56799999999998	0.50495445728302
50s5-26bio19	94.02959999999996	0.5033005475997925
50s5-26bio19	95.49119999999996	0.5016465187072754
50s5-26bio19	96.9528	0.4999925196170807
50s5-26bio19	98.4144	0.4983384609222412
50s5-26bio19	99.876	0.4966844618320465
50s5-26bio19	101.33759999999998	0.49503055214881897
50s5-26bio19	102.79919999999998	0.4933767318725586
50s5-26bio19	104.26079999999999	0.49172306060791016
50s5-26bio19	105.7224	0.49006956815719604
50s5-26bio19	107.184	0.48841628432273865
50s5-26bio19	108.64559999999997	0.48676326870918274
50s5-26bio19	110.10719999999998	0.4851105511188507
50s5-26bio19	111.56879999999998	0.48345813155174255
50s5-26bio19	113.03039999999999	0.48180609941482544
50s5-26bio19	114.49199999999999	0.48015445470809937
50s5-26bio19	115.95359999999997	0.4785032272338867
50s5-26bio19	117.41519999999997	0.4768524765968323
50s5-26bio19	118.87679999999997	0.4752022624015808
50s5-26bio19	120.33839999999998	0.47355255484580994
50s5-26bio19	121.79999999999998	0.4719034433364868
50s5-26bio19	123.26159999999996	0.47025492787361145
50s5-26bio19	124.72319999999996	0.4686070680618286
50s5-26bio19	126.1848	0.4669598937034607
50s5-26bio19	127.6464	0.46531346440315247
50s5-26bio19	129.108	0.46366775035858154
50s5-26bio19	130.56959999999998	0.4620228409767151
50s5-26bio19	132.03119999999998	0.4603787660598755
50s5-26bio19	133.4928	0.45873555541038513
50s5-26bio19	134.9544	0.457093209028244
50s5-26bio19	136.416	0.4554518461227417
50s5-26bio19	137.87759999999997	0.4538114368915558
50s5-26bio19	139.33919999999998	0.45217201113700867
50s5-26bio19	140.80079999999998	0.4505336284637451
50s5-26bio19	142.26239999999999	0.44889628887176514
50s5-26bio19	143.724	0.4472601115703583
50s5-26bio19	145.18559999999997	0.44562506675720215
50s5-26bio19	146.64719999999997	0.44399115443229675
50s5-26bio19	148.10879999999997	0.44235849380493164
50s5-26bio19	149.57039999999998	0.4407270550727844
50s5-26bio19	151.03199999999998	0.4390968978404999
50s5-26bio19	152.49359999999996	0.4374680519104004
50s5-26bio19	153.9552	0.43584057688713074
50s5-26bio19	155.4168	0.4342144727706909
50s5-26bio19	156.8784	0.4325897693634033
50s5-26bio19	158.34	0.4309665262699127
50s5-26bio19	159.80159999999998	0.4293447434902191
50s5-26bio19	161.26319999999998	0.4277245104312897
50s5-26bio19	162.7248	0.4261058270931244
50s5-26bio19	164.1864	0.42448869347572327
50s5-26bio19	165.648	0.42287319898605347
50s5-26bio19	167.10959999999997	0.421259343624115
50s5-26bio19	168.57119999999998	0.4196471571922302
50s5-26bio19	170.03279999999998	0.41803669929504395
50s5-26bio19	171.49439999999998	0.41642796993255615
50s5-26bio19	172.956	0.414821058511734
50s5-26bio19	174.41759999999996	0.41321590542793274
50s5-26bio19	175.87919999999997	0.4116126298904419
50s5-26bio19	177.34079999999997	0.4100112020969391
50s5-26bio19	178.80239999999998	0.4084117114543915
50s5-26bio19	180.26399999999995	0.4068141281604767
50s5-26bio19	181.72559999999996	0.40521854162216187
50s5-26bio19	183.1872	0.403624951839447
50s5-26bio19	184.6488	0.40203338861465454
50s5-26bio19	186.1104	0.4004438817501068
50s5-26bio19	187.57199999999997	0.3988564610481262
50s5-26bio19	189.03359999999998	0.39727115631103516
50s5-26bio19	190.49519999999998	0.3956880271434784
50s5-26bio19	191.9568	0.39410707354545593
50s5-26bio19	193.4184	0.39252835512161255
50s5-26bio19	194.87999999999997	0.39095184206962585
50s5-26bio19	196.34159999999994	0.389377623796463
50s5-26bio19	197.80319999999998	0.387805700302124
50s5-26bio19	199.2648	0.3862361013889313
50s5-26bio19	200.72639999999998	0.38466888666152954
50s5-26bio19	202.18800000000002	0.3831040561199188
50s5-26bio19	203.6496	0.3815416395664215
50s5-26bio19	205.11120000000003	0.3799816370010376
50s5-26bio19	206.5728	0.37842416763305664
50s5-26bio19	208.03439999999998	0.37686917185783386
50s5-26bio19	209.496	0.37531670928001404
50s5-26bio19	210.95759999999999	0.37376680970191956
50s5-26bio19	212.41920000000002	0.3722194731235504
50s5-26bio19	213.8808	0.3706747889518738
50s5-26bio19	215.34239999999997	0.36913272738456726
50s5-26bio19	216.804	0.36759331822395325
50s5-26bio19	218.26559999999998	0.3660566508769989
50s5-26bio19	219.72719999999995	0.36452266573905945
50s5-26bio19	221.1888	0.36299142241477966
50s5-26bio19	222.65039999999996	0.36146295070648193
50s5-26bio19	224.112	0.35993731021881104
50s5-26bio19	225.57359999999997	0.35841450095176697
50s5-26bio19	227.03519999999995	0.35689449310302734
50s5-26bio19	228.49679999999998	0.3553774058818817
50s5-26bio19	229.95839999999995	0.3538631796836853
50s5-26bio19	231.42	0.3523519039154053
50s5-26bio19	232.88159999999996	0.3508435785770416
50s5-26bio19	234.34319999999994	0.34933823347091675
50s5-26bio19	235.80479999999997	0.34783586859703064
50s5-26bio19	237.26639999999995	0.3463365435600281
50s5-26bio19	238.72799999999998	0.34484025835990906
50s5-26bio19	240.18959999999996	0.3433470129966736
50s5-26bio19	241.65119999999993	0.3418568968772888
50s5-26bio19	243.11279999999996	0.3403698801994324
50s5-26bio19	244.57439999999994	0.33888599276542664
50s5-26bio19	246.03599999999997	0.3374052941799164
50s5-26bio19	247.49759999999995	0.3359277546405792
50s5-26bio19	248.95919999999992	0.33445343375205994
50s5-26bio19	250.42079999999996	0.33298230171203613
50s5-26bio19	251.88239999999993	0.331514447927475
50s5-26bio19	253.34400000000002	0.33004987239837646
50s5-26bio19	254.8056	0.3285885751247406
50s5-26bio19	256.2672	0.32713058590888977
50s5-26bio19	257.72880000000004	0.32567593455314636
50s5-26bio19	259.1904	0.3242246210575104
50s5-26bio19	260.65200000000004	0.3227766752243042
50s5-26bio19	262.1136	0.3213321566581726
50s5-26bio19	263.5752	0.3198910355567932
50s5-26bio19	265.0368	0.318453311920166
50s5-26bio19	266.4984	0.3170190751552582
50s5-26bio19	267.96000000000004	0.3155882954597473
50s5-26bio19	269.4216	0.3141610026359558
50s5-26bio19	270.8832	0.31273719668388367
50s5-26bio19	272.3448	0.31131696701049805
50s5-26bio19	273.8064	0.3099002242088318
50s5-26bio19	275.26800000000003	0.30848705768585205
50s5-26bio19	276.7296	0.30707746744155884
50s5-26bio19	278.1912	0.30567148327827454
50s5-26bio19	279.6528	0.30426910519599915
50s5-26bio19	281.1144	0.30287033319473267
50s5-26bio19	282.576	0.30147525668144226
50s5-26bio19	284.0376	0.30008378624916077
50s5-26bio19	285.4992	0.29869601130485535
50s5-26bio19	286.9608	0.297311931848526
50s5-26bio19	288.4224	0.29593154788017273
50s5-26bio19	289.884	0.2945548892021179
50s5-26bio19	291.3456	0.2931819558143616
50s5-26bio19	292.80719999999997	0.29181280732154846
50s5-26bio19	294.2688	0.2904474139213562
50s5-26bio19	295.7304	0.2890857756137848
50s5-26bio19	297.192	0.2877279818058014
50s5-26bio19	298.6536	0.28637397289276123
50s5-26bio19	300.11519999999996	0.2850237488746643
50s5-26bio19	301.5768	0.2836773991584778
50s5-26bio19	303.03839999999997	0.28233492374420166
50s5-26bio19	304.5	0.28099626302719116
50s5-26bio19	305.9616	0.27966147661209106
50s5-26bio19	307.42319999999995	0.27833059430122375
50s5-26bio19	308.8848	0.27700361609458923
50s5-26bio19	310.34639999999996	0.2756805121898651
50s5-26bio19	311.80800000000005	0.27436134219169617
50s5-26bio19	313.2696	0.2730461359024048
50s5-26bio19	314.7312	0.2717348635196686
50s5-26bio19	316.19280000000003	0.27042752504348755
50s5-26bio19	317.6544	0.26912418007850647
50s5-26bio19	319.11600000000004	0.26782479882240295
50s5-26bio19	320.5776	0.266529381275177
50s5-26bio19	322.0392	0.265237957239151
50s5-26bio19	323.5008	0.2639505863189697
50s5-26bio19	324.9624	0.2626672089099884
50s5-26bio19	326.42400000000004	0.26138782501220703
50s5-26bio19	327.8856	0.2601125240325928
50s5-26bio19	329.3472	0.25884121656417847
50s5-26bio19	330.8088	0.2575739920139313
50s5-26bio19	332.2704	0.2563108205795288
50s5-26bio19	333.732	0.25505170226097107
50s5-26bio19	335.1936	0.25379666686058044
50s5-26bio19	336.6552	0.25254571437835693
50s5-26bio19	338.1168	0.2512988746166229
50s5-26bio19	339.5784	0.25005608797073364
50s5-26bio19	341.04	0.24881741404533386
50s5-26bio19	342.5016	0.24758288264274597
50s5-26bio19	343.9632	0.2463524490594864
50s5-26bio19	345.4248	0.24512611329555511
50s5-26bio19	346.8864	0.24390393495559692
50s5-26bio19	348.348	0.24268589913845062
50s5-26bio19	349.8096	0.24147197604179382
50s5-26bio19	351.27119999999996	0.2402622103691101
50s5-26bio19	352.7328	0.23905661702156067
50s5-26bio19	354.1944	0.23785515129566193
50s5-26bio19	355.656	0.23665784299373627
50s5-26bio19	357.1176	0.23546470701694489
50s5-26bio19	358.57919999999996	0.23427575826644897
50s5-26bio19	360.0408	0.23309095203876495
50s5-26bio19	361.50239999999997	0.2319103330373764
50s5-26bio19	362.964	0.23073391616344452
50s5-26bio19	364.4256	0.2295616716146469
50s5-26bio19	365.88719999999995	0.22839359939098358
50s5-26bio19	367.3488	0.2272297441959381
50s5-26bio19	368.8104	0.22607006132602692
50s5-26bio19	370.27200000000005	0.2249145656824112
50s5-26bio19	371.7336	0.22376328706741333
50s5-26bio19	373.1952	0.22261621057987213
50s5-26bio19	374.65680000000003	0.2214733213186264
50s5-26bio19	376.1184	0.22033464908599854
50s5-26bio19	377.58000000000004	0.21920019388198853
50s5-26bio19	379.0416	0.218069925904274
50s5-26bio19	380.5032	0.2169438600540161
50s5-26bio19	381.9648	0.2158220112323761
50s5-26bio19	383.4264	0.21470439434051514
50s5-26bio19	384.88800000000003	0.21359096467494965
50s5-26bio19	386.3496	0.21248175203800201
50s5-26bio19	387.8112	0.21137677133083344
50s5-26bio19	389.2728	0.21027597784996033
50s5-26bio19	390.7344	0.20917940139770508
50s5-26bio19	392.196	0.2080870270729065
50s5-26bio19	393.6576	0.20699888467788696
50s5-26bio19	395.1192	0.2059149444103241
50s5-26bio19	396.5808	0.2048352062702179
50s5-26bio19	398.0424	0.20375970005989075
50s5-26bio19	399.504	0.20268838107585907
50s5-26bio19	400.9656	0.20162126421928406
50s5-26bio19	402.42719999999997	0.2005583792924881
50s5-26bio19	403.8888	0.1994996815919876
50s5-26bio19	405.3504	0.1984451711177826
50s5-26bio19	406.812	0.19739486277103424
50s5-26bio19	408.2736	0.19634878635406494
50s5-26bio19	409.73519999999996	0.19530686736106873
50s5-26bio19	411.1968	0.19426915049552917
50s5-26bio19	412.6584	0.1932356357574463
50s5-26bio19	414.11999999999995	0.19220629334449768
50s5-26bio19	415.5816	0.19118113815784454
50s5-26bio19	417.04319999999996	0.19016015529632568
50s5-26bio19	418.5048	0.1891433745622635
50s5-26bio19	419.96639999999996	0.18813073635101318
50s5-26bio19	421.42799999999994	0.18712228536605835
50s5-26bio19	422.8896	0.1861180067062378
50s5-26bio19	424.35119999999995	0.18511788547039032
50s5-26bio19	425.81280000000004	0.18412190675735474
50s5-26bio19	427.2744	0.18313010036945343
50s5-26bio19	428.736	0.1821424514055252
50s5-26bio19	430.1976	0.18115893006324768
50s5-26bio19	431.6592	0.18017955124378204
50s5-26bio19	433.12080000000003	0.1792043298482895
50s5-26bio19	434.5824	0.17823320627212524
50s5-26bio19	436.044	0.1772662252187729
50s5-26bio19	437.5056	0.17630335688591003
50s5-26bio19	438.9672	0.17534461617469788
50s5-26bio19	440.4288	0.17438998818397522
50s5-26bio19	441.8904	0.17343944311141968
50s5-26bio19	443.352	0.17249302566051483
50s5-26bio19	444.8136	0.1715506762266159
50s5-26bio19	446.2752	0.1706124246120453
50s5-26bio19	447.7368	0.16967825591564178
50s5-26bio19	449.1984	0.1687481552362442
50s5-26bio19	450.65999999999997	0.16782212257385254
50s5-26bio19	452.12159999999994	0.1669001430273056
50s5-26bio19	453.5831999999999	0.16598224639892578
50s5-26bio19	455.0448	0.1650683730840683
50s5-26bio19	456.5064	0.16415853798389435
50s5-26bio19	457.96799999999996	0.16325275599956512
50s5-26bio19	459.42960000000005	0.16235099732875824
50s5-26bio19	460.8912	0.1614532470703125
50s5-26bio19	462.3528	0.1605595052242279
50s5-26bio19	463.8144000000001	0.15966978669166565
50s5-26bio19	465.27600000000007	0.15878406167030334
50s5-26bio19	466.73760000000004	0.1579023152589798
50s5-26bio19	468.1992	0.1570245772600174
50s5-26bio19	469.6608	0.15615078806877136
50s5-26bio19	471.1224000000001	0.1552809625864029
50s5-26bio19	472.58400000000006	0.154415100812912
50s5-26bio19	474.04560000000004	0.15355320274829865
50s5-26bio19	475.5072	0.15269523859024048
50s5-26bio19	476.9688	0.1518412083387375
50s5-26bio19	478.4304000000001	0.15099111199378967
50s5-26bio19	479.89200000000005	0.15014491975307465
50s5-26bio19	481.35360000000003	0.1493026316165924
50s5-26bio19	482.8152	0.14846427738666534
50s5-26bio19	484.2768	0.1476297825574875
50s5-26bio19	485.73840000000007	0.14679916203022003
50s5-26bio19	487.20000000000005	0.14597243070602417
50s5-26bio19	488.6616	0.1451495736837387
50s5-26bio19	490.1232	0.14433054625988007
50s5-26bio19	491.5848	0.14351537823677063
50s5-26bio19	493.04640000000006	0.1427040547132492
50s5-26bio19	494.50800000000004	0.14189653098583221
50s5-26bio19	495.9696	0.14109283685684204
50s5-26bio19	497.4312	0.1402929574251175
50s5-26bio19	498.89279999999997	0.13949687778949738
50s5-26bio19	500.35439999999994	0.1387045830488205
50s5-26bio19	501.81600000000003	0.13791605830192566
50s5-26bio19	503.2776	0.13713133335113525
50s5-26bio19	504.7392	0.1363503336906433
50s5-26bio19	506.20079999999996	0.13557308912277222
50s5-26bio19	507.66239999999993	0.13479958474636078
50s5-26bio19	509.124	0.134029820561409
50s5-26bio19	510.5856	0.13326376676559448
50s5-26bio19	512.0472	0.13250143826007843
50s5-26bio19	513.5088	0.13174279034137726
50s5-26bio19	514.9703999999999	0.13098782300949097
50s5-26bio19	516.432	0.13023653626441956
50s5-26bio19	517.8936	0.12948891520500183
50s5-26bio19	519.3552	0.1287449598312378
50s5-26bio19	520.8168	0.12800467014312744
50s5-26bio19	522.2783999999999	0.127267986536026
50s5-26bio19	523.74	0.12653492391109467
50s5-26bio19	525.2016	0.12580548226833344
50s5-26bio19	526.6632	0.12507964670658112
50s5-26bio19	528.1247999999999	0.12435739487409592
50s5-26bio19	529.5863999999999	0.12363873422145844
50s5-26bio19	531.048	0.12292366474866867
50s5-26bio19	532.5096	0.12221212685108185
50s5-26bio19	533.9712	0.12150413542985916
50s5-26bio19	535.4327999999999	0.12079968303442001
50s5-26bio19	536.8943999999999	0.12009875476360321
50s5-26bio19	538.356	0.11940134316682816
50s5-26bio19	539.8176	0.11870743334293365
50s5-26bio19	541.2792	0.1180170476436615
50s5-26bio19	542.7407999999999	0.11733011156320572
50s5-26bio19	544.2023999999999	0.1166466474533081
50s5-26bio19	545.664	0.11596664041280746
50s5-26bio19	547.1256	0.1152900755405426
50s5-26bio19	548.5871999999999	0.11461695283651352
50s5-26bio19	550.0487999999999	0.11394724994897842
50s5-26bio19	551.5103999999999	0.11328098922967911
50s5-26bio19	552.972	0.1126181036233902
50s5-26bio19	554.4336	0.11195860058069229
50s5-26bio19	555.8951999999999	0.11130248010158539
50s5-26bio19	557.3567999999999	0.1106497198343277
50s5-26bio19	558.8183999999999	0.11000031977891922
50s5-26bio19	560.28	0.10935426503419876
50s5-26bio19	561.7416	0.10871156305074692
50s5-26bio19	563.2031999999999	0.10807215422391891
50s5-26bio19	564.6647999999999	0.10743605345487595
50s5-26bio19	566.1263999999999	0.10680324584245682
50s5-26bio19	567.5880000000001	0.10617372393608093
50s5-26bio19	569.0496	0.1055474802851677
50s5-26bio19	570.5112	0.10492448508739471
50s5-26bio19	571.9728	0.10430477559566498
50s5-26bio19	573.4344	0.10368826985359192
50s5-26bio19	574.8960000000001	0.10307499021291733
50s5-26bio19	576.3576	0.10246492177248001
50s5-26bio19	577.8192	0.10185805708169937
50s5-26bio19	579.2808	0.10125437378883362
50s5-26bio19	580.7424	0.10065390169620514
50s5-26bio19	582.2040000000001	0.10005656629800797
50s5-26bio19	583.6656	0.09946238249540329
50s5-26bio19	585.1272	0.09887133538722992
50s5-26bio19	586.5888	0.09828342497348785
50s5-26bio19	588.0504	0.0976986289024353
50s5-26bio19	589.5120000000001	0.09711693972349167
50s5-26bio19	590.9736	0.09653836488723755
50s5-26bio19	592.4352	0.09596284478902817
50s5-26bio19	593.8968	0.09539039433002472
50s5-26bio19	595.3584	0.09482099860906601
50s5-26bio19	596.82	0.09425465017557144
50s5-26bio19	598.2816	0.09369133412837982
50s5-26bio19	599.7432	0.09313104301691055
50s5-26bio19	601.2048	0.09257377684116364
50s5-26bio19	602.6664	0.09201949089765549
50s5-26bio19	604.128	0.09146817773580551
50s5-26bio19	605.5896	0.0909198448061943
50s5-26bio19	607.0512	0.09037446975708008
50s5-26bio19	608.5128	0.08983204513788223
50s5-26bio19	609.9744	0.08965189754962921
50s5-26bio19	611.436	0.08965189754962921
50s5-26bio19	612.8976	0.08965189754962921
50s5-26bio19	614.3592	0.08965189754962921
50s5-26bio19	615.8208	0.08965189754962921
50s5-26bio19	617.2823999999999	0.08965189754962921
50s5-26bio19	618.744	0.08965189754962921
50s5-26bio19	620.2056	0.08965189754962921
50s5-26bio19	621.6672	0.08965189754962921
50s5-26bio19	623.1288	0.08965189754962921
50s5-26bio19	624.5903999999999	0.08965189754962921
50s5-26bio19	626.052	0.08965189754962921
50s5-26bio19	627.5136	0.08965189754962921
50s5-26bio19	628.9752	0.08965189754962921
50s5-26bio19	630.4368	0.08965189754962921
50s5-26bio19	631.8983999999999	0.08965189754962921
50s5-26bio19	633.36	0.08965189754962921
50s5-26bio19	634.8216	0.08965189754962921
50s5-26bio19	636.2832	0.08965189754962921
50s5-26bio19	637.7447999999999	0.08965189754962921
50s5-26bio19	639.2063999999999	0.08965189754962921
50s5-26bio19	640.668	0.08965189754962921
50s5-26bio19	642.1296	0.08965189754962921
50s5-26bio19	643.5912	0.08965189754962921
50s5-26bio19	645.0527999999999	0.08965189754962921
50s5-26bio19	646.5143999999999	0.08965189754962921
50s5-26bio19	647.976	0.08965189754962921
50s5-26bio19	649.4376	0.08965189754962921
50s5-26bio19	650.8992	0.08965189754962921
50s5-26bio19	652.3607999999999	0.08965189754962921
50s5-26bio19	653.8223999999999	0.08965189754962921
50s5-26bio19	655.284	0.08965189754962921
50s5-26bio19	656.7456	0.08965189754962921
50s5-26bio19	658.2072	0.08965189754962921
50s5-26bio19	659.6687999999999	0.08965189754962921
50s5-26bio19	661.1303999999999	0.08965189754962921
50s5-26bio19	662.592	0.08965189754962921
50s5-26bio19	664.0536	0.08965189754962921
50s5-26bio19	665.5151999999999	0.08965189754962921
50s5-26bio19	666.9767999999999	0.08965189754962921
50s5-26bio19	668.4383999999999	0.08965189754962921
50s5-26bio19	669.9	0.08965189754962921
