# Supplementary material for: Paleodistribution of Cercidiphyllaceae and Future Habitat Prediction for Cercidiphyllum japonicum Under Climate Change
Source: Ecol Evol. 2026 Jan 19;16(1):e72940. doi: 10.1002/ece3.72940 (PMC12815699; doi:10.1002/ece3.72940)
Supplement: Supplementary file 1 — Data S1: ece372940‐sup‐0001‐supinfo.zip. [file ECE3-16-e72940-s001.zip › 50s-26/plots/连香树_1_50s5-26bio2.dat]

variable	x	y
50s5-26bio2	3.8858337879180906	0.39831531047821045
50s5-26bio2	3.9171737869262695	0.39831531047821045
50s5-26bio2	3.948513785934448	0.39831531047821045
50s5-26bio2	3.9798537849426268	0.39831531047821045
50s5-26bio2	4.011193783950805	0.39831531047821045
50s5-26bio2	4.0425337829589845	0.39831531047821045
50s5-26bio2	4.073873781967163	0.39831531047821045
50s5-26bio2	4.105213780975341	0.39831531047821045
50s5-26bio2	4.136553779983521	0.39831531047821045
50s5-26bio2	4.167893778991699	0.39831531047821045
50s5-26bio2	4.199233777999877	0.39831531047821045
50s5-26bio2	4.230573777008057	0.39831531047821045
50s5-26bio2	4.261913776016235	0.39831531047821045
50s5-26bio2	4.2932537750244135	0.39831531047821045
50s5-26bio2	4.324593774032593	0.39831531047821045
50s5-26bio2	4.355933773040771	0.39831531047821045
50s5-26bio2	4.38727377204895	0.39831531047821045
50s5-26bio2	4.418613771057129	0.39831531047821045
50s5-26bio2	4.449953770065307	0.39831531047821045
50s5-26bio2	4.481293769073486	0.39831531047821045
50s5-26bio2	4.512633768081665	0.39831531047821045
50s5-26bio2	4.5439737670898435	0.39831531047821045
50s5-26bio2	4.575313766098022	0.39831531047821045
50s5-26bio2	4.606653765106201	0.39831531047821045
50s5-26bio2	4.63799376411438	0.39831531047821045
50s5-26bio2	4.669333763122558	0.39831531047821045
50s5-26bio2	4.700673762130737	0.39831531047821045
50s5-26bio2	4.732013761138916	0.39831531047821045
50s5-26bio2	4.763353760147094	0.39831531047821045
50s5-26bio2	4.794693759155273	0.39831531047821045
50s5-26bio2	4.826033758163452	0.39831531047821045
50s5-26bio2	4.857373757171631	0.39831531047821045
50s5-26bio2	4.8887137561798095	0.39831531047821045
50s5-26bio2	4.920053755187988	0.39831531047821045
50s5-26bio2	4.951393754196166	0.39831531047821045
50s5-26bio2	4.982733753204346	0.39831531047821045
50s5-26bio2	5.014073752212524	0.39831531047821045
50s5-26bio2	5.045413751220703	0.39831531047821045
50s5-26bio2	5.076753750228882	0.39831531047821045
50s5-26bio2	5.10809374923706	0.39831531047821045
50s5-26bio2	5.139433748245239	0.39831531047821045
50s5-26bio2	5.170773747253418	0.39831531047821045
50s5-26bio2	5.202113746261596	0.3988565504550934
50s5-26bio2	5.233453745269776	0.4004817306995392
50s5-26bio2	5.264793744277954	0.4021091163158417
50s5-26bio2	5.296133743286132	0.4037386476993561
50s5-26bio2	5.327473742294311	0.4053703248500824
50s5-26bio2	5.35881374130249	0.40700408816337585
50s5-26bio2	5.3901537403106685	0.40863990783691406
50s5-26bio2	5.421493739318848	0.41027772426605225
50s5-26bio2	5.452833738327026	0.4119175672531128
50s5-26bio2	5.484173737335205	0.4135593771934509
50s5-26bio2	5.515513736343383	0.4152030944824219
50s5-26bio2	5.546853735351562	0.41684865951538086
50s5-26bio2	5.578193734359741	0.41849613189697266
50s5-26bio2	5.60953373336792	0.4201454222202301
50s5-26bio2	5.6408737323760985	0.4217965006828308
50s5-26bio2	5.672213731384277	0.4234492778778076
50s5-26bio2	5.703553730392455	0.4251038432121277
50s5-26bio2	5.734893729400635	0.4267600476741791
50s5-26bio2	5.766233728408813	0.4284178912639618
50s5-26bio2	5.797573727416992	0.43007734417915344
50s5-26bio2	5.828913726425171	0.43173837661743164
50s5-26bio2	5.860253725433349	0.433400958776474
50s5-26bio2	5.8915937244415275	0.43506506085395813
50s5-26bio2	5.922933723449707	0.4367305636405945
50s5-26bio2	5.954273722457885	0.43839752674102783
50s5-26bio2	5.9856137214660645	0.4400658905506134
50s5-26bio2	6.016953720474243	0.4417356252670288
50s5-26bio2	6.048293719482421	0.4434066414833069
50s5-26bio2	6.0796337184906	0.44507893919944763
50s5-26bio2	6.110973717498779	0.44675251841545105
50s5-26bio2	6.142313716506958	0.4484272599220276
50s5-26bio2	6.173653715515137	0.45010319352149963
50s5-26bio2	6.204993714523315	0.4517802596092224
50s5-26bio2	6.236333713531494	0.45345842838287354
50s5-26bio2	6.267673712539672	0.4551376402378082
50s5-26bio2	6.299013711547851	0.4568178951740265
50s5-26bio2	6.33035371055603	0.45849913358688354
50s5-26bio2	6.361693709564209	0.4601812958717346
50s5-26bio2	6.393033708572387	0.4618643522262573
50s5-26bio2	6.424373707580566	0.46354833245277405
50s5-26bio2	6.455713706588744	0.46523311734199524
50s5-26bio2	6.487053705596923	0.4669186770915985
50s5-26bio2	6.518393704605103	0.46860501170158386
50s5-26bio2	6.549733703613281	0.4702920615673065
50s5-26bio2	6.58107370262146	0.4719797968864441
50s5-26bio2	6.612413701629638	0.4736681580543518
50s5-26bio2	6.6437537006378165	0.4753571152687073
50s5-26bio2	6.675093699645996	0.4770466387271881
50s5-26bio2	6.706433698654174	0.4787367284297943
50s5-26bio2	6.7377736976623535	0.48042726516723633
50s5-26bio2	6.769113696670532	0.48211824893951416
50s5-26bio2	6.80045369567871	0.4838096499443054
50s5-26bio2	6.831793694686889	0.4855014383792877
50s5-26bio2	6.863133693695067	0.4871935546398163
50s5-26bio2	6.894473692703247	0.48888593912124634
50s5-26bio2	6.925813691711426	0.4905785918235779
50s5-26bio2	6.957153690719604	0.4922714829444885
50s5-26bio2	6.9884936897277825	0.4939645230770111
50s5-26bio2	7.019833688735961	0.49565768241882324
50s5-26bio2	7.05117368774414	0.4973509907722473
50s5-26bio2	7.0825136867523195	0.4990443289279938
50s5-26bio2	7.113853685760498	0.5007376670837402
50s5-26bio2	7.145193684768676	0.5024310350418091
50s5-26bio2	7.176533683776855	0.5041243433952332
50s5-26bio2	7.207873682785033	0.5058175921440125
50s5-26bio2	7.2392136817932125	0.5075106024742126
50s5-26bio2	7.270553680801391	0.5092034935951233
50s5-26bio2	7.30189367980957	0.5108962059020996
50s5-26bio2	7.333233678817749	0.5125886797904968
50s5-26bio2	7.364573677825927	0.5142807960510254
50s5-26bio2	7.395913676834105	0.5159726142883301
50s5-26bio2	7.427253675842285	0.5176640748977661
50s5-26bio2	7.458593674850464	0.5193551182746887
50s5-26bio2	7.489933673858642	0.5210456848144531
50s5-26bio2	7.521273672866821	0.5227358341217041
50s5-26bio2	7.552613671874999	0.5244254469871521
50s5-26bio2	7.583953670883178	0.5261145234107971
50s5-26bio2	7.615293669891357	0.5278029441833496
50s5-26bio2	7.646633668899535	0.5294907689094543
50s5-26bio2	7.677973667907715	0.5311778783798218
50s5-26bio2	7.709313666915893	0.5328643321990967
50s5-26bio2	7.7406536659240714	0.5345499515533447
50s5-26bio2	7.771993664932251	0.5362348556518555
50s5-26bio2	7.803333663940429	0.5379189252853394
50s5-26bio2	7.8346736629486085	0.5396021008491516
50s5-26bio2	7.866013661956787	0.5412843823432922
50s5-26bio2	7.897353660964965	0.5429657697677612
50s5-26bio2	7.928693659973145	0.544646143913269
50s5-26bio2	7.960033658981323	0.5463255047798157
50s5-26bio2	7.991373657989501	0.5480037927627563
50s5-26bio2	8.02271365699768	0.5496810078620911
50s5-26bio2	8.054053656005859	0.551357090473175
50s5-26bio2	8.085393655014038	0.5530320405960083
50s5-26bio2	8.116733654022216	0.5547056794166565
50s5-26bio2	8.148073653030394	0.556378185749054
50s5-26bio2	8.179413652038573	0.5580493807792664
50s5-26bio2	8.210753651046751	0.5597192645072937
50s5-26bio2	8.242093650054931	0.561387836933136
50s5-26bio2	8.27343364906311	0.5630549192428589
50s5-26bio2	8.304773648071288	0.564720630645752
50s5-26bio2	8.336113647079468	0.5663849711418152
50s5-26bio2	8.367453646087647	0.5680477023124695
50s5-26bio2	8.398793645095825	0.5697088837623596
50s5-26bio2	8.430133644104004	0.5713686347007751
50s5-26bio2	8.461473643112182	0.5730266571044922
50s5-26bio2	8.49281364212036	0.5746831297874451
50s5-26bio2	8.524153641128539	0.5763378143310547
50s5-26bio2	8.555493640136717	0.5779908299446106
50s5-26bio2	8.586833639144897	0.5796421766281128
50s5-26bio2	8.618173638153074	0.581291675567627
50s5-26bio2	8.649513637161254	0.5829393267631531
50s5-26bio2	8.680853636169433	0.5845852494239807
50s5-26bio2	8.712193635177613	0.586229145526886
50s5-26bio2	8.743533634185791	0.587871253490448
50s5-26bio2	8.77487363319397	0.5895113348960876
50s5-26bio2	8.806213632202148	0.5911493897438049
50s5-26bio2	8.837553631210326	0.5927854776382446
50s5-26bio2	8.868893630218505	0.594419538974762
50s5-26bio2	8.900233629226683	0.5960514545440674
50s5-26bio2	8.931573628234862	0.5976812839508057
50s5-26bio2	8.96291362724304	0.5993089079856873
50s5-26bio2	8.99425362625122	0.6009343862533569
50s5-26bio2	9.025593625259399	0.6025576591491699
50s5-26bio2	9.056933624267577	0.6041786074638367
50s5-26bio2	9.088273623275755	0.6057973504066467
50s5-26bio2	9.119613622283936	0.6074137091636658
50s5-26bio2	9.150953621292114	0.6090277433395386
50s5-26bio2	9.182293620300293	0.6106394529342651
50s5-26bio2	9.213633619308471	0.6122486591339111
50s5-26bio2	9.24497361831665	0.6138554811477661
50s5-26bio2	9.276313617324828	0.6154597997665405
50s5-26bio2	9.307653616333006	0.6170616149902344
50s5-26bio2	9.338993615341186	0.6186609268188477
50s5-26bio2	9.370333614349363	0.6202576160430908
50s5-26bio2	9.401673613357543	0.6218516826629639
50s5-26bio2	9.433013612365722	0.6234431862831116
50s5-26bio2	9.464353611373902	0.6250320076942444
50s5-26bio2	9.49569361038208	0.6266181468963623
50s5-26bio2	9.527033609390259	0.6282015442848206
50s5-26bio2	9.558373608398437	0.6297821998596191
50s5-26bio2	9.589713607406615	0.6313601136207581
50s5-26bio2	9.621053606414794	0.6329352259635925
50s5-26bio2	9.652393605422972	0.634507417678833
50s5-26bio2	9.68373360443115	0.6359738111495972
50s5-26bio2	9.715073603439329	0.6374314427375793
50s5-26bio2	9.74641360244751	0.638886570930481
50s5-26bio2	9.777753601455688	0.640339195728302
50s5-26bio2	9.809093600463868	0.6416453719139099
50s5-26bio2	9.840433599472044	0.6425996422767639
50s5-26bio2	9.871773598480225	0.6435527205467224
50s5-26bio2	9.903113597488403	0.6445046663284302
50s5-26bio2	9.934453596496581	0.645455539226532
50s5-26bio2	9.96579359550476	0.6464051604270935
50s5-26bio2	9.997133594512938	0.6473537087440491
50s5-26bio2	10.028473593521117	0.6483010649681091
50s5-26bio2	10.059813592529295	0.6492472290992737
50s5-26bio2	10.091153591537475	0.6501328349113464
50s5-26bio2	10.122493590545654	0.6505676507949829
50s5-26bio2	10.153833589553832	0.6510021686553955
50s5-26bio2	10.18517358856201	0.6514363884925842
50s5-26bio2	10.21651358757019	0.6518704295158386
50s5-26bio2	10.247853586578369	0.6523041725158691
50s5-26bio2	10.279193585586547	0.6527376770973206
50s5-26bio2	10.310533584594726	0.6531709432601929
50s5-26bio2	10.341873583602904	0.6536039710044861
50s5-26bio2	10.373213582611083	0.6540367007255554
50s5-26bio2	10.404553581619261	0.6544691920280457
50s5-26bio2	10.435893580627441	0.6549014449119568
50s5-26bio2	10.467233579635618	0.655333399772644
50s5-26bio2	10.498573578643798	0.6557651162147522
50s5-26bio2	10.529913577651977	0.6561965942382812
50s5-26bio2	10.561253576660157	0.6557149887084961
50s5-26bio2	10.592593575668335	0.6549410820007324
50s5-26bio2	10.623933574676514	0.6529517769813538
50s5-26bio2	10.655273573684692	0.6505997180938721
50s5-26bio2	10.68661357269287	0.6481965780258179
50s5-26bio2	10.717953571701049	0.6457860469818115
50s5-26bio2	10.749293570709227	0.6433680653572083
50s5-26bio2	10.780633569717406	0.6409426927566528
50s5-26bio2	10.811973568725584	0.6385101079940796
50s5-26bio2	10.843313567733764	0.6360704898834229
50s5-26bio2	10.874653566741943	0.6336237192153931
50s5-26bio2	10.905993565750121	0.6311700940132141
50s5-26bio2	10.9373335647583	0.6287097334861755
50s5-26bio2	10.96867356376648	0.6262425780296326
50s5-26bio2	11.000013562774658	0.6237688660621643
50s5-26bio2	11.031353561782836	0.6212886571884155
50s5-26bio2	11.062693560791015	0.6188021302223206
50s5-26bio2	11.094033559799193	0.616309404373169
50s5-26bio2	11.125373558807372	0.6138104796409607
50s5-26bio2	11.15671355781555	0.6113055944442749
50s5-26bio2	11.18805355682373	0.6087948083877563
50s5-26bio2	11.219393555831907	0.6062781810760498
50s5-26bio2	11.250733554840087	0.6037560105323792
50s5-26bio2	11.282073553848265	0.6011909246444702
50s5-26bio2	11.313413552856446	0.5982551574707031
50s5-26bio2	11.344753551864624	0.5953124165534973
50s5-26bio2	11.376093550872802	0.592362642288208
50s5-26bio2	11.407433549880981	0.5894063711166382
50s5-26bio2	11.43877354888916	0.5864435434341431
50s5-26bio2	11.470113547897338	0.5826924443244934
50s5-26bio2	11.501453546905516	0.576486349105835
50s5-26bio2	11.532793545913695	0.5702558159828186
50s5-26bio2	11.564133544921873	0.5640031695365906
50s5-26bio2	11.595473543930053	0.5577300786972046
50s5-26bio2	11.626813542938232	0.5514383316040039
50s5-26bio2	11.658153541946412	0.5451302528381348
50s5-26bio2	11.689493540954588	0.5388076901435852
50s5-26bio2	11.720833539962769	0.5324723720550537
50s5-26bio2	11.752173538970947	0.5261268019676208
50s5-26bio2	11.783513537979125	0.5197727680206299
50s5-26bio2	11.814853536987304	0.5134121775627136
50s5-26bio2	11.846193535995482	0.5070473551750183
50s5-26bio2	11.87753353500366	0.500680148601532
50s5-26bio2	11.908873534011839	0.4943128228187561
50s5-26bio2	11.940213533020017	0.48794740438461304
50s5-26bio2	11.9715535320282	0.48158568143844604
50s5-26bio2	12.002893531036374	0.4752300977706909
50s5-26bio2	12.034233530044556	0.4688825309276581
50s5-26bio2	12.065573529052735	0.46254485845565796
50s5-26bio2	12.096913528060913	0.4562194347381592
50s5-26bio2	12.128253527069091	0.44990789890289307
50s5-26bio2	12.15959352607727	0.44361263513565063
50s5-26bio2	12.190933525085448	0.43733546137809753
50s5-26bio2	12.222273524093627	0.43107807636260986
50s5-26bio2	12.253613523101805	0.42484280467033386
50s5-26bio2	12.284953522109983	0.418631374835968
50s5-26bio2	12.316293521118162	0.41244545578956604
50s5-26bio2	12.347633520126344	0.40628722310066223
50s5-26bio2	12.378973519134522	0.400158166885376
50s5-26bio2	12.410313518142697	0.3940603733062744
50s5-26bio2	12.441653517150879	0.3879953920841217
50s5-26bio2	12.472993516159057	0.38196471333503723
50s5-26bio2	12.504333515167236	0.37597039341926575
50s5-26bio2	12.535673514175414	0.3700138032436371
50s5-26bio2	12.567013513183593	0.36409637331962585
50s5-26bio2	12.598353512191771	0.3582199215888977
50s5-26bio2	12.62969351119995	0.35238558053970337
50s5-26bio2	12.661033510208128	0.3465951383113861
50s5-26bio2	12.692373509216306	0.34084975719451904
50s5-26bio2	12.723713508224485	0.3351505994796753
50s5-26bio2	12.755053507232667	0.3294992446899414
50s5-26bio2	12.786393506240845	0.32389676570892334
50s5-26bio2	12.817733505249024	0.3183441758155823
50s5-26bio2	12.849073504257202	0.31284287571907043
50s5-26bio2	12.88041350326538	0.30739378929138184
50s5-26bio2	12.911753502273559	0.30199772119522095
50s5-26bio2	12.943093501281737	0.29665595293045044
50s5-26bio2	12.974433500289916	0.29136911034584045
50s5-26bio2	13.005773499298094	0.28613826632499695
50s5-26bio2	13.037113498306272	0.2809641361236572
50s5-26bio2	13.06845349731445	0.27584725618362427
50s5-26bio2	13.09979349632263	0.27078860998153687
50s5-26bio2	13.131133495330811	0.2657886743545532
50s5-26bio2	13.16247349433899	0.26084789633750916
50s5-26bio2	13.193813493347168	0.25596708059310913
50s5-26bio2	13.225153492355346	0.25114643573760986
50s5-26bio2	13.256493491363525	0.24638664722442627
50s5-26bio2	13.287833490371703	0.24168795347213745
50s5-26bio2	13.319173489379882	0.23705053329467773
50s5-26bio2	13.35051348838806	0.23247496783733368
50s5-26bio2	13.381853487396238	0.22796131670475006
50s5-26bio2	13.413193486404417	0.22350965440273285
50s5-26bio2	13.444533485412599	0.21912038326263428
50s5-26bio2	13.475873484420774	0.2147933393716812
50s5-26bio2	13.507213483428952	0.21052882075309753
50s5-26bio2	13.538553482437134	0.20632673799991608
50s5-26bio2	13.569893481445312	0.20218691229820251
50s5-26bio2	13.601233480453491	0.19810953736305237
50s5-26bio2	13.63257347946167	0.19409438967704773
50s5-26bio2	13.663913478469848	0.1901412159204483
50s5-26bio2	13.695253477478026	0.18625004589557648
50s5-26bio2	13.726593476486205	0.18242058157920837
50s5-26bio2	13.757933475494383	0.17865245044231415
50s5-26bio2	13.789273474502561	0.17494560778141022
50s5-26bio2	13.82061347351074	0.1712995320558548
50s5-26bio2	13.851953472518922	0.16771410405635834
50s5-26bio2	13.883293471527097	0.16418886184692383
50s5-26bio2	13.914633470535279	0.16072329878807068
50s5-26bio2	13.945973469543457	0.15731722116470337
50s5-26bio2	13.977313468551635	0.15397007763385773
50s5-26bio2	14.008653467559814	0.15068131685256958
50s5-26bio2	14.039993466567992	0.14745065569877625
50s5-26bio2	14.07133346557617	0.1442774087190628
50s5-26bio2	14.102673464584349	0.1411612331867218
50s5-26bio2	14.134013463592527	0.1381014883518219
50s5-26bio2	14.165353462600706	0.13509756326675415
50s5-26bio2	14.196693461608884	0.13214904069900513
50s5-26bio2	14.228033460617063	0.1292552500963211
50s5-26bio2	14.259373459625245	0.12641550600528717
50s5-26bio2	14.29071345863342	0.1236293837428093
50s5-26bio2	14.322053457641601	0.12089608609676361
50s5-26bio2	14.35339345664978	0.11821514368057251
50s5-26bio2	14.384733455657958	0.11558584123849869
50s5-26bio2	14.416073454666137	0.11300744861364365
50s5-26bio2	14.447413453674315	0.1104794591665268
50s5-26bio2	14.478753452682493	0.10800113528966904
50s5-26bio2	14.510093451690672	0.10557173192501068
50s5-26bio2	14.54143345069885	0.10319073498249054
50s5-26bio2	14.572773449707029	0.10085737705230713
50s5-26bio2	14.604113448715207	0.09857091307640076
50s5-26bio2	14.635453447723389	0.09633079916238785
50s5-26bio2	14.666793446731567	0.09413620829582214
50s5-26bio2	14.698133445739742	0.09198658913373947
50s5-26bio2	14.729473444747924	0.08988118916749954
50s5-26bio2	14.760813443756103	0.08781925588846207
50s5-26bio2	14.792153442764281	0.08580022305250168
50s5-26bio2	14.82349344177246	0.08382334560155869
50s5-26bio2	14.854833440780638	0.0818878784775734
50s5-26bio2	14.886173439788816	0.07999326288700104
50s5-26bio2	14.917513438796995	0.07813868671655655
50s5-26bio2	14.948853437805177	0.07632359862327576
50s5-26bio2	14.980193436813352	0.07454726099967957
50s5-26bio2	15.01153343582153	0.07280895859003067
50s5-26bio2	15.042873434829712	0.07110811769962311
50s5-26bio2	15.07421343383789	0.06944404542446136
50s5-26bio2	15.105553432846069	0.06781601905822754
50s5-26bio2	15.136893431854247	0.06622348725795746
50s5-26bio2	15.168233430862426	0.06466571241617203
50s5-26bio2	15.199573429870604	0.06314215064048767
50s5-26bio2	15.230913428878782	0.06165212392807007
50s5-26bio2	15.26225342788696	0.0601949505507946
50s5-26bio2	15.29359342689514	0.05877010524272919
50s5-26bio2	15.324933425903318	0.0573769249022007
50s5-26bio2	15.3562734249115	0.0560147687792778
50s5-26bio2	15.387613423919674	0.05468311160802841
50s5-26bio2	15.418953422927856	0.053381286561489105
50s5-26bio2	15.450293421936035	0.052108779549598694
50s5-26bio2	15.481633420944213	0.05086497962474823
50s5-26bio2	15.512973419952392	0.049649275839328766
50s5-26bio2	15.54431341896057	0.0484611801803112
50s5-26bio2	15.575653417968748	0.047300100326538086
50s5-26bio2	15.606993416976927	0.046165455132722855
50s5-26bio2	15.638333415985105	0.045056771486997604
50s5-26bio2	15.669673414993284	0.043973490595817566
50s5-26bio2	15.701013414001462	0.04291504994034767
50s5-26bio2	15.732353413009644	0.04188099876046181
50s5-26bio2	15.763693412017822	0.04087077081203461
50s5-26bio2	15.795033411025997	0.03988392651081085
50s5-26bio2	15.82637341003418	0.03891994431614876
50s5-26bio2	15.857713409042358	0.03797831013798714
50s5-26bio2	15.889053408050536	0.03705860674381256
50s5-26bio2	15.920393407058715	0.036160338670015335
50s5-26bio2	15.951733406066893	0.03528302162885666
50s5-26bio2	15.983073405075071	0.0344262532889843
50s5-26bio2	16.01441340408325	0.03358953818678856
50s5-26bio2	16.04575340309143	0.032772496342659
50s5-26bio2	16.077093402099607	0.0319746695458889
50s5-26bio2	16.108433401107785	0.031195640563964844
50s5-26bio2	16.139773400115967	0.030434947460889816
50s5-26bio2	16.171113399124145	0.029692281037569046
50s5-26bio2	16.202453398132324	0.028967194259166718
50s5-26bio2	16.233793397140502	0.02825929969549179
50s5-26bio2	16.26513339614868	0.027568213641643524
50s5-26bio2	16.29647339515686	0.026893559843301773
50s5-26bio2	16.327813394165037	0.026234930381178856
50s5-26bio2	16.359153393173216	0.025592045858502388
50s5-26bio2	16.390493392181394	0.024964511394500732
50s5-26bio2	16.421833391189573	0.024351980537176132
50s5-26bio2	16.453173390197755	0.023754112422466278
50s5-26bio2	16.48451338920593	0.023170538246631622
50s5-26bio2	16.51585338821411	0.02260100468993187
50s5-26bio2	16.54719338722229	0.022045152261853218
50s5-26bio2	16.57853338623047	0.021502671763300896
50s5-26bio2	16.609873385238647	0.02097325399518013
50s5-26bio2	16.641213384246825	0.020456597208976746
50s5-26bio2	16.672553383255003	0.019952379167079926
50s5-26bio2	16.703893382263182	0.019460370764136314
50s5-26bio2	16.73523338127136	0.01898026093840599
50s5-26bio2	16.76657338027954	0.01851177215576172
50s5-26bio2	16.797913379287717	0.01805463433265686
50s5-26bio2	16.8292533782959	0.017608555033802986
50s5-26bio2	16.860593377304077	0.01717333123087883
50s5-26bio2	16.891933376312252	0.016748681664466858
50s5-26bio2	16.923273375320434	0.016334356740117073
50s5-26bio2	16.954613374328613	0.015930116176605225
50s5-26bio2	16.98595337333679	0.015535698272287846
50s5-26bio2	17.01729337234497	0.015150918625295162
50s5-26bio2	17.048633371353148	0.014775525778532028
50s5-26bio2	17.079973370361326	0.01440929714590311
50s5-26bio2	17.111313369369505	0.014052017591893673
50s5-26bio2	17.142653368377687	0.013703472912311554
50s5-26bio2	17.17399336738586	0.013363435864448547
50s5-26bio2	17.20533336639404	0.013031745329499245
50s5-26bio2	17.236673365402222	0.012708181515336037
50s5-26bio2	17.2680133644104	0.012392549775540829
50s5-26bio2	17.29935336341858	0.012084661982953548
50s5-26bio2	17.330693362426757	0.011784314177930355
50s5-26bio2	17.362033361434936	0.011491362005472183
50s5-26bio2	17.393373360443114	0.011205609887838364
50s5-26bio2	17.424713359451292	0.010926885530352592
50s5-26bio2	17.45605335845947	0.010655018500983715
50s5-26bio2	17.48739335746765	0.010389844886958599
50s5-26bio2	17.518733356475828	0.010131186805665493
50s5-26bio2	17.55007335548401	0.009878920391201973
50s5-26bio2	17.581413354492184	0.009632873348891735
50s5-26bio2	17.612753353500366	0.009392896667122841
50s5-26bio2	17.644093352508545	0.009158842265605927
50s5-26bio2	17.675433351516723	0.008930554613471031
50s5-26bio2	17.7067733505249	0.008707920089364052
50s5-26bio2	17.73811334953308	0.008490788750350475
50s5-26bio2	17.76945334854126	0.008279026485979557
50s5-26bio2	17.800793347549437	0.008072501979768276
50s5-26bio2	17.832133346557615	0.007871076464653015
50s5-26bio2	17.863473345565794	0.007674649823457003
50s5-26bio2	17.894813344573972	0.007483087945729494
50s5-26bio2	17.92615334358215	0.007296272553503513
50s5-26bio2	17.957493342590332	0.007114087697118521
50s5-26bio2	17.988833341598507	0.0069364202208817005
50s5-26bio2	18.02017334060669	0.006763149052858353
50s5-26bio2	18.051513339614868	0.006594187580049038
50s5-26bio2	18.082853338623046	0.006429419852793217
50s5-26bio2	18.114193337631225	0.006268742959946394
50s5-26bio2	18.145533336639403	0.006112057249993086
50s5-26bio2	18.17687333564758	0.005959255155175924
50s5-26bio2	18.20821333465576	0.005810259375721216
50s5-26bio2	18.239553333663938	0.005664967931807041
50s5-26bio2	18.270893332672117	0.005617344751954079
50s5-26bio2	18.302233331680295	0.005617344751954079
50s5-26bio2	18.333573330688477	0.005617344751954079
50s5-26bio2	18.364913329696655	0.005617344751954079
50s5-26bio2	18.39625332870483	0.005617344751954079
50s5-26bio2	18.427593327713012	0.005617344751954079
50s5-26bio2	18.45893332672119	0.005617344751954079
50s5-26bio2	18.49027332572937	0.005617344751954079
50s5-26bio2	18.521613324737547	0.005617344751954079
50s5-26bio2	18.552953323745726	0.005617344751954079
50s5-26bio2	18.584293322753904	0.005617344751954079
50s5-26bio2	18.615633321762083	0.005617344751954079
50s5-26bio2	18.64697332077026	0.005617344751954079
50s5-26bio2	18.67831331977844	0.005617344751954079
50s5-26bio2	18.709653318786618	0.005617344751954079
50s5-26bio2	18.7409933177948	0.005617344751954079
50s5-26bio2	18.77233331680298	0.005617344751954079
50s5-26bio2	18.803673315811157	0.005617344751954079
50s5-26bio2	18.835013314819335	0.005617344751954079
50s5-26bio2	18.866353313827513	0.005617344751954079
50s5-26bio2	18.897693312835692	0.005617344751954079
50s5-26bio2	18.92903331184387	0.005617344751954079
50s5-26bio2	18.96037331085205	0.005617344751954079
50s5-26bio2	18.991713309860227	0.005617344751954079
50s5-26bio2	19.023053308868406	0.005617344751954079
50s5-26bio2	19.054393307876584	0.005617344751954079
50s5-26bio2	19.085733306884762	0.005617344751954079
50s5-26bio2	19.117073305892944	0.005617344751954079
50s5-26bio2	19.148413304901123	0.005617344751954079
50s5-26bio2	19.1797533039093	0.005617344751954079
50s5-26bio2	19.21109330291748	0.005617344751954079
50s5-26bio2	19.242433301925658	0.005617344751954079
50s5-26bio2	19.273773300933836	0.005617344751954079
50s5-26bio2	19.305113299942015	0.005617344751954079
50s5-26bio2	19.336453298950193	0.005617344751954079
50s5-26bio2	19.36779329795837	0.005617344751954079
50s5-26bio2	19.39913329696655	0.005617344751954079
50s5-26bio2	19.430473295974732	0.005617344751954079
50s5-26bio2	19.461813294982907	0.005617344751954079
50s5-26bio2	19.493153293991085	0.005617344751954079
50s5-26bio2	19.524493292999267	0.005617344751954079
50s5-26bio2	19.555833292007446	0.005617344751954079
