# Supplementary material for: Paleodistribution of Cercidiphyllaceae and Future Habitat Prediction for Cercidiphyllum japonicum Under Climate Change
Source: Ecol Evol. 2026 Jan 19;16(1):e72940. doi: 10.1002/ece3.72940 (PMC12815699; doi:10.1002/ece3.72940)
Supplement: Supplementary file 1 — Data S1: ece372940‐sup‐0001‐supinfo.zip. [file ECE3-16-e72940-s001.zip › 50s-26/plots/连香树_1_50s5-26bio2_only.dat]

variable	x	y
50s5-26bio2	3.8858337879180906	0.01679704524576664
50s5-26bio2	3.9171737869262695	0.01679704524576664
50s5-26bio2	3.948513785934448	0.01679704524576664
50s5-26bio2	3.9798537849426268	0.01679704524576664
50s5-26bio2	4.011193783950805	0.01679704524576664
50s5-26bio2	4.0425337829589845	0.01679704524576664
50s5-26bio2	4.073873781967163	0.01679704524576664
50s5-26bio2	4.105213780975341	0.01679704524576664
50s5-26bio2	4.136553779983521	0.01679704524576664
50s5-26bio2	4.167893778991699	0.01679704524576664
50s5-26bio2	4.199233777999877	0.01679704524576664
50s5-26bio2	4.230573777008057	0.01679704524576664
50s5-26bio2	4.261913776016235	0.01679704524576664
50s5-26bio2	4.2932537750244135	0.01679704524576664
50s5-26bio2	4.324593774032593	0.01679704524576664
50s5-26bio2	4.355933773040771	0.01679704524576664
50s5-26bio2	4.38727377204895	0.01679704524576664
50s5-26bio2	4.418613771057129	0.01679704524576664
50s5-26bio2	4.449953770065307	0.01679704524576664
50s5-26bio2	4.481293769073486	0.01679704524576664
50s5-26bio2	4.512633768081665	0.01679704524576664
50s5-26bio2	4.5439737670898435	0.01679704524576664
50s5-26bio2	4.575313766098022	0.01679704524576664
50s5-26bio2	4.606653765106201	0.01679704524576664
50s5-26bio2	4.63799376411438	0.01679704524576664
50s5-26bio2	4.669333763122558	0.01679704524576664
50s5-26bio2	4.700673762130737	0.01679704524576664
50s5-26bio2	4.732013761138916	0.01679704524576664
50s5-26bio2	4.763353760147094	0.01679704524576664
50s5-26bio2	4.794693759155273	0.01679704524576664
50s5-26bio2	4.826033758163452	0.01679704524576664
50s5-26bio2	4.857373757171631	0.01679704524576664
50s5-26bio2	4.8887137561798095	0.01679704524576664
50s5-26bio2	4.920053755187988	0.01679704524576664
50s5-26bio2	4.951393754196166	0.01679704524576664
50s5-26bio2	4.982733753204346	0.01679704524576664
50s5-26bio2	5.014073752212524	0.01679704524576664
50s5-26bio2	5.045413751220703	0.01679704524576664
50s5-26bio2	5.076753750228882	0.01679704524576664
50s5-26bio2	5.10809374923706	0.01679704524576664
50s5-26bio2	5.139433748245239	0.01679704524576664
50s5-26bio2	5.170773747253418	0.01679704524576664
50s5-26bio2	5.202113746261596	0.017064139246940613
50s5-26bio2	5.233453745269776	0.017890721559524536
50s5-26bio2	5.264793744277954	0.018756577745079994
50s5-26bio2	5.296133743286132	0.019663486629724503
50s5-26bio2	5.327473742294311	0.02061334066092968
50s5-26bio2	5.35881374130249	0.02160806581377983
50s5-26bio2	5.3901537403106685	0.022649681195616722
50s5-26bio2	5.421493739318848	0.023740272969007492
50s5-26bio2	5.452833738327026	0.024882059544324875
50s5-26bio2	5.484173737335205	0.02607729285955429
50s5-26bio2	5.515513736343383	0.027328329160809517
50s5-26bio2	5.546853735351562	0.02863760106265545
50s5-26bio2	5.578193734359741	0.030007682740688324
50s5-26bio2	5.60953373336792	0.03144118934869766
50s5-26bio2	5.6408737323760985	0.032940853387117386
50s5-26bio2	5.672213731384277	0.03450947254896164
50s5-26bio2	5.703553730392455	0.036150023341178894
50s5-26bio2	5.734893729400635	0.03786550462245941
50s5-26bio2	5.766233728408813	0.0396590456366539
50s5-26bio2	5.797573727416992	0.04153383895754814
50s5-26bio2	5.828913726425171	0.043493278324604034
50s5-26bio2	5.860253725433349	0.045540764927864075
50s5-26bio2	5.8915937244415275	0.0476798377931118
50s5-26bio2	5.922933723449707	0.04991409182548523
50s5-26bio2	5.954273722457885	0.05224733427166939
50s5-26bio2	5.9856137214660645	0.05468336492776871
50s5-26bio2	6.016953720474243	0.05722612142562866
50s5-26bio2	6.048293719482421	0.05987958237528801
50s5-26bio2	6.0796337184906	0.06264794617891312
50s5-26bio2	6.110973717498779	0.06553537398576736
50s5-26bio2	6.142313716506958	0.0685461089015007
50s5-26bio2	6.173653715515137	0.0716845914721489
50s5-26bio2	6.204993714523315	0.07495521008968353
50s5-26bio2	6.236333713531494	0.07836245745420456
50s5-26bio2	6.267673712539672	0.08191081881523132
50s5-26bio2	6.299013711547851	0.08560498803853989
50s5-26bio2	6.33035371055603	0.08944953233003616
50s5-26bio2	6.361693709564209	0.09344909340143204
50s5-26bio2	6.393033708572387	0.09760824590921402
50s5-26bio2	6.424373707580566	0.10193176567554474
50s5-26bio2	6.455713706588744	0.10642421245574951
50s5-26bio2	6.487053705596923	0.11109016090631485
50s5-26bio2	6.518393704605103	0.11593405902385712
50s5-26bio2	6.549733703613281	0.12096050381660461
50s5-26bio2	6.58107370262146	0.12617377936840057
50s5-26bio2	6.612413701629638	0.13157810270786285
50s5-26bio2	6.6437537006378165	0.1371774822473526
50s5-26bio2	6.675093699645996	0.14297601580619812
50s5-26bio2	6.706433698654174	0.14897732436656952
50s5-26bio2	6.7377736976623535	0.15518490970134735
50s5-26bio2	6.769113696670532	0.1616019606590271
50s5-26bio2	6.80045369567871	0.16823160648345947
50s5-26bio2	6.831793694686889	0.1750764399766922
50s5-26bio2	6.863133693695067	0.18213878571987152
50s5-26bio2	6.894473692703247	0.18942049145698547
50s5-26bio2	6.925813691711426	0.19692333042621613
50s5-26bio2	6.957153690719604	0.20464833080768585
50s5-26bio2	6.9884936897277825	0.212596133351326
50s5-26bio2	7.019833688735961	0.2207667976617813
50s5-26bio2	7.05117368774414	0.22916023433208466
50s5-26bio2	7.0825136867523195	0.23777540028095245
50s5-26bio2	7.113853685760498	0.24661070108413696
50s5-26bio2	7.145193684768676	0.25566431879997253
50s5-26bio2	7.176533683776855	0.26493343710899353
50s5-26bio2	7.207873682785033	0.27441471815109253
50s5-26bio2	7.2392136817932125	0.28410401940345764
50s5-26bio2	7.270553680801391	0.2939969599246979
50s5-26bio2	7.30189367980957	0.3040880858898163
50s5-26bio2	7.333233678817749	0.3143713176250458
50s5-26bio2	7.364573677825927	0.32483983039855957
50s5-26bio2	7.395913676834105	0.3354865312576294
50s5-26bio2	7.427253675842285	0.34630319476127625
50s5-26bio2	7.458593674850464	0.3572810888290405
50s5-26bio2	7.489933673858642	0.3684106767177582
50s5-26bio2	7.521273672866821	0.37968236207962036
50s5-26bio2	7.552613671874999	0.39108532667160034
50s5-26bio2	7.583953670883178	0.4026085138320923
50s5-26bio2	7.615293669891357	0.4142400622367859
50s5-26bio2	7.646633668899535	0.425968199968338
50s5-26bio2	7.677973667907715	0.4377802610397339
50s5-26bio2	7.709313666915893	0.4496632516384125
50s5-26bio2	7.7406536659240714	0.4616038203239441
50s5-26bio2	7.771993664932251	0.473588764667511
50s5-26bio2	7.803333663940429	0.4856042265892029
50s5-26bio2	7.8346736629486085	0.4976363480091095
50s5-26bio2	7.866013661956787	0.5096710324287415
50s5-26bio2	7.897353660964965	0.5216947197914124
50s5-26bio2	7.928693659973145	0.5285783410072327
50s5-26bio2	7.960033658981323	0.5306692123413086
50s5-26bio2	7.991373657989501	0.5327589511871338
50s5-26bio2	8.02271365699768	0.534847617149353
50s5-26bio2	8.054053656005859	0.5369349718093872
50s5-26bio2	8.085393655014038	0.5390211343765259
50s5-26bio2	8.116733654022216	0.5411058664321899
50s5-26bio2	8.148073653030394	0.5431891679763794
50s5-26bio2	8.179413652038573	0.5452709794044495
50s5-26bio2	8.210753651046751	0.5473511815071106
50s5-26bio2	8.242093650054931	0.5494298338890076
50s5-26bio2	8.27343364906311	0.5515066385269165
50s5-26bio2	8.304773648071288	0.5535816550254822
50s5-26bio2	8.336113647079468	0.5556548833847046
50s5-26bio2	8.367453646087647	0.5577260851860046
50s5-26bio2	8.398793645095825	0.5597953200340271
50s5-26bio2	8.430133644104004	0.5618625283241272
50s5-26bio2	8.461473643112182	0.5639275312423706
50s5-26bio2	8.49281364212036	0.5653240084648132
50s5-26bio2	8.524153641128539	0.5664358139038086
50s5-26bio2	8.555493640136717	0.5675469040870667
50s5-26bio2	8.586833639144897	0.568657398223877
50s5-26bio2	8.618173638153074	0.56976717710495
50s5-26bio2	8.649513637161254	0.5708762407302856
50s5-26bio2	8.680853636169433	0.571984589099884
50s5-26bio2	8.712193635177613	0.5730922222137451
50s5-26bio2	8.743533634185791	0.5741991400718689
50s5-26bio2	8.77487363319397	0.5753052830696106
50s5-26bio2	8.806213632202148	0.576410710811615
50s5-26bio2	8.837553631210326	0.5775153636932373
50s5-26bio2	8.868893630218505	0.5786192417144775
50s5-26bio2	8.900233629226683	0.5797222852706909
50s5-26bio2	8.931573628234862	0.580824613571167
50s5-26bio2	8.96291362724304	0.5819260478019714
50s5-26bio2	8.99425362625122	0.5830267071723938
50s5-26bio2	9.025593625259399	0.5841265916824341
50s5-26bio2	9.056933624267577	0.5852255821228027
50s5-26bio2	9.088273623275755	0.5863237380981445
50s5-26bio2	9.119613622283936	0.5874210000038147
50s5-26bio2	9.150953621292114	0.588517427444458
50s5-26bio2	9.182293620300293	0.5896130204200745
50s5-26bio2	9.213633619308471	0.5907076597213745
50s5-26bio2	9.24497361831665	0.5918014049530029
50s5-26bio2	9.276313617324828	0.5928942561149597
50s5-26bio2	9.307653616333006	0.5939862132072449
50s5-26bio2	9.338993615341186	0.5950772166252136
50s5-26bio2	9.370333614349363	0.596167266368866
50s5-26bio2	9.401673613357543	0.5972563624382019
50s5-26bio2	9.433013612365722	0.5983445644378662
50s5-26bio2	9.464353611373902	0.5994317531585693
50s5-26bio2	9.49569361038208	0.6005179286003113
50s5-26bio2	9.527033609390259	0.6016032099723816
50s5-26bio2	9.558373608398437	0.602687418460846
50s5-26bio2	9.589713607406615	0.6037706732749939
50s5-26bio2	9.621053606414794	0.6048528552055359
50s5-26bio2	9.652393605422972	0.6059340238571167
50s5-26bio2	9.68373360443115	0.6070141792297363
50s5-26bio2	9.715073603439329	0.60809326171875
50s5-26bio2	9.74641360244751	0.6091712713241577
50s5-26bio2	9.777753601455688	0.6102482676506042
50s5-26bio2	9.809093600463868	0.6113241910934448
50s5-26bio2	9.840433599472044	0.6119083166122437
50s5-26bio2	9.871773598480225	0.6119083166122437
50s5-26bio2	9.903113597488403	0.6119083166122437
50s5-26bio2	9.934453596496581	0.6119083166122437
50s5-26bio2	9.96579359550476	0.6119083166122437
50s5-26bio2	9.997133594512938	0.6119083166122437
50s5-26bio2	10.028473593521117	0.6119083166122437
50s5-26bio2	10.059813592529295	0.6119083166122437
50s5-26bio2	10.091153591537475	0.6118898391723633
50s5-26bio2	10.122493590545654	0.6103798151016235
50s5-26bio2	10.153833589553832	0.6075135469436646
50s5-26bio2	10.18517358856201	0.6030740737915039
50s5-26bio2	10.21651358757019	0.5984135866165161
50s5-26bio2	10.247853586578369	0.593490719795227
50s5-26bio2	10.279193585586547	0.5885488390922546
50s5-26bio2	10.310533584594726	0.5835891962051392
50s5-26bio2	10.341873583602904	0.5784182548522949
50s5-26bio2	10.373213582611083	0.5729823708534241
50s5-26bio2	10.404553581619261	0.5675289034843445
50s5-26bio2	10.435893580627441	0.5620589256286621
50s5-26bio2	10.467233579635618	0.5559301972389221
50s5-26bio2	10.498573578643798	0.5477662682533264
50s5-26bio2	10.529913577651977	0.5388545393943787
50s5-26bio2	10.561253576660157	0.52604079246521
50s5-26bio2	10.592593575668335	0.5131146311759949
50s5-26bio2	10.623933574676514	0.5001705288887024
50s5-26bio2	10.655273573684692	0.4872266352176666
50s5-26bio2	10.68661357269287	0.47429943084716797
50s5-26bio2	10.717953571701049	0.46140697598457336
50s5-26bio2	10.749293570709227	0.44856593012809753
50s5-26bio2	10.780633569717406	0.4357927143573761
50s5-26bio2	10.811973568725584	0.42310452461242676
50s5-26bio2	10.843313567733764	0.41051697731018066
50s5-26bio2	10.874653566741943	0.398045152425766
50s5-26bio2	10.905993565750121	0.3857046663761139
50s5-26bio2	10.9373335647583	0.37350937724113464
50s5-26bio2	10.96867356376648	0.3614724278450012
50s5-26bio2	11.000013562774658	0.34960728883743286
50s5-26bio2	11.031353561782836	0.33792513608932495
50s5-26bio2	11.062693560791015	0.326437771320343
50s5-26bio2	11.094033559799193	0.3151549994945526
50s5-26bio2	11.125373558807372	0.3040858507156372
50s5-26bio2	11.15671355781555	0.2932392954826355
50s5-26bio2	11.18805355682373	0.2826225459575653
50s5-26bio2	11.219393555831907	0.2722417712211609
50s5-26bio2	11.250733554840087	0.26210328936576843
50s5-26bio2	11.282073553848265	0.25221124291419983
50s5-26bio2	11.313413552856446	0.24257008731365204
50s5-26bio2	11.344753551864624	0.23318254947662354
50s5-26bio2	11.376093550872802	0.2240505814552307
50s5-26bio2	11.407433549880981	0.21517613530158997
50s5-26bio2	11.43877354888916	0.20655964314937592
50s5-26bio2	11.470113547897338	0.1982007920742035
50s5-26bio2	11.501453546905516	0.19009940326213837
50s5-26bio2	11.532793545913695	0.1822536587715149
50s5-26bio2	11.564133544921873	0.17466211318969727
50s5-26bio2	11.595473543930053	0.1673220694065094
50s5-26bio2	11.626813542938232	0.16023039817810059
50s5-26bio2	11.658153541946412	0.15338413417339325
50s5-26bio2	11.689493540954588	0.14677926898002625
50s5-26bio2	11.720833539962769	0.14041145145893097
50s5-26bio2	11.752173538970947	0.1342765986919403
50s5-26bio2	11.783513537979125	0.1283697634935379
50s5-26bio2	11.814853536987304	0.12268577516078949
50s5-26bio2	11.846193535995482	0.11721977591514587
50s5-26bio2	11.87753353500366	0.111966073513031
50s5-26bio2	11.908873534011839	0.10691946744918823
50s5-26bio2	11.940213533020017	0.10207417607307434
50s5-26bio2	11.9715535320282	0.09742437303066254
50s5-26bio2	12.002893531036374	0.09296458214521408
50s5-26bio2	12.034233530044556	0.08868889510631561
50s5-26bio2	12.065573529052735	0.08459138870239258
50s5-26bio2	12.096913528060913	0.08066654950380325
50s5-26bio2	12.128253527069091	0.0769084021449089
50s5-26bio2	12.15959352607727	0.07331149280071259
50s5-26bio2	12.190933525085448	0.06987006962299347
50s5-26bio2	12.222273524093627	0.06657849252223969
50s5-26bio2	12.253613523101805	0.06343149393796921
50s5-26bio2	12.284953522109983	0.06042362377047539
50s5-26bio2	12.316293521118162	0.05754953250288963
50s5-26bio2	12.347633520126344	0.05480425804853439
50s5-26bio2	12.378973519134522	0.05218261107802391
50s5-26bio2	12.410313518142697	0.04967985674738884
50s5-26bio2	12.441653517150879	0.04729114845395088
50s5-26bio2	12.472993516159057	0.04501178860664368
50s5-26bio2	12.504333515167236	0.042837414890527725
50s5-26bio2	12.535673514175414	0.04076359421014786
50s5-26bio2	12.567013513183593	0.03878604248166084
50s5-26bio2	12.598353512191771	0.03690079227089882
50s5-26bio2	12.62969351119995	0.035103779286146164
50s5-26bio2	12.661033510208128	0.03339129313826561
50s5-26bio2	12.692373509216306	0.0317595973610878
50s5-26bio2	12.723713508224485	0.030205100774765015
50s5-26bio2	12.755053507232667	0.02872447483241558
50s5-26bio2	12.786393506240845	0.027314385399222374
50s5-26bio2	12.817733505249024	0.02597162500023842
50s5-26bio2	12.849073504257202	0.024693237617611885
50s5-26bio2	12.88041350326538	0.023476257920265198
50s5-26bio2	12.911753502273559	0.022317849099636078
50s5-26bio2	12.943093501281737	0.021215392276644707
50s5-26bio2	12.974433500289916	0.020166238769888878
50s5-26bio2	13.005773499298094	0.019167983904480934
50s5-26bio2	13.037113498306272	0.01821822300553322
50s5-26bio2	13.06845349731445	0.017314665019512177
50s5-26bio2	13.09979349632263	0.01645519584417343
50s5-26bio2	13.131133495330811	0.015637710690498352
50s5-26bio2	13.16247349433899	0.014860199764370918
50s5-26bio2	13.193813493347168	0.014120814390480518
50s5-26bio2	13.225153492355346	0.013417696580290794
50s5-26bio2	13.256493491363525	0.012749155052006245
50s5-26bio2	13.287833490371703	0.012113516218960285
50s5-26bio2	13.319173489379882	0.011509181000292301
50s5-26bio2	13.35051348838806	0.0109346779063344
50s5-26bio2	13.381853487396238	0.010388552211225033
50s5-26bio2	13.413193486404417	0.009869414381682873
50s5-26bio2	13.444533485412599	0.009375987574458122
50s5-26bio2	13.475873484420774	0.008906994014978409
50s5-26bio2	13.507213483428952	0.008461273275315762
50s5-26bio2	13.538553482437134	0.00803767517209053
50s5-26bio2	13.569893481445312	0.007635109592229128
50s5-26bio2	13.601233480453491	0.007252569776028395
50s5-26bio2	13.63257347946167	0.006889063399285078
50s5-26bio2	13.663913478469848	0.006543646100908518
50s5-26bio2	13.695253477478026	0.006215449422597885
50s5-26bio2	13.726593476486205	0.005903615150600672
50s5-26bio2	13.757933475494383	0.005607329308986664
50s5-26bio2	13.789273474502561	0.0053258417174220085
50s5-26bio2	13.82061347351074	0.005058404989540577
50s5-26bio2	13.851953472518922	0.004804340191185474
50s5-26bio2	13.883293471527097	0.004562977701425552
50s5-26bio2	13.914633470535279	0.004333680961281061
50s5-26bio2	13.945973469543457	0.004115866031497717
50s5-26bio2	13.977313468551635	0.003908955492079258
50s5-26bio2	14.008653467559814	0.003712401958182454
50s5-26bio2	14.039993466567992	0.0035257022827863693
50s5-26bio2	14.07133346557617	0.003348355181515217
50s5-26bio2	14.102673464584349	0.0031799052376300097
50s5-26bio2	14.134013463592527	0.003019904252141714
50s5-26bio2	14.165353462600706	0.0028679261449724436
50s5-26bio2	14.196693461608884	0.0027235797606408596
50s5-26bio2	14.228033460617063	0.0025864795316010714
50s5-26bio2	14.259373459625245	0.0024562599137425423
50s5-26bio2	14.29071345863342	0.00233258493244648
50s5-26bio2	14.322053457641601	0.002215119544416666
50s5-26bio2	14.35339345664978	0.00210356037132442
50s5-26bio2	14.384733455657958	0.00199760845862329
50s5-26bio2	14.416073454666137	0.0018969799857586622
50s5-26bio2	14.447413453674315	0.001801414298824966
50s5-26bio2	14.478753452682493	0.0017106547020375729
50s5-26bio2	14.510093451690672	0.0016244578873738647
50s5-26bio2	14.54143345069885	0.0015425999881699681
50s5-26bio2	14.572773449707029	0.0014648609794676304
50s5-26bio2	14.604113448715207	0.001391031895764172
50s5-26bio2	14.635453447723389	0.001320921117439866
50s5-26bio2	14.666793446731567	0.0012543374905362725
50s5-26bio2	14.698133445739742	0.0011911081383004785
50s5-26bio2	14.729473444747924	0.0011310623958706856
50s5-26bio2	14.760813443756103	0.001074038678780198
50s5-26bio2	14.792153442764281	0.0010198886739090085
50s5-26bio2	14.82349344177246	9.684659889899194E-4
50s5-26bio2	14.854833440780638	9.196322644129395E-4
50s5-26bio2	14.886173439788816	8.732600836083293E-4
50s5-26bio2	14.917513438796995	8.292230195365846E-4
50s5-26bio2	14.948853437805177	7.874061120674014E-4
50s5-26bio2	14.980193436813352	7.476964383386075E-4
50s5-26bio2	15.01153343582153	7.099868380464613E-4
50s5-26bio2	15.042873434829712	6.741788820363581E-4
50s5-26bio2	15.07421343383789	6.401757127605379E-4
50s5-26bio2	15.105553432846069	6.0788553673774E-4
50s5-26bio2	15.136893431854247	5.77224011067301E-4
50s5-26bio2	15.168233430862426	5.481073749251664E-4
50s5-26bio2	15.199573429870604	5.204594926908612E-4
50s5-26bio2	15.230913428878782	4.942055093124509E-4
50s5-26bio2	15.26225342788696	4.6927458606660366E-4
50s5-26bio2	15.29359342689514	4.456014430616051E-4
50s5-26bio2	15.324933425903318	4.231220227666199E-4
50s5-26bio2	15.3562734249115	4.01775527279824E-4
50s5-26bio2	15.387613423919674	3.8150616455823183E-4
50s5-26bio2	15.418953422927856	3.6225843359716237E-4
50s5-26bio2	15.450293421936035	3.4398201387375593E-4
50s5-26bio2	15.481633420944213	3.266273415647447E-4
50s5-26bio2	15.512973419952392	3.1014750129543245E-4
50s5-26bio2	15.54431341896057	2.9449936118908226E-4
50s5-26bio2	15.575653417968748	2.796405169647187E-4
50s5-26bio2	15.606993416976927	2.6553074712865055E-4
50s5-26bio2	15.638333415985105	2.521331189200282E-4
50s5-26bio2	15.669673414993284	2.3941132531035691E-4
50s5-26bio2	15.701013414001462	2.2733092191629112E-4
50s5-26bio2	15.732353413009644	2.158603019779548E-4
50s5-26bio2	15.763693412017822	2.0496801880653948E-4
50s5-26bio2	15.795033411025997	1.9462555064819753E-4
50s5-26bio2	15.82637341003418	1.8480487051419914E-4
50s5-26bio2	15.857713409042358	1.754793629515916E-4
50s5-26bio2	15.889053408050536	1.6662460984662175E-4
50s5-26bio2	15.920393407058715	1.5821661509107798E-4
50s5-26bio2	15.951733406066893	1.5023257583379745E-4
50s5-26bio2	15.983073405075071	1.4265161007642746E-4
50s5-26bio2	16.01441340408325	1.354529376840219E-4
50s5-26bio2	16.04575340309143	1.2861767027061433E-4
50s5-26bio2	16.077093402099607	1.2212729780003428E-4
50s5-26bio2	16.108433401107785	1.1596440162975341E-4
50s5-26bio2	16.139773400115967	1.1011212336597964E-4
50s5-26bio2	16.171113399124145	1.0455548908794299E-4
50s5-26bio2	16.202453398132324	9.927922656061128E-5
50s5-26bio2	16.233793397140502	9.426920587429777E-5
50s5-26bio2	16.26513339614868	8.951198105933145E-5
50s5-26bio2	16.29647339515686	8.499481191392988E-5
50s5-26bio2	16.327813394165037	8.070532203419134E-5
50s5-26bio2	16.359153393173216	7.663253927603364E-5
50s5-26bio2	16.390493392181394	7.276527321664616E-5
50s5-26bio2	16.421833391189573	6.90931556164287E-5
50s5-26bio2	16.453173390197755	6.560634210472926E-5
50s5-26bio2	16.48451338920593	6.229527934920043E-5
50s5-26bio2	16.51585338821411	5.9151505411136895E-5
50s5-26bio2	16.54719338722229	5.616637281491421E-5
50s5-26bio2	16.57853338623047	5.3331878007156774E-5
50s5-26bio2	16.609873385238647	5.064042125013657E-5
50s5-26bio2	16.641213384246825	4.8084784793900326E-5
50s5-26bio2	16.672553383255003	4.5657976443180814E-5
50s5-26bio2	16.703893382263182	4.335377525421791E-5
50s5-26bio2	16.73523338127136	4.1165854781866074E-5
50s5-26bio2	16.76657338027954	3.908834696630947E-5
50s5-26bio2	16.797913379287717	3.711568206199445E-5
50s5-26bio2	16.8292533782959	3.524245403241366E-5
50s5-26bio2	16.860593377304077	3.346387165947817E-5
50s5-26bio2	16.891933376312252	3.177504913765006E-5
50s5-26bio2	16.923273375320434	3.0171449907356873E-5
50s5-26bio2	16.954613374328613	2.8648779334616847E-5
50s5-26bio2	16.98595337333679	2.7202864657738246E-5
50s5-26bio2	17.01729337234497	2.5830006052274257E-5
50s5-26bio2	17.048633371353148	2.4526430934201926E-5
50s5-26bio2	17.079973370361326	2.3288641386898234E-5
50s5-26bio2	17.111313369369505	2.2113319573691115E-5
50s5-26bio2	17.142653368377687	2.099731136695482E-5
50s5-26bio2	17.17399336738586	1.9937562683480792E-5
50s5-26bio2	17.20533336639404	1.893135777208954E-5
50s5-26bio2	17.236673365402222	1.797593358787708E-5
50s5-26bio2	17.2680133644104	1.7068727174773812E-5
50s5-26bio2	17.29935336341858	1.620730290596839E-5
50s5-26bio2	17.330693362426757	1.5389305190183222E-5
50s5-26bio2	17.362033361434936	1.4612638551625423E-5
50s5-26bio2	17.393373360443114	1.387516749673523E-5
50s5-26bio2	17.424713359451292	1.3174914784030989E-5
50s5-26bio2	17.45605335845947	1.2510001397458836E-5
50s5-26bio2	17.48739335746765	1.1878645636898E-5
50s5-26bio2	17.518733356475828	1.1279116733931005E-5
50s5-26bio2	17.55007335548401	1.070987946150126E-5
50s5-26bio2	17.581413354492184	1.0169371307711117E-5
50s5-26bio2	17.612753353500366	9.656140719016548E-6
50s5-26bio2	17.644093352508545	9.168812539428473E-6
50s5-26bio2	17.675433351516723	8.706050721229985E-6
50s5-26bio2	17.7067733505249	8.266671102319378E-6
50s5-26bio2	17.73811334953308	7.849465873732697E-6
50s5-26bio2	17.76945334854126	7.453316356986761E-6
50s5-26bio2	17.800793347549437	7.0771593527751975E-6
50s5-26bio2	17.832133346557615	6.719965313095599E-6
50s5-26bio2	17.863473345565794	6.380819286277983E-6
50s5-26bio2	17.894813344573972	6.058789495000383E-6
50s5-26bio2	17.92615334358215	5.753011919296114E-6
50s5-26bio2	17.957493342590332	5.462666194944177E-6
50s5-26bio2	17.988833341598507	5.186973794479854E-6
50s5-26bio2	18.02017334060669	4.925179837300675E-6
50s5-26bio2	18.051513339614868	4.67661311631673E-6
50s5-26bio2	18.082853338623046	4.44059151050169E-6
50s5-26bio2	18.114193337631225	4.21648155679577E-6
50s5-26bio2	18.145533336639403	4.0036820792010985E-6
50s5-26bio2	18.17687333564758	3.801609864240163E-6
50s5-26bio2	18.20821333465576	3.6097483189223567E-6
50s5-26bio2	18.239553333663938	3.4275694815733004E-6
50s5-26bio2	18.270893332672117	3.368909801793052E-6
50s5-26bio2	18.302233331680295	3.368909801793052E-6
50s5-26bio2	18.333573330688477	3.368909801793052E-6
50s5-26bio2	18.364913329696655	3.368909801793052E-6
50s5-26bio2	18.39625332870483	3.368909801793052E-6
50s5-26bio2	18.427593327713012	3.368909801793052E-6
50s5-26bio2	18.45893332672119	3.368909801793052E-6
50s5-26bio2	18.49027332572937	3.368909801793052E-6
50s5-26bio2	18.521613324737547	3.368909801793052E-6
50s5-26bio2	18.552953323745726	3.368909801793052E-6
50s5-26bio2	18.584293322753904	3.368909801793052E-6
50s5-26bio2	18.615633321762083	3.368909801793052E-6
50s5-26bio2	18.64697332077026	3.368909801793052E-6
50s5-26bio2	18.67831331977844	3.368909801793052E-6
50s5-26bio2	18.709653318786618	3.368909801793052E-6
50s5-26bio2	18.7409933177948	3.368909801793052E-6
50s5-26bio2	18.77233331680298	3.368909801793052E-6
50s5-26bio2	18.803673315811157	3.368909801793052E-6
50s5-26bio2	18.835013314819335	3.368909801793052E-6
50s5-26bio2	18.866353313827513	3.368909801793052E-6
50s5-26bio2	18.897693312835692	3.368909801793052E-6
50s5-26bio2	18.92903331184387	3.368909801793052E-6
50s5-26bio2	18.96037331085205	3.368909801793052E-6
50s5-26bio2	18.991713309860227	3.368909801793052E-6
50s5-26bio2	19.023053308868406	3.368909801793052E-6
50s5-26bio2	19.054393307876584	3.368909801793052E-6
50s5-26bio2	19.085733306884762	3.368909801793052E-6
50s5-26bio2	19.117073305892944	3.368909801793052E-6
50s5-26bio2	19.148413304901123	3.368909801793052E-6
50s5-26bio2	19.1797533039093	3.368909801793052E-6
50s5-26bio2	19.21109330291748	3.368909801793052E-6
50s5-26bio2	19.242433301925658	3.368909801793052E-6
50s5-26bio2	19.273773300933836	3.368909801793052E-6
50s5-26bio2	19.305113299942015	3.368909801793052E-6
50s5-26bio2	19.336453298950193	3.368909801793052E-6
50s5-26bio2	19.36779329795837	3.368909801793052E-6
50s5-26bio2	19.39913329696655	3.368909801793052E-6
50s5-26bio2	19.430473295974732	3.368909801793052E-6
50s5-26bio2	19.461813294982907	3.368909801793052E-6
50s5-26bio2	19.493153293991085	3.368909801793052E-6
50s5-26bio2	19.524493292999267	3.368909801793052E-6
50s5-26bio2	19.555833292007446	3.368909801793052E-6
