# Supplementary material for: Paleodistribution of Cercidiphyllaceae and Future Habitat Prediction for Cercidiphyllum japonicum Under Climate Change
Source: Ecol Evol. 2026 Jan 19;16(1):e72940. doi: 10.1002/ece3.72940 (PMC12815699; doi:10.1002/ece3.72940)
Supplement: Supplementary file 1 — Data S1: ece372940‐sup‐0001‐supinfo.zip. [file ECE3-16-e72940-s001.zip › 50s-26/plots/连香树_1_50s5-26bio4.dat]

variable	x	y
50s5-26bio4	157.45795593261718	0.012779586017131805
50s5-26bio4	160.92580556640624	0.012779586017131805
50s5-26bio4	164.3936552001953	0.012779586017131805
50s5-26bio4	167.86150483398438	0.012779586017131805
50s5-26bio4	171.32935446777344	0.012779586017131805
50s5-26bio4	174.7972041015625	0.012779586017131805
50s5-26bio4	178.26505373535156	0.012779586017131805
50s5-26bio4	181.73290336914062	0.012779586017131805
50s5-26bio4	185.20075300292967	0.012779586017131805
50s5-26bio4	188.66860263671873	0.012779586017131805
50s5-26bio4	192.13645227050782	0.012779586017131805
50s5-26bio4	195.60430190429688	0.012779586017131805
50s5-26bio4	199.07215153808593	0.012779586017131805
50s5-26bio4	202.540001171875	0.012779586017131805
50s5-26bio4	206.00785080566408	0.012779586017131805
50s5-26bio4	209.47570043945314	0.012779586017131805
50s5-26bio4	212.9435500732422	0.012779586017131805
50s5-26bio4	216.41139970703125	0.012779586017131805
50s5-26bio4	219.8792493408203	0.012779586017131805
50s5-26bio4	223.34709897460937	0.012779586017131805
50s5-26bio4	226.81494860839842	0.012779586017131805
50s5-26bio4	230.28279824218748	0.012779586017131805
50s5-26bio4	233.75064787597657	0.012779586017131805
50s5-26bio4	237.21849750976563	0.012779586017131805
50s5-26bio4	240.68634714355468	0.012779586017131805
50s5-26bio4	244.15419677734377	0.012779586017131805
50s5-26bio4	247.62204641113283	0.012779586017131805
50s5-26bio4	251.0898960449219	0.012779586017131805
50s5-26bio4	254.55774567871094	0.012779586017131805
50s5-26bio4	258.0255953125	0.012779586017131805
50s5-26bio4	261.49344494628906	0.012779586017131805
50s5-26bio4	264.9612945800781	0.012779586017131805
50s5-26bio4	268.4291442138672	0.012779586017131805
50s5-26bio4	271.8969938476563	0.012779586017131805
50s5-26bio4	275.3648434814453	0.012779586017131805
50s5-26bio4	278.8326931152344	0.012779586017131805
50s5-26bio4	282.3005427490234	0.012779586017131805
50s5-26bio4	285.7683923828125	0.012779586017131805
50s5-26bio4	289.2362420166016	0.012779586017131805
50s5-26bio4	292.70409165039064	0.012779586017131805
50s5-26bio4	296.1719412841797	0.012779586017131805
50s5-26bio4	299.63979091796875	0.012779586017131805
50s5-26bio4	303.1076405517578	0.012974832206964493
50s5-26bio4	306.57549018554687	0.01357840746641159
50s5-26bio4	310.043339819336	0.014209650456905365
50s5-26bio4	313.511189453125	0.014869802631437778
50s5-26bio4	316.9790390869141	0.015560134314000607
50s5-26bio4	320.4468887207031	0.016281990334391594
50s5-26bio4	323.9147383544922	0.01703674905002117
50s5-26bio4	327.3825879882813	0.017825867980718613
50s5-26bio4	330.85043762207033	0.018650837242603302
50s5-26bio4	334.3182872558594	0.019513234496116638
50s5-26bio4	337.78613688964845	0.020414669066667557
50s5-26bio4	341.2539865234375	0.021356848999857903
50s5-26bio4	344.72183615722656	0.022341512143611908
50s5-26bio4	348.1896857910157	0.023370498791337013
50s5-26bio4	351.6575354248047	0.024445680901408195
50s5-26bio4	355.1253850585938	0.025569045916199684
50s5-26bio4	358.5932346923828	0.02674260549247265
50s5-26bio4	362.0610843261719	0.027968494221568108
50s5-26bio4	365.52893395996097	0.029248878359794617
50s5-26bio4	368.99678359375	0.03058604523539543
50s5-26bio4	372.4646332275391	0.03198231756687164
50s5-26bio4	375.93248286132814	0.03344014286994934
50s5-26bio4	379.4003324951172	0.0349620059132576
50s5-26bio4	382.86818212890626	0.036550525575876236
50s5-26bio4	386.33603176269537	0.03820834681391716
50s5-26bio4	389.80388139648437	0.03993825986981392
50s5-26bio4	393.2717310302735	0.04174308478832245
50s5-26bio4	396.7395806640625	0.04362577572464943
50s5-26bio4	400.2074302978516	0.045589324086904526
50s5-26bio4	403.67527993164066	0.04763686656951904
50s5-26bio4	407.1431295654297	0.04977155476808548
50s5-26bio4	410.6109791992188	0.05199670046567917
50s5-26bio4	414.07882883300783	0.05431561544537544
50s5-26bio4	417.54667846679695	0.05673178285360336
50s5-26bio4	421.01452810058595	0.0592486746609211
50s5-26bio4	424.48237773437495	0.06186992675065994
50s5-26bio4	427.95022736816406	0.0645991638302803
50s5-26bio4	431.4180770019532	0.06744015961885452
50s5-26bio4	434.8859266357422	0.07039666920900345
50s5-26bio4	438.3537762695313	0.07347260415554047
50s5-26bio4	441.8216259033203	0.07667183130979538
50s5-26bio4	445.2894755371094	0.07999835908412933
50s5-26bio4	448.7573251708984	0.0834561437368393
50s5-26bio4	452.2251748046875	0.08704926818609238
50s5-26bio4	455.69302443847664	0.09078174084424973
50s5-26bio4	459.16087407226564	0.09465769678354263
50s5-26bio4	462.62872370605476	0.09868113696575165
50s5-26bio4	466.09657333984376	0.10285619646310806
50s5-26bio4	469.5644229736329	0.10718686133623123
50s5-26bio4	473.0322726074219	0.11167720705270767
50s5-26bio4	476.500122241211	0.11633110791444778
50s5-26bio4	479.967971875	0.12115254253149033
50s5-26bio4	483.4358215087891	0.12614524364471436
50s5-26bio4	486.9036711425782	0.13131293654441833
50s5-26bio4	490.3715207763672	0.13665927946567535
50s5-26bio4	493.8393704101562	0.14218762516975403
50s5-26bio4	497.30722004394534	0.14790134131908417
50s5-26bio4	500.77506967773434	0.15380343794822693
50s5-26bio4	504.24291931152345	0.15989692509174347
50s5-26bio4	507.71076894531257	0.16618435084819794
50s5-26bio4	511.17861857910157	0.17266826331615448
50s5-26bio4	514.6464682128907	0.17935073375701904
50s5-26bio4	518.1143178466797	0.1862335503101349
50s5-26bio4	521.5821674804688	0.19331829249858856
50s5-26bio4	525.0500171142578	0.2006060928106308
50s5-26bio4	528.5178667480469	0.208097904920578
50s5-26bio4	531.985716381836	0.21579383313655853
50s5-26bio4	535.453566015625	0.22369398176670074
50s5-26bio4	538.9214156494141	0.23179785907268524
50s5-26bio4	542.3892652832031	0.24010467529296875
50s5-26bio4	545.8571149169923	0.2486126720905304
50s5-26bio4	549.3249645507813	0.2573200762271881
50s5-26bio4	552.7928141845704	0.26622438430786133
50s5-26bio4	556.2606638183594	0.27532273530960083
50s5-26bio4	559.7285134521485	0.2846112847328186
50s5-26bio4	563.1963630859376	0.2940860092639923
50s5-26bio4	566.6642127197266	0.30374225974082947
50s5-26bio4	570.1320623535156	0.313574880361557
50s5-26bio4	573.5999119873047	0.3235777020454407
50s5-26bio4	577.0677616210937	0.33374443650245667
50s5-26bio4	580.5356112548828	0.34406816959381104
50s5-26bio4	584.003460888672	0.3545198440551758
50s5-26bio4	587.471310522461	0.364747017621994
50s5-26bio4	590.9391601562501	0.3750978112220764
50s5-26bio4	594.4070097900391	0.38556402921676636
50s5-26bio4	597.8748594238282	0.3961373567581177
50s5-26bio4	601.3427090576172	0.406808465719223
50s5-26bio4	604.8105586914063	0.41756826639175415
50s5-26bio4	608.2784083251954	0.42840710282325745
50s5-26bio4	611.7462579589844	0.4393152892589569
50s5-26bio4	615.2141075927735	0.4502822160720825
50s5-26bio4	618.6819572265625	0.4612976908683777
50s5-26bio4	622.1498068603515	0.4716838300228119
50s5-26bio4	625.6176564941406	0.47670212388038635
50s5-26bio4	629.0855061279298	0.48145076632499695
50s5-26bio4	632.5533557617188	0.48620274662971497
50s5-26bio4	636.0212053955079	0.49095723032951355
50s5-26bio4	639.4890550292969	0.49571341276168823
50s5-26bio4	642.956904663086	0.5004084706306458
50s5-26bio4	646.424754296875	0.5041757225990295
50s5-26bio4	649.8926039306641	0.5076406598091125
50s5-26bio4	653.3604535644531	0.5111048817634583
50s5-26bio4	656.8283031982422	0.5145679712295532
50s5-26bio4	660.2961528320313	0.5180296301841736
50s5-26bio4	663.7640024658203	0.5214896202087402
50s5-26bio4	667.2318520996095	0.5249475836753845
50s5-26bio4	670.6997017333985	0.5284030437469482
50s5-26bio4	674.1675513671876	0.5318558812141418
50s5-26bio4	677.6354010009767	0.5348184704780579
50s5-26bio4	681.1032506347657	0.5376920104026794
50s5-26bio4	684.5711002685548	0.5405629873275757
50s5-26bio4	688.0389499023438	0.543431282043457
50s5-26bio4	691.5067995361328	0.5462967157363892
50s5-26bio4	694.9746491699219	0.5491591095924377
50s5-26bio4	698.442498803711	0.5520182251930237
50s5-26bio4	701.9103484375001	0.5548739433288574
50s5-26bio4	705.3781980712891	0.5577259659767151
50s5-26bio4	708.8460477050781	0.5605742931365967
50s5-26bio4	712.3138973388673	0.5634185671806335
50s5-26bio4	715.7817469726564	0.5662586688995361
50s5-26bio4	719.2495966064454	0.5690944194793701
50s5-26bio4	722.7174462402345	0.571925699710846
50s5-26bio4	726.1852958740235	0.5747522115707397
50s5-26bio4	729.6531455078126	0.5775738954544067
50s5-26bio4	733.1209951416017	0.5803905129432678
50s5-26bio4	736.5888447753907	0.5832019448280334
50s5-26bio4	740.0566944091797	0.5860078930854797
50s5-26bio4	743.5245440429688	0.5888082981109619
50s5-26bio4	746.992393676758	0.5916029214859009
50s5-26bio4	750.460243310547	0.5943917632102966
50s5-26bio4	753.9280929443361	0.5971744060516357
50s5-26bio4	757.3959425781251	0.5999508500099182
50s5-26bio4	760.8637922119141	0.6027208566665649
50s5-26bio4	764.3316418457033	0.6054843664169312
50s5-26bio4	767.7994914794923	0.6082411408424377
50s5-26bio4	771.2673411132813	0.6109909415245056
50s5-26bio4	774.7351907470704	0.6137337684631348
50s5-26bio4	778.2030403808594	0.6162227392196655
50s5-26bio4	781.6708900146485	0.6184573769569397
50s5-26bio4	785.1387396484376	0.620686948299408
50s5-26bio4	788.6065892822267	0.6229114532470703
50s5-26bio4	792.0744389160157	0.625130832195282
50s5-26bio4	795.5422885498048	0.6273449063301086
50s5-26bio4	799.0101381835939	0.6295536756515503
50s5-26bio4	802.4779878173829	0.6317570805549622
50s5-26bio4	805.945837451172	0.6339549422264099
50s5-26bio4	809.413687084961	0.6361472606658936
50s5-26bio4	812.88153671875	0.6383339762687683
50s5-26bio4	816.3493863525392	0.6405149102210999
50s5-26bio4	819.8172359863282	0.642690122127533
50s5-26bio4	823.2850856201172	0.6448594331741333
50s5-26bio4	826.7529352539063	0.6470227837562561
50s5-26bio4	830.2207848876953	0.6491801142692566
50s5-26bio4	833.6886345214845	0.6513314247131348
50s5-26bio4	837.1564841552736	0.6534765958786011
50s5-26bio4	840.6243337890626	0.655615508556366
50s5-26bio4	844.0921834228516	0.6572487354278564
50s5-26bio4	847.5600330566407	0.6559964418411255
50s5-26bio4	851.0278826904298	0.6544374823570251
50s5-26bio4	854.4957323242189	0.6528751850128174
50s5-26bio4	857.9635819580079	0.6495941281318665
50s5-26bio4	861.4314315917969	0.6459978222846985
50s5-26bio4	864.899281225586	0.6423850059509277
50s5-26bio4	868.3671308593752	0.6377807855606079
50s5-26bio4	871.8349804931642	0.6281619071960449
50s5-26bio4	875.3028301269533	0.6184105277061462
50s5-26bio4	878.7706797607423	0.6076562404632568
50s5-26bio4	882.2385293945313	0.5966719388961792
50s5-26bio4	885.7063790283205	0.5855898261070251
50s5-26bio4	889.1742286621095	0.5744202733039856
50s5-26bio4	892.6420782958985	0.5631743669509888
50s5-26bio4	896.1099279296876	0.5518631935119629
50s5-26bio4	899.5777775634766	0.5404980182647705
50s5-26bio4	903.0456271972657	0.529090404510498
50s5-26bio4	906.5134768310548	0.5176525712013245
50s5-26bio4	909.9813264648438	0.506196141242981
50s5-26bio4	913.4491760986328	0.4942229092121124
50s5-26bio4	916.917025732422	0.4821956753730774
50s5-26bio4	920.3848753662111	0.47018924355506897
50s5-26bio4	923.8527250000001	0.45821723341941833
50s5-26bio4	927.3205746337892	0.44629326462745667
50s5-26bio4	930.7884242675782	0.4344305694103241
50s5-26bio4	934.2562739013673	0.4226427376270294
50s5-26bio4	937.7241235351564	0.41094234585762024
50s5-26bio4	941.1919731689454	0.3993418216705322
50s5-26bio4	944.6598228027344	0.3878529369831085
50s5-26bio4	948.1276724365235	0.3764876127243042
50s5-26bio4	951.5955220703127	0.3652566075325012
50s5-26bio4	955.0633717041017	0.3541703522205353
50s5-26bio4	958.5312213378908	0.3432384133338928
50s5-26bio4	961.9990709716798	0.3324703872203827
50s5-26bio4	965.4669206054688	0.32187461853027344
50s5-26bio4	968.934770239258	0.3114589750766754
50s5-26bio4	972.402619873047	0.3012304902076721
50s5-26bio4	975.870469506836	0.2911960184574127
50s5-26bio4	979.3383191406251	0.2813612222671509
50s5-26bio4	982.8061687744141	0.2717312276363373
50s5-26bio4	986.2740184082032	0.2623103857040405
50s5-26bio4	989.7418680419923	0.2531028091907501
50s5-26bio4	993.2097176757813	0.24411146342754364
50s5-26bio4	996.6775673095703	0.23533889651298523
50s5-26bio4	1000.1454169433595	0.22678685188293457
50s5-26bio4	1003.6132665771486	0.2184569537639618
50s5-26bio4	1007.0811162109377	0.21034976840019226
50s5-26bio4	1010.5489658447267	0.2024655044078827
50s5-26bio4	1014.0168154785157	0.19480372965335846
50s5-26bio4	1017.4846651123048	0.1873638927936554
50s5-26bio4	1020.9525147460939	0.18014463782310486
50s5-26bio4	1024.4203643798828	0.1731441468000412
50s5-26bio4	1027.888214013672	0.1663607507944107
50s5-26bio4	1031.356063647461	0.1597915142774582
50s5-26bio4	1034.82391328125	0.153434157371521
50s5-26bio4	1038.2917629150393	0.14728517830371857
50s5-26bio4	1041.7596125488283	0.14134147763252258
50s5-26bio4	1045.2274621826173	0.13559970259666443
50s5-26bio4	1048.6953118164063	0.13005565106868744
50s5-26bio4	1052.1631614501953	0.12470557540655136
50s5-26bio4	1055.6310110839845	0.11954551190137863
50s5-26bio4	1059.0988607177735	0.11457084864377975
50s5-26bio4	1062.5667103515625	0.1097775474190712
50s5-26bio4	1066.0345599853515	0.10516080260276794
50s5-26bio4	1069.5024096191407	0.1007162556052208
50s5-26bio4	1072.9702592529297	0.09643945842981339
50s5-26bio4	1076.4381088867187	0.09232548624277115
50s5-26bio4	1079.905958520508	0.08836983889341354
50s5-26bio4	1083.373808154297	0.08456801623106003
50s5-26bio4	1086.841657788086	0.08091510832309723
50s5-26bio4	1090.3095074218752	0.07740676403045654
50s5-26bio4	1093.7773570556642	0.07403817027807236
50s5-26bio4	1097.2452066894532	0.07080491632223129
50s5-26bio4	1100.7130563232422	0.06770264357328415
50s5-26bio4	1104.1809059570312	0.06472672522068024
50s5-26bio4	1107.6487555908204	0.0618729367852211
50s5-26bio4	1111.1166052246094	0.05913710594177246
50s5-26bio4	1114.5844548583984	0.05651486665010452
50s5-26bio4	1118.0523044921874	0.054002318531274796
50s5-26bio4	1121.5201541259767	0.05159527808427811
50s5-26bio4	1124.9880037597657	0.04928993806242943
50s5-26bio4	1128.4558533935547	0.0470825657248497
50s5-26bio4	1131.923703027344	0.04496930167078972
50s5-26bio4	1135.391552661133	0.04294661059975624
50s5-26bio4	1138.859402294922	0.041011061519384384
50s5-26bio4	1142.3272519287111	0.03915910795331001
50s5-26bio4	1145.7951015625001	0.03738758713006973
50s5-26bio4	1149.2629511962891	0.035693176090717316
50s5-26bio4	1152.7308008300781	0.03407283499836922
50s5-26bio4	1156.1986504638671	0.03252362087368965
50s5-26bio4	1159.6665000976564	0.031042534857988358
50s5-26bio4	1163.1343497314454	0.02962682954967022
50s5-26bio4	1166.6021993652344	0.028273850679397583
50s5-26bio4	1170.0700489990236	0.026980895549058914
50s5-26bio4	1173.5378986328126	0.025745544582605362
50s5-26bio4	1177.0057482666016	0.024565285071730614
50s5-26bio4	1180.4735979003908	0.023437831550836563
50s5-26bio4	1183.9414475341796	0.022360974922776222
50s5-26bio4	1187.4092971679688	0.021332478150725365
50s5-26bio4	1190.8771468017578	0.020350303500890732
50s5-26bio4	1194.3449964355468	0.019412484019994736
50s5-26bio4	1197.812846069336	0.018517034128308296
50s5-26bio4	1201.280695703125	0.017662176862359047
50s5-26bio4	1204.748545336914	0.016846077516674995
50s5-26bio4	1208.216394970703	0.01606707088649273
50s5-26bio4	1211.6842446044923	0.015323551371693611
50s5-26bio4	1215.152094238281	0.014613904058933258
50s5-26bio4	1218.6199438720703	0.013936655595898628
50s5-26bio4	1222.0877935058595	0.01329039130359888
50s5-26bio4	1225.5556431396483	0.012673689983785152
50s5-26bio4	1229.0234927734375	0.01208527386188507
50s5-26bio4	1232.4913424072265	0.0115238381549716
50s5-26bio4	1235.9591920410157	0.010988195426762104
50s5-26bio4	1239.4270416748047	0.010477202944457531
50s5-26bio4	1242.8948913085937	0.009989717043936253
50s5-26bio4	1246.362740942383	0.0095246946439147
50s5-26bio4	1249.8305905761717	0.00908113643527031
50s5-26bio4	1253.298440209961	0.008658038452267647
50s5-26bio4	1256.7662898437502	0.008254502899944782
50s5-26bio4	1260.234139477539	0.007869613356888294
50s5-26bio4	1263.7019891113282	0.007502533961087465
50s5-26bio4	1267.1698387451172	0.007152466103434563
50s5-26bio4	1270.6376883789062	0.00681860838085413
50s5-26bio4	1274.1055380126954	0.00650023203343153
50s5-26bio4	1277.5733876464844	0.006196639500558376
50s5-26bio4	1281.0412372802734	0.00590713182464242
50s5-26bio4	1284.5090869140627	0.005631082691252232
50s5-26bio4	1287.9769365478517	0.005367855075746775
50s5-26bio4	1291.4447861816407	0.005116869229823351
50s5-26bio4	1294.9126358154297	0.004877569153904915
50s5-26bio4	1298.380485449219	0.004649400245398283
50s5-26bio4	1301.848335083008	0.0044318572618067265
50s5-26bio4	1305.316184716797	0.00422445684671402
50s5-26bio4	1308.7840343505861	0.004026716575026512
50s5-26bio4	1312.251883984375	0.00383820291608572
50s5-26bio4	1315.7197336181641	0.0036584760528057814
50s5-26bio4	1319.1875832519534	0.0034871355164796114
50s5-26bio4	1322.6554328857421	0.0033237983006983995
50s5-26bio4	1326.1232825195314	0.00316808233037591
50s5-26bio4	1329.5911321533204	0.003019639290869236
50s5-26bio4	1333.0589817871094	0.002878136234357953
50s5-26bio4	1336.5268314208986	0.0027432413771748543
50s5-26bio4	1339.9946810546876	0.0026146569289267063
50s5-26bio4	1343.4625306884766	0.002492080209776759
50s5-26bio4	1346.9303803222656	0.0023752362467348576
50s5-26bio4	1350.3982299560548	0.0022638619411736727
50s5-26bio4	1353.8660795898438	0.0021576951257884502
50s5-26bio4	1357.3339292236328	0.0020564969163388014
50s5-26bio4	1360.801778857422	0.0019600391387939453
50s5-26bio4	1364.2696284912108	0.001868093735538423
50s5-26bio4	1367.737478125	0.0017804568633437157
50s5-26bio4	1371.2053277587893	0.001696921419352293
50s5-26bio4	1374.673177392578	0.0016172989271581173
50s5-26bio4	1378.1410270263673	0.0015414092922583222
50s5-26bio4	1381.6088766601563	0.0014690730022266507
50s5-26bio4	1385.0767262939453	0.0014001266099512577
50s5-26bio4	1388.5445759277345	0.0013344138860702515
50s5-26bio4	1392.0124255615235	0.0012717791832983494
50s5-26bio4	1395.4802751953125	0.001212082919664681
50s5-26bio4	1398.9481248291015	0.0011551836505532265
50s5-26bio4	1402.4159744628907	0.0011009523877874017
50s5-26bio4	1405.8838240966797	0.0010492661967873573
50s5-26bio4	1409.3516737304687	0.0010000023758038878
50s5-26bio4	1412.819523364258	9.530492825433612E-4
50s5-26bio4	1416.2873729980467	9.083003969863057E-4
50s5-26bio4	1419.755222631836	8.656492573209107E-4
50s5-26bio4	1423.2230722656252	8.250006940215826E-4
50s5-26bio4	1426.690921899414	7.862580241635442E-4
50s5-26bio4	1430.1587715332032	7.493333541788161E-4
50s5-26bio4	1433.6266211669922	7.141427486203611E-4
50s5-26bio4	1437.0944708007812	6.806025048717856E-4
50s5-26bio4	1440.5623204345704	6.486364873126149E-4
50s5-26bio4	1444.0301700683594	6.181718781590462E-4
50s5-26bio4	1447.4980197021484	5.89136325288564E-4
50s5-26bio4	1450.9658693359374	5.61464752536267E-4
50s5-26bio4	1454.4337189697267	5.350913270376623E-4
50s5-26bio4	1457.9015686035157	5.099560366943479E-4
50s5-26bio4	1461.3694182373047	4.8600175068713725E-4
50s5-26bio4	1464.837267871094	4.6317133819684386E-4
50s5-26bio4	1468.3051175048827	4.4141296530142426E-4
50s5-26bio4	1471.772967138672	4.2067698086611927E-4
50s5-26bio4	1475.2408167724611	4.009140538983047E-4
50s5-26bio4	1478.70866640625	3.820798301603645E-4
50s5-26bio4	1482.1765160400391	3.641294897533953E-4
50s5-26bio4	1485.6443656738281	3.470221708994359E-4
50s5-26bio4	1489.1122153076171	3.3071887446567416E-4
50s5-26bio4	1492.5800649414064	3.1518071773462E-4
50s5-26bio4	1496.0479145751954	3.003723977599293E-4
50s5-26bio4	1499.5157642089844	2.862600958906114E-4
50s5-26bio4	1502.9836138427734	2.728101972024888E-4
50s5-26bio4	1506.4514634765626	2.599925210233778E-4
50s5-26bio4	1509.9193131103516	2.4777647922746837E-4
50s5-26bio4	1513.3871627441406	2.361342922085896E-4
50s5-26bio4	1516.8550123779298	2.2503940272144973E-4
50s5-26bio4	1520.3228620117186	2.144653262803331E-4
50s5-26bio4	1523.7907116455078	2.04387994017452E-4
50s5-26bio4	1527.258561279297	1.9478442845866084E-4
50s5-26bio4	1530.7264109130858	1.8563169578555971E-4
50s5-26bio4	1534.194260546875	1.7690927779767662E-4
50s5-26bio4	1537.662110180664	1.6859633615240455E-4
50s5-26bio4	1541.1299598144533	1.6067396791186184E-4
50s5-26bio4	1544.5978094482423	1.531240704935044E-4
50s5-26bio4	1548.0656590820313	1.4592864317819476E-4
50s5-26bio4	1551.5335087158205	1.390712714055553E-4
50s5-26bio4	1555.0013583496093	1.3253632641863078E-4
50s5-26bio4	1558.4692079833985	1.2630820856429636E-4
50s5-26bio4	1561.9370576171877	1.203729334520176E-4
50s5-26bio4	1565.4049072509765	1.1471632751636207E-4
50s5-26bio4	1568.8727568847657	1.0932550503639504E-4
50s5-26bio4	1572.3406065185548	1.0418816964374855E-4
50s5-26bio4	1575.8084561523438	9.929204679792747E-5
50s5-26bio4	1579.276305786133	9.462614980293438E-5
50s5-26bio4	1582.744155419922	9.017933189170435E-5
50s5-26bio4	1586.212005053711	8.594147220719606E-5
50s5-26bio4	1589.6798546875	8.156449621310458E-5
50s5-26bio4	1593.1477043212892	7.683849980821833E-5
50s5-26bio4	1596.6155539550782	7.238631951622665E-5
50s5-26bio4	1600.0834035888672	6.819223199272528E-5
50s5-26bio4	1603.5512532226564	6.424100138247013E-5
50s5-26bio4	1607.0191028564452	6.0518828831845894E-5
50s5-26bio4	1610.4869524902344	5.7012188335647807E-5
50s5-26bio4	1613.9548021240237	5.3708721679868177E-5
50s5-26bio4	1617.4226517578124	5.059676550445147E-5
50s5-26bio4	1620.8905013916017	4.766501297126524E-5
50s5-26bio4	1624.3583510253907	4.490312858251855E-5
50s5-26bio4	1627.8262006591797	4.2301358917029575E-5
50s5-26bio4	1631.294050292969	3.985024886787869E-5
50s5-26bio4	1634.761899926758	3.7541241908911616E-5
50s5-26bio4	1638.229749560547	3.536594522302039E-5
50s5-26bio4	1641.697599194336	3.331668995087966E-5
50s5-26bio4	1645.1654488281251	3.1386236514663324E-5
50s5-26bio4	1648.6332984619141	2.956757634819951E-5
50s5-26bio4	1652.1011480957031	2.7854293875861913E-5
50s5-26bio4	1655.5689977294924	2.6240339138894342E-5
50s5-26bio4	1659.0368473632811	2.471984589647036E-5
50s5-26bio4	1662.5046969970704	2.3287506337510422E-5
50s5-26bio4	1665.9725466308596	2.193811087636277E-5
50s5-26bio4	1669.4403962646484	2.0666906493715942E-5
50s5-26bio4	1672.9082458984376	1.9469400285743177E-5
50s5-26bio4	1676.3760955322266	1.8341243048780598E-5
50s5-26bio4	1679.8439451660156	1.7278454834013246E-5
50s5-26bio4	1683.3117947998048	1.6277283066301607E-5
50s5-26bio4	1686.7796444335938	1.5334089766838588E-5
50s5-26bio4	1690.2474940673828	1.4445579836319666E-5
50s5-26bio4	1693.7153437011718	1.3608523659058847E-5
50s5-26bio4	1697.183193334961	1.2819970834243577E-5
50s5-26bio4	1700.65104296875	1.2077135579602327E-5
50s5-26bio4	1704.118892602539	1.1377318514860235E-5
50s5-26bio4	1707.5867422363283	1.0718052180891391E-5
50s5-26bio4	1711.0545918701173	1.0097009180753957E-5
50s5-26bio4	1714.5224415039063	9.511930329608731E-6
50s5-26bio4	1717.9902911376955	8.960773811850231E-6
50s5-26bio4	1721.4581407714843	8.441534191661049E-6
50s5-26bio4	1724.9259904052735	7.95238338469062E-6
50s5-26bio4	1728.3938400390628	7.491591532016173E-6
50s5-26bio4	1731.8616896728515	7.057484708639095E-6
50s5-26bio4	1735.3295393066408	6.648532689723652E-6
50s5-26bio4	1738.7973889404298	6.2632907429360785E-6
50s5-26bio4	1742.2652385742188	5.900358246435644E-6
50s5-26bio4	1745.733088208008	5.558468274102779E-6
50s5-26bio4	1749.200937841797	5.448957836051704E-6
50s5-26bio4	1752.668787475586	5.448957836051704E-6
50s5-26bio4	1756.136637109375	5.448957836051704E-6
50s5-26bio4	1759.6044867431642	5.448957836051704E-6
50s5-26bio4	1763.0723363769532	5.448957836051704E-6
50s5-26bio4	1766.5401860107422	5.448957836051704E-6
50s5-26bio4	1770.0080356445314	5.448957836051704E-6
50s5-26bio4	1773.4758852783202	5.448957836051704E-6
50s5-26bio4	1776.9437349121094	5.448957836051704E-6
50s5-26bio4	1780.4115845458987	5.448957836051704E-6
50s5-26bio4	1783.8794341796875	5.448957836051704E-6
50s5-26bio4	1787.3472838134767	5.448957836051704E-6
50s5-26bio4	1790.8151334472657	5.448957836051704E-6
50s5-26bio4	1794.2829830810547	5.448957836051704E-6
50s5-26bio4	1797.750832714844	5.448957836051704E-6
50s5-26bio4	1801.218682348633	5.448957836051704E-6
50s5-26bio4	1804.686531982422	5.448957836051704E-6
50s5-26bio4	1808.154381616211	5.448957836051704E-6
50s5-26bio4	1811.6222312500001	5.448957836051704E-6
50s5-26bio4	1815.0900808837891	5.448957836051704E-6
50s5-26bio4	1818.5579305175781	5.448957836051704E-6
50s5-26bio4	1822.0257801513674	5.448957836051704E-6
50s5-26bio4	1825.4936297851561	5.448957836051704E-6
50s5-26bio4	1828.9614794189454	5.448957836051704E-6
50s5-26bio4	1832.4293290527346	5.448957836051704E-6
50s5-26bio4	1835.8971786865234	5.448957836051704E-6
50s5-26bio4	1839.3650283203126	5.448957836051704E-6
50s5-26bio4	1842.8328779541016	5.448957836051704E-6
50s5-26bio4	1846.3007275878908	5.448957836051704E-6
50s5-26bio4	1849.7685772216798	5.448957836051704E-6
50s5-26bio4	1853.2364268554688	5.448957836051704E-6
50s5-26bio4	1856.704276489258	5.448957836051704E-6
50s5-26bio4	1860.1721261230468	5.448957836051704E-6
50s5-26bio4	1863.639975756836	5.448957836051704E-6
50s5-26bio4	1867.1078253906253	5.448957836051704E-6
50s5-26bio4	1870.575675024414	5.448957836051704E-6
50s5-26bio4	1874.0435246582033	5.448957836051704E-6
50s5-26bio4	1877.5113742919923	5.448957836051704E-6
50s5-26bio4	1880.9792239257813	5.448957836051704E-6
50s5-26bio4	1884.4470735595705	5.448957836051704E-6
50s5-26bio4	1887.9149231933595	5.448957836051704E-6
50s5-26bio4	1891.3827728271485	5.448957836051704E-6
