# Supplementary material for: Paleodistribution of Cercidiphyllaceae and Future Habitat Prediction for Cercidiphyllum japonicum Under Climate Change
Source: Ecol Evol. 2026 Jan 19;16(1):e72940. doi: 10.1002/ece3.72940 (PMC12815699; doi:10.1002/ece3.72940)
Supplement: Supplementary file 1 — Data S1: ece372940‐sup‐0001‐supinfo.zip. [file ECE3-16-e72940-s001.zip › 50s-26/plots/连香树_1_50s5-26bio4_only.dat]

variable	x	y
50s5-26bio4	157.45795593261718	0.008940598927438259
50s5-26bio4	160.92580556640624	0.008940598927438259
50s5-26bio4	164.3936552001953	0.008940598927438259
50s5-26bio4	167.86150483398438	0.008940598927438259
50s5-26bio4	171.32935446777344	0.008940598927438259
50s5-26bio4	174.7972041015625	0.008940598927438259
50s5-26bio4	178.26505373535156	0.008940598927438259
50s5-26bio4	181.73290336914062	0.008940598927438259
50s5-26bio4	185.20075300292967	0.008940598927438259
50s5-26bio4	188.66860263671873	0.008940598927438259
50s5-26bio4	192.13645227050782	0.008940598927438259
50s5-26bio4	195.60430190429688	0.008940598927438259
50s5-26bio4	199.07215153808593	0.008940598927438259
50s5-26bio4	202.540001171875	0.008940598927438259
50s5-26bio4	206.00785080566408	0.008940598927438259
50s5-26bio4	209.47570043945314	0.008940598927438259
50s5-26bio4	212.9435500732422	0.008940598927438259
50s5-26bio4	216.41139970703125	0.008940598927438259
50s5-26bio4	219.8792493408203	0.008940598927438259
50s5-26bio4	223.34709897460937	0.008940598927438259
50s5-26bio4	226.81494860839842	0.008940598927438259
50s5-26bio4	230.28279824218748	0.008940598927438259
50s5-26bio4	233.75064787597657	0.008940598927438259
50s5-26bio4	237.21849750976563	0.008940598927438259
50s5-26bio4	240.68634714355468	0.008940598927438259
50s5-26bio4	244.15419677734377	0.008940598927438259
50s5-26bio4	247.62204641113283	0.008940598927438259
50s5-26bio4	251.0898960449219	0.008940598927438259
50s5-26bio4	254.55774567871094	0.008940598927438259
50s5-26bio4	258.0255953125	0.008940598927438259
50s5-26bio4	261.49344494628906	0.008940598927438259
50s5-26bio4	264.9612945800781	0.008940598927438259
50s5-26bio4	268.4291442138672	0.008940598927438259
50s5-26bio4	271.8969938476563	0.008940598927438259
50s5-26bio4	275.3648434814453	0.008940598927438259
50s5-26bio4	278.8326931152344	0.008940598927438259
50s5-26bio4	282.3005427490234	0.008940598927438259
50s5-26bio4	285.7683923828125	0.008940598927438259
50s5-26bio4	289.2362420166016	0.008940598927438259
50s5-26bio4	292.70409165039064	0.008940598927438259
50s5-26bio4	296.1719412841797	0.008940598927438259
50s5-26bio4	299.63979091796875	0.008940598927438259
50s5-26bio4	303.1076405517578	0.00910989474505186
50s5-26bio4	306.57549018554687	0.0096370754763484
50s5-26bio4	310.043339819336	0.010194444097578526
50s5-26bio4	313.511189453125	0.010783703997731209
50s5-26bio4	316.9790390869141	0.011406625621020794
50s5-26bio4	320.4468887207031	0.012065097689628601
50s5-26bio4	323.9147383544922	0.012761084362864494
50s5-26bio4	327.3825879882813	0.013496678322553635
50s5-26bio4	330.85043762207033	0.014274053275585175
50s5-26bio4	334.3182872558594	0.015095526352524757
50s5-26bio4	337.78613688964845	0.01596350222826004
50s5-26bio4	341.2539865234375	0.016880536451935768
50s5-26bio4	344.72183615722656	0.017849288880825043
50s5-26bio4	348.1896857910157	0.01887257769703865
50s5-26bio4	351.6575354248047	0.019953329116106033
50s5-26bio4	355.1253850585938	0.02109465003013611
50s5-26bio4	358.5932346923828	0.022299757227301598
50s5-26bio4	362.0610843261719	0.02357206493616104
50s5-26bio4	365.52893395996097	0.024915101006627083
50s5-26bio4	368.99678359375	0.026332607492804527
50s5-26bio4	372.4646332275391	0.02782844565808773
50s5-26bio4	375.93248286132814	0.029406704008579254
50s5-26bio4	379.4003324951172	0.03107159584760666
50s5-26bio4	382.86818212890626	0.032827574759721756
50s5-26bio4	386.33603176269537	0.03467922285199165
50s5-26bio4	389.80388139648437	0.036631375551223755
50s5-26bio4	393.2717310302735	0.03868899494409561
50s5-26bio4	396.7395806640625	0.040857307612895966
50s5-26bio4	400.2074302978516	0.043141670525074005
50s5-26bio4	403.67527993164066	0.045547712594270706
50s5-26bio4	407.1431295654297	0.048081174492836
50s5-26bio4	410.6109791992188	0.050748083740472794
50s5-26bio4	414.07882883300783	0.05355457216501236
50s5-26bio4	417.54667846679695	0.05650705099105835
50s5-26bio4	421.01452810058595	0.05961202457547188
50s5-26bio4	424.48237773437495	0.06287626922130585
50s5-26bio4	427.95022736816406	0.06630662083625793
50s5-26bio4	431.4180770019532	0.0699101984500885
50s5-26bio4	434.8859266357422	0.0736941248178482
50s5-26bio4	438.3537762695313	0.0776657909154892
50s5-26bio4	441.8216259033203	0.08183255791664124
50s5-26bio4	445.2894755371094	0.08620202541351318
50s5-26bio4	448.7573251708984	0.09078168869018555
50s5-26bio4	452.2251748046875	0.09557925164699554
50s5-26bio4	455.69302443847664	0.10060224682092667
50s5-26bio4	459.16087407226564	0.10585837811231613
50s5-26bio4	462.62872370605476	0.11135506629943848
50s5-26bio4	466.09657333984376	0.11709984391927719
50s5-26bio4	469.5644229736329	0.12309988588094711
50s5-26bio4	473.0322726074219	0.12936237454414368
50s5-26bio4	476.500122241211	0.1358940303325653
50s5-26bio4	479.967971875	0.14270147681236267
50s5-26bio4	483.4358215087891	0.14979074895381927
50s5-26bio4	486.9036711425782	0.15716765820980072
50s5-26bio4	490.3715207763672	0.16483749449253082
50s5-26bio4	493.8393704101562	0.1728048026561737
50s5-26bio4	497.30722004394534	0.18107378482818604
50s5-26bio4	500.77506967773434	0.18964765965938568
50s5-26bio4	504.24291931152345	0.1985291838645935
50s5-26bio4	507.71076894531257	0.20771993696689606
50s5-26bio4	511.17861857910157	0.21722093224525452
50s5-26bio4	514.6464682128907	0.22703196108341217
50s5-26bio4	518.1143178466797	0.23715178668498993
50s5-26bio4	521.5821674804688	0.2475782185792923
50s5-26bio4	525.0500171142578	0.2583078444004059
50s5-26bio4	528.5178667480469	0.26933619379997253
50s5-26bio4	531.985716381836	0.280657023191452
50s5-26bio4	535.453566015625	0.29226335883140564
50s5-26bio4	538.9214156494141	0.30414673686027527
50s5-26bio4	542.3892652832031	0.31629759073257446
50s5-26bio4	545.8571149169923	0.3287043273448944
50s5-26bio4	549.3249645507813	0.34135472774505615
50s5-26bio4	552.7928141845704	0.35423511266708374
50s5-26bio4	556.2606638183594	0.3673306703567505
50s5-26bio4	559.7285134521485	0.38062477111816406
50s5-26bio4	563.1963630859376	0.39410027861595154
50s5-26bio4	566.6642127197266	0.3989958167076111
50s5-26bio4	570.1320623535156	0.40205836296081543
50s5-26bio4	573.5999119873047	0.40512847900390625
50s5-26bio4	577.0677616210937	0.408206045627594
50s5-26bio4	580.5356112548828	0.41129082441329956
50s5-26bio4	584.003460888672	0.414382666349411
50s5-26bio4	587.471310522461	0.4174811840057373
50s5-26bio4	590.9391601562501	0.4205862283706665
50s5-26bio4	594.4070097900391	0.4236975908279419
50s5-26bio4	597.8748594238282	0.42681506276130676
50s5-26bio4	601.3427090576172	0.42993831634521484
50s5-26bio4	604.8105586914063	0.4330671429634094
50s5-26bio4	608.2784083251954	0.4362013339996338
50s5-26bio4	611.7462579589844	0.43934065103530884
50s5-26bio4	615.2141075927735	0.4424847960472107
50s5-26bio4	618.6819572265625	0.44563356041908264
50s5-26bio4	622.1498068603515	0.4487867057323456
50s5-26bio4	625.6176564941406	0.4519439935684204
50s5-26bio4	629.0855061279298	0.45510512590408325
50s5-26bio4	632.5533557617188	0.458269864320755
50s5-26bio4	636.0212053955079	0.46143800020217896
50s5-26bio4	639.4890550292969	0.464609295129776
50s5-26bio4	642.956904663086	0.4677833914756775
50s5-26bio4	646.424754296875	0.4709600806236267
50s5-26bio4	649.8926039306641	0.47413915395736694
50s5-26bio4	653.3604535644531	0.4773203730583191
50s5-26bio4	656.8283031982422	0.4805033802986145
50s5-26bio4	660.2961528320313	0.48368796706199646
50s5-26bio4	663.7640024658203	0.4868738651275635
50s5-26bio4	667.2318520996095	0.4900608956813812
50s5-26bio4	670.6997017333985	0.49324870109558105
50s5-26bio4	674.1675513671876	0.4964370131492615
50s5-26bio4	677.6354010009767	0.49962565302848816
50s5-26bio4	681.1032506347657	0.5028143525123596
50s5-26bio4	684.5711002685548	0.5060027837753296
50s5-26bio4	688.0389499023438	0.5091907382011414
50s5-26bio4	691.5067995361328	0.512377917766571
50s5-26bio4	694.9746491699219	0.5155641436576843
50s5-26bio4	698.442498803711	0.5187490582466125
50s5-26bio4	701.9103484375001	0.5219324827194214
50s5-26bio4	705.3781980712891	0.525114119052887
50s5-26bio4	708.8460477050781	0.5286055207252502
50s5-26bio4	712.3138973388673	0.5321552753448486
50s5-26bio4	715.7817469726564	0.5357017517089844
50s5-26bio4	719.2495966064454	0.5392445921897888
50s5-26bio4	722.7174462402345	0.5427835583686829
50s5-26bio4	726.1852958740235	0.5463181734085083
50s5-26bio4	729.6531455078126	0.5498480796813965
50s5-26bio4	733.1209951416017	0.5533730387687683
50s5-26bio4	736.5888447753907	0.5568926334381104
50s5-26bio4	740.0566944091797	0.560406506061554
50s5-26bio4	743.5245440429688	0.5639142990112305
50s5-26bio4	746.992393676758	0.5674157738685608
50s5-26bio4	750.460243310547	0.5709105134010315
50s5-26bio4	753.9280929443361	0.5743981599807739
50s5-26bio4	757.3959425781251	0.5778784155845642
50s5-26bio4	760.8637922119141	0.5813509821891785
50s5-26bio4	764.3316418457033	0.5848155617713928
50s5-26bio4	767.7994914794923	0.5882716774940491
50s5-26bio4	771.2673411132813	0.5917191505432129
50s5-26bio4	774.7351907470704	0.5951576232910156
50s5-26bio4	778.2030403808594	0.5985867977142334
50s5-26bio4	781.6708900146485	0.6020063161849976
50s5-26bio4	785.1387396484376	0.605415940284729
50s5-26bio4	788.6065892822267	0.6088153123855591
50s5-26bio4	792.0744389160157	0.6121440529823303
50s5-26bio4	795.5422885498048	0.6147255897521973
50s5-26bio4	799.0101381835939	0.6147520542144775
50s5-26bio4	802.4779878173829	0.6147520542144775
50s5-26bio4	805.945837451172	0.6147520542144775
50s5-26bio4	809.413687084961	0.6147520542144775
50s5-26bio4	812.88153671875	0.6147520542144775
50s5-26bio4	816.3493863525392	0.6147520542144775
50s5-26bio4	819.8172359863282	0.6147520542144775
50s5-26bio4	823.2850856201172	0.6147520542144775
50s5-26bio4	826.7529352539063	0.6146077513694763
50s5-26bio4	830.2207848876953	0.6125910878181458
50s5-26bio4	833.6886345214845	0.6076490879058838
50s5-26bio4	837.1564841552736	0.6010801792144775
50s5-26bio4	840.6243337890626	0.594474732875824
50s5-26bio4	844.0921834228516	0.5870125889778137
50s5-26bio4	847.5600330566407	0.5775795578956604
50s5-26bio4	851.0278826904298	0.5680897235870361
50s5-26bio4	854.4957323242189	0.5585496425628662
50s5-26bio4	857.9635819580079	0.5489661693572998
50s5-26bio4	861.4314315917969	0.5393460392951965
50s5-26bio4	864.899281225586	0.5296967029571533
50s5-26bio4	868.3671308593752	0.5200251340866089
50s5-26bio4	871.8349804931642	0.5103384852409363
50s5-26bio4	875.3028301269533	0.5006439089775085
50s5-26bio4	878.7706797607423	0.49094900488853455
50s5-26bio4	882.2385293945313	0.48126092553138733
50s5-26bio4	885.7063790283205	0.4715869128704071
50s5-26bio4	889.1742286621095	0.46193403005599976
50s5-26bio4	892.6420782958985	0.4523097574710846
50s5-26bio4	896.1099279296876	0.44272100925445557
50s5-26bio4	899.5777775634766	0.4331747889518738
50s5-26bio4	903.0456271972657	0.4236777424812317
50s5-26bio4	906.5134768310548	0.4142369031906128
50s5-26bio4	909.9813264648438	0.40485867857933044
50s5-26bio4	913.4491760986328	0.39554935693740845
50s5-26bio4	916.917025732422	0.3863150179386139
50s5-26bio4	920.3848753662111	0.3771618902683258
50s5-26bio4	923.8527250000001	0.3680955469608307
50s5-26bio4	927.3205746337892	0.35912150144577026
50s5-26bio4	930.7884242675782	0.3502177298069
50s5-26bio4	934.2562739013673	0.3356141746044159
50s5-26bio4	937.7241235351564	0.3212202191352844
50s5-26bio4	941.1919731689454	0.3071582019329071
50s5-26bio4	944.6598228027344	0.2934454083442688
50s5-26bio4	948.1276724365235	0.2800975441932678
50s5-26bio4	951.5955220703127	0.26712730526924133
50s5-26bio4	955.0633717041017	0.25454527139663696
50s5-26bio4	958.5312213378908	0.2423597127199173
50s5-26bio4	961.9990709716798	0.2305772453546524
50s5-26bio4	965.4669206054688	0.21920186281204224
50s5-26bio4	968.934770239258	0.20823580026626587
50s5-26bio4	972.402619873047	0.19767926633358002
50s5-26bio4	975.870469506836	0.18753130733966827
50s5-26bio4	979.3383191406251	0.1777888685464859
50s5-26bio4	982.8061687744141	0.16844762861728668
50s5-26bio4	986.2740184082032	0.1595018208026886
50s5-26bio4	989.7418680419923	0.1509450078010559
50s5-26bio4	993.2097176757813	0.14276926219463348
50s5-26bio4	996.6775673095703	0.1349659562110901
50s5-26bio4	1000.1454169433595	0.12752558290958405
50s5-26bio4	1003.6132665771486	0.12043838202953339
50s5-26bio4	1007.0811162109377	0.1136937364935875
50s5-26bio4	1010.5489658447267	0.10728072375059128
50s5-26bio4	1014.0168154785157	0.1011880412697792
50s5-26bio4	1017.4846651123048	0.0954044908285141
50s5-26bio4	1020.9525147460939	0.08991844207048416
50s5-26bio4	1024.4203643798828	0.08471822738647461
50s5-26bio4	1027.888214013672	0.0797925516963005
50s5-26bio4	1031.356063647461	0.07512959092855453
50s5-26bio4	1034.82391328125	0.07071834057569504
50s5-26bio4	1038.2917629150393	0.06654731929302216
50s5-26bio4	1041.7596125488283	0.06260573863983154
50s5-26bio4	1045.2274621826173	0.05888301134109497
50s5-26bio4	1048.6953118164063	0.05536845326423645
50s5-26bio4	1052.1631614501953	0.05205206945538521
50s5-26bio4	1055.6310110839845	0.048924144357442856
50s5-26bio4	1059.0988607177735	0.0459749661386013
50s5-26bio4	1062.5667103515625	0.043195586651563644
50s5-26bio4	1066.0345599853515	0.0405769944190979
50s5-26bio4	1069.5024096191407	0.038110826164484024
50s5-26bio4	1072.9702592529297	0.03578903153538704
50s5-26bio4	1076.4381088867187	0.03360367193818092
50s5-26bio4	1079.905958520508	0.031547386199235916
50s5-26bio4	1083.373808154297	0.02961314097046852
50s5-26bio4	1086.841657788086	0.027794023975729942
50s5-26bio4	1090.3095074218752	0.026083707809448242
50s5-26bio4	1093.7773570556642	0.024475932121276855
50s5-26bio4	1097.2452066894532	0.022964922711253166
50s5-26bio4	1100.7130563232422	0.021545181050896645
50s5-26bio4	1104.1809059570312	0.02021135203540325
50s5-26bio4	1107.6487555908204	0.018958495929837227
50s5-26bio4	1111.1166052246094	0.017781933769583702
50s5-26bio4	1114.5844548583984	0.01667710952460766
50s5-26bio4	1118.0523044921874	0.01563987322151661
50s5-26bio4	1121.5201541259767	0.014666151255369186
50s5-26bio4	1124.9880037597657	0.013752206228673458
50s5-26bio4	1128.4558533935547	0.01289449818432331
50s5-26bio4	1131.923703027344	0.012089601717889309
50s5-26bio4	1135.391552661133	0.011334371753036976
50s5-26bio4	1138.859402294922	0.010625836439430714
50s5-26bio4	1142.3272519287111	0.009961124509572983
50s5-26bio4	1145.7951015625001	0.009337623603641987
50s5-26bio4	1149.2629511962891	0.008752784691751003
50s5-26bio4	1152.7308008300781	0.008204272016882896
50s5-26bio4	1156.1986504638671	0.007689883932471275
50s5-26bio4	1159.6665000976564	0.007207496091723442
50s5-26bio4	1163.1343497314454	0.006755162496119738
50s5-26bio4	1166.6021993652344	0.006331050302833319
50s5-26bio4	1170.0700489990236	0.00593339279294014
50s5-26bio4	1173.5378986328126	0.005560585297644138
50s5-26bio4	1177.0057482666016	0.005211067385971546
50s5-26bio4	1180.4735979003908	0.0048834108747541904
50s5-26bio4	1183.9414475341796	0.004576272331178188
50s5-26bio4	1187.4092971679688	0.004288357682526112
50s5-26bio4	1190.8771468017578	0.004018484149128199
50s5-26bio4	1194.3449964355468	0.003765538800507784
50s5-26bio4	1197.812846069336	0.003528450382873416
50s5-26bio4	1201.280695703125	0.003306247992441058
50s5-26bio4	1204.748545336914	0.0030979879666119814
50s5-26bio4	1208.216394970703	0.0029028079006820917
50s5-26bio4	1211.6842446044923	0.00271989731118083
50s5-26bio4	1215.152094238281	0.0025484769139438868
50s5-26bio4	1218.6199438720703	0.002387834480032325
50s5-26bio4	1222.0877935058595	0.0022373003885149956
50s5-26bio4	1225.5556431396483	0.002096231561154127
50s5-26bio4	1229.0234927734375	0.0019640447571873665
50s5-26bio4	1232.4913424072265	0.0018401737324893475
50s5-26bio4	1235.9591920410157	0.0017241017194464803
50s5-26bio4	1239.4270416748047	0.001615343033336103
50s5-26bio4	1242.8948913085937	0.0015134310815483332
50s5-26bio4	1246.362740942383	0.0014179396675899625
50s5-26bio4	1249.8305905761717	0.0013284683227539062
50s5-26bio4	1253.298440209961	0.0012446327600628138
50s5-26bio4	1256.7662898437502	0.0011660843156278133
50s5-26bio4	1260.234139477539	0.0010924850357696414
50s5-26bio4	1263.7019891113282	0.0010235264198854566
50s5-26bio4	1267.1698387451172	9.589184774085879E-4
50s5-26bio4	1270.6376883789062	8.98383092135191E-4
50s5-26bio4	1274.1055380126954	8.416660130023956E-4
50s5-26bio4	1277.5733876464844	7.885285886004567E-4
50s5-26bio4	1281.0412372802734	7.387417717836797E-4
50s5-26bio4	1284.5090869140627	6.920978194102645E-4
50s5-26bio4	1287.9769365478517	6.483955658040941E-4
50s5-26bio4	1291.4447861816407	6.074511911720037E-4
50s5-26bio4	1294.9126358154297	5.69092168007046E-4
50s5-26bio4	1298.380485449219	5.331529537215829E-4
50s5-26bio4	1301.848335083008	4.994821501895785E-4
50s5-26bio4	1305.316184716797	4.6793793444521725E-4
50s5-26bio4	1308.7840343505861	4.3838395504280925E-4
50s5-26bio4	1312.251883984375	4.106967244297266E-4
50s5-26bio4	1315.7197336181641	3.847565967589617E-4
50s5-26bio4	1319.1875832519534	3.6045428714714944E-4
50s5-26bio4	1322.6554328857421	3.3768723369576037E-4
50s5-26bio4	1326.1232825195314	3.1635703635402024E-4
50s5-26bio4	1329.5911321533204	2.963737351819873E-4
50s5-26bio4	1333.0589817871094	2.776530454866588E-4
50s5-26bio4	1336.5268314208986	2.601139131002128E-4
50s5-26bio4	1339.9946810546876	2.43683040025644E-4
50s5-26bio4	1343.4625306884766	2.2828929650131613E-4
50s5-26bio4	1346.9303803222656	2.138677955372259E-4
50s5-26bio4	1350.3982299560548	2.0035759371239692E-4
50s5-26bio4	1353.8660795898438	1.877002650871873E-4
50s5-26bio4	1357.3339292236328	1.7584238958079368E-4
50s5-26bio4	1360.801778857422	1.6473389405291528E-4
50s5-26bio4	1364.2696284912108	1.5432669897563756E-4
50s5-26bio4	1367.737478125	1.4457720681093633E-4
50s5-26bio4	1371.2053277587893	1.3544326066039503E-4
50s5-26bio4	1374.673177392578	1.2688628339674324E-4
50s5-26bio4	1378.1410270263673	1.1887012078659609E-4
50s5-26bio4	1381.6088766601563	1.1136007378809154E-4
50s5-26bio4	1385.0767262939453	1.0432445560581982E-4
50s5-26bio4	1388.5445759277345	9.773352212505415E-5
50s5-26bio4	1392.0124255615235	9.15587370400317E-5
50s5-26bio4	1395.4802751953125	8.577424159739166E-5
50s5-26bio4	1398.9481248291015	8.03549773991108E-5
50s5-26bio4	1402.4159744628907	7.527808338636532E-5
50s5-26bio4	1405.8838240966797	7.052209548419341E-5
50s5-26bio4	1409.3516737304687	6.60664081806317E-5
50s5-26bio4	1412.819523364258	6.189222040120512E-5
50s5-26bio4	1416.2873729980467	5.798188431072049E-5
50s5-26bio4	1419.755222631836	5.431846511783078E-5
50s5-26bio4	1423.2230722656252	5.088661055197008E-5
50s5-26bio4	1426.690921899414	4.7671463107690215E-5
50s5-26bio4	1430.1587715332032	4.465944948606193E-5
50s5-26bio4	1433.6266211669922	4.183782948530279E-5
50s5-26bio4	1437.0944708007812	3.919438677257858E-5
50s5-26bio4	1440.5623204345704	3.671795639093034E-5
50s5-26bio4	1444.0301700683594	3.4398068237351254E-5
50s5-26bio4	1447.4980197021484	3.2224677852354944E-5
50s5-26bio4	1450.9658693359374	3.0188672099029645E-5
50s5-26bio4	1454.4337189697267	2.828123797371518E-5
50s5-26bio4	1457.9015686035157	2.6494317353353836E-5
50s5-26bio4	1461.3694182373047	2.4820357793942094E-5
50s5-26bio4	1464.837267871094	2.3252105165738612E-5
50s5-26bio4	1468.3051175048827	2.1782938347314484E-5
50s5-26bio4	1471.772967138672	2.04066454898566E-5
50s5-26bio4	1475.2408167724611	1.9117263946100138E-5
50s5-26bio4	1478.70866640625	1.7909391317516565E-5
50s5-26bio4	1482.1765160400391	1.6777796190581284E-5
50s5-26bio4	1485.6443656738281	1.5717696442152373E-5
50s5-26bio4	1489.1122153076171	1.4724613720318303E-5
50s5-26bio4	1492.5800649414064	1.379424338665558E-5
50s5-26bio4	1496.0479145751954	1.292265733354725E-5
50s5-26bio4	1499.5157642089844	1.2106169378967024E-5
50s5-26bio4	1502.9836138427734	1.134124249801971E-5
50s5-26bio4	1506.4514634765626	1.0624671631376259E-5
50s5-26bio4	1509.9193131103516	9.953351764124818E-6
50s5-26bio4	1513.3871627441406	9.324448910774663E-6
50s5-26bio4	1516.8550123779298	8.73530370881781E-6
50s5-26bio4	1520.3228620117186	8.183363206626382E-6
50s5-26bio4	1523.7907116455078	7.666296369279735E-6
50s5-26bio4	1527.258561279297	7.181916771514807E-6
50s5-26bio4	1530.7264109130858	6.728126209054608E-6
50s5-26bio4	1534.194260546875	6.30302247373038E-6
50s5-26bio4	1537.662110180664	5.904764748265734E-6
50s5-26bio4	1541.1299598144533	5.5316709222097415E-6
50s5-26bio4	1544.5978094482423	5.182162567507476E-6
50s5-26bio4	1548.0656590820313	4.854726284975186E-6
50s5-26bio4	1551.5335087158205	4.547978733171476E-6
50s5-26bio4	1555.0013583496093	4.260622972651618E-6
50s5-26bio4	1558.4692079833985	3.991414359916234E-6
50s5-26bio4	1561.9370576171877	3.7392239846667508E-6
50s5-26bio4	1565.4049072509765	3.502959771140013E-6
50s5-26bio4	1568.8727568847657	3.2816237762745004E-6
50s5-26bio4	1572.3406065185548	3.074280130022089E-6
50s5-26bio4	1575.8084561523438	2.8800304789911024E-6
50s5-26bio4	1579.276305786133	2.698060825423454E-6
50s5-26bio4	1582.744155419922	2.5275826374127064E-6
50s5-26bio4	1586.212005053711	2.367876277276082E-6
50s5-26bio4	1589.6798546875	2.2182659904501634E-6
50s5-26bio4	1593.1477043212892	2.078103989333613E-6
50s5-26bio4	1596.6155539550782	1.9467979655019008E-6
50s5-26bio4	1600.0834035888672	1.8237927861264325E-6
50s5-26bio4	1603.5512532226564	1.708555487311969E-6
50s5-26bio4	1607.0191028564452	1.6006033547455445E-6
50s5-26bio4	1610.4869524902344	1.499468339716259E-6
50s5-26bio4	1613.9548021240237	1.4047237755221431E-6
50s5-26bio4	1617.4226517578124	1.3159685749997152E-6
50s5-26bio4	1620.8905013916017	1.2328184766374761E-6
50s5-26bio4	1624.3583510253907	1.154922188106866E-6
50s5-26bio4	1627.8262006591797	1.0819502449521678E-6
50s5-26bio4	1631.294050292969	1.013586711451353E-6
50s5-26bio4	1634.761899926758	9.495448693996877E-7
50s5-26bio4	1638.229749560547	8.895473797565501E-7
50s5-26bio4	1641.697599194336	8.333408345606585E-7
50s5-26bio4	1645.1654488281251	7.806875146343373E-7
50s5-26bio4	1648.6332984619141	7.313593641811167E-7
50s5-26bio4	1652.1011480957031	6.851480520708719E-7
50s5-26bio4	1655.5689977294924	6.418580369427218E-7
50s5-26bio4	1659.0368473632811	6.013019060446823E-7
50s5-26bio4	1662.5046969970704	5.633095838675217E-7
50s5-26bio4	1665.9725466308596	5.27716565557057E-7
50s5-26bio4	1669.4403962646484	4.943725002704014E-7
50s5-26bio4	1672.9082458984376	4.6313635948536103E-7
50s5-26bio4	1676.3760955322266	4.338728274433379E-7
50s5-26bio4	1679.8439451660156	4.0645832655172853E-7
50s5-26bio4	1683.3117947998048	3.8077689623605693E-7
50s5-26bio4	1686.7796444335938	3.5671729392561247E-7
50s5-26bio4	1690.2474940673828	3.341786793953361E-7
50s5-26bio4	1693.7153437011718	3.130634240733343E-7
50s5-26bio4	1697.183193334961	2.9328231221370515E-7
50s5-26bio4	1700.65104296875	2.7475172714730434E-7
50s5-26bio4	1704.118892602539	2.573914059667004E-7
50s5-26bio4	1707.5867422363283	2.4112796381814405E-7
50s5-26bio4	1711.0545918701173	2.2589267700823257E-7
50s5-26bio4	1714.5224415039063	2.1161952190595912E-7
50s5-26bio4	1717.9902911376955	1.982486708129727E-7
50s5-26bio4	1721.4581407714843	1.8572221449630888E-7
50s5-26bio4	1724.9259904052735	1.7398724594386294E-7
50s5-26bio4	1728.3938400390628	1.6299414085096942E-7
50s5-26bio4	1731.8616896728515	1.5269526443262293E-7
50s5-26bio4	1735.3295393066408	1.4304711726254027E-7
50s5-26bio4	1738.7973889404298	1.340089141876888E-7
50s5-26bio4	1742.2652385742188	1.255414900924734E-7
50s5-26bio4	1745.733088208008	1.1760934626181552E-7
50s5-26bio4	1749.200937841797	1.1507810171451638E-7
50s5-26bio4	1752.668787475586	1.1507810171451638E-7
50s5-26bio4	1756.136637109375	1.1507810171451638E-7
50s5-26bio4	1759.6044867431642	1.1507810171451638E-7
50s5-26bio4	1763.0723363769532	1.1507810171451638E-7
50s5-26bio4	1766.5401860107422	1.1507810171451638E-7
50s5-26bio4	1770.0080356445314	1.1507810171451638E-7
50s5-26bio4	1773.4758852783202	1.1507810171451638E-7
50s5-26bio4	1776.9437349121094	1.1507810171451638E-7
50s5-26bio4	1780.4115845458987	1.1507810171451638E-7
50s5-26bio4	1783.8794341796875	1.1507810171451638E-7
50s5-26bio4	1787.3472838134767	1.1507810171451638E-7
50s5-26bio4	1790.8151334472657	1.1507810171451638E-7
50s5-26bio4	1794.2829830810547	1.1507810171451638E-7
50s5-26bio4	1797.750832714844	1.1507810171451638E-7
50s5-26bio4	1801.218682348633	1.1507810171451638E-7
50s5-26bio4	1804.686531982422	1.1507810171451638E-7
50s5-26bio4	1808.154381616211	1.1507810171451638E-7
50s5-26bio4	1811.6222312500001	1.1507810171451638E-7
50s5-26bio4	1815.0900808837891	1.1507810171451638E-7
50s5-26bio4	1818.5579305175781	1.1507810171451638E-7
50s5-26bio4	1822.0257801513674	1.1507810171451638E-7
50s5-26bio4	1825.4936297851561	1.1507810171451638E-7
50s5-26bio4	1828.9614794189454	1.1507810171451638E-7
50s5-26bio4	1832.4293290527346	1.1507810171451638E-7
50s5-26bio4	1835.8971786865234	1.1507810171451638E-7
50s5-26bio4	1839.3650283203126	1.1507810171451638E-7
50s5-26bio4	1842.8328779541016	1.1507810171451638E-7
50s5-26bio4	1846.3007275878908	1.1507810171451638E-7
50s5-26bio4	1849.7685772216798	1.1507810171451638E-7
50s5-26bio4	1853.2364268554688	1.1507810171451638E-7
50s5-26bio4	1856.704276489258	1.1507810171451638E-7
50s5-26bio4	1860.1721261230468	1.1507810171451638E-7
50s5-26bio4	1863.639975756836	1.1507810171451638E-7
50s5-26bio4	1867.1078253906253	1.1507810171451638E-7
50s5-26bio4	1870.575675024414	1.1507810171451638E-7
50s5-26bio4	1874.0435246582033	1.1507810171451638E-7
50s5-26bio4	1877.5113742919923	1.1507810171451638E-7
50s5-26bio4	1880.9792239257813	1.1507810171451638E-7
50s5-26bio4	1884.4470735595705	1.1507810171451638E-7
50s5-26bio4	1887.9149231933595	1.1507810171451638E-7
50s5-26bio4	1891.3827728271485	1.1507810171451638E-7
