# Supplementary material for: Paleodistribution of Cercidiphyllaceae and Future Habitat Prediction for Cercidiphyllum japonicum Under Climate Change
Source: Ecol Evol. 2026 Jan 19;16(1):e72940. doi: 10.1002/ece3.72940 (PMC12815699; doi:10.1002/ece3.72940)
Supplement: Supplementary file 1 — Data S1: ece372940‐sup‐0001‐supinfo.zip. [file ECE3-16-e72940-s001.zip › 50s-26/plots/连香树_1_50s5-26bio6.dat]

variable	x	y
50s5-26bio6	-38.85000076293945	4.2932326323352754E-5
50s5-26bio6	-38.72640076293945	4.2932326323352754E-5
50s5-26bio6	-38.60280076293945	4.2932326323352754E-5
50s5-26bio6	-38.47920076293945	4.2932326323352754E-5
50s5-26bio6	-38.35560076293945	4.2932326323352754E-5
50s5-26bio6	-38.23200076293945	4.2932326323352754E-5
50s5-26bio6	-38.10840076293945	4.2932326323352754E-5
50s5-26bio6	-37.98480076293945	4.2932326323352754E-5
50s5-26bio6	-37.861200762939454	4.2932326323352754E-5
50s5-26bio6	-37.73760076293945	4.2932326323352754E-5
50s5-26bio6	-37.614000762939455	4.2932326323352754E-5
50s5-26bio6	-37.49040076293945	4.2932326323352754E-5
50s5-26bio6	-37.366800762939455	4.2932326323352754E-5
50s5-26bio6	-37.24320076293945	4.2932326323352754E-5
50s5-26bio6	-37.11960076293945	4.2932326323352754E-5
50s5-26bio6	-36.99600076293945	4.2932326323352754E-5
50s5-26bio6	-36.87240076293945	4.2932326323352754E-5
50s5-26bio6	-36.74880076293945	4.2932326323352754E-5
50s5-26bio6	-36.62520076293945	4.2932326323352754E-5
50s5-26bio6	-36.501600762939454	4.2932326323352754E-5
50s5-26bio6	-36.37800076293945	4.2932326323352754E-5
50s5-26bio6	-36.254400762939454	4.2932326323352754E-5
50s5-26bio6	-36.13080076293945	4.2932326323352754E-5
50s5-26bio6	-36.007200762939455	4.2932326323352754E-5
50s5-26bio6	-35.88360076293945	4.2932326323352754E-5
50s5-26bio6	-35.760000762939455	4.2932326323352754E-5
50s5-26bio6	-35.63640076293945	4.2932326323352754E-5
50s5-26bio6	-35.51280076293945	4.2932326323352754E-5
50s5-26bio6	-35.38920076293945	4.2932326323352754E-5
50s5-26bio6	-35.26560076293945	4.2932326323352754E-5
50s5-26bio6	-35.14200076293945	4.2932326323352754E-5
50s5-26bio6	-35.01840076293945	4.2932326323352754E-5
50s5-26bio6	-34.894800762939454	4.2932326323352754E-5
50s5-26bio6	-34.77120076293945	4.2932326323352754E-5
50s5-26bio6	-34.647600762939454	4.2932326323352754E-5
50s5-26bio6	-34.52400076293945	4.2932326323352754E-5
50s5-26bio6	-34.400400762939455	4.2932326323352754E-5
50s5-26bio6	-34.27680076293945	4.2932326323352754E-5
50s5-26bio6	-34.15320076293945	4.2932326323352754E-5
50s5-26bio6	-34.02960076293945	4.2932326323352754E-5
50s5-26bio6	-33.90600076293945	4.2932326323352754E-5
50s5-26bio6	-33.78240076293945	4.2932326323352754E-5
50s5-26bio6	-33.65880076293945	4.36272966908291E-5
50s5-26bio6	-33.53520076293945	4.577992876875214E-5
50s5-26bio6	-33.41160076293945	4.8037876695161685E-5
50s5-26bio6	-33.288000762939454	5.040624819230288E-5
50s5-26bio6	-33.16440076293945	5.289038745104335E-5
50s5-26bio6	-33.040800762939455	5.549591514864005E-5
50s5-26bio6	-32.91720076293945	5.8228702982887626E-5
50s5-26bio6	-32.79360076293945	6.109491368988529E-5
50s5-26bio6	-32.67000076293945	6.410101195797324E-5
50s5-26bio6	-32.546400762939456	6.725374987581745E-5
50s5-26bio6	-32.42280076293945	7.056022877804935E-5
50s5-26bio6	-32.29920076293945	7.402787741739303E-5
50s5-26bio6	-32.17560076293945	7.766448106849566E-5
50s5-26bio6	-32.05200076293945	8.147819607984275E-5
50s5-26bio6	-31.928400762939454	8.547763718524948E-5
50s5-26bio6	-31.80480076293945	8.967164467321709E-5
50s5-26bio6	-31.681200762939454	9.406966273672879E-5
50s5-26bio6	-31.55760076293945	9.868152119452134E-5
50s5-26bio6	-31.43400076293945	1.0351752280257642E-4
50s5-26bio6	-31.31040076293945	1.085884723579511E-4
50s5-26bio6	-31.186800762939452	1.1390568397473544E-4
50s5-26bio6	-31.063200762939452	1.194809956359677E-4
50s5-26bio6	-30.939600762939452	1.2532684195321053E-4
50s5-26bio6	-30.816000762939453	1.3145621051080525E-4
50s5-26bio6	-30.692400762939453	1.3788274372927845E-4
50s5-26bio6	-30.568800762939453	1.4462070248555392E-4
50s5-26bio6	-30.44520076293945	1.5168506070040166E-4
50s5-26bio6	-30.321600762939454	1.5909146168269217E-4
50s5-26bio6	-30.19800076293945	1.668563490966335E-4
50s5-26bio6	-30.07440076293945	1.7499687965027988E-4
50s5-26bio6	-29.95080076293945	1.8353108316659927E-4
50s5-26bio6	-29.82720076293945	1.924778043758124E-4
50s5-26bio6	-29.703600762939452	2.0185681933071464E-4
50s5-26bio6	-29.580000762939452	2.1168880630284548E-4
50s5-26bio6	-29.456400762939452	2.2199543309397995E-4
50s5-26bio6	-29.332800762939453	2.3279942979570478E-4
50s5-26bio6	-29.209200762939453	2.4412454513367265E-4
50s5-26bio6	-29.08560076293945	2.5599569198675454E-4
50s5-26bio6	-28.962000762939454	2.684389182832092E-4
50s5-26bio6	-28.83840076293945	2.814815961755812E-4
50s5-26bio6	-28.714800762939454	2.9515227652154863E-4
50s5-26bio6	-28.59120076293945	3.094809362664819E-4
50s5-26bio6	-28.46760076293945	3.2449892023578286E-4
50s5-26bio6	-28.34400076293945	3.4023908665403724E-4
50s5-26bio6	-28.22040076293945	3.5673583624884486E-4
50s5-26bio6	-28.096800762939452	3.740251704584807E-4
50s5-26bio6	-27.973200762939452	3.921448078472167E-4
50s5-26bio6	-27.849600762939453	4.111342132091522E-4
50s5-26bio6	-27.72600076293945	4.310347721911967E-4
50s5-26bio6	-27.602400762939453	4.518897330854088E-4
50s5-26bio6	-27.478800762939454	4.7374441055580974E-4
50s5-26bio6	-27.355200762939454	4.966462729498744E-4
50s5-26bio6	-27.23160076293945	5.20644593052566E-4
50s5-26bio6	-27.10800076293945	5.457921652123332E-4
50s5-26bio6	-26.98440076293945	5.721430061385036E-4
50s5-26bio6	-26.860800762939455	5.997541593387723E-4
50s5-26bio6	-26.73720076293945	6.286852294579148E-4
50s5-26bio6	-26.613600762939452	6.589986733160913E-4
50s5-26bio6	-26.490000762939452	6.907599163241684E-4
50s5-26bio6	-26.366400762939453	7.240372942760587E-4
50s5-26bio6	-26.242800762939453	7.589024608023465E-4
50s5-26bio6	-26.119200762939453	7.954303873702884E-4
50s5-26bio6	-25.995600762939453	8.336994796991348E-4
50s5-26bio6	-25.87200076293945	8.737918687984347E-4
50s5-26bio6	-25.748400762939454	9.157935273833573E-4
50s5-26bio6	-25.62480076293945	9.59794269874692E-4
50s5-26bio6	-25.501200762939455	0.0010058882180601358
50s5-26bio6	-25.37760076293945	0.0010541739175096154
50s5-26bio6	-25.25400076293945	0.0011047542793676257
50s5-26bio6	-25.130400762939452	0.0011577372206375003
50s5-26bio6	-25.006800762939452	0.0012132354313507676
50s5-26bio6	-24.883200762939452	0.001271367073059082
50s5-26bio6	-24.759600762939453	0.00133225554600358
50s5-26bio6	-24.636000762939453	0.0013960300711914897
50s5-26bio6	-24.512400762939453	0.00146282569039613
50s5-26bio6	-24.388800762939454	0.001532783848233521
50s5-26bio6	-24.26520076293945	0.0016060523921623826
50s5-26bio6	-24.141600762939454	0.001682786038145423
50s5-26bio6	-24.01800076293945	0.0017631466034799814
50s5-26bio6	-23.894400762939455	0.0018473032396286726
50s5-26bio6	-23.77080076293945	0.0019354330142959952
50s5-26bio6	-23.647200762939452	0.0020277209114283323
50s5-26bio6	-23.523600762939452	0.002124360529705882
50s5-26bio6	-23.400000762939452	0.0022255543153733015
50s5-26bio6	-23.276400762939453	0.002331513911485672
50s5-26bio6	-23.152800762939453	0.002442460274323821
50s5-26bio6	-23.029200762939453	0.0025586250703781843
50s5-26bio6	-22.90560076293945	0.002680250210687518
50s5-26bio6	-22.78200076293945	0.002807588316500187
50s5-26bio6	-22.658400762939454	0.002940903650596738
50s5-26bio6	-22.534800762939454	0.003080472582951188
50s5-26bio6	-22.41120076293945	0.0032265838235616684
50s5-26bio6	-22.287600762939455	0.0033795388881117105
50s5-26bio6	-22.16400076293945	0.003539653494954109
50s5-26bio6	-22.040400762939452	0.0037072566337883472
50s5-26bio6	-21.916800762939452	0.0038826928939670324
50s5-26bio6	-21.793200762939453	0.00406632199883461
50s5-26bio6	-21.669600762939453	0.004258519504219294
50s5-26bio6	-21.546000762939453	0.00445967772975564
50s5-26bio6	-21.422400762939454	0.004670206923037767
50s5-26bio6	-21.29880076293945	0.0048905350267887115
50s5-26bio6	-21.175200762939454	0.005121109541505575
50s5-26bio6	-21.051600762939454	0.005362396594136953
50s5-26bio6	-20.92800076293945	0.005614883732050657
50s5-26bio6	-20.80440076293945	0.005879080388695002
50s5-26bio6	-20.68080076293945	0.006155517417937517
50s5-26bio6	-20.557200762939452	0.006444748491048813
50s5-26bio6	-20.433600762939452	0.0067473528906702995
50s5-26bio6	-20.310000762939453	0.007063933648169041
50s5-26bio6	-20.186400762939453	0.007395121268928051
50s5-26bio6	-20.06280076293945	0.007741571869701147
50s5-26bio6	-19.939200762939453	0.008103970438241959
50s5-26bio6	-19.815600762939454	0.008483032695949078
50s5-26bio6	-19.69200076293945	0.008879502303898335
50s5-26bio6	-19.568400762939454	0.009294155985116959
50s5-26bio6	-19.44480076293945	0.009727803990244865
50s5-26bio6	-19.32120076293945	0.010181289166212082
50s5-26bio6	-19.197600762939455	0.010655490681529045
50s5-26bio6	-19.074000762939452	0.011151324026286602
50s5-26bio6	-18.950400762939452	0.011669742874801159
50s5-26bio6	-18.826800762939452	0.01221174094825983
50s5-26bio6	-18.703200762939453	0.012778351083397865
50s5-26bio6	-18.579600762939453	0.013370648957788944
50s5-26bio6	-18.456000762939453	0.01398975495249033
50s5-26bio6	-18.332400762939454	0.014636834152042866
50s5-26bio6	-18.20880076293945	0.015313096344470978
50s5-26bio6	-18.08520076293945	0.016019802540540695
50s5-26bio6	-17.961600762939455	0.016758261248469353
50s5-26bio6	-17.83800076293945	0.01752983219921589
50s5-26bio6	-17.71440076293945	0.01833593100309372
50s5-26bio6	-17.590800762939452	0.01917802169919014
50s5-26bio6	-17.467200762939452	0.02005763165652752
50s5-26bio6	-17.343600762939452	0.020976338535547256
50s5-26bio6	-17.220000762939453	0.021935783326625824
50s5-26bio6	-17.096400762939453	0.02293766476213932
50s5-26bio6	-16.97280076293945	0.023983750492334366
50s5-26bio6	-16.849200762939454	0.025075862184166908
50s5-26bio6	-16.725600762939454	0.026215890422463417
50s5-26bio6	-16.60200076293945	0.027405796572566032
50s5-26bio6	-16.478400762939454	0.02864760346710682
50s5-26bio6	-16.35480076293945	0.029943402856588364
50s5-26bio6	-16.23120076293945	0.03129536285996437
50s5-26bio6	-16.107600762939455	0.03270571678876877
50s5-26bio6	-15.984000762939452	0.034176770597696304
50s5-26bio6	-15.860400762939452	0.035710908472537994
50s5-26bio6	-15.736800762939453	0.03731057792901993
50s5-26bio6	-15.613200762939453	0.03897831216454506
50s5-26bio6	-15.489600762939453	0.040716707706451416
50s5-26bio6	-15.36600076293945	0.04252844676375389
50s5-26bio6	-15.242400762939454	0.04441627860069275
50s5-26bio6	-15.118800762939454	0.046383023262023926
50s5-26bio6	-14.99520076293945	0.04843158647418022
50s5-26bio6	-14.871600762939455	0.050564929842948914
50s5-26bio6	-14.748000762939451	0.05278610438108444
50s5-26bio6	-14.624400762939452	0.055098213255405426
50s5-26bio6	-14.500800762939456	0.05750443786382675
50s5-26bio6	-14.377200762939452	0.06000801920890808
50s5-26bio6	-14.253600762939453	0.06261226534843445
50s5-26bio6	-14.130000762939453	0.06532054394483566
50s5-26bio6	-14.006400762939453	0.06813626736402512
50s5-26bio6	-13.882800762939453	0.07106290012598038
50s5-26bio6	-13.759200762939454	0.07410397380590439
50s5-26bio6	-13.635600762939454	0.07726302742958069
50s5-26bio6	-13.51200076293945	0.08054365962743759
50s5-26bio6	-13.388400762939455	0.0839494839310646
50s5-26bio6	-13.264800762939455	0.08748412877321243
50s5-26bio6	-13.141200762939452	0.09115125238895416
50s5-26bio6	-13.017600762939455	0.0949544906616211
50s5-26bio6	-12.894000762939452	0.09889748692512512
50s5-26bio6	-12.770400762939452	0.10298386961221695
50s5-26bio6	-12.646800762939456	0.1072172150015831
50s5-26bio6	-12.523200762939453	0.1116010919213295
50s5-26bio6	-12.399600762939453	0.11613897979259491
50s5-26bio6	-12.27600076293945	0.12083430588245392
50s5-26bio6	-12.152400762939454	0.12569041550159454
50s5-26bio6	-12.028800762939454	0.13071054220199585
50s5-26bio6	-11.905200762939451	0.13589783012866974
50s5-26bio6	-11.781600762939455	0.14125527441501617
50s5-26bio6	-11.658000762939452	0.1467856913805008
50s5-26bio6	-11.534400762939452	0.15249177813529968
50s5-26bio6	-11.410800762939456	0.1583760380744934
50s5-26bio6	-11.287200762939452	0.16444072127342224
50s5-26bio6	-11.163600762939453	0.17068791389465332
50s5-26bio6	-11.040000762939453	0.1771194040775299
50s5-26bio6	-10.916400762939453	0.18373674154281616
50s5-26bio6	-10.792800762939454	0.19054119288921356
50s5-26bio6	-10.669200762939454	0.1975337117910385
50s5-26bio6	-10.545600762939454	0.20471489429473877
50s5-26bio6	-10.42200076293945	0.2120850384235382
50s5-26bio6	-10.298400762939455	0.21964403986930847
50s5-26bio6	-10.174800762939455	0.22739142179489136
50s5-26bio6	-10.051200762939452	0.23532631993293762
50s5-26bio6	-9.927600762939456	0.243447408080101
50s5-26bio6	-9.804000762939452	0.2517530024051666
50s5-26bio6	-9.680400762939453	0.2602408826351166
50s5-26bio6	-9.556800762939453	0.26890841126441956
50s5-26bio6	-9.433200762939453	0.27775248885154724
50s5-26bio6	-9.309600762939453	0.2867695391178131
50s5-26bio6	-9.18600076293945	0.29595547914505005
50s5-26bio6	-9.062400762939454	0.3053057789802551
50s5-26bio6	-8.938800762939454	0.31481534242630005
50s5-26bio6	-8.815200762939451	0.3244786858558655
50s5-26bio6	-8.691600762939455	0.3342897891998291
50s5-26bio6	-8.568000762939452	0.3442421555519104
50s5-26bio6	-8.444400762939452	0.35432884097099304
50s5-26bio6	-8.320800762939456	0.3645424544811249
50s5-26bio6	-8.197200762939453	0.37487518787384033
50s5-26bio6	-8.073600762939453	0.385318785905838
50s5-26bio6	-7.950000762939453	0.3958646357059479
50s5-26bio6	-7.826400762939453	0.40650373697280884
50s5-26bio6	-7.702800762939454	0.41722676157951355
50s5-26bio6	-7.579200762939454	0.4280240833759308
50s5-26bio6	-7.455600762939454	0.43888580799102783
50s5-26bio6	-7.332000762939451	0.4498017728328705
50s5-26bio6	-7.208400762939455	0.4607616662979126
50s5-26bio6	-7.084800762939455	0.4717549979686737
50s5-26bio6	-6.961200762939452	0.4827711582183838
50s5-26bio6	-6.837600762939452	0.4937994182109833
50s5-26bio6	-6.714000762939449	0.504425048828125
50s5-26bio6	-6.590400762939453	0.5138925909996033
50s5-26bio6	-6.466800762939457	0.5231430530548096
50s5-26bio6	-6.343200762939453	0.5320225954055786
50s5-26bio6	-6.219600762939457	0.5404729247093201
50s5-26bio6	-6.096000762939454	0.5488954782485962
50s5-26bio6	-5.972400762939451	0.557285487651825
50s5-26bio6	-5.8488007629394545	0.565619707107544
50s5-26bio6	-5.725200762939458	0.5720234513282776
50s5-26bio6	-5.601600762939448	0.578398585319519
50s5-26bio6	-5.478000762939452	0.5847432017326355
50s5-26bio6	-5.354400762939456	0.5910553336143494
50s5-26bio6	-5.230800762939452	0.5973330736160278
50s5-26bio6	-5.107200762939456	0.6035746932029724
50s5-26bio6	-4.983600762939453	0.6097782254219055
50s5-26bio6	-4.86000076293945	0.615942120552063
50s5-26bio6	-4.736400762939454	0.6220645904541016
50s5-26bio6	-4.612800762939457	0.6281440258026123
50s5-26bio6	-4.489200762939454	0.634178876876831
50s5-26bio6	-4.365600762939451	0.6390398740768433
50s5-26bio6	-4.242000762939455	0.6397154331207275
50s5-26bio6	-4.1184007629394515	0.6398607492446899
50s5-26bio6	-3.9948007629394553	0.640001654624939
50s5-26bio6	-3.871200762939459	0.6401383280754089
50s5-26bio6	-3.7476007629394488	0.6402395963668823
50s5-26bio6	-3.6240007629394526	0.6385340690612793
50s5-26bio6	-3.5004007629394565	0.6359373331069946
50s5-26bio6	-3.376800762939453	0.6333282589912415
50s5-26bio6	-3.253200762939457	0.6307070255279541
50s5-26bio6	-3.1296007629394538	0.6280736923217773
50s5-26bio6	-3.0060007629394505	0.6254283785820007
50s5-26bio6	-2.8824007629394544	0.622771143913269
50s5-26bio6	-2.758800762939451	0.6201021671295166
50s5-26bio6	-2.635200762939455	0.6174214482307434
50s5-26bio6	-2.5116007629394517	0.6147292256355286
50s5-26bio6	-2.3880007629394484	0.6120254397392273
50s5-26bio6	-2.2644007629394522	0.6093103885650635
50s5-26bio6	-2.140800762939456	0.6065840721130371
50s5-26bio6	-2.017200762939453	0.6038466095924377
50s5-26bio6	-1.8936007629394496	0.6010981798171997
50s5-26bio6	-1.7700007629394534	0.5983389019966125
50s5-26bio6	-1.6464007629394501	0.5955688953399658
50s5-26bio6	-1.522800762939454	0.5927882790565491
50s5-26bio6	-1.3992007629394578	0.5899971723556519
50s5-26bio6	-1.2756007629394475	0.5871957540512085
50s5-26bio6	-1.1520007629394513	0.5843841433525085
50s5-26bio6	-1.0284007629394551	0.5815625190734863
50s5-26bio6	-0.9048007629394519	0.5787310004234314
50s5-26bio6	-0.7812007629394557	0.5758897066116333
50s5-26bio6	-0.6576007629394525	0.5730388760566711
50s5-26bio6	-0.5340007629394492	0.5701785683631897
50s5-26bio6	-0.41040076293945305	0.5673090219497681
50s5-26bio6	-0.2868007629394569	0.5644303560256958
50s5-26bio6	-0.16320076293945363	0.5615427494049072
50s5-26bio6	-0.03960076293945036	0.5586463809013367
50s5-26bio6	0.0839992370605458	0.5557414293289185
50s5-26bio6	0.20759923706054906	0.5528280138969421
50s5-26bio6	0.3311992370605452	0.5499063730239868
50s5-26bio6	0.4547992370605414	0.5469766855239868
50s5-26bio6	0.5783992370605517	0.5436996817588806
50s5-26bio6	0.7019992370605479	0.5392749309539795
50s5-26bio6	0.8255992370605441	0.5348393321037292
50s5-26bio6	0.9491992370605473	0.5303936004638672
50s5-26bio6	1.0727992370605435	0.5259383320808411
50s5-26bio6	1.1963992370605467	0.521474301815033
50s5-26bio6	1.31999923706055	0.5170022249221802
50s5-26bio6	1.4435992370605462	0.5125226974487305
50s5-26bio6	1.5671992370605423	0.5080365538597107
50s5-26bio6	1.6907992370605456	0.5035444498062134
50s5-26bio6	1.8143992370605488	0.49904710054397583
50s5-26bio6	1.937999237060545	0.49454525113105774
50s5-26bio6	2.0615992370605483	0.4900396466255188
50s5-26bio6	2.1851992370605444	0.4855309724807739
50s5-26bio6	2.3087992370605406	0.4810200035572052
50s5-26bio6	2.432399237060551	0.4765074849128723
50s5-26bio6	2.555999237060547	0.47199416160583496
50s5-26bio6	2.6795992370605504	0.46748077869415283
50s5-26bio6	2.8031992370605465	0.46296805143356323
50s5-26bio6	2.9267992370605427	0.45845678448677063
50s5-26bio6	3.050399237060553	0.45394766330718994
50s5-26bio6	3.173999237060549	0.44944149255752563
50s5-26bio6	3.2975992370605454	0.444938987493515
50s5-26bio6	3.4211992370605486	0.44044092297554016
50s5-26bio6	3.544799237060545	0.43594804406166077
50s5-26bio6	3.668399237060548	0.43146106600761414
50s5-26bio6	3.7919992370605513	0.42698076367378235
50s5-26bio6	3.9155992370605475	0.4225078523159027
50s5-26bio6	4.039199237060544	0.4180430769920349
50s5-26bio6	4.162799237060547	0.41358718276023865
50s5-26bio6	4.28639923706055	0.4091408848762512
50s5-26bio6	4.409999237060546	0.40470489859580994
50s5-26bio6	4.53359923706055	0.4002799689769745
50s5-26bio6	4.657199237060546	0.3958667516708374
50s5-26bio6	4.780799237060542	0.39146602153778076
50s5-26bio6	4.904399237060552	0.3870784342288971
50s5-26bio6	5.027999237060548	0.3827047049999237
50s5-26bio6	5.151599237060545	0.3783454895019531
50s5-26bio6	5.275199237060548	0.37400150299072266
50s5-26bio6	5.398799237060544	0.36967337131500244
50s5-26bio6	5.522399237060547	0.3653617799282074
50s5-26bio6	5.6459992370605505	0.36106735467910767
50s5-26bio6	5.769599237060547	0.35679078102111816
50s5-26bio6	5.893199237060543	0.35253262519836426
50s5-26bio6	6.016799237060546	0.3482935428619385
50s5-26bio6	6.140399237060549	0.34407415986061096
50s5-26bio6	6.2639992370605455	0.3398750424385071
50s5-26bio6	6.387599237060549	0.3356967866420746
50s5-26bio6	6.511199237060545	0.33153995871543884
50s5-26bio6	6.634799237060541	0.3274051547050476
50s5-26bio6	6.7583992370605515	0.32329288125038147
50s5-26bio6	6.881999237060548	0.3192037045955658
50s5-26bio6	7.005599237060544	0.3151381313800812
50s5-26bio6	7.129199237060547	0.3110966980457306
50s5-26bio6	7.252799237060543	0.30707988142967224
50s5-26bio6	7.3763992370605465	0.30308815836906433
50s5-26bio6	7.49999923706055	0.29912203550338745
50s5-26bio6	7.623599237060546	0.29518193006515503
50s5-26bio6	7.747199237060542	0.29126831889152527
50s5-26bio6	7.870799237060545	0.2873816192150116
50s5-26bio6	7.994399237060549	0.28352224826812744
50s5-26bio6	8.117999237060552	0.27969062328338623
50s5-26bio6	8.241599237060548	0.2758871018886566
50s5-26bio6	8.365199237060544	0.272112101316452
50s5-26bio6	8.488799237060547	0.26836591958999634
50s5-26bio6	8.612399237060544	0.2646489441394806
50s5-26bio6	8.735999237060547	0.26096147298812866
50s5-26bio6	8.85959923706055	0.2573038637638092
50s5-26bio6	8.983199237060546	0.2536763846874237
50s5-26bio6	9.106799237060542	0.25007933378219604
50s5-26bio6	9.230399237060546	0.2465129941701889
50s5-26bio6	9.353999237060549	0.2429775893688202
50s5-26bio6	9.477599237060545	0.2394733875989914
50s5-26bio6	9.601199237060548	0.23600059747695923
50s5-26bio6	9.724799237060544	0.2325594425201416
50s5-26bio6	9.84839923706054	0.22915013134479523
50s5-26bio6	9.971999237060551	0.22577282786369324
50s5-26bio6	10.095599237060547	0.22242771089076996
50s5-26bio6	10.219199237060543	0.21911495923995972
50s5-26bio6	10.342799237060547	0.21583467721939087
50s5-26bio6	10.466399237060543	0.21258702874183655
50s5-26bio6	10.589999237060546	0.20937210321426392
50s5-26bio6	10.71359923706055	0.20619001984596252
50s5-26bio6	10.837199237060545	0.20304085314273834
50s5-26bio6	10.960799237060542	0.19992469251155853
50s5-26bio6	11.084399237060545	0.19684161245822906
50s5-26bio6	11.207999237060548	0.19379162788391113
50s5-26bio6	11.331599237060544	0.1907748132944107
50s5-26bio6	11.455199237060548	0.18779116868972778
50s5-26bio6	11.578799237060544	0.18484073877334595
50s5-26bio6	11.70239923706054	0.1819234937429428
50s5-26bio6	11.82599923706055	0.17903943359851837
50s5-26bio6	11.949599237060546	0.17618854343891144
50s5-26bio6	12.073199237060543	0.17337080836296082
50s5-26bio6	12.196799237060546	0.17058615386486053
50s5-26bio6	12.320399237060542	0.16783453524112701
50s5-26bio6	12.443999237060545	0.16511590778827667
50s5-26bio6	12.567599237060548	0.16243018209934235
50s5-26bio6	12.691199237060545	0.15977728366851807
50s5-26bio6	12.81479923706054	0.15715710818767548
50s5-26bio6	12.938399237060544	0.15456955134868622
50s5-26bio6	13.061999237060547	0.15201452374458313
50s5-26bio6	13.185599237060543	0.14949189126491547
50s5-26bio6	13.309199237060547	0.14700153470039368
50s5-26bio6	13.432799237060543	0.14454329013824463
50s5-26bio6	13.556399237060539	0.14211705327033997
50s5-26bio6	13.67999923706055	0.13972263038158417
50s5-26bio6	13.803599237060546	0.13735990226268768
50s5-26bio6	13.927199237060549	0.1350286602973938
50s5-26bio6	14.050799237060545	0.13272875547409058
50s5-26bio6	14.174399237060541	0.1304600089788437
50s5-26bio6	14.297999237060552	0.12822222709655762
50s5-26bio6	14.421599237060548	0.12601520121097565
50s5-26bio6	14.545199237060544	0.12383875250816345
50s5-26bio6	14.668799237060547	0.12169266492128372
50s5-26bio6	14.792399237060543	0.11957673728466034
50s5-26bio6	14.915999237060547	0.1174907386302948
50s5-26bio6	15.03959923706055	0.11543446034193039
50s5-26bio6	15.163199237060546	0.1134076714515686
50s5-26bio6	15.286799237060542	0.11141013354063034
50s5-26bio6	15.410399237060545	0.10944163054227829
50s5-26bio6	15.533999237060549	0.10750190913677216
50s5-26bio6	15.657599237060545	0.10559072345495224
50s5-26bio6	15.781199237060548	0.10370784252882004
50s5-26bio6	15.904799237060544	0.10185300558805466
50s5-26bio6	16.02839923706054	0.10002598166465759
50s5-26bio6	16.15199923706055	0.09822647273540497
50s5-26bio6	16.275599237060547	0.09645424783229828
50s5-26bio6	16.399199237060543	0.09470904618501663
50s5-26bio6	16.522799237060546	0.09299059212207794
50s5-26bio6	16.646399237060542	0.09129863232374191
50s5-26bio6	16.769999237060546	0.08963289111852646
50s5-26bio6	16.89359923706055	0.08799310773611069
50s5-26bio6	17.017199237060545	0.08637899905443192
50s5-26bio6	17.14079923706054	0.08479030430316925
50s5-26bio6	17.264399237060545	0.08322674036026001
50s5-26bio6	17.387999237060548	0.0816880464553833
50s5-26bio6	17.511599237060544	0.08017393201589584
50s5-26bio6	17.635199237060547	0.07868412137031555
50s5-26bio6	17.758799237060543	0.07721835374832153
50s5-26bio6	17.88239923706054	0.07673504203557968
50s5-26bio6	18.00599923706055	0.07673504203557968
50s5-26bio6	18.129599237060546	0.07673504203557968
50s5-26bio6	18.253199237060542	0.07673504203557968
50s5-26bio6	18.376799237060546	0.07673504203557968
50s5-26bio6	18.50039923706054	0.07673504203557968
50s5-26bio6	18.623999237060545	0.07673504203557968
50s5-26bio6	18.747599237060548	0.07673504203557968
50s5-26bio6	18.871199237060544	0.07673504203557968
50s5-26bio6	18.99479923706054	0.07673504203557968
50s5-26bio6	19.118399237060544	0.07673504203557968
50s5-26bio6	19.241999237060547	0.07673504203557968
50s5-26bio6	19.36559923706055	0.07673504203557968
50s5-26bio6	19.489199237060546	0.07673504203557968
50s5-26bio6	19.612799237060543	0.07673504203557968
50s5-26bio6	19.736399237060546	0.07673504203557968
50s5-26bio6	19.85999923706055	0.07673504203557968
50s5-26bio6	19.983599237060545	0.07673504203557968
50s5-26bio6	20.10719923706055	0.07673504203557968
50s5-26bio6	20.230799237060545	0.07673504203557968
50s5-26bio6	20.35439923706054	0.07673504203557968
50s5-26bio6	20.47799923706055	0.07673504203557968
50s5-26bio6	20.601599237060547	0.07673504203557968
50s5-26bio6	20.725199237060544	0.07673504203557968
50s5-26bio6	20.848799237060547	0.07673504203557968
50s5-26bio6	20.972399237060543	0.07673504203557968
50s5-26bio6	21.095999237060546	0.07673504203557968
50s5-26bio6	21.21959923706055	0.07673504203557968
50s5-26bio6	21.343199237060546	0.07673504203557968
50s5-26bio6	21.466799237060542	0.07673504203557968
50s5-26bio6	21.590399237060545	0.07673504203557968
50s5-26bio6	21.71399923706055	0.07673504203557968
50s5-26bio6	21.837599237060545	0.07673504203557968
50s5-26bio6	21.961199237060548	0.07673504203557968
50s5-26bio6	22.084799237060544	0.07673504203557968
50s5-26bio6	22.20839923706054	0.07673504203557968
50s5-26bio6	22.33199923706055	0.07673504203557968
50s5-26bio6	22.455599237060547	0.07673504203557968
50s5-26bio6	22.579199237060543	0.07673504203557968
50s5-26bio6	22.702799237060546	0.07673504203557968
50s5-26bio6	22.826399237060542	0.07673504203557968
50s5-26bio6	22.949999237060545	0.07673504203557968
