# Supplementary material for: Paleodistribution of Cercidiphyllaceae and Future Habitat Prediction for Cercidiphyllum japonicum Under Climate Change
Source: Ecol Evol. 2026 Jan 19;16(1):e72940. doi: 10.1002/ece3.72940 (PMC12815699; doi:10.1002/ece3.72940)
Supplement: Supplementary file 1 — Data S1: ece372940‐sup‐0001‐supinfo.zip. [file ECE3-16-e72940-s001.zip › 50s-26/plots/连香树_1_50s5-26bio6_only.dat]

variable	x	y
50s5-26bio6	-38.85000076293945	1.7240034821952577E-6
50s5-26bio6	-38.72640076293945	1.7240034821952577E-6
50s5-26bio6	-38.60280076293945	1.7240034821952577E-6
50s5-26bio6	-38.47920076293945	1.7240034821952577E-6
50s5-26bio6	-38.35560076293945	1.7240034821952577E-6
50s5-26bio6	-38.23200076293945	1.7240034821952577E-6
50s5-26bio6	-38.10840076293945	1.7240034821952577E-6
50s5-26bio6	-37.98480076293945	1.7240034821952577E-6
50s5-26bio6	-37.861200762939454	1.7240034821952577E-6
50s5-26bio6	-37.73760076293945	1.7240034821952577E-6
50s5-26bio6	-37.614000762939455	1.7240034821952577E-6
50s5-26bio6	-37.49040076293945	1.7240034821952577E-6
50s5-26bio6	-37.366800762939455	1.7240034821952577E-6
50s5-26bio6	-37.24320076293945	1.7240034821952577E-6
50s5-26bio6	-37.11960076293945	1.7240034821952577E-6
50s5-26bio6	-36.99600076293945	1.7240034821952577E-6
50s5-26bio6	-36.87240076293945	1.7240034821952577E-6
50s5-26bio6	-36.74880076293945	1.7240034821952577E-6
50s5-26bio6	-36.62520076293945	1.7240034821952577E-6
50s5-26bio6	-36.501600762939454	1.7240034821952577E-6
50s5-26bio6	-36.37800076293945	1.7240034821952577E-6
50s5-26bio6	-36.254400762939454	1.7240034821952577E-6
50s5-26bio6	-36.13080076293945	1.7240034821952577E-6
50s5-26bio6	-36.007200762939455	1.7240034821952577E-6
50s5-26bio6	-35.88360076293945	1.7240034821952577E-6
50s5-26bio6	-35.760000762939455	1.7240034821952577E-6
50s5-26bio6	-35.63640076293945	1.7240034821952577E-6
50s5-26bio6	-35.51280076293945	1.7240034821952577E-6
50s5-26bio6	-35.38920076293945	1.7240034821952577E-6
50s5-26bio6	-35.26560076293945	1.7240034821952577E-6
50s5-26bio6	-35.14200076293945	1.7240034821952577E-6
50s5-26bio6	-35.01840076293945	1.7240034821952577E-6
50s5-26bio6	-34.894800762939454	1.7240034821952577E-6
50s5-26bio6	-34.77120076293945	1.7240034821952577E-6
50s5-26bio6	-34.647600762939454	1.7240034821952577E-6
50s5-26bio6	-34.52400076293945	1.7240034821952577E-6
50s5-26bio6	-34.400400762939455	1.7240034821952577E-6
50s5-26bio6	-34.27680076293945	1.7240034821952577E-6
50s5-26bio6	-34.15320076293945	1.7240034821952577E-6
50s5-26bio6	-34.02960076293945	1.7240034821952577E-6
50s5-26bio6	-33.90600076293945	1.7240034821952577E-6
50s5-26bio6	-33.78240076293945	1.7240034821952577E-6
50s5-26bio6	-33.65880076293945	1.7603086917006294E-6
50s5-26bio6	-33.53520076293945	1.8738799099082826E-6
50s5-26bio6	-33.41160076293945	1.9947783584939316E-6
50s5-26bio6	-33.288000762939454	2.123477088389336E-6
50s5-26bio6	-33.16440076293945	2.2604790501645766E-6
50s5-26bio6	-33.040800762939455	2.4063199361989973E-6
50s5-26bio6	-32.91720076293945	2.5615702270442853E-6
50s5-26bio6	-32.79360076293945	2.7268367830401985E-6
50s5-26bio6	-32.67000076293945	2.902766027546022E-6
50s5-26bio6	-32.546400762939456	3.0900459933036473E-6
50s5-26bio6	-32.42280076293945	3.2894083688006504E-6
50s5-26bio6	-32.29920076293945	3.5016335004911525E-6
50s5-26bio6	-32.17560076293945	3.7275506201694952E-6
50s5-26bio6	-32.05200076293945	3.9680430745647755E-6
50s5-26bio6	-31.928400762939454	4.224055828672135E-6
50s5-26bio6	-31.80480076293945	4.496581823332235E-6
50s5-26bio6	-31.681200762939454	4.78669062431436E-6
50s5-26bio6	-31.55760076293945	5.095516371511621E-6
50s5-26bio6	-31.43400076293945	5.424266419140622E-6
50s5-26bio6	-31.31040076293945	5.774226337962318E-6
50s5-26bio6	-31.186800762939452	6.146764917502878E-6
50s5-26bio6	-31.063200762939452	6.5433387135271914E-6
50s5-26bio6	-30.939600762939452	6.965498414501781E-6
50s5-26bio6	-30.816000762939453	7.414894298563013E-6
50s5-26bio6	-30.692400762939453	7.893283509474713E-6
50s5-26bio6	-30.568800762939453	8.40253778733313E-6
50s5-26bio6	-30.44520076293945	8.944646651798394E-6
50s5-26bio6	-30.321600762939454	9.521731044515036E-6
50s5-26bio6	-30.19800076293945	1.0136046512343455E-5
50s5-26bio6	-30.07440076293945	1.0789995940285735E-5
50s5-26bio6	-29.95080076293945	1.1486135008453857E-5
50s5-26bio6	-29.82720076293945	1.2227187653479632E-5
50s5-26bio6	-29.703600762939452	1.3016049706493504E-5
50s5-26bio6	-29.580000762939452	1.3855806173523888E-5
50s5-26bio6	-29.456400762939452	1.4749740330444183E-5
50s5-26bio6	-29.332800762939453	1.5701347365393303E-5
50s5-26bio6	-29.209200762939453	1.67143480211962E-5
50s5-26bio6	-29.08560076293945	1.77927031472791E-5
50s5-26bio6	-28.962000762939454	1.8940629161079414E-5
50s5-26bio6	-28.83840076293945	2.0162613509455696E-5
50s5-26bio6	-28.714800762939454	2.1463434677571058E-5
50s5-26bio6	-28.59120076293945	2.2848178559797816E-5
50s5-26bio6	-28.46760076293945	2.432225846860092E-5
50s5-26bio6	-28.34400076293945	2.589143878140021E-5
50s5-26bio6	-28.22040076293945	2.7561854949453846E-5
50s5-26bio6	-28.096800762939452	2.934003532573115E-5
50s5-26bio6	-27.973200762939452	3.123293208773248E-5
50s5-26bio6	-27.849600762939453	3.3247950341319665E-5
50s5-26bio6	-27.72600076293945	3.539296085364185E-5
50s5-26bio6	-27.602400762939453	3.7676352803828195E-5
50s5-26bio6	-27.478800762939454	4.0107053791871294E-5
50s5-26bio6	-27.355200762939454	4.2694566218415275E-5
50s5-26bio6	-27.23160076293945	4.544896000879817E-5
50s5-26bio6	-27.10800076293945	4.838109089178033E-5
50s5-26bio6	-26.98440076293945	5.150237484485842E-5
50s5-26bio6	-26.860800762939455	5.482501728693023E-5
50s5-26bio6	-26.73720076293945	5.836200580233708E-5
50s5-26bio6	-26.613600762939452	6.21271610725671E-5
50s5-26bio6	-26.490000762939452	6.613520963583142E-5
50s5-26bio6	-26.366400762939453	7.040181662887335E-5
50s5-26bio6	-26.242800762939453	7.4943651270587E-5
50s5-26bio6	-26.119200762939453	7.977847417350858E-5
50s5-26bio6	-25.995600762939453	8.492517372360453E-5
50s5-26bio6	-25.87200076293945	9.040386794367805E-5
50s5-26bio6	-25.748400762939454	9.62359772529453E-5
50s5-26bio6	-25.62480076293945	1.024442826746963E-4
50s5-26bio6	-25.501200762939455	1.0905304952757433E-4
50s5-26bio6	-25.37760076293945	1.1608810746110976E-4
50s5-26bio6	-25.25400076293945	1.2357694504316896E-4
50s5-26bio6	-25.130400762939452	1.3154881889931858E-4
50s5-26bio6	-25.006800762939452	1.400348701281473E-4
50s5-26bio6	-24.883200762939452	1.4906827709637582E-4
50s5-26bio6	-24.759600762939453	1.5868432819843292E-4
50s5-26bio6	-24.636000762939453	1.6892058192752302E-4
50s5-26bio6	-24.512400762939453	1.7981701239477843E-4
50s5-26bio6	-24.388800762939454	1.914162130560726E-4
50s5-26bio6	-24.26520076293945	2.0376345491968095E-4
50s5-26bio6	-24.141600762939454	2.1690699213650078E-4
50s5-26bio6	-24.01800076293945	2.308981493115425E-4
50s5-26bio6	-23.894400762939455	2.457915397826582E-4
50s5-26bio6	-23.77080076293945	2.6164535665884614E-4
50s5-26bio6	-23.647200762939452	2.7852144557982683E-4
50s5-26bio6	-23.523600762939452	2.964857267215848E-4
50s5-26bio6	-23.400000762939452	3.1560834031552076E-4
50s5-26bio6	-23.276400762939453	3.3596387947909534E-4
50s5-26bio6	-23.152800762939453	3.576317976694554E-4
50s5-26bio6	-23.029200762939453	3.8069667061790824E-4
50s5-26bio6	-22.90560076293945	4.052484582643956E-4
50s5-26bio6	-22.78200076293945	4.313829413149506E-4
50s5-26bio6	-22.658400762939454	4.592020995914936E-4
50s5-26bio6	-22.534800762939454	4.888143739663064E-4
50s5-26bio6	-22.41120076293945	5.20335219334811E-4
50s5-26bio6	-22.287600762939455	5.538875702768564E-4
50s5-26bio6	-22.16400076293945	5.896021611988544E-4
50s5-26bio6	-22.040400762939452	6.276181666180491E-4
50s5-26bio6	-21.916800762939452	6.680836668238044E-4
50s5-26bio6	-21.793200762939453	7.111564045771956E-4
50s5-26bio6	-21.669600762939453	7.570039597339928E-4
50s5-26bio6	-21.546000762939453	8.058049133978784E-4
50s5-26bio6	-21.422400762939454	8.577491389587522E-4
50s5-26bio6	-21.29880076293945	9.130387916229665E-4
50s5-26bio6	-21.175200762939454	9.71888832282275E-4
50s5-26bio6	-21.051600762939454	0.001034528249874711
50s5-26bio6	-20.92800076293945	0.0011012002360075712
50s5-26bio6	-20.80440076293945	0.001172164105810225
50s5-26bio6	-20.68080076293945	0.001247695297934115
50s5-26bio6	-20.557200762939452	0.001328087062574923
50s5-26bio6	-20.433600762939452	0.0014136512763798237
50s5-26bio6	-20.310000762939453	0.0015047198394313455
50s5-26bio6	-20.186400762939453	0.0016016457229852676
50s5-26bio6	-20.06280076293945	0.001704804366454482
50s5-26bio6	-19.939200762939453	0.0018145950743928552
50s5-26bio6	-19.815600762939454	0.001931442879140377
50s5-26bio6	-19.69200076293945	0.0020557993557304144
50s5-26bio6	-19.568400762939454	0.002188144950196147
50s5-26bio6	-19.44480076293945	0.0023289904929697514
50s5-26bio6	-19.32120076293945	0.0024788796436041594
50s5-26bio6	-19.197600762939455	0.0026383898220956326
50s5-26bio6	-19.074000762939452	0.002808135002851486
50s5-26bio6	-18.950400762939452	0.002988768508657813
50s5-26bio6	-18.826800762939452	0.0031809841748327017
50s5-26bio6	-18.703200762939453	0.003385519841685891
50s5-26bio6	-18.579600762939453	0.0036031592171639204
50s5-26bio6	-18.456000762939453	0.003834736067801714
50s5-26bio6	-18.332400762939454	0.004081135615706444
50s5-26bio6	-18.20880076293945	0.004343298263847828
50s5-26bio6	-18.08520076293945	0.004622223321348429
50s5-26bio6	-17.961600762939455	0.004918972495943308
50s5-26bio6	-17.83800076293945	0.00523467268794775
50s5-26bio6	-17.71440076293945	0.005570521578192711
50s5-26bio6	-17.590800762939452	0.005927789490669966
50s5-26bio6	-17.467200762939452	0.006307825446128845
50s5-26bio6	-17.343600762939452	0.006712061353027821
50s5-26bio6	-17.220000762939453	0.007142016664147377
50s5-26bio6	-17.096400762939453	0.007599302567541599
50s5-26bio6	-16.97280076293945	0.008085628971457481
50s5-26bio6	-16.849200762939454	0.0086028091609478
50s5-26bio6	-16.725600762939454	0.009152764454483986
50s5-26bio6	-16.60200076293945	0.00973753072321415
50s5-26bio6	-16.478400762939454	0.010359267704188824
50s5-26bio6	-16.35480076293945	0.01102025993168354
50s5-26bio6	-16.23120076293945	0.0117229288443923
50s5-26bio6	-16.107600762939455	0.012469836510717869
50s5-26bio6	-15.984000762939452	0.013263693079352379
50s5-26bio6	-15.860400762939452	0.01410736609250307
50s5-26bio6	-15.736800762939453	0.015003887005150318
50s5-26bio6	-15.613200762939453	0.015956459566950798
50s5-26bio6	-15.489600762939453	0.016968468204140663
50s5-26bio6	-15.36600076293945	0.018043484538793564
50s5-26bio6	-15.242400762939454	0.019185278564691544
50s5-26bio6	-15.118800762939454	0.020397823303937912
50s5-26bio6	-14.99520076293945	0.02168530970811844
50s5-26bio6	-14.871600762939455	0.023052148520946503
50s5-26bio6	-14.748000762939451	0.024502981454133987
50s5-26bio6	-14.624400762939452	0.026042692363262177
50s5-26bio6	-14.500800762939456	0.027676409110426903
50s5-26bio6	-14.377200762939452	0.029409516602754593
50s5-26bio6	-14.253600762939453	0.031247666105628014
50s5-26bio6	-14.130000762939453	0.03319677338004112
50s5-26bio6	-14.006400762939453	0.03526303544640541
50s5-26bio6	-13.882800762939453	0.03745292127132416
50s5-26bio6	-13.759200762939454	0.03977319970726967
50s5-26bio6	-13.635600762939454	0.042230911552906036
50s5-26bio6	-13.51200076293945	0.044833406805992126
50s5-26bio6	-13.388400762939455	0.04758831113576889
50s5-26bio6	-13.264800762939455	0.05050354823470116
50s5-26bio6	-13.141200762939452	0.05358732119202614
50s5-26bio6	-13.017600762939455	0.05684811994433403
50s5-26bio6	-12.894000762939452	0.06029469519853592
50s5-26bio6	-12.770400762939452	0.06393606215715408
50s5-26bio6	-12.646800762939456	0.0677814856171608
50s5-26bio6	-12.523200762939453	0.07184043526649475
50s5-26bio6	-12.399600762939453	0.07612260431051254
50s5-26bio6	-12.27600076293945	0.08063783496618271
50s5-26bio6	-12.152400762939454	0.08539614081382751
50s5-26bio6	-12.028800762939454	0.0904076099395752
50s5-26bio6	-11.905200762939451	0.09568241238594055
50s5-26bio6	-11.781600762939455	0.10123071819543839
50s5-26bio6	-11.658000762939452	0.10706266760826111
50s5-26bio6	-11.534400762939452	0.11318827420473099
50s5-26bio6	-11.410800762939456	0.11961741745471954
50s5-26bio6	-11.287200762939452	0.1263597011566162
50s5-26bio6	-11.163600762939453	0.13342443108558655
50s5-26bio6	-11.040000762939453	0.1408204734325409
50s5-26bio6	-10.916400762939453	0.14855621755123138
50s5-26bio6	-10.792800762939454	0.15663942694664001
50s5-26bio6	-10.669200762939454	0.16507719457149506
50s5-26bio6	-10.545600762939454	0.17387577891349792
50s5-26bio6	-10.42200076293945	0.18304051458835602
50s5-26bio6	-10.298400762939455	0.19257569313049316
50s5-26bio6	-10.174800762939455	0.20248448848724365
50s5-26bio6	-10.051200762939452	0.2127687782049179
50s5-26bio6	-9.927600762939456	0.22342906892299652
50s5-26bio6	-9.804000762939452	0.2344643920660019
50s5-26bio6	-9.680400762939453	0.24587219953536987
50s5-26bio6	-9.556800762939453	0.257648229598999
50s5-26bio6	-9.433200762939453	0.2697865068912506
50s5-26bio6	-9.309600762939453	0.28227922320365906
50s5-26bio6	-9.18600076293945	0.2951165735721588
50s5-26bio6	-9.062400762939454	0.30828699469566345
50s5-26bio6	-8.938800762939454	0.3217768967151642
50s5-26bio6	-8.815200762939451	0.33557069301605225
50s5-26bio6	-8.691600762939455	0.34965094923973083
50s5-26bio6	-8.568000762939452	0.36399832367897034
50s5-26bio6	-8.444400762939452	0.37859174609184265
50s5-26bio6	-8.320800762939456	0.39340829849243164
50s5-26bio6	-8.197200762939453	0.40842363238334656
50s5-26bio6	-8.073600762939453	0.4236118197441101
50s5-26bio6	-7.950000762939453	0.4389457404613495
50s5-26bio6	-7.826400762939453	0.4543971121311188
50s5-26bio6	-7.702800762939454	0.4699368476867676
50s5-26bio6	-7.579200762939454	0.4855350852012634
50s5-26bio6	-7.455600762939454	0.501161515712738
50s5-26bio6	-7.332000762939451	0.516785740852356
50s5-26bio6	-7.208400762939455	0.5323771834373474
50s5-26bio6	-7.084800762939455	0.5479056239128113
50s5-26bio6	-6.961200762939452	0.5633414387702942
50s5-26bio6	-6.837600762939452	0.5786554217338562
50s5-26bio6	-6.714000762939449	0.5921517014503479
50s5-26bio6	-6.590400762939453	0.6009477376937866
50s5-26bio6	-6.466800762939457	0.6091046929359436
50s5-26bio6	-6.343200762939453	0.617116391658783
50s5-26bio6	-6.219600762939457	0.6234731674194336
50s5-26bio6	-6.096000762939454	0.628971517086029
50s5-26bio6	-5.972400762939451	0.6337846517562866
50s5-26bio6	-5.8488007629394545	0.6382256150245667
50s5-26bio6	-5.725200762939458	0.6418602466583252
50s5-26bio6	-5.601600762939448	0.6453058123588562
50s5-26bio6	-5.478000762939452	0.6487364172935486
50s5-26bio6	-5.354400762939456	0.6521517038345337
50s5-26bio6	-5.230800762939452	0.6555513739585876
50s5-26bio6	-5.107200762939456	0.6589352488517761
50s5-26bio6	-4.983600762939453	0.6623029708862305
50s5-26bio6	-4.86000076293945	0.6656543016433716
50s5-26bio6	-4.736400762939454	0.6689890027046204
50s5-26bio6	-4.612800762939457	0.6723068356513977
50s5-26bio6	-4.489200762939454	0.6756075620651245
50s5-26bio6	-4.365600762939451	0.6780075430870056
50s5-26bio6	-4.242000762939455	0.6781734824180603
50s5-26bio6	-4.1184007629394515	0.6767044067382812
50s5-26bio6	-3.9948007629394553	0.6747604012489319
50s5-26bio6	-3.871200762939459	0.6728103160858154
50s5-26bio6	-3.7476007629394488	0.6708067655563354
50s5-26bio6	-3.6240007629394526	0.6663861870765686
50s5-26bio6	-3.5004007629394565	0.6619361639022827
50s5-26bio6	-3.376800762939453	0.6574572920799255
50s5-26bio6	-3.253200762939457	0.6529501676559448
50s5-26bio6	-3.1296007629394538	0.6484155058860779
50s5-26bio6	-3.0060007629394505	0.6438538432121277
50s5-26bio6	-2.8824007629394544	0.6392659544944763
50s5-26bio6	-2.758800762939451	0.6346524953842163
50s5-26bio6	-2.635200762939455	0.6300142407417297
50s5-26bio6	-2.5116007629394517	0.6253517866134644
50s5-26bio6	-2.3880007629394484	0.620665967464447
50s5-26bio6	-2.2644007629394522	0.6159575581550598
50s5-26bio6	-2.140800762939456	0.61122727394104
50s5-26bio6	-2.017200762939453	0.6064760088920593
50s5-26bio6	-1.8936007629394496	0.601704478263855
50s5-26bio6	-1.7700007629394534	0.5969135761260986
50s5-26bio6	-1.6464007629394501	0.5921040773391724
50s5-26bio6	-1.522800762939454	0.5872768759727478
50s5-26bio6	-1.3992007629394578	0.5824328064918518
50s5-26bio6	-1.2756007629394475	0.5775728225708008
50s5-26bio6	-1.1520007629394513	0.5726977586746216
50s5-26bio6	-1.0284007629394551	0.5678085684776306
50s5-26bio6	-0.9048007629394519	0.5629060864448547
50s5-26bio6	-0.7812007629394557	0.5579912662506104
50s5-26bio6	-0.6576007629394525	0.5530651211738586
50s5-26bio6	-0.5340007629394492	0.5481284856796265
50s5-26bio6	-0.41040076293945305	0.543182373046875
50s5-26bio6	-0.2868007629394569	0.5382277369499207
50s5-26bio6	-0.16320076293945363	0.5332655906677246
50s5-26bio6	-0.03960076293945036	0.5282967686653137
50s5-26bio6	0.0839992370605458	0.523322343826294
50s5-26bio6	0.20759923706054906	0.5183433294296265
50s5-26bio6	0.3311992370605452	0.5133606791496277
50s5-26bio6	0.4547992370605414	0.5074880123138428
50s5-26bio6	0.5783992370605517	0.49716150760650635
50s5-26bio6	0.7019992370605479	0.48531103134155273
50s5-26bio6	0.8255992370605441	0.4734770357608795
50s5-26bio6	0.9491992370605473	0.4616727828979492
50s5-26bio6	1.0727992370605435	0.44991135597229004
50s5-26bio6	1.1963992370605467	0.43714526295661926
50s5-26bio6	1.31999923706055	0.42271164059638977
50s5-26bio6	1.4435992370605462	0.4084087610244751
50s5-26bio6	1.5671992370605423	0.3942593038082123
50s5-26bio6	1.6907992370605456	0.38028496503829956
50s5-26bio6	1.8143992370605488	0.3665062487125397
50s5-26bio6	1.937999237060545	0.35294243693351746
50s5-26bio6	2.0615992370605483	0.3396115005016327
50s5-26bio6	2.1851992370605444	0.32652997970581055
50s5-26bio6	2.3087992370605406	0.3137129843235016
50s5-26bio6	2.432399237060551	0.3011740744113922
50s5-26bio6	2.555999237060547	0.2889253795146942
50s5-26bio6	2.6795992370605504	0.27697739005088806
50s5-26bio6	2.8031992370605465	0.26533910632133484
50s5-26bio6	2.9267992370605427	0.25401803851127625
50s5-26bio6	3.050399237060553	0.24302023649215698
50s5-26bio6	3.173999237060549	0.23235026001930237
50s5-26bio6	3.2975992370605454	0.22201137244701385
50s5-26bio6	3.4211992370605486	0.21200548112392426
50s5-26bio6	3.544799237060545	0.2023332715034485
50s5-26bio6	3.668399237060548	0.19299423694610596
50s5-26bio6	3.7919992370605513	0.1839868575334549
50s5-26bio6	3.9155992370605475	0.17530852556228638
50s5-26bio6	4.039199237060544	0.16695579886436462
50s5-26bio6	4.162799237060547	0.15892434120178223
50s5-26bio6	4.28639923706055	0.15120911598205566
50s5-26bio6	4.409999237060546	0.1438044011592865
50s5-26bio6	4.53359923706055	0.13670389354228973
50s5-26bio6	4.657199237060546	0.12990078330039978
50s5-26bio6	4.780799237060542	0.12338785082101822
50s5-26bio6	4.904399237060552	0.11715749651193619
50s5-26bio6	5.027999237060548	0.11120182275772095
50s5-26bio6	5.151599237060545	0.10551272332668304
50s5-26bio6	5.275199237060548	0.1000819057226181
50s5-26bio6	5.398799237060544	0.0949009582400322
50s5-26bio6	5.522399237060547	0.08996140211820602
50s5-26bio6	5.6459992370605505	0.0852547287940979
50s5-26bio6	5.769599237060547	0.08077245205640793
50s5-26bio6	5.893199237060543	0.0765061154961586
50s5-26bio6	6.016799237060546	0.07244736701250076
50s5-26bio6	6.140399237060549	0.06858795136213303
50s5-26bio6	6.2639992370605455	0.06491973996162415
50s5-26bio6	6.387599237060549	0.06143477186560631
50s5-26bio6	6.511199237060545	0.05812525376677513
50s5-26bio6	6.634799237060541	0.05498358607292175
50s5-26bio6	6.7583992370605515	0.05200234055519104
50s5-26bio6	6.881999237060548	0.04917432740330696
50s5-26bio6	7.005599237060544	0.0464925654232502
50s5-26bio6	7.129199237060547	0.04395029693841934
50s5-26bio6	7.252799237060543	0.04154098778963089
50s5-26bio6	7.3763992370605465	0.03925832733511925
50s5-26bio6	7.49999923706055	0.03709624707698822
50s5-26bio6	7.623599237060546	0.035048894584178925
50s5-26bio6	7.747199237060542	0.03311064839363098
50s5-26bio6	7.870799237060545	0.031276118010282516
50s5-26bio6	7.994399237060549	0.029540125280618668
50s5-26bio6	8.117999237060552	0.02789771370589733
50s5-26bio6	8.241599237060548	0.026344140991568565
50s5-26bio6	8.365199237060544	0.024874869734048843
50s5-26bio6	8.488799237060547	0.023485567420721054
50s5-26bio6	8.612399237060544	0.022172095254063606
50s5-26bio6	8.735999237060547	0.02093050628900528
50s5-26bio6	8.85959923706055	0.019757039844989777
50s5-26bio6	8.983199237060546	0.01864810846745968
50s5-26bio6	9.106799237060542	0.017600303515791893
50s5-26bio6	9.230399237060546	0.01661037653684616
50s5-26bio6	9.353999237060549	0.015675239264965057
50s5-26bio6	9.477599237060545	0.014791957102715969
50s5-26bio6	9.601199237060548	0.013957740738987923
50s5-26bio6	9.724799237060544	0.013169942423701286
50s5-26bio6	9.84839923706054	0.012426048517227173
50s5-26bio6	9.971999237060551	0.011723673902451992
50s5-26bio6	10.095599237060547	0.011060555465519428
50s5-26bio6	10.219199237060543	0.010434549301862717
50s5-26bio6	10.342799237060547	0.009843620471656322
50s5-26bio6	10.466399237060543	0.00928584299981594
50s5-26bio6	10.589999237060546	0.0087593924254179
50s5-26bio6	10.71359923706055	0.00826253928244114
50s5-26bio6	10.837199237060545	0.0077936467714607716
50s5-26bio6	10.960799237060542	0.007351166568696499
50s5-26bio6	11.084399237060545	0.006933632306754589
50s5-26bio6	11.207999237060548	0.00653965724632144
50s5-26bio6	11.331599237060544	0.006167929153889418
50s5-26bio6	11.455199237060548	0.005817207042127848
50s5-26bio6	11.578799237060544	0.005486317910254002
50s5-26bio6	11.70239923706054	0.005174151621758938
50s5-26bio6	11.82599923706055	0.004879660438746214
50s5-26bio6	11.949599237060546	0.004601852968335152
50s5-26bio6	12.073199237060543	0.004339792765676975
50s5-26bio6	12.196799237060546	0.004092594608664513
50s5-26bio6	12.320399237060542	0.003859422169625759
50s5-26bio6	12.443999237060545	0.003639486152678728
50s5-26bio6	12.567599237060548	0.0034320405684411526
50s5-26bio6	12.691199237060545	0.0032363804057240486
50s5-26bio6	12.81479923706054	0.0030518409330397844
50s5-26bio6	12.938399237060544	0.0028777935076504946
50s5-26bio6	13.061999237060547	0.002713644877076149
50s5-26bio6	13.185599237060543	0.0025588353164494038
50s5-26bio6	13.309199237060547	0.002412836067378521
50s5-26bio6	13.432799237060543	0.0022751479409635067
50s5-26bio6	13.556399237060539	0.0021453003864735365
50s5-26bio6	13.67999923706055	0.002022848231717944
50s5-26bio6	13.803599237060546	0.0019073722651228309
50s5-26bio6	13.927199237060549	0.0017984764417633414
50s5-26bio6	14.050799237060545	0.0016957871848717332
50s5-26bio6	14.174399237060541	0.0015989517560228705
50s5-26bio6	14.297999237060552	0.0015076377894729376
50s5-26bio6	14.421599237060548	0.0014215310802683234
50s5-26bio6	14.545199237060544	0.001340335700660944
50s5-26bio6	14.668799237060547	0.0012637721374630928
50s5-26bio6	14.792399237060543	0.0011915769428014755
50s5-26bio6	14.915999237060547	0.001123501337133348
50s5-26bio6	15.03959923706055	0.0010593108600005507
50s5-26bio6	15.163199237060546	9.987842058762908E-4
50s5-26bio6	15.286799237060542	9.417125838808715E-4
50s5-26bio6	15.410399237060545	8.878992521204054E-4
50s5-26bio6	15.533999237060549	8.371584117412567E-4
50s5-26bio6	15.657599237060545	7.893149740993977E-4
50s5-26bio6	15.781199237060548	7.442038040608168E-4
50s5-26bio6	15.904799237060544	7.016689633019269E-4
50s5-26bio6	16.02839923706054	6.615639431402087E-4
50s5-26bio6	16.15199923706055	6.237494526430964E-4
50s5-26bio6	16.275599237060547	5.880951066501439E-4
50s5-26bio6	16.399199237060543	5.544776795431972E-4
50s5-26bio6	16.522799237060546	5.22780988831073E-4
50s5-26bio6	16.646399237060542	4.928953130729496E-4
50s5-26bio6	16.769999237060546	4.6471727546304464E-4
50s5-26bio6	16.89359923706055	4.3814946548081934E-4
50s5-26bio6	17.017199237060545	4.130998859182E-4
50s5-26bio6	17.14079923706054	3.894818655680865E-4
50s5-26bio6	17.264399237060545	3.6721365177072585E-4
50s5-26bio6	17.387999237060548	3.462181775830686E-4
50s5-26bio6	17.511599237060544	3.264227125328034E-4
50s5-26bio6	17.635199237060547	3.077587462030351E-4
50s5-26bio6	17.758799237060543	2.9016160988248885E-4
50s5-26bio6	17.88239923706054	2.8452224796637893E-4
50s5-26bio6	18.00599923706055	2.8452224796637893E-4
50s5-26bio6	18.129599237060546	2.8452224796637893E-4
50s5-26bio6	18.253199237060542	2.8452224796637893E-4
50s5-26bio6	18.376799237060546	2.8452224796637893E-4
50s5-26bio6	18.50039923706054	2.8452224796637893E-4
50s5-26bio6	18.623999237060545	2.8452224796637893E-4
50s5-26bio6	18.747599237060548	2.8452224796637893E-4
50s5-26bio6	18.871199237060544	2.8452224796637893E-4
50s5-26bio6	18.99479923706054	2.8452224796637893E-4
50s5-26bio6	19.118399237060544	2.8452224796637893E-4
50s5-26bio6	19.241999237060547	2.8452224796637893E-4
50s5-26bio6	19.36559923706055	2.8452224796637893E-4
50s5-26bio6	19.489199237060546	2.8452224796637893E-4
50s5-26bio6	19.612799237060543	2.8452224796637893E-4
50s5-26bio6	19.736399237060546	2.8452224796637893E-4
50s5-26bio6	19.85999923706055	2.8452224796637893E-4
50s5-26bio6	19.983599237060545	2.8452224796637893E-4
50s5-26bio6	20.10719923706055	2.8452224796637893E-4
50s5-26bio6	20.230799237060545	2.8452224796637893E-4
50s5-26bio6	20.35439923706054	2.8452224796637893E-4
50s5-26bio6	20.47799923706055	2.8452224796637893E-4
50s5-26bio6	20.601599237060547	2.8452224796637893E-4
50s5-26bio6	20.725199237060544	2.8452224796637893E-4
50s5-26bio6	20.848799237060547	2.8452224796637893E-4
50s5-26bio6	20.972399237060543	2.8452224796637893E-4
50s5-26bio6	21.095999237060546	2.8452224796637893E-4
50s5-26bio6	21.21959923706055	2.8452224796637893E-4
50s5-26bio6	21.343199237060546	2.8452224796637893E-4
50s5-26bio6	21.466799237060542	2.8452224796637893E-4
50s5-26bio6	21.590399237060545	2.8452224796637893E-4
50s5-26bio6	21.71399923706055	2.8452224796637893E-4
50s5-26bio6	21.837599237060545	2.8452224796637893E-4
50s5-26bio6	21.961199237060548	2.8452224796637893E-4
50s5-26bio6	22.084799237060544	2.8452224796637893E-4
50s5-26bio6	22.20839923706054	2.8452224796637893E-4
50s5-26bio6	22.33199923706055	2.8452224796637893E-4
50s5-26bio6	22.455599237060547	2.8452224796637893E-4
50s5-26bio6	22.579199237060543	2.8452224796637893E-4
50s5-26bio6	22.702799237060546	2.8452224796637893E-4
50s5-26bio6	22.826399237060542	2.8452224796637893E-4
50s5-26bio6	22.949999237060545	2.8452224796637893E-4
