# Supplementary material for: Paleodistribution of Cercidiphyllaceae and Future Habitat Prediction for Cercidiphyllum japonicum Under Climate Change
Source: Ecol Evol. 2026 Jan 19;16(1):e72940. doi: 10.1002/ece3.72940 (PMC12815699; doi:10.1002/ece3.72940)
Supplement: Supplementary file 1 — Data S1: ece372940‐sup‐0001‐supinfo.zip. [file ECE3-16-e72940-s001.zip › 50s-26/plots/连香树_1_50s5-26bio9.dat]

variable	x	y
50s5-26bio9	-29.059999084472658	0.9598459601402283
50s5-26bio9	-28.945759088134768	0.9598459601402283
50s5-26bio9	-28.831519091796878	0.9598459601402283
50s5-26bio9	-28.717279095458984	0.9598459601402283
50s5-26bio9	-28.603039099121094	0.9598459601402283
50s5-26bio9	-28.488799102783204	0.9598459601402283
50s5-26bio9	-28.374559106445314	0.9598459601402283
50s5-26bio9	-28.260319110107424	0.9598459601402283
50s5-26bio9	-28.14607911376953	0.9598459601402283
50s5-26bio9	-28.03183911743164	0.9598459601402283
50s5-26bio9	-27.91759912109375	0.9598459601402283
50s5-26bio9	-27.80335912475586	0.9598459601402283
50s5-26bio9	-27.68911912841797	0.9598459601402283
50s5-26bio9	-27.574879132080078	0.9598459601402283
50s5-26bio9	-27.460639135742188	0.9598459601402283
50s5-26bio9	-27.346399139404298	0.9598459601402283
50s5-26bio9	-27.232159143066408	0.9598459601402283
50s5-26bio9	-27.117919146728518	0.9598459601402283
50s5-26bio9	-27.003679150390624	0.9598459601402283
50s5-26bio9	-26.889439154052734	0.9598459601402283
50s5-26bio9	-26.775199157714844	0.9598459601402283
50s5-26bio9	-26.660959161376955	0.9598459601402283
50s5-26bio9	-26.546719165039065	0.9598459601402283
50s5-26bio9	-26.43247916870117	0.9598459601402283
50s5-26bio9	-26.31823917236328	0.9598459601402283
50s5-26bio9	-26.20399917602539	0.9598459601402283
50s5-26bio9	-26.0897591796875	0.9598459601402283
50s5-26bio9	-25.97551918334961	0.9598459601402283
50s5-26bio9	-25.86127918701172	0.9598459601402283
50s5-26bio9	-25.747039190673828	0.9598459601402283
50s5-26bio9	-25.632799194335938	0.9598459601402283
50s5-26bio9	-25.518559197998048	0.9598459601402283
50s5-26bio9	-25.404319201660158	0.9598459601402283
50s5-26bio9	-25.290079205322268	0.9598459601402283
50s5-26bio9	-25.175839208984375	0.9598459601402283
50s5-26bio9	-25.061599212646485	0.9598459601402283
50s5-26bio9	-24.947359216308595	0.9598459601402283
50s5-26bio9	-24.833119219970705	0.9598459601402283
50s5-26bio9	-24.718879223632815	0.9598459601402283
50s5-26bio9	-24.604639227294925	0.9598459601402283
50s5-26bio9	-24.49039923095703	0.9598459601402283
50s5-26bio9	-24.37615923461914	0.9598459601402283
50s5-26bio9	-24.26191923828125	0.9598377346992493
50s5-26bio9	-24.14767924194336	0.9598115682601929
50s5-26bio9	-24.03343924560547	0.9597832560539246
50s5-26bio9	-23.919199249267578	0.9597528576850891
50s5-26bio9	-23.804959252929688	0.959720253944397
50s5-26bio9	-23.690719256591798	0.9596855044364929
50s5-26bio9	-23.576479260253908	0.959648609161377
50s5-26bio9	-23.462239263916018	0.9596095681190491
50s5-26bio9	-23.347999267578125	0.9595683217048645
50s5-26bio9	-23.233759271240235	0.959524929523468
50s5-26bio9	-23.119519274902345	0.9594793319702148
50s5-26bio9	-23.005279278564455	0.959431529045105
50s5-26bio9	-22.891039282226565	0.9593815803527832
50s5-26bio9	-22.77679928588867	0.95932936668396
50s5-26bio9	-22.66255928955078	0.9592750072479248
50s5-26bio9	-22.54831929321289	0.9592183828353882
50s5-26bio9	-22.434079296875	0.9591594934463501
50s5-26bio9	-22.31983930053711	0.9590984582901001
50s5-26bio9	-22.205599304199218	0.9590350985527039
50s5-26bio9	-22.091359307861328	0.9589695334434509
50s5-26bio9	-21.97711931152344	0.9589016437530518
50s5-26bio9	-21.86287931518555	0.9588315486907959
50s5-26bio9	-21.74863931884766	0.9587591290473938
50s5-26bio9	-21.634399322509765	0.9586843848228455
50s5-26bio9	-21.520159326171875	0.9586073160171509
50s5-26bio9	-21.405919329833985	0.9585279822349548
50s5-26bio9	-21.291679333496095	0.9584462642669678
50s5-26bio9	-21.177439337158205	0.9583622217178345
50s5-26bio9	-21.063199340820315	0.9582758545875549
50s5-26bio9	-20.948959344482425	0.9581870436668396
50s5-26bio9	-20.83471934814453	0.958095908164978
50s5-26bio9	-20.72047935180664	0.9580023288726807
50s5-26bio9	-20.60623935546875	0.9579063057899475
50s5-26bio9	-20.49199935913086	0.9578078985214233
50s5-26bio9	-20.377759362792972	0.9577070474624634
50s5-26bio9	-20.26351936645508	0.9576036930084229
50s5-26bio9	-20.14927937011719	0.9574978947639465
50s5-26bio9	-20.0350393737793	0.9573895931243896
50s5-26bio9	-19.92079937744141	0.9572787880897522
50s5-26bio9	-19.80655938110352	0.9571654200553894
50s5-26bio9	-19.692319384765625	0.957049548625946
50s5-26bio9	-19.578079388427735	0.9569310545921326
50s5-26bio9	-19.463839392089845	0.9568099975585938
50s5-26bio9	-19.349599395751955	0.9566863775253296
50s5-26bio9	-19.235359399414065	0.9565600752830505
50s5-26bio9	-19.12111940307617	0.9564311504364014
50s5-26bio9	-19.006879406738282	0.9562996029853821
50s5-26bio9	-18.892639410400392	0.9561653137207031
50s5-26bio9	-18.778399414062502	0.9560283422470093
50s5-26bio9	-18.664159417724612	0.9558886289596558
50s5-26bio9	-18.54991942138672	0.9557462334632874
50s5-26bio9	-18.43567942504883	0.9556009769439697
50s5-26bio9	-18.32143942871094	0.9554529786109924
50s5-26bio9	-18.20719943237305	0.9553021192550659
50s5-26bio9	-18.09295943603516	0.955148458480835
50s5-26bio9	-17.978719439697265	0.9549919366836548
50s5-26bio9	-17.864479443359375	0.9548324942588806
50s5-26bio9	-17.750239447021485	0.9546701312065125
50s5-26bio9	-17.635999450683595	0.9545048475265503
50s5-26bio9	-17.521759454345705	0.9543365836143494
50s5-26bio9	-17.407519458007812	0.9541653394699097
50s5-26bio9	-17.293279461669922	0.9539909958839417
50s5-26bio9	-17.179039465332032	0.9538136720657349
50s5-26bio9	-17.064799468994142	0.9536332488059998
50s5-26bio9	-16.950559472656252	0.9534497261047363
50s5-26bio9	-16.83631947631836	0.9532630443572998
50s5-26bio9	-16.72207947998047	0.9530732035636902
50s5-26bio9	-16.60783948364258	0.9528801441192627
50s5-26bio9	-16.49359948730469	0.9526838660240173
50s5-26bio9	-16.3793594909668	0.9524843096733093
50s5-26bio9	-16.265119494628905	0.9522814750671387
50s5-26bio9	-16.15087949829102	0.9520753026008606
50s5-26bio9	-16.036639501953125	0.9518657326698303
50s5-26bio9	-15.922399505615235	0.9516527652740479
50s5-26bio9	-15.808159509277344	0.9514364004135132
50s5-26bio9	-15.693919512939454	0.9512165784835815
50s5-26bio9	-15.579679516601564	0.9509931802749634
50s5-26bio9	-15.465439520263672	0.9507662653923035
50s5-26bio9	-15.351199523925782	0.9505358338356018
50s5-26bio9	-15.23695952758789	0.9503017067909241
50s5-26bio9	-15.12271953125	0.950063943862915
50s5-26bio9	-15.00847953491211	0.9498224854469299
50s5-26bio9	-14.89423953857422	0.949577271938324
50s5-26bio9	-14.779999542236329	0.9493283033370972
50s5-26bio9	-14.665759545898437	0.9490755200386047
50s5-26bio9	-14.551519549560547	0.9488188028335571
50s5-26bio9	-14.437279553222657	0.9485582709312439
50s5-26bio9	-14.323039556884767	0.9482937455177307
50s5-26bio9	-14.208799560546876	0.9480252265930176
50s5-26bio9	-14.094559564208984	0.9477526545524597
50s5-26bio9	-13.980319567871094	0.9474760293960571
50s5-26bio9	-13.866079571533204	0.9471952319145203
50s5-26bio9	-13.751839575195314	0.9469102621078491
50s5-26bio9	-13.637599578857424	0.9466210603713989
50s5-26bio9	-13.52335958251953	0.9463276267051697
50s5-26bio9	-13.40911958618164	0.946029782295227
50s5-26bio9	-13.29487958984375	0.9457276463508606
50s5-26bio9	-13.18063959350586	0.945421040058136
50s5-26bio9	-13.06639959716797	0.9451099038124084
50s5-26bio9	-12.952159600830079	0.9447942972183228
50s5-26bio9	-12.837919604492189	0.9444740414619446
50s5-26bio9	-12.723679608154299	0.9441491961479187
50s5-26bio9	-12.609439611816406	0.9435263276100159
50s5-26bio9	-12.495199615478516	0.9428343772888184
50s5-26bio9	-12.380959619140626	0.9421314597129822
50s5-26bio9	-12.266719622802736	0.941417396068573
50s5-26bio9	-12.152479626464846	0.9406919479370117
50s5-26bio9	-12.038239630126952	0.9399550557136536
50s5-26bio9	-11.923999633789062	0.9392064809799194
50s5-26bio9	-11.809759637451172	0.9384459257125854
50s5-26bio9	-11.695519641113282	0.9376733303070068
50s5-26bio9	-11.581279644775393	0.9368884563446045
50s5-26bio9	-11.467039648437499	0.9360910058021545
50s5-26bio9	-11.352799652099609	0.9352809190750122
50s5-26bio9	-11.23855965576172	0.9344578981399536
50s5-26bio9	-11.12431965942383	0.9336217045783997
50s5-26bio9	-11.01007966308594	0.9327722191810608
50s5-26bio9	-10.895839666748046	0.9319091439247131
50s5-26bio9	-10.78159967041016	0.9310322403907776
50s5-26bio9	-10.667359674072266	0.9301413297653198
50s5-26bio9	-10.553119677734376	0.9292361736297607
50s5-26bio9	-10.438879681396486	0.928316593170166
50s5-26bio9	-10.324639685058592	0.927382230758667
50s5-26bio9	-10.210399688720706	0.9264329075813293
50s5-26bio9	-10.096159692382813	0.925468385219574
50s5-26bio9	-9.981919696044923	0.9244884252548218
50s5-26bio9	-9.867679699707033	0.9234927296638489
50s5-26bio9	-9.75343970336914	0.922481119632721
50s5-26bio9	-9.639199707031253	0.9214532375335693
50s5-26bio9	-9.52495971069336	0.9204089045524597
50s5-26bio9	-9.41071971435547	0.9193478226661682
50s5-26bio9	-9.29647971801758	0.9182697534561157
50s5-26bio9	-9.182239721679686	0.9171743392944336
50s5-26bio9	-9.0679997253418	0.9160614013671875
50s5-26bio9	-8.953759729003906	0.9149305820465088
50s5-26bio9	-8.83951973266602	0.9137816429138184
50s5-26bio9	-8.725279736328126	0.9126142859458923
50s5-26bio9	-8.611039739990233	0.9114282131195068
50s5-26bio9	-8.496799743652346	0.910223126411438
50s5-26bio9	-8.382559747314453	0.9089987277984619
50s5-26bio9	-8.268319750976566	0.9077547192573547
50s5-26bio9	-8.154079754638673	0.9064908027648926
50s5-26bio9	-8.03983975830078	0.9052066206932068
50s5-26bio9	-7.925599761962893	0.9039019346237183
50s5-26bio9	-7.811359765624999	0.9025763869285583
50s5-26bio9	-7.697119769287113	0.9012296795845032
50s5-26bio9	-7.582879772949219	0.8998613953590393
50s5-26bio9	-7.468639776611326	0.8984713554382324
50s5-26bio9	-7.3543997802734395	0.8970590829849243
50s5-26bio9	-7.240159783935546	0.8956243395805359
50s5-26bio9	-7.125919787597656	0.8941667675971985
50s5-26bio9	-7.011679791259766	0.8926859498023987
50s5-26bio9	-6.897439794921873	0.8911816477775574
50s5-26bio9	-6.783199798583986	0.8896535038948059
50s5-26bio9	-6.668959802246093	0.8881010413169861
50s5-26bio9	-6.554719805908203	0.8865240812301636
50s5-26bio9	-6.440479809570313	0.8849220871925354
50s5-26bio9	-6.326239813232419	0.8832948207855225
50s5-26bio9	-6.211999816894533	0.8816419243812561
50s5-26bio9	-6.0977598205566395	0.8799629211425781
50s5-26bio9	-5.9835198242187495	0.8782575726509094
50s5-26bio9	-5.86927982788086	0.8765254020690918
50s5-26bio9	-5.75503983154297	0.8747661113739014
50s5-26bio9	-5.64079983520508	0.8729792833328247
50s5-26bio9	-5.526559838867186	0.8711645007133484
50s5-26bio9	-5.412319842529296	0.8693214654922485
50s5-26bio9	-5.298079846191406	0.8674497008323669
50s5-26bio9	-5.183839849853516	0.8655489087104797
50s5-26bio9	-5.069599853515626	0.8636186718940735
50s5-26bio9	-4.955359857177733	0.8616586327552795
50s5-26bio9	-4.841119860839843	0.8596683144569397
50s5-26bio9	-4.726879864501953	0.8576473593711853
50s5-26bio9	-4.612639868164063	0.8555954098701477
50s5-26bio9	-4.498399871826173	0.8535121083259583
50s5-26bio9	-4.38415987548828	0.8513969779014587
50s5-26bio9	-4.26991987915039	0.8492496609687805
50s5-26bio9	-4.1556798828125	0.8470697402954102
50s5-26bio9	-4.04143988647461	0.844856858253479
50s5-26bio9	-3.9271998901367198	0.8426106572151184
50s5-26bio9	-3.81295989379883	0.8403306603431702
50s5-26bio9	-3.6987198974609363	0.8380165100097656
50s5-26bio9	-3.5844799011230464	0.8356678485870361
50s5-26bio9	-3.4702399047851564	0.8332842588424683
50s5-26bio9	-3.3559999084472665	0.8308653831481934
50s5-26bio9	-3.2417599121093765	0.828410804271698
50s5-26bio9	-3.127519915771483	0.8259201645851135
50s5-26bio9	-3.013279919433593	0.8233930468559265
50s5-26bio9	-2.899039923095703	0.8208291530609131
50s5-26bio9	-2.784799926757813	0.8182280659675598
50s5-26bio9	-2.6705599304199232	0.815589427947998
50s5-26bio9	-2.5563199340820297	0.8129128813743591
50s5-26bio9	-2.44207993774414	0.8101980686187744
50s5-26bio9	-2.32783994140625	0.80744469165802
50s5-26bio9	-2.21359994506836	0.8046522736549377
50s5-26bio9	-2.09935994873047	0.8018206357955933
50s5-26bio9	-1.9851199523925764	0.7989493012428284
50s5-26bio9	-1.8708799560546865	0.7960380911827087
50s5-26bio9	-1.7566399597167965	0.7930865287780762
50s5-26bio9	-1.6423999633789066	0.7900944948196411
50s5-26bio9	-1.5281599670410166	0.7870615124702454
50s5-26bio9	-1.4139199707031231	0.7839874029159546
50s5-26bio9	-1.2996799743652367	0.7808718681335449
50s5-26bio9	-1.1854399780273432	0.7777146697044373
50s5-26bio9	-1.0711999816894533	0.7745154500007629
50s5-26bio9	-0.9569599853515633	0.7712740302085876
50s5-26bio9	-0.8427199890136698	0.7679901719093323
50s5-26bio9	-0.7284799926757834	0.7646636962890625
50s5-26bio9	-0.61423999633789	0.7612943053245544
50s5-26bio9	-0.5	0.7578818798065186
50s5-26bio9	-0.38576000366211005	0.7544262409210205
50s5-26bio9	-0.27152000732421655	0.750927209854126
50s5-26bio9	-0.15728001098633015	0.7473846077919006
50s5-26bio9	-0.04304001464843665	0.7437983155250549
50s5-26bio9	0.0711999816894533	0.7401682138442993
50s5-26bio9	0.18543997802734324	0.7364943027496338
50s5-26bio9	0.29967997436523675	0.7327763438224792
50s5-26bio9	0.41391997070312314	0.7290143966674805
50s5-26bio9	0.5281599670410166	0.7252084016799927
50s5-26bio9	0.6423999633789066	0.7213583588600159
50s5-26bio9	0.7566399597167965	0.7174642086029053
50s5-26bio9	0.87087995605469	0.7135259509086609
50s5-26bio9	0.9851199523925764	0.709543764591217
50s5-26bio9	1.09935994873047	0.705517590045929
50s5-26bio9	1.2135999450683563	0.701447606086731
50s5-26bio9	1.3278399414062498	0.6973338723182678
50s5-26bio9	1.4420799377441433	0.6931765675544739
50s5-26bio9	1.5563199340820297	0.6889758706092834
50s5-26bio9	1.6705599304199232	0.6847319006919861
50s5-26bio9	1.7847999267578096	0.6804449558258057
50s5-26bio9	1.8990399230957031	0.6761152148246765
50s5-26bio9	2.0132799194335966	0.6717429757118225
50s5-26bio9	2.127519915771483	0.6673285961151123
50s5-26bio9	2.2417599121093765	0.662872314453125
50s5-26bio9	2.355999908447263	0.6583744883537292
50s5-26bio9	2.4702399047851564	0.6538355946540833
50s5-26bio9	2.58447990112305	0.6492560505867004
50s5-26bio9	2.6987198974609363	0.6446361541748047
50s5-26bio9	2.81295989379883	0.6399765014648438
50s5-26bio9	2.927199890136716	0.6352776288986206
50s5-26bio9	3.041439886474606	0.6305399537086487
50s5-26bio9	3.1556798828124997	0.6257641315460205
50s5-26bio9	3.269919879150393	0.6209507584571838
50s5-26bio9	3.3841598754882796	0.6161004304885864
50s5-26bio9	3.498399871826173	0.6107332110404968
50s5-26bio9	3.6126398681640595	0.604069173336029
50s5-26bio9	3.726879864501953	0.5973529815673828
50s5-26bio9	3.8411198608398465	0.5905868411064148
50s5-26bio9	3.955359857177733	0.5837727785110474
50s5-26bio9	4.069599853515626	0.5769131779670715
50s5-26bio9	4.183839849853513	0.5700103044509888
50s5-26bio9	4.298079846191406	0.5630665421485901
50s5-26bio9	4.4123198425293	0.5560725331306458
50s5-26bio9	4.526559838867186	0.5490413308143616
50s5-26bio9	4.64079983520508	0.5419768691062927
50s5-26bio9	4.755039831542966	0.5348818302154541
50s5-26bio9	4.86927982788086	0.5277589559555054
50s5-26bio9	4.983519824218753	0.5206109881401062
50s5-26bio9	5.0977598205566395	0.5134408473968506
50s5-26bio9	5.211999816894533	0.5062513947486877
50s5-26bio9	5.326239813232419	0.4990456700325012
50s5-26bio9	5.440479809570313	0.4918265640735626
50s5-26bio9	5.554719805908206	0.4845971167087555
50s5-26bio9	5.668959802246093	0.47736042737960815
50s5-26bio9	5.783199798583986	0.4701194763183594
50s5-26bio9	5.897439794921873	0.46287745237350464
50s5-26bio9	6.011679791259766	0.4556373953819275
50s5-26bio9	6.12591978759766	0.44840243458747864
50s5-26bio9	6.240159783935546	0.4411756992340088
50s5-26bio9	6.3543997802734395	0.43396031856536865
50s5-26bio9	6.468639776611326	0.4267593324184418
50s5-26bio9	6.582879772949219	0.41957587003707886
50s5-26bio9	6.697119769287113	0.41241300106048584
50s5-26bio9	6.811359765624999	0.40527379512786865
50s5-26bio9	6.925599761962886	0.39816123247146606
50s5-26bio9	7.039839758300779	0.39107832312583923
50s5-26bio9	7.154079754638673	0.38402798771858215
50s5-26bio9	7.268319750976566	0.3770131468772888
50s5-26bio9	7.382559747314453	0.37003663182258606
50s5-26bio9	7.496799743652339	0.3631012737751007
50s5-26bio9	7.6110397399902325	0.35620978474617004
50s5-26bio9	7.725279736328126	0.3493648171424866
50s5-26bio9	7.8395197326660195	0.3425690531730652
50s5-26bio9	7.953759729003906	0.3358249366283417
50s5-26bio9	8.067999725341792	0.3291349709033966
50s5-26bio9	8.182239721679686	0.3225015699863434
50s5-26bio9	8.29647971801758	0.3159269690513611
50s5-26bio9	8.410719714355473	0.30941349267959595
50s5-26bio9	8.52495971069336	0.3029631972312927
50s5-26bio9	8.639199707031246	0.29657816886901855
50s5-26bio9	8.75343970336914	0.2902602553367615
50s5-26bio9	8.867679699707033	0.28401148319244385
50s5-26bio9	8.981919696044926	0.2778335213661194
50s5-26bio9	9.096159692382813	0.2717280089855194
50s5-26bio9	9.210399688720699	0.26569664478302
50s5-26bio9	9.324639685058592	0.25974079966545105
50s5-26bio9	9.438879681396486	0.25386184453964233
50s5-26bio9	9.55311967773438	0.2480611652135849
50s5-26bio9	9.667359674072266	0.2423398792743683
50s5-26bio9	9.781599670410152	0.23669901490211487
50s5-26bio9	9.895839666748046	0.231139674782753
50s5-26bio9	10.01007966308594	0.2256626933813095
50s5-26bio9	10.124319659423833	0.22026881575584412
50s5-26bio9	10.23855965576172	0.21495884656906128
50s5-26bio9	10.352799652099606	0.20973332226276398
50s5-26bio9	10.467039648437499	0.2045927345752716
50s5-26bio9	10.581279644775393	0.19953757524490356
50s5-26bio9	10.695519641113286	0.19456815719604492
50s5-26bio9	10.809759637451172	0.1896846741437912
50s5-26bio9	10.923999633789059	0.1848873794078827
50s5-26bio9	11.038239630126952	0.18017631769180298
50s5-26bio9	11.152479626464846	0.17555147409439087
50s5-26bio9	11.26671962280274	0.171012744307518
50s5-26bio9	11.380959619140619	0.16656005382537842
50s5-26bio9	11.495199615478512	0.16219313442707062
50s5-26bio9	11.609439611816406	0.15791167318820953
50s5-26bio9	11.723679608154299	0.1537153720855713
50s5-26bio9	11.837919604492193	0.14960378408432007
50s5-26bio9	11.952159600830072	0.1455763727426529
50s5-26bio9	12.066399597167965	0.14163266122341156
50s5-26bio9	12.180639593505859	0.13777203857898712
50s5-26bio9	12.294879589843752	0.13399380445480347
50s5-26bio9	12.409119586181646	0.13029731810092926
50s5-26bio9	12.523359582519525	0.12668180465698242
50s5-26bio9	12.637599578857419	0.12314645200967789
50s5-26bio9	12.751839575195312	0.11969046294689178
50s5-26bio9	12.866079571533206	0.11631294339895248
50s5-26bio9	12.9803195678711	0.11301296204328537
50s5-26bio9	13.094559564208978	0.10978962481021881
50s5-26bio9	13.208799560546872	0.10664192587137222
50s5-26bio9	13.323039556884765	0.10356884449720383
50s5-26bio9	13.437279553222659	0.10056939721107483
50s5-26bio9	13.551519549560552	0.09764251112937927
50s5-26bio9	13.665759545898432	0.0947871059179306
50s5-26bio9	13.779999542236325	0.09200207889080048
50s5-26bio9	13.894239538574219	0.08928634971380234
50s5-26bio9	14.008479534912112	0.08663879334926605
50s5-26bio9	14.122719531250006	0.0840582326054573
50s5-26bio9	14.236959527587885	0.08154357969760895
50s5-26bio9	14.351199523925779	0.07909364998340607
50s5-26bio9	14.465439520263672	0.07670726627111435
50s5-26bio9	14.579679516601566	0.07438329607248306
50s5-26bio9	14.693919512939459	0.0721205547451973
50s5-26bio9	14.808159509277345	0.06991785019636154
50s5-26bio9	14.922399505615232	0.06777405738830566
50s5-26bio9	15.036639501953125	0.06568796932697296
50s5-26bio9	15.150879498291019	0.06365841627120972
50s5-26bio9	15.265119494628912	0.0616842657327652
50s5-26bio9	15.379359490966799	0.05976433306932449
50s5-26bio9	15.493599487304685	0.05789745971560478
50s5-26bio9	15.607839483642579	0.05608252435922623
50s5-26bio9	15.722079479980472	0.0543183796107769
50s5-26bio9	15.836319476318366	0.05260387808084488
50s5-26bio9	15.950559472656252	0.05093793570995331
50s5-26bio9	16.06479946899414	0.04931941255927086
50s5-26bio9	16.179039465332032	0.047747254371643066
50s5-26bio9	16.293279461669925	0.0462203249335289
50s5-26bio9	16.40751945800782	0.04473758116364479
50s5-26bio9	16.521759454345705	0.043297991156578064
50s5-26bio9	16.63599945068359	0.04190046340227127
50s5-26bio9	16.750239447021485	0.040543992072343826
50s5-26bio9	16.86447944335938	0.03922758251428604
50s5-26bio9	16.978719439697265	0.03795019909739494
50s5-26bio9	17.09295943603516	0.03671087697148323
50s5-26bio9	17.207199432373045	0.035508666187524796
50s5-26bio9	17.32143942871094	0.034342579543590546
50s5-26bio9	17.435679425048832	0.03321172297000885
50s5-26bio9	17.54991942138672	0.032115135341882706
50s5-26bio9	17.664159417724612	0.031051939353346825
50s5-26bio9	17.7783994140625	0.030021265149116516
50s5-26bio9	17.892639410400392	0.029022209346294403
50s5-26bio9	18.006879406738285	0.02805393747985363
50s5-26bio9	18.12111940307617	0.027115633711218834
50s5-26bio9	18.235359399414065	0.026206448674201965
50s5-26bio9	18.34959939575195	0.025325598195195198
50s5-26bio9	18.463839392089845	0.0244723092764616
50s5-26bio9	18.57807938842774	0.0236457921564579
50s5-26bio9	18.692319384765625	0.022845305502414703
50s5-26bio9	18.80655938110352	0.022070132195949554
50s5-26bio9	18.920799377441405	0.021319527179002762
50s5-26bio9	19.0350393737793	0.02059280499815941
50s5-26bio9	19.149279370117192	0.019889289513230324
50s5-26bio9	19.26351936645508	0.019208289682865143
50s5-26bio9	19.377759362792972	0.01854916475713253
50s5-26bio9	19.49199935913086	0.017911287024617195
50s5-26bio9	19.60623935546875	0.017294013872742653
50s5-26bio9	19.720479351806645	0.01669674925506115
50s5-26bio9	19.83471934814453	0.016118910163640976
50s5-26bio9	19.948959344482425	0.015559900552034378
50s5-26bio9	20.06319934082031	0.015019169077277184
50s5-26bio9	20.177439337158205	0.014496173709630966
50s5-26bio9	20.2916793334961	0.013990365900099277
50s5-26bio9	20.405919329833985	0.01350123155862093
50s5-26bio9	20.52015932617188	0.013028273358941078
50s5-26bio9	20.634399322509765	0.012570981867611408
50s5-26bio9	20.74863931884766	0.01212888490408659
50s5-26bio9	20.862879315185552	0.011701522395014763
50s5-26bio9	20.97711931152344	0.011288425885140896
50s5-26bio9	21.09135930786133	0.010889159515500069
50s5-26bio9	21.205599304199218	0.010503299534320831
50s5-26bio9	21.31983930053711	0.010130414739251137
50s5-26bio9	21.434079296874998	0.009770105592906475
50s5-26bio9	21.54831929321289	0.009421981871128082
50s5-26bio9	21.662559289550785	0.009085648693144321
50s5-26bio9	21.77679928588867	0.00876073632389307
50s5-26bio9	21.891039282226565	0.008446888998150826
50s5-26bio9	22.00527927856445	0.008143744431436062
50s5-26bio9	22.119519274902345	0.00785096362233162
50s5-26bio9	22.23375927124024	0.007568220142275095
50s5-26bio9	22.347999267578125	0.007295181974768639
50s5-26bio9	22.462239263916018	0.007031544577330351
50s5-26bio9	22.576479260253905	0.006776995491236448
50s5-26bio9	22.690719256591798	0.0065312436781823635
50s5-26bio9	22.80495925292969	0.006294006947427988
50s5-26bio9	22.919199249267578	0.006064999382942915
50s5-26bio9	23.03343924560547	0.005843955557793379
50s5-26bio9	23.147679241943358	0.005630618426948786
50s5-26bio9	23.26191923828125	0.005424726288765669
50s5-26bio9	23.376159234619145	0.005357708316296339
50s5-26bio9	23.49039923095703	0.005357708316296339
50s5-26bio9	23.604639227294925	0.005357708316296339
50s5-26bio9	23.71887922363281	0.005357708316296339
50s5-26bio9	23.833119219970705	0.005357708316296339
50s5-26bio9	23.947359216308598	0.005357708316296339
50s5-26bio9	24.061599212646485	0.005357708316296339
50s5-26bio9	24.175839208984378	0.005357708316296339
50s5-26bio9	24.290079205322264	0.005357708316296339
50s5-26bio9	24.404319201660158	0.005357708316296339
50s5-26bio9	24.51855919799805	0.005357708316296339
50s5-26bio9	24.632799194335938	0.005357708316296339
50s5-26bio9	24.74703919067383	0.005357708316296339
50s5-26bio9	24.861279187011718	0.005357708316296339
50s5-26bio9	24.97551918334961	0.005357708316296339
50s5-26bio9	25.089759179687505	0.005357708316296339
50s5-26bio9	25.20399917602539	0.005357708316296339
50s5-26bio9	25.318239172363285	0.005357708316296339
50s5-26bio9	25.43247916870117	0.005357708316296339
50s5-26bio9	25.546719165039065	0.005357708316296339
50s5-26bio9	25.660959161376958	0.005357708316296339
50s5-26bio9	25.775199157714844	0.005357708316296339
50s5-26bio9	25.88943915405273	0.005357708316296339
50s5-26bio9	26.003679150390624	0.005357708316296339
50s5-26bio9	26.117919146728518	0.005357708316296339
50s5-26bio9	26.23215914306641	0.005357708316296339
50s5-26bio9	26.346399139404298	0.005357708316296339
50s5-26bio9	26.460639135742184	0.005357708316296339
50s5-26bio9	26.574879132080078	0.005357708316296339
50s5-26bio9	26.68911912841797	0.005357708316296339
50s5-26bio9	26.803359124755865	0.005357708316296339
50s5-26bio9	26.91759912109375	0.005357708316296339
50s5-26bio9	27.031839117431637	0.005357708316296339
50s5-26bio9	27.14607911376953	0.005357708316296339
50s5-26bio9	27.260319110107424	0.005357708316296339
50s5-26bio9	27.374559106445318	0.005357708316296339
50s5-26bio9	27.488799102783204	0.005357708316296339
50s5-26bio9	27.60303909912109	0.005357708316296339
50s5-26bio9	27.717279095458984	0.005357708316296339
50s5-26bio9	27.831519091796878	0.005357708316296339
50s5-26bio9	27.94575908813477	0.005357708316296339
50s5-26bio9	28.059999084472658	0.005357708316296339
