# Supplementary material for: Paleodistribution of Cercidiphyllaceae and Future Habitat Prediction for Cercidiphyllum japonicum Under Climate Change
Source: Ecol Evol. 2026 Jan 19;16(1):e72940. doi: 10.1002/ece3.72940 (PMC12815699; doi:10.1002/ece3.72940)
Supplement: Supplementary file 1 — Data S1: ece372940‐sup‐0001‐supinfo.zip. [file ECE3-16-e72940-s001.zip › 50s-26/plots/连香树_1_50s5-26bio9_only.dat]

variable	x	y
50s5-26bio9	-29.059999084472658	1.6380613487854134E-7
50s5-26bio9	-28.945759088134768	1.6380613487854134E-7
50s5-26bio9	-28.831519091796878	1.6380613487854134E-7
50s5-26bio9	-28.717279095458984	1.6380613487854134E-7
50s5-26bio9	-28.603039099121094	1.6380613487854134E-7
50s5-26bio9	-28.488799102783204	1.6380613487854134E-7
50s5-26bio9	-28.374559106445314	1.6380613487854134E-7
50s5-26bio9	-28.260319110107424	1.6380613487854134E-7
50s5-26bio9	-28.14607911376953	1.6380613487854134E-7
50s5-26bio9	-28.03183911743164	1.6380613487854134E-7
50s5-26bio9	-27.91759912109375	1.6380613487854134E-7
50s5-26bio9	-27.80335912475586	1.6380613487854134E-7
50s5-26bio9	-27.68911912841797	1.6380613487854134E-7
50s5-26bio9	-27.574879132080078	1.6380613487854134E-7
50s5-26bio9	-27.460639135742188	1.6380613487854134E-7
50s5-26bio9	-27.346399139404298	1.6380613487854134E-7
50s5-26bio9	-27.232159143066408	1.6380613487854134E-7
50s5-26bio9	-27.117919146728518	1.6380613487854134E-7
50s5-26bio9	-27.003679150390624	1.6380613487854134E-7
50s5-26bio9	-26.889439154052734	1.6380613487854134E-7
50s5-26bio9	-26.775199157714844	1.6380613487854134E-7
50s5-26bio9	-26.660959161376955	1.6380613487854134E-7
50s5-26bio9	-26.546719165039065	1.6380613487854134E-7
50s5-26bio9	-26.43247916870117	1.6380613487854134E-7
50s5-26bio9	-26.31823917236328	1.6380613487854134E-7
50s5-26bio9	-26.20399917602539	1.6380613487854134E-7
50s5-26bio9	-26.0897591796875	1.6380613487854134E-7
50s5-26bio9	-25.97551918334961	1.6380613487854134E-7
50s5-26bio9	-25.86127918701172	1.6380613487854134E-7
50s5-26bio9	-25.747039190673828	1.6380613487854134E-7
50s5-26bio9	-25.632799194335938	1.6380613487854134E-7
50s5-26bio9	-25.518559197998048	1.6380613487854134E-7
50s5-26bio9	-25.404319201660158	1.6380613487854134E-7
50s5-26bio9	-25.290079205322268	1.6380613487854134E-7
50s5-26bio9	-25.175839208984375	1.6380613487854134E-7
50s5-26bio9	-25.061599212646485	1.6380613487854134E-7
50s5-26bio9	-24.947359216308595	1.6380613487854134E-7
50s5-26bio9	-24.833119219970705	1.6380613487854134E-7
50s5-26bio9	-24.718879223632815	1.6380613487854134E-7
50s5-26bio9	-24.604639227294925	1.6380613487854134E-7
50s5-26bio9	-24.49039923095703	1.6380613487854134E-7
50s5-26bio9	-24.37615923461914	1.6380613487854134E-7
50s5-26bio9	-24.26191923828125	1.6942739478054136E-7
50s5-26bio9	-24.14767924194336	1.8744343321941415E-7
50s5-26bio9	-24.03343924560547	2.0732198890982545E-7
50s5-26bio9	-23.919199249267578	2.2925063092316122E-7
50s5-26bio9	-23.804959252929688	2.5343405241073924E-7
50s5-26bio9	-23.690719256591798	2.800966854010767E-7
50s5-26bio9	-23.576479260253908	3.0948595508561993E-7
50s5-26bio9	-23.462239263916018	3.418717540171201E-7
50s5-26bio9	-23.347999267578125	3.77549639551944E-7
50s5-26bio9	-23.233759271240235	4.168452676367451E-7
50s5-26bio9	-23.119519274902345	4.6011277277102636E-7
50s5-26bio9	-23.005279278564455	5.077426976640709E-7
50s5-26bio9	-22.891039282226565	5.601602879323764E-7
50s5-26bio9	-22.77679928588867	6.17830835381028E-7
50s5-26bio9	-22.66255928955078	6.812661013100296E-7
50s5-26bio9	-22.54831929321289	7.510230943807983E-7
50s5-26bio9	-22.434079296875	8.277103233922389E-7
50s5-26bio9	-22.31983930053711	9.119970059145999E-7
50s5-26bio9	-22.205599304199218	1.0046105671790428E-6
50s5-26bio9	-22.091359307861328	1.10634528027731E-6
50s5-26bio9	-21.97711931152344	1.2180736348454957E-6
50s5-26bio9	-21.86287931518555	1.340743551736523E-6
50s5-26bio9	-21.74863931884766	1.4753886716789566E-6
50s5-26bio9	-21.634399322509765	1.6231443851211225E-6
50s5-26bio9	-21.520159326171875	1.7852422615760588E-6
50s5-26bio9	-21.405919329833985	1.963024487849907E-6
50s5-26bio9	-21.291679333496095	2.157964217985864E-6
50s5-26bio9	-21.177439337158205	2.371657956246054E-6
50s5-26bio9	-21.063199340820315	2.605844201752916E-6
50s5-26bio9	-20.948959344482425	2.862429482775042E-6
50s5-26bio9	-20.83471934814453	3.143477897538105E-6
50s5-26bio9	-20.72047935180664	3.4512356705818092E-6
50s5-26bio9	-20.60623935546875	3.7881641219428275E-6
50s5-26bio9	-20.49199935913086	4.156925115239574E-6
50s5-26bio9	-20.377759362792972	4.5604133447341155E-6
50s5-26bio9	-20.26351936645508	5.001797944714781E-6
50s5-26bio9	-20.14927937011719	5.484504072228447E-6
50s5-26bio9	-20.0350393737793	6.012252015352715E-6
50s5-26bio9	-19.92079937744141	6.58911221762537E-6
50s5-26bio9	-19.80655938110352	7.219479812192731E-6
50s5-26bio9	-19.692319384765625	7.908123734523542E-6
50s5-26bio9	-19.578079388427735	8.660261300974526E-6
50s5-26bio9	-19.463839392089845	9.48151500779204E-6
50s5-26bio9	-19.349599395751955	1.037798574543558E-5
50s5-26bio9	-19.235359399414065	1.1356338291079737E-5
50s5-26bio9	-19.12111940307617	1.2423752195900306E-5
50s5-26bio9	-19.006879406738282	1.3588010006060358E-5
50s5-26bio9	-18.892639410400392	1.485760549257975E-5
50s5-26bio9	-18.778399414062502	1.6241681805695407E-5
50s5-26bio9	-18.664159417724612	1.7750138795236126E-5
50s5-26bio9	-18.54991942138672	1.939377762028016E-5
50s5-26bio9	-18.43567942504883	2.1184208890190348E-5
50s5-26bio9	-18.32143942871094	2.3133996364776976E-5
50s5-26bio9	-18.20719943237305	2.5256835215259343E-5
50s5-26bio9	-18.09295943603516	2.756739741016645E-5
50s5-26bio9	-17.978719439697265	3.0081704608164728E-5
50s5-26bio9	-17.864479443359375	3.28169553540647E-5
50s5-26bio9	-17.750239447021485	3.579172698664479E-5
50s5-26bio9	-17.635999450683595	3.902625394403003E-5
50s5-26bio9	-17.521759454345705	4.254222585586831E-5
50s5-26bio9	-17.407519458007812	4.6363056753762066E-5
50s5-26bio9	-17.293279461669922	5.051422704127617E-5
50s5-26bio9	-17.179039465332032	5.502302519744262E-5
50s5-26bio9	-17.064799468994142	5.9918882470810786E-5
50s5-26bio9	-16.950559472656252	6.523379852296785E-5
50s5-26bio9	-16.83631947631836	7.100202492438257E-5
50s5-26bio9	-16.72207947998047	7.726044714218006E-5
50s5-26bio9	-16.60783948364258	8.404916297877207E-5
50s5-26bio9	-16.49359948730469	9.141102782450616E-5
50s5-26bio9	-16.3793594909668	9.939217852661386E-5
50s5-26bio9	-16.265119494628905	1.0804269550135359E-4
50s5-26bio9	-16.15087949829102	1.1741607886506245E-4
50s5-26bio9	-16.036639501953125	1.2756985961459577E-4
50s5-26bio9	-15.922399505615235	1.3856645091436803E-4
50s5-26bio9	-15.808159509277344	1.5047234774101526E-4
50s5-26bio9	-15.693919512939454	1.6335952386725694E-4
50s5-26bio9	-15.579679516601564	1.7730491526890546E-4
50s5-26bio9	-15.465439520263672	1.9239148241467774E-4
50s5-26bio9	-15.351199523925782	2.0870841399300843E-4
50s5-26bio9	-15.23695952758789	2.2635102504864335E-4
50s5-26bio9	-15.12271953125	2.4542209575884044E-4
50s5-26bio9	-15.00847953491211	2.660319150891155E-4
50s5-26bio9	-14.89423953857422	2.8829832444898784E-4
50s5-26bio9	-14.779999542236329	3.123481583315879E-4
50s5-26bio9	-14.665759545898437	3.3831759355962276E-4
50s5-26bio9	-14.551519549560547	3.663517418317497E-4
50s5-26bio9	-14.437279553222657	3.9660691982135177E-4
50s5-26bio9	-14.323039556884767	4.292502417229116E-4
50s5-26bio9	-14.208799560546876	4.6446098713204265E-4
50s5-26bio9	-14.094559564208984	5.024301935918629E-4
50s5-26bio9	-13.980319567871094	5.433632177300751E-4
50s5-26bio9	-13.866079571533204	5.874797934666276E-4
50s5-26bio9	-13.751839575195314	6.350137409754097E-4
50s5-26bio9	-13.637599578857424	6.862162263132632E-4
50s5-26bio9	-13.52335958251953	7.413558196276426E-4
50s5-26bio9	-13.40911958618164	8.007180294953287E-4
50s5-26bio9	-13.29487958984375	8.64609086420387E-4
50s5-26bio9	-13.18063959350586	9.333562920801342E-4
50s5-26bio9	-13.06639959716797	0.0010073069715872407
50s5-26bio9	-12.952159600830079	0.0010868336539715528
50s5-26bio9	-12.837919604492189	0.0011723338393494487
50s5-26bio9	-12.723679608154299	0.0012642288347706199
50s5-26bio9	-12.609439611816406	0.0013629704480990767
50s5-26bio9	-12.495199615478516	0.0014690395910292864
50s5-26bio9	-12.380959619140626	0.0015829462790861726
50s5-26bio9	-12.266719622802736	0.0017052360344678164
50s5-26bio9	-12.152479626464846	0.0018364895367994905
50s5-26bio9	-12.038239630126952	0.0019773212261497974
50s5-26bio9	-11.923999633789062	0.0021283882670104504
50s5-26bio9	-11.809759637451172	0.0022903874050825834
50s5-26bio9	-11.695519641113282	0.0024640613701194525
50s5-26bio9	-11.581279644775393	0.00265019410289824
50s5-26bio9	-11.467039648437499	0.0028496223967522383
50s5-26bio9	-11.352799652099609	0.00306323473341763
50s5-26bio9	-11.23855965576172	0.0032919684890657663
50s5-26bio9	-11.12431965942383	0.003536822507157922
50s5-26bio9	-11.01007966308594	0.0037988568656146526
50s5-26bio9	-10.895839666748046	0.004079186823219061
50s5-26bio9	-10.78159967041016	0.004379000514745712
50s5-26bio9	-10.667359674072266	0.004699556156992912
50s5-26bio9	-10.553119677734376	0.005042176228016615
50s5-26bio9	-10.438879681396486	0.005408267956227064
50s5-26bio9	-10.324639685058592	0.005799318663775921
50s5-26bio9	-10.210399688720706	0.006216888781636953
50s5-26bio9	-10.096159692382813	0.006662636063992977
50s5-26bio9	-9.981919696044923	0.007138310931622982
50s5-26bio9	-9.867679699707033	0.007645745761692524
50s5-26bio9	-9.75343970336914	0.008186884224414825
50s5-26bio9	-9.639199707031253	0.00876377522945404
50s5-26bio9	-9.52495971069336	0.009378557093441486
50s5-26bio9	-9.41071971435547	0.010033497586846352
50s5-26bio9	-9.29647971801758	0.01073097251355648
50s5-26bio9	-9.182239721679686	0.011473484337329865
50s5-26bio9	-9.0679997253418	0.012263641692698002
50s5-26bio9	-8.953759729003906	0.013104195706546307
50s5-26bio9	-8.83951973266602	0.013998033478856087
50s5-26bio9	-8.725279736328126	0.014948154799640179
50s5-26bio9	-8.611039739990233	0.01595771685242653
50s5-26bio9	-8.496799743652346	0.017030024901032448
50s5-26bio9	-8.382559747314453	0.018168499693274498
50s5-26bio9	-8.268319750976566	0.019376736134290695
50s5-26bio9	-8.154079754638673	0.02065848559141159
50s5-26bio9	-8.03983975830078	0.022017614915966988
50s5-26bio9	-7.925599761962893	0.02345818467438221
50s5-26bio9	-7.811359765624999	0.02498438209295273
50s5-26bio9	-7.697119769287113	0.02660057321190834
50s5-26bio9	-7.582879772949219	0.028311263769865036
50s5-26bio9	-7.468639776611326	0.030121104791760445
50s5-26bio9	-7.3543997802734395	0.03203492984175682
50s5-26bio9	-7.240159783935546	0.03405769169330597
50s5-26bio9	-7.125919787597656	0.03619450703263283
50s5-26bio9	-7.011679791259766	0.03845062851905823
50s5-26bio9	-6.897439794921873	0.04083142429590225
50s5-26bio9	-6.783199798583986	0.04334242641925812
50s5-26bio9	-6.668959802246093	0.0459892563521862
50s5-26bio9	-6.554719805908203	0.048777636140584946
50s5-26bio9	-6.440479809570313	0.05171341821551323
50s5-26bio9	-6.326239813232419	0.054802510887384415
50s5-26bio9	-6.211999816894533	0.05805087462067604
50s5-26bio9	-6.0977598205566395	0.06146456301212311
50s5-26bio9	-5.9835198242187495	0.06504961103200912
50s5-26bio9	-5.86927982788086	0.06881210207939148
50s5-26bio9	-5.75503983154297	0.07275807857513428
50s5-26bio9	-5.64079983520508	0.07689352333545685
50s5-26bio9	-5.526559838867186	0.08122441917657852
50s5-26bio9	-5.412319842529296	0.08575659245252609
50s5-26bio9	-5.298079846191406	0.09049572795629501
50s5-26bio9	-5.183839849853516	0.09544742852449417
50s5-26bio9	-5.069599853515626	0.10061701387166977
50s5-26bio9	-4.955359857177733	0.1060095801949501
50s5-26bio9	-4.841119860839843	0.11163002997636795
50s5-26bio9	-4.726879864501953	0.11748283356428146
50s5-26bio9	-4.612639868164063	0.1235722154378891
50s5-26bio9	-4.498399871826173	0.1299019455909729
50s5-26bio9	-4.38415987548828	0.1364753246307373
50s5-26bio9	-4.26991987915039	0.1432952731847763
50s5-26bio9	-4.1556798828125	0.15036408603191376
50s5-26bio9	-4.04143988647461	0.15768352150917053
50s5-26bio9	-3.9271998901367198	0.16525481641292572
50s5-26bio9	-3.81295989379883	0.17307840287685394
50s5-26bio9	-3.6987198974609363	0.18115417659282684
50s5-26bio9	-3.5844799011230464	0.18948125839233398
50s5-26bio9	-3.4702399047851564	0.19805800914764404
50s5-26bio9	-3.3559999084472665	0.20688201487064362
50s5-26bio9	-3.2417599121093765	0.2159501016139984
50s5-26bio9	-3.127519915771483	0.22525829076766968
50s5-26bio9	-3.013279919433593	0.23480167984962463
50s5-26bio9	-2.899039923095703	0.2445746213197708
50s5-26bio9	-2.784799926757813	0.2545706331729889
50s5-26bio9	-2.6705599304199232	0.26478227972984314
50s5-26bio9	-2.5563199340820297	0.2752014696598053
50s5-26bio9	-2.44207993774414	0.2858191728591919
50s5-26bio9	-2.32783994140625	0.29662570357322693
50s5-26bio9	-2.21359994506836	0.3076104521751404
50s5-26bio9	-2.09935994873047	0.31876224279403687
50s5-26bio9	-1.9851199523925764	0.3300692141056061
50s5-26bio9	-1.8708799560546865	0.3415188193321228
50s5-26bio9	-1.7566399597167965	0.35309797525405884
50s5-26bio9	-1.6423999633789066	0.3647931218147278
50s5-26bio9	-1.5281599670410166	0.3765902519226074
50s5-26bio9	-1.4139199707031231	0.3884749412536621
50s5-26bio9	-1.2996799743652367	0.4004325568675995
50s5-26bio9	-1.1854399780273432	0.4124481678009033
50s5-26bio9	-1.0711999816894533	0.4245067238807678
50s5-26bio9	-0.9569599853515633	0.4365931451320648
50s5-26bio9	-0.8427199890136698	0.448692262172699
50s5-26bio9	-0.7284799926757834	0.4607890546321869
50s5-26bio9	-0.61423999633789	0.4728686809539795
50s5-26bio9	-0.5	0.48491644859313965
50s5-26bio9	-0.38576000366211005	0.49691808223724365
50s5-26bio9	-0.27152000732421655	0.5088595151901245
50s5-26bio9	-0.15728001098633015	0.520727276802063
50s5-26bio9	-0.04304001464843665	0.5325081944465637
50s5-26bio9	0.0711999816894533	0.5441896915435791
50s5-26bio9	0.18543997802734324	0.5557599067687988
50s5-26bio9	0.29967997436523675	0.5672073364257812
50s5-26bio9	0.41391997070312314	0.5785213112831116
50s5-26bio9	0.5281599670410166	0.5896917581558228
50s5-26bio9	0.6423999633789066	0.6007093191146851
50s5-26bio9	0.7566399597167965	0.6115652918815613
50s5-26bio9	0.87087995605469	0.6222518086433411
50s5-26bio9	0.9851199523925764	0.6322801113128662
50s5-26bio9	1.09935994873047	0.6417081356048584
50s5-26bio9	1.2135999450683563	0.6492685675621033
50s5-26bio9	1.3278399414062498	0.6538822650909424
50s5-26bio9	1.4420799377441433	0.6560236215591431
50s5-26bio9	1.5563199340820297	0.6568413972854614
50s5-26bio9	1.6705599304199232	0.6574734449386597
50s5-26bio9	1.7847999267578096	0.6580476760864258
50s5-26bio9	1.8990399230957031	0.658564031124115
50s5-26bio9	2.0132799194335966	0.6590227484703064
50s5-26bio9	2.127519915771483	0.6594239473342896
50s5-26bio9	2.2417599121093765	0.6597676873207092
50s5-26bio9	2.355999908447263	0.6600540280342102
50s5-26bio9	2.4702399047851564	0.660283088684082
50s5-26bio9	2.58447990112305	0.6601260304450989
50s5-26bio9	2.6987198974609363	0.6588021516799927
50s5-26bio9	2.81295989379883	0.657418429851532
50s5-26bio9	2.927199890136716	0.6559716463088989
50s5-26bio9	3.041439886474606	0.6525311470031738
50s5-26bio9	3.1556798828124997	0.6487557888031006
50s5-26bio9	3.269919879150393	0.6448276042938232
50s5-26bio9	3.3841598754882796	0.640783965587616
50s5-26bio9	3.498399871826173	0.6366612911224365
50s5-26bio9	3.6126398681640595	0.6324591636657715
50s5-26bio9	3.726879864501953	0.6281772255897522
50s5-26bio9	3.8411198608398465	0.6238152980804443
50s5-26bio9	3.955359857177733	0.6193730235099792
50s5-26bio9	4.069599853515626	0.6148504018783569
50s5-26bio9	4.183839849853513	0.6102471351623535
50s5-26bio9	4.298079846191406	0.6055632829666138
50s5-26bio9	4.4123198425293	0.6007988452911377
50s5-26bio9	4.526559838867186	0.5959538221359253
50s5-26bio9	4.64079983520508	0.5910283923149109
50s5-26bio9	4.755039831542966	0.5860227942466736
50s5-26bio9	4.86927982788086	0.5809373259544373
50s5-26bio9	4.983519824218753	0.5757722854614258
50s5-26bio9	5.0977598205566395	0.5705282092094421
50s5-26bio9	5.211999816894533	0.5652055740356445
50s5-26bio9	5.326239813232419	0.5598050951957703
50s5-26bio9	5.440479809570313	0.5543273687362671
50s5-26bio9	5.554719805908206	0.5487732887268066
50s5-26bio9	5.668959802246093	0.5431438088417053
50s5-26bio9	5.783199798583986	0.5374399423599243
50s5-26bio9	5.897439794921873	0.5316627025604248
50s5-26bio9	6.011679791259766	0.5258134603500366
50s5-26bio9	6.12591978759766	0.5198934674263
50s5-26bio9	6.240159783935546	0.5139041543006897
50s5-26bio9	6.3543997802734395	0.5078471899032593
50s5-26bio9	6.468639776611326	0.5017241835594177
50s5-26bio9	6.582879772949219	0.4955368936061859
50s5-26bio9	6.697119769287113	0.48928728699684143
50s5-26bio9	6.811359765624999	0.48297733068466187
50s5-26bio9	6.925599761962886	0.4766092598438263
50s5-26bio9	7.039839758300779	0.470185250043869
50s5-26bio9	7.154079754638673	0.46370768547058105
50s5-26bio9	7.268319750976566	0.45717909932136536
50s5-26bio9	7.382559747314453	0.45060205459594727
50s5-26bio9	7.496799743652339	0.44397929310798645
50s5-26bio9	7.6110397399902325	0.43731367588043213
50s5-26bio9	7.725279736328126	0.4306080937385559
50s5-26bio9	7.8395197326660195	0.4238656163215637
50s5-26bio9	7.953759729003906	0.4170893728733063
50s5-26bio9	8.067999725341792	0.40930476784706116
50s5-26bio9	8.182239721679686	0.39865249395370483
50s5-26bio9	8.29647971801758	0.38800591230392456
50s5-26bio9	8.410719714355473	0.3774053752422333
50s5-26bio9	8.52495971069336	0.36686158180236816
50s5-26bio9	8.639199707031246	0.3563852310180664
50s5-26bio9	8.75343970336914	0.3459867835044861
50s5-26bio9	8.867679699707033	0.3356766700744629
50s5-26bio9	8.981919696044926	0.3254649341106415
50s5-26bio9	9.096159692382813	0.3153612017631531
50s5-26bio9	9.210399688720699	0.3053751289844513
50s5-26bio9	9.324639685058592	0.29551565647125244
50s5-26bio9	9.438879681396486	0.28579139709472656
50s5-26bio9	9.55311967773438	0.276210755109787
50s5-26bio9	9.667359674072266	0.26678144931793213
50s5-26bio9	9.781599670410152	0.25751063227653503
50s5-26bio9	9.895839666748046	0.2484053075313568
50s5-26bio9	10.01007966308594	0.2394716441631317
50s5-26bio9	10.124319659423833	0.2307153046131134
50s5-26bio9	10.23855965576172	0.22214162349700928
50s5-26bio9	10.352799652099606	0.21375514566898346
50s5-26bio9	10.467039648437499	0.2055598944425583
50s5-26bio9	10.581279644775393	0.19755953550338745
50s5-26bio9	10.695519641113286	0.18975694477558136
50s5-26bio9	10.809759637451172	0.18215452134609222
50s5-26bio9	10.923999633789059	0.17475424706935883
50s5-26bio9	11.038239630126952	0.1675574630498886
50s5-26bio9	11.152479626464846	0.16056500375270844
50s5-26bio9	11.26671962280274	0.15377721190452576
50s5-26bio9	11.380959619140619	0.14719408750534058
50s5-26bio9	11.495199615478512	0.14081503450870514
50s5-26bio9	11.609439611816406	0.13463900983333588
50s5-26bio9	11.723679608154299	0.1286647617816925
50s5-26bio9	11.837919604492193	0.12289047241210938
50s5-26bio9	11.952159600830072	0.11731397360563278
50s5-26bio9	12.066399597167965	0.11193292587995529
50s5-26bio9	12.180639593505859	0.10674452781677246
50s5-26bio9	12.294879589843752	0.10174573212862015
50s5-26bio9	12.409119586181646	0.09693333506584167
50s5-26bio9	12.523359582519525	0.0923037976026535
50s5-26bio9	12.637599578857419	0.08785337954759598
50s5-26bio9	12.751839575195312	0.08357828855514526
50s5-26bio9	12.866079571533206	0.07947444915771484
50s5-26bio9	12.9803195678711	0.07553765922784805
50s5-26bio9	13.094559564208978	0.07176372408866882
50s5-26bio9	13.208799560546872	0.06814824044704437
50s5-26bio9	13.323039556884765	0.06468676030635834
50s5-26bio9	13.437279553222659	0.06137485057115555
50s5-26bio9	13.551519549560552	0.058207977563142776
50s5-26bio9	13.665759545898432	0.05518161132931709
50s5-26bio9	13.779999542236325	0.05229119211435318
50s5-26bio9	13.894239538574219	0.04953225329518318
50s5-26bio9	14.008479534912112	0.04690027981996536
50s5-26bio9	14.122719531250006	0.044390786439180374
50s5-26bio9	14.236959527587885	0.041999414563179016
50s5-26bio9	14.351199523925779	0.0397217832505703
50s5-26bio9	14.465439520263672	0.03755359351634979
50s5-26bio9	14.579679516601566	0.03549066558480263
50s5-26bio9	14.693919512939459	0.033528853207826614
50s5-26bio9	14.808159509277345	0.031664084643125534
50s5-26bio9	14.922399505615232	0.029892444610595703
50s5-26bio9	15.036639501953125	0.028210049495100975
50s5-26bio9	15.150879498291019	0.026613125577569008
50s5-26bio9	15.265119494628912	0.0250980406999588
50s5-26bio9	15.379359490966799	0.02366122044622898
50s5-26bio9	15.493599487304685	0.022299205884337425
50s5-26bio9	15.607839483642579	0.021008670330047607
50s5-26bio9	15.722079479980472	0.019786367192864418
50s5-26bio9	15.836319476318366	0.018629154190421104
50s5-26bio9	15.950559472656252	0.017534025013446808
50s5-26bio9	16.06479946899414	0.01649804785847664
50s5-26bio9	16.179039465332032	0.01551843248307705
50s5-26bio9	16.293279461669925	0.01459244079887867
50s5-26bio9	16.40751945800782	0.013717482797801495
50s5-26bio9	16.521759454345705	0.012891069985926151
50s5-26bio9	16.63599945068359	0.012110769748687744
50s5-26bio9	16.750239447021485	0.011374290101230145
50s5-26bio9	16.86447944335938	0.010679429396986961
50s5-26bio9	16.978719439697265	0.010024047456681728
50s5-26bio9	17.09295943603516	0.009406127035617828
50s5-26bio9	17.207199432373045	0.008823737502098083
50s5-26bio9	17.32143942871094	0.008275005035102367
50s5-26bio9	17.435679425048832	0.0077581750229001045
50s5-26bio9	17.54991942138672	0.00727153941988945
50s5-26bio9	17.664159417724612	0.006813493557274342
50s5-26bio9	17.7783994140625	0.006382504943758249
50s5-26bio9	17.892639410400392	0.005977093242108822
50s5-26bio9	18.006879406738285	0.005595868919044733
50s5-26bio9	18.12111940307617	0.005237508565187454
50s5-26bio9	18.235359399414065	0.004900735802948475
50s5-26bio9	18.34959939575195	0.0045843543484807014
50s5-26bio9	18.463839392089845	0.004287226125597954
50s5-26bio9	18.57807938842774	0.004008255433291197
50s5-26bio9	18.692319384765625	0.003746418049558997
50s5-26bio9	18.80655938110352	0.003500739112496376
50s5-26bio9	18.920799377441405	0.0032702835742384195
50s5-26bio9	19.0350393737793	0.003054175991564989
50s5-26bio9	19.149279370117192	0.002851586788892746
50s5-26bio9	19.26351936645508	0.002661719685420394
50s5-26bio9	19.377759362792972	0.00248383148573339
50s5-26bio9	19.49199935913086	0.0023172174114733934
50s5-26bio9	19.60623935546875	0.002161203185096383
50s5-26bio9	19.720479351806645	0.0020151592325419188
50s5-26bio9	19.83471934814453	0.0018784896237775683
50s5-26bio9	19.948959344482425	0.00175062520429492
50s5-26bio9	20.06319934082031	0.0016310347709804773
50s5-26bio9	20.177439337158205	0.0015192165737971663
50s5-26bio9	20.2916793334961	0.0014146914472803473
50s5-26bio9	20.405919329833985	0.0013170130550861359
50s5-26bio9	20.52015932617188	0.0012257599737495184
50s5-26bio9	20.634399322509765	0.001140530570410192
50s5-26bio9	20.74863931884766	0.0010609508026391268
50s5-26bio9	20.862879315185552	9.86668048426509E-4
50s5-26bio9	20.97711931152344	9.173465659841895E-4
50s5-26bio9	21.09135930786133	8.526741876266897E-4
50s5-26bio9	21.205599304199218	7.923566154204309E-4
50s5-26bio9	21.31983930053711	7.361142779700458E-4
50s5-26bio9	21.434079296874998	6.836871616542339E-4
50s5-26bio9	21.54831929321289	6.34830619674176E-4
50s5-26bio9	21.662559289550785	5.893124616704881E-4
50s5-26bio9	21.77679928588867	5.469167954288423E-4
50s5-26bio9	21.891039282226565	5.074408836662769E-4
50s5-26bio9	22.00527927856445	4.706924664787948E-4
50s5-26bio9	22.119519274902345	4.3649287545122206E-4
50s5-26bio9	22.23375927124024	4.0467455983161926E-4
50s5-26bio9	22.347999267578125	3.75078700017184E-4
50s5-26bio9	22.462239263916018	3.4755843807943165E-4
50s5-26bio9	22.576479260253905	3.219742502551526E-4
50s5-26bio9	22.690719256591798	2.9819677001796663E-4
50s5-26bio9	22.80495925292969	2.7610475081019104E-4
50s5-26bio9	22.919199249267578	2.555834944359958E-4
50s5-26bio9	23.03343924560547	2.365268301218748E-4
50s5-26bio9	23.147679241943358	2.188352373195812E-4
50s5-26bio9	23.26191923828125	2.0241479796823114E-4
50s5-26bio9	23.376159234619145	1.9720861746463925E-4
50s5-26bio9	23.49039923095703	1.9720861746463925E-4
50s5-26bio9	23.604639227294925	1.9720861746463925E-4
50s5-26bio9	23.71887922363281	1.9720861746463925E-4
50s5-26bio9	23.833119219970705	1.9720861746463925E-4
50s5-26bio9	23.947359216308598	1.9720861746463925E-4
50s5-26bio9	24.061599212646485	1.9720861746463925E-4
50s5-26bio9	24.175839208984378	1.9720861746463925E-4
50s5-26bio9	24.290079205322264	1.9720861746463925E-4
50s5-26bio9	24.404319201660158	1.9720861746463925E-4
50s5-26bio9	24.51855919799805	1.9720861746463925E-4
50s5-26bio9	24.632799194335938	1.9720861746463925E-4
50s5-26bio9	24.74703919067383	1.9720861746463925E-4
50s5-26bio9	24.861279187011718	1.9720861746463925E-4
50s5-26bio9	24.97551918334961	1.9720861746463925E-4
50s5-26bio9	25.089759179687505	1.9720861746463925E-4
50s5-26bio9	25.20399917602539	1.9720861746463925E-4
50s5-26bio9	25.318239172363285	1.9720861746463925E-4
50s5-26bio9	25.43247916870117	1.9720861746463925E-4
50s5-26bio9	25.546719165039065	1.9720861746463925E-4
50s5-26bio9	25.660959161376958	1.9720861746463925E-4
50s5-26bio9	25.775199157714844	1.9720861746463925E-4
50s5-26bio9	25.88943915405273	1.9720861746463925E-4
50s5-26bio9	26.003679150390624	1.9720861746463925E-4
50s5-26bio9	26.117919146728518	1.9720861746463925E-4
50s5-26bio9	26.23215914306641	1.9720861746463925E-4
50s5-26bio9	26.346399139404298	1.9720861746463925E-4
50s5-26bio9	26.460639135742184	1.9720861746463925E-4
50s5-26bio9	26.574879132080078	1.9720861746463925E-4
50s5-26bio9	26.68911912841797	1.9720861746463925E-4
50s5-26bio9	26.803359124755865	1.9720861746463925E-4
50s5-26bio9	26.91759912109375	1.9720861746463925E-4
50s5-26bio9	27.031839117431637	1.9720861746463925E-4
50s5-26bio9	27.14607911376953	1.9720861746463925E-4
50s5-26bio9	27.260319110107424	1.9720861746463925E-4
50s5-26bio9	27.374559106445318	1.9720861746463925E-4
50s5-26bio9	27.488799102783204	1.9720861746463925E-4
50s5-26bio9	27.60303909912109	1.9720861746463925E-4
50s5-26bio9	27.717279095458984	1.9720861746463925E-4
50s5-26bio9	27.831519091796878	1.9720861746463925E-4
50s5-26bio9	27.94575908813477	1.9720861746463925E-4
50s5-26bio9	28.059999084472658	1.9720861746463925E-4
