# Supplementary material for: Paleodistribution of Cercidiphyllaceae and Future Habitat Prediction for Cercidiphyllum japonicum Under Climate Change
Source: Ecol Evol. 2026 Jan 19;16(1):e72940. doi: 10.1002/ece3.72940 (PMC12815699; doi:10.1002/ece3.72940)
Supplement: Supplementary file 1 — Data S1: ece372940‐sup‐0001‐supinfo.zip. [file ECE3-16-e72940-s001.zip › 50s-26/plots/连香树_2_50s5-26bio12.dat]

variable	x	y
50s5-26bio12	-388.2	0.02961200475692749
50s5-26bio12	-378.5952	0.02961200475692749
50s5-26bio12	-368.99039999999997	0.02961200475692749
50s5-26bio12	-359.3856	0.02961200475692749
50s5-26bio12	-349.7808	0.02961200475692749
50s5-26bio12	-340.176	0.02961200475692749
50s5-26bio12	-330.5712	0.02961200475692749
50s5-26bio12	-320.9664	0.02961200475692749
50s5-26bio12	-311.3616	0.02961200475692749
50s5-26bio12	-301.7568	0.02961200475692749
50s5-26bio12	-292.152	0.02961200475692749
50s5-26bio12	-282.5472	0.02961200475692749
50s5-26bio12	-272.9424	0.02961200475692749
50s5-26bio12	-263.3376	0.02961200475692749
50s5-26bio12	-253.7328	0.02961200475692749
50s5-26bio12	-244.128	0.02961200475692749
50s5-26bio12	-234.5232	0.02961200475692749
50s5-26bio12	-224.91840000000002	0.02961200475692749
50s5-26bio12	-215.3136	0.02961200475692749
50s5-26bio12	-205.7088	0.02961200475692749
50s5-26bio12	-196.10399999999998	0.02961200475692749
50s5-26bio12	-186.4992	0.02961200475692749
50s5-26bio12	-176.89440000000002	0.02961200475692749
50s5-26bio12	-167.2896	0.02961200475692749
50s5-26bio12	-157.6848	0.02961200475692749
50s5-26bio12	-148.08	0.02961200475692749
50s5-26bio12	-138.4752	0.02961200475692749
50s5-26bio12	-128.87040000000002	0.02961200475692749
50s5-26bio12	-119.2656	0.02961200475692749
50s5-26bio12	-109.66080000000005	0.02961200475692749
50s5-26bio12	-100.05599999999998	0.02961200475692749
50s5-26bio12	-90.45120000000003	0.02961200475692749
50s5-26bio12	-80.84640000000002	0.02961200475692749
50s5-26bio12	-71.2416	0.02961200475692749
50s5-26bio12	-61.63680000000005	0.02961200475692749
50s5-26bio12	-52.03199999999998	0.02961200475692749
50s5-26bio12	-42.42720000000003	0.02961200475692749
50s5-26bio12	-32.822400000000016	0.02961200475692749
50s5-26bio12	-23.217600000000004	0.02961200475692749
50s5-26bio12	-13.61280000000005	0.02961200475692749
50s5-26bio12	-4.007999999999981	0.02961200475692749
50s5-26bio12	5.596799999999973	0.02961200475692749
50s5-26bio12	15.201599999999985	0.029753977432847023
50s5-26bio12	24.806399999999996	0.03054988943040371
50s5-26bio12	34.41119999999995	0.03167589008808136
50s5-26bio12	44.01599999999996	0.03284198045730591
50s5-26bio12	53.620799999999974	0.03404949605464935
50s5-26bio12	63.225599999999986	0.03529978543519974
50s5-26bio12	72.8304	0.036594241857528687
50s5-26bio12	82.43519999999995	0.037934307008981705
50s5-26bio12	92.03999999999996	0.03932143747806549
50s5-26bio12	101.64479999999998	0.04075714200735092
50s5-26bio12	111.24959999999999	0.04224296286702156
50s5-26bio12	120.8544	0.043780479580163956
50s5-26bio12	130.45919999999995	0.04537130147218704
50s5-26bio12	140.06400000000002	0.047017090022563934
50s5-26bio12	149.66879999999998	0.04871952906250954
50s5-26bio12	159.27360000000004	0.050480347126722336
50s5-26bio12	168.87839999999989	0.052301306277513504
50s5-26bio12	178.48319999999995	0.0541842021048069
50s5-26bio12	188.08800000000002	0.056130871176719666
50s5-26bio12	197.69279999999998	0.05814317613840103
50s5-26bio12	207.29759999999993	0.06022302433848381
50s5-26bio12	216.9023999999999	0.06237233802676201
50s5-26bio12	226.50719999999995	0.06459309160709381
50s5-26bio12	236.11200000000002	0.066887266933918
50s5-26bio12	245.71679999999998	0.06925690174102783
50s5-26bio12	255.32159999999993	0.07170403003692627
50s5-26bio12	264.9263999999999	0.07423072308301926
50s5-26bio12	274.53119999999996	0.07683908939361572
50s5-26bio12	284.136	0.0795312374830246
50s5-26bio12	293.7408	0.0823093056678772
50s5-26bio12	303.34559999999993	0.08517542481422424
50s5-26bio12	312.9503999999999	0.08813175559043884
50s5-26bio12	322.55519999999996	0.0911804735660553
50s5-26bio12	332.16	0.09432374686002731
50s5-26bio12	341.7648	0.0975637435913086
50s5-26bio12	351.36959999999993	0.10090263932943344
50s5-26bio12	360.9743999999999	0.10434258729219437
50s5-26bio12	370.57919999999996	0.10788573324680328
50s5-26bio12	380.184	0.11153421550989151
50s5-26bio12	389.7888	0.11529013514518738
50s5-26bio12	399.39359999999994	0.11915557086467743
50s5-26bio12	408.9983999999999	0.12313257902860641
50s5-26bio12	418.60319999999996	0.1272231489419937
50s5-26bio12	428.2079999999999	0.13142924010753632
50s5-26bio12	437.8128	0.13575275242328644
50s5-26bio12	447.41759999999994	0.1401955485343933
50s5-26bio12	457.0223999999999	0.1447593718767166
50s5-26bio12	466.62719999999996	0.14944595098495483
50s5-26bio12	476.2319999999999	0.1542568951845169
50s5-26bio12	485.8368	0.1591937243938446
50s5-26bio12	495.44159999999994	0.16425785422325134
50s5-26bio12	505.0463999999999	0.16945062577724457
50s5-26bio12	514.6512	0.1747732162475586
50s5-26bio12	524.2559999999999	0.18022672832012177
50s5-26bio12	533.8607999999999	0.1858120858669281
50s5-26bio12	543.4656	0.19153009355068207
50s5-26bio12	553.0703999999998	0.1973814219236374
50s5-26bio12	562.6751999999999	0.20336651802062988
50s5-26bio12	572.28	0.20948578417301178
50s5-26bio12	581.8848	0.21573927998542786
50s5-26bio12	591.4895999999999	0.22212699055671692
50s5-26bio12	601.0944	0.22864867746829987
50s5-26bio12	610.6992	0.23530393838882446
50s5-26bio12	620.3039999999999	0.24209211766719818
50s5-26bio12	629.9087999999999	0.24901235103607178
50s5-26bio12	639.5136	0.2560635507106781
50s5-26bio12	649.1183999999998	0.2632444500923157
50s5-26bio12	658.7231999999999	0.27055349946022034
50s5-26bio12	668.328	0.27798888087272644
50s5-26bio12	677.9327999999998	0.2855486273765564
50s5-26bio12	687.5375999999999	0.29323047399520874
50s5-26bio12	697.1424	0.3010318875312805
50s5-26bio12	706.7472	0.30895015597343445
50s5-26bio12	716.3519999999999	0.3169822096824646
50s5-26bio12	725.9567999999997	0.3251248598098755
50s5-26bio12	735.5615999999998	0.33337458968162537
50s5-26bio12	745.1663999999998	0.3417276442050934
50s5-26bio12	754.7711999999999	0.3501800298690796
50s5-26bio12	764.376	0.3587275743484497
50s5-26bio12	773.9807999999998	0.3673658072948456
50s5-26bio12	783.5855999999999	0.37609004974365234
50s5-26bio12	793.1904	0.3848955035209656
50s5-26bio12	802.7951999999998	0.39377692341804504
50s5-26bio12	812.3999999999999	0.4027290940284729
50s5-26bio12	822.0047999999997	0.4117465615272522
50s5-26bio12	831.6095999999998	0.42082369327545166
50s5-26bio12	841.2143999999998	0.4299546480178833
50s5-26bio12	850.8191999999999	0.43913352489471436
50s5-26bio12	860.424	0.44835424423217773
50s5-26bio12	870.0287999999998	0.4576105773448944
50s5-26bio12	879.6335999999999	0.46689629554748535
50s5-26bio12	889.2384	0.4762049913406372
50s5-26bio12	898.8431999999998	0.4855302572250366
50s5-26bio12	908.4479999999999	0.4948655962944031
50s5-26bio12	918.0527999999997	0.504204511642456
50s5-26bio12	927.6575999999998	0.513540506362915
50s5-26bio12	937.2623999999998	0.5228670835494995
50s5-26bio12	946.8671999999999	0.532177746295929
50s5-26bio12	956.472	0.5414659976959229
50s5-26bio12	966.0767999999998	0.5507255792617798
50s5-26bio12	975.6815999999999	0.5599501132965088
50s5-26bio12	985.2864	0.5691334009170532
50s5-26bio12	994.8911999999998	0.5782694220542908
50s5-26bio12	1004.4959999999999	0.5873521566390991
50s5-26bio12	1014.1007999999997	0.5963758826255798
50s5-26bio12	1023.7055999999998	0.6053348183631897
50s5-26bio12	1033.3103999999998	0.6142235398292542
50s5-26bio12	1042.9152	0.6230366230010986
50s5-26bio12	1052.52	0.6317692399024963
50s5-26bio12	1062.1247999999998	0.6404162049293518
50s5-26bio12	1071.7296	0.6489730477333069
50s5-26bio12	1081.3344	0.6574350595474243
50s5-26bio12	1090.9391999999998	0.6657982468605042
50s5-26bio12	1100.5439999999999	0.6740583777427673
50s5-26bio12	1110.1487999999997	0.6822118759155273
50s5-26bio12	1119.7535999999998	0.6902550458908081
50s5-26bio12	1129.3583999999998	0.6981848478317261
50s5-26bio12	1138.9632	0.7059980630874634
50s5-26bio12	1148.568	0.7136918902397156
50s5-26bio12	1158.1727999999998	0.7212639451026917
50s5-26bio12	1167.7776	0.7287117838859558
50s5-26bio12	1177.3824	0.7360334992408752
50s5-26bio12	1186.9871999999998	0.7432271838188171
50s5-26bio12	1196.5919999999996	0.7502914071083069
50s5-26bio12	1206.1967999999997	0.7572246789932251
50s5-26bio12	1215.8015999999998	0.7640261054039001
50s5-26bio12	1225.4063999999998	0.7706946134567261
50s5-26bio12	1235.0112	0.7772296667098999
50s5-26bio12	1244.6159999999998	0.7836306691169739
50s5-26bio12	1254.2207999999998	0.7898975610733032
50s5-26bio12	1263.8256	0.7960301041603088
50s5-26bio12	1273.4304	0.8020285964012146
50s5-26bio12	1283.0351999999998	0.8078932166099548
50s5-26bio12	1292.6399999999996	0.8136245012283325
50s5-26bio12	1302.2447999999997	0.8192229866981506
50s5-26bio12	1311.8495999999998	0.8246896266937256
50s5-26bio12	1321.4543999999999	0.8300251960754395
50s5-26bio12	1331.0592	0.8352308869361877
50s5-26bio12	1340.6639999999998	0.8403077125549316
50s5-26bio12	1350.2687999999998	0.8452571630477905
50s5-26bio12	1359.8736	0.8500806093215942
50s5-26bio12	1369.4784	0.8547794818878174
50s5-26bio12	1379.0831999999998	0.8593555092811584
50s5-26bio12	1388.6879999999996	0.8638102412223816
50s5-26bio12	1398.2927999999997	0.8681455850601196
50s5-26bio12	1407.8975999999998	0.872363269329071
50s5-26bio12	1417.5023999999999	0.8764652609825134
50s5-26bio12	1427.1072	0.8804534673690796
50s5-26bio12	1436.7119999999998	0.8843299150466919
50s5-26bio12	1446.3167999999998	0.8880966305732727
50s5-26bio12	1455.9216	0.8917557597160339
50s5-26bio12	1465.5264	0.8953092694282532
50s5-26bio12	1475.1311999999998	0.8987594246864319
50s5-26bio12	1484.7359999999996	0.9021082520484924
50s5-26bio12	1494.3407999999997	0.9053580164909363
50s5-26bio12	1503.9455999999998	0.9085108041763306
50s5-26bio12	1513.5503999999999	0.9115688800811768
50s5-26bio12	1523.1552	0.9145342707633972
50s5-26bio12	1532.7599999999998	0.9174093008041382
50s5-26bio12	1542.3647999999998	0.920195996761322
50s5-26bio12	1551.9696	0.9228966236114502
50s5-26bio12	1561.5744	0.9255132079124451
50s5-26bio12	1571.1791999999998	0.9280479550361633
50s5-26bio12	1580.7839999999997	0.9305029511451721
50s5-26bio12	1590.3887999999997	0.932880163192749
50s5-26bio12	1599.9935999999998	0.9351817965507507
50s5-26bio12	1609.5983999999999	0.9374097585678101
50s5-26bio12	1619.2032	0.9395661354064941
50s5-26bio12	1628.8079999999998	0.941652774810791
50s5-26bio12	1638.4127999999998	0.9436717629432678
50s5-26bio12	1648.0176	0.945624828338623
50s5-26bio12	1657.6224	0.947513997554779
50s5-26bio12	1667.2272	0.9493410587310791
50s5-26bio12	1676.8319999999997	0.9511078000068665
50s5-26bio12	1686.4367999999997	0.9528159499168396
50s5-26bio12	1696.0415999999998	0.9544672966003418
50s5-26bio12	1705.6463999999999	0.9560635089874268
50s5-26bio12	1715.2511999999995	0.9576062560081482
50s5-26bio12	1724.856	0.959097146987915
50s5-26bio12	1734.4607999999996	0.9605377912521362
50s5-26bio12	1744.0655999999997	0.9619296789169312
50s5-26bio12	1753.6703999999997	0.963274359703064
50s5-26bio12	1763.2751999999998	0.964573323726654
50s5-26bio12	1772.8799999999999	0.9658279418945312
50s5-26bio12	1782.4848	0.9670396447181702
50s5-26bio12	1792.0895999999996	0.9682098031044006
50s5-26bio12	1801.6944	0.9693397283554077
50s5-26bio12	1811.2991999999997	0.9704307317733765
50s5-26bio12	1820.9039999999998	0.9714840650558472
50s5-26bio12	1830.5087999999998	0.9725009202957153
50s5-26bio12	1840.1135999999995	0.9734824895858765
50s5-26bio12	1849.7184	0.9744299650192261
50s5-26bio12	1859.3231999999996	0.9753444790840149
50s5-26bio12	1868.928	0.9762270450592041
50s5-26bio12	1878.5327999999997	0.9770787358283997
50s5-26bio12	1888.1375999999998	0.9779006242752075
50s5-26bio12	1897.7423999999999	0.9786937236785889
50s5-26bio12	1907.3471999999995	0.9794589281082153
50s5-26bio12	1916.952	0.9801971912384033
50s5-26bio12	1926.5567999999996	0.9809094667434692
50s5-26bio12	1936.1615999999997	0.9815965890884399
50s5-26bio12	1945.7663999999997	0.9822593927383423
50s5-26bio12	1955.3711999999998	0.9828988313674927
50s5-26bio12	1964.9759999999999	0.9835155010223389
50s5-26bio12	1974.5808	0.9841103553771973
50s5-26bio12	1984.1855999999996	0.9846840500831604
50s5-26bio12	1993.7903999999996	0.9852374196052551
50s5-26bio12	2003.3951999999997	0.9857710003852844
50s5-26bio12	2012.9999999999998	0.9862855672836304
50s5-26bio12	2022.6047999999998	0.9867818355560303
50s5-26bio12	2032.2095999999995	0.9872603416442871
50s5-26bio12	2041.8144	0.9877217411994934
50s5-26bio12	2051.4192	0.9881666302680969
50s5-26bio12	2061.0240000000003	0.9885955452919006
50s5-26bio12	2070.6288	0.9890091419219971
50s5-26bio12	2080.2336	0.9894078969955444
50s5-26bio12	2089.8384	0.9897922873497009
50s5-26bio12	2099.4431999999997	0.9901629090309143
50s5-26bio12	2109.0480000000002	0.990520179271698
50s5-26bio12	2118.6528	0.9907659292221069
50s5-26bio12	2128.2576	0.9909199476242065
50s5-26bio12	2137.8624	0.9910714030265808
50s5-26bio12	2147.4672	0.9912203550338745
50s5-26bio12	2157.072	0.9913668632507324
50s5-26bio12	2166.6768	0.9915109276771545
50s5-26bio12	2176.2816	0.9916525483131409
50s5-26bio12	2185.8864	0.9917919039726257
50s5-26bio12	2195.4912	0.9919289350509644
50s5-26bio12	2205.096	0.9920637011528015
50s5-26bio12	2214.7008	0.9921962022781372
50s5-26bio12	2224.3055999999997	0.992326557636261
50s5-26bio12	2233.9104	0.9924547076225281
50s5-26bio12	2243.5152	0.992580771446228
50s5-26bio12	2253.1200000000003	0.9927047491073608
50s5-26bio12	2262.7248	0.9928266406059265
50s5-26bio12	2272.3296	0.9929465055465698
50s5-26bio12	2281.9344	0.9930644035339355
50s5-26bio12	2291.5391999999997	0.9931803345680237
50s5-26bio12	2301.1440000000002	0.993294358253479
50s5-26bio12	2310.7488	0.9934064149856567
50s5-26bio12	2320.3536	0.9935166835784912
50s5-26bio12	2329.9584	0.9936251044273376
50s5-26bio12	2339.5632	0.9937317371368408
50s5-26bio12	2349.168	0.9938365817070007
50s5-26bio12	2358.7728	0.9939396977424622
50s5-26bio12	2368.3776	0.9940410852432251
50s5-26bio12	2377.9824	0.9941407442092896
50s5-26bio12	2387.5872	0.9942387938499451
50s5-26bio12	2397.192	0.9943352341651917
50s5-26bio12	2406.7968	0.9944300055503845
50s5-26bio12	2416.4015999999997	0.994523286819458
50s5-26bio12	2426.0064	0.9946149587631226
50s5-26bio12	2435.6112	0.994705080986023
50s5-26bio12	2445.2160000000003	0.994793713092804
50s5-26bio12	2454.8208	0.9948809146881104
50s5-26bio12	2464.4256	0.9949666261672974
50s5-26bio12	2474.0304	0.9950509071350098
50s5-26bio12	2483.6351999999997	0.9951338171958923
50s5-26bio12	2493.2400000000002	0.9952152967453003
50s5-26bio12	2502.8448	0.9952954649925232
50s5-26bio12	2512.4496	0.9953742623329163
50s5-26bio12	2522.0544	0.995451807975769
50s5-26bio12	2531.6592	0.995527982711792
50s5-26bio12	2541.264	0.9956029057502747
50s5-26bio12	2550.8688	0.995676577091217
50s5-26bio12	2560.4736	0.9957490563392639
50s5-26bio12	2570.0784	0.9958202838897705
50s5-26bio12	2579.6832	0.9958903789520264
50s5-26bio12	2589.288	0.9959592223167419
50s5-26bio12	2598.8928	0.9960269927978516
50s5-26bio12	2608.4975999999997	0.9960935711860657
50s5-26bio12	2618.1024	0.9961590766906738
50s5-26bio12	2627.7072	0.9962234497070312
50s5-26bio12	2637.3120000000004	0.9962868094444275
50s5-26bio12	2646.9168	0.996349036693573
50s5-26bio12	2656.5216	0.9964103102684021
50s5-26bio12	2666.1264	0.9964705109596252
50s5-26bio12	2675.7311999999997	0.9965296983718872
50s5-26bio12	2685.3360000000002	0.996587872505188
50s5-26bio12	2694.9408	0.9966451525688171
50s5-26bio12	2704.5456	0.9967014193534851
50s5-26bio12	2714.1504	0.9967567324638367
50s5-26bio12	2723.7552	0.9968111515045166
50s5-26bio12	2733.3599999999997	0.9968646764755249
50s5-26bio12	2742.9648	0.9969172477722168
50s5-26bio12	2752.5696	0.9969689846038818
50s5-26bio12	2762.1744	0.9970198273658752
50s5-26bio12	2771.7792	0.9970698356628418
50s5-26bio12	2781.3839999999996	0.9971190094947815
50s5-26bio12	2790.9888	0.9971673488616943
50s5-26bio12	2800.5935999999997	0.9972149133682251
50s5-26bio12	2810.1984	0.997261643409729
50s5-26bio12	2819.8032	0.9973075985908508
50s5-26bio12	2829.408	0.9973528385162354
50s5-26bio12	2839.0128	0.997397243976593
50s5-26bio12	2848.6175999999996	0.9974409341812134
50s5-26bio12	2858.2224	0.9974839091300964
50s5-26bio12	2867.8271999999997	0.9975261688232422
50s5-26bio12	2877.432	0.9975637197494507
50s5-26bio12	2887.0368	0.9975994229316711
50s5-26bio12	2896.6416	0.9976345300674438
50s5-26bio12	2906.2464	0.9976692199707031
50s5-26bio12	2915.8512	0.9977033138275146
50s5-26bio12	2925.4559999999997	0.9977369904518127
50s5-26bio12	2935.0608	0.9977701306343079
50s5-26bio12	2944.6656	0.9978027939796448
50s5-26bio12	2954.2704	0.9978349804878235
50s5-26bio12	2963.8752	0.997866690158844
50s5-26bio12	2973.4799999999996	0.9978979229927063
50s5-26bio12	2983.0848	0.9979287385940552
50s5-26bio12	2992.6895999999997	0.9979590773582458
50s5-26bio12	3002.2944	0.9979889392852783
50s5-26bio12	3011.8992	0.9980184435844421
50s5-26bio12	3021.504	0.9980474710464478
50s5-26bio12	3031.1088	0.9980760812759399
50s5-26bio12	3040.7135999999996	0.9981042146682739
50s5-26bio12	3050.3184	0.9981319904327393
50s5-26bio12	3059.9231999999997	0.9981594085693359
50s5-26bio12	3069.528	0.9981863498687744
50s5-26bio12	3079.1328	0.9982129335403442
50s5-26bio12	3088.7376	0.9982390999794006
50s5-26bio12	3098.3424	0.9982649087905884
50s5-26bio12	3107.9472	0.9982903599739075
50s5-26bio12	3117.5519999999997	0.9983153939247131
50s5-26bio12	3127.1568	0.9983400702476501
50s5-26bio12	3136.7616	0.9983643889427185
50s5-26bio12	3146.3664	0.998388409614563
50s5-26bio12	3155.9712	0.998412013053894
50s5-26bio12	3165.5759999999996	0.9984352588653564
50s5-26bio12	3175.1808	0.998458206653595
50s5-26bio12	3184.7855999999997	0.9984807968139648
50s5-26bio12	3194.3904	0.9985030889511108
50s5-26bio12	3203.9952	0.9985250234603882
50s5-26bio12	3213.6	0.9985466599464417
50s5-26bio12	3223.2048	0.9985679388046265
50s5-26bio12	3232.8095999999996	0.9985889196395874
50s5-26bio12	3242.4144	0.9986096024513245
50s5-26bio12	3252.0191999999997	0.9986299872398376
50s5-26bio12	3261.624	0.998650074005127
50s5-26bio12	3271.2288	0.9986698627471924
50s5-26bio12	3280.8336	0.9986893534660339
50s5-26bio12	3290.4384	0.9987086057662964
50s5-26bio12	3300.0432	0.9987275004386902
50s5-26bio12	3309.6479999999997	0.9987461566925049
50s5-26bio12	3319.2528	0.9987645745277405
50s5-26bio12	3328.8576	0.9987826943397522
50s5-26bio12	3338.4624	0.99880051612854
50s5-26bio12	3348.0672	0.9988180994987488
50s5-26bio12	3357.6719999999996	0.9988354444503784
50s5-26bio12	3367.2768	0.9988524913787842
50s5-26bio12	3376.8815999999997	0.9988693594932556
50s5-26bio12	3386.4864000000002	0.9988859295845032
50s5-26bio12	3396.0912	0.9989022612571716
50s5-26bio12	3405.696	0.998918354511261
50s5-26bio12	3415.3008	0.9989342093467712
50s5-26bio12	3424.9055999999996	0.9989498257637024
50s5-26bio12	3434.5104	0.9989652633666992
50s5-26bio12	3444.1151999999997	0.9989804029464722
50s5-26bio12	3453.72	0.9989953637123108
50s5-26bio12	3463.3248	0.9990100860595703
50s5-26bio12	3472.9296	0.9990246295928955
50s5-26bio12	3482.5344	0.9990389347076416
50s5-26bio12	3492.1392	0.9990530014038086
50s5-26bio12	3501.7439999999997	0.9990668892860413
50s5-26bio12	3511.3488	0.9990805983543396
50s5-26bio12	3520.9536	0.9990940690040588
50s5-26bio12	3530.5584	0.9991073608398438
50s5-26bio12	3540.1632	0.9991204142570496
50s5-26bio12	3549.7679999999996	0.9991333484649658
50s5-26bio12	3559.3728	0.999146044254303
50s5-26bio12	3568.9775999999997	0.9991585612297058
50s5-26bio12	3578.5824000000002	0.9991708993911743
50s5-26bio12	3588.1872	0.9991830587387085
50s5-26bio12	3597.792	0.9991950392723083
50s5-26bio12	3607.3968	0.9992068409919739
50s5-26bio12	3617.0015999999996	0.9992185235023499
50s5-26bio12	3626.6064	0.9992299675941467
50s5-26bio12	3636.2111999999997	0.9992412328720093
50s5-26bio12	3645.816	0.9992523789405823
50s5-26bio12	3655.4208	0.999263346195221
50s5-26bio12	3665.0256	0.9992741346359253
50s5-26bio12	3674.6304	0.9992848038673401
50s5-26bio12	3684.2352	0.9992952942848206
50s5-26bio12	3693.8399999999997	0.9993056654930115
50s5-26bio12	3703.4448	0.9993157982826233
50s5-26bio12	3713.0495999999994	0.9993258714675903
50s5-26bio12	3722.6544000000004	0.999335765838623
50s5-26bio12	3732.2591999999995	0.9993454813957214
50s5-26bio12	3741.8639999999996	0.9993550777435303
50s5-26bio12	3751.4687999999996	0.9993610382080078
50s5-26bio12	3761.0735999999997	0.9993610382080078
50s5-26bio12	3770.6784	0.9993610382080078
50s5-26bio12	3780.2832	0.9993610382080078
50s5-26bio12	3789.888	0.9993610382080078
50s5-26bio12	3799.4928	0.9993610382080078
50s5-26bio12	3809.0976	0.9993610382080078
50s5-26bio12	3818.702399999999	0.9993610382080078
50s5-26bio12	3828.3071999999993	0.9993610382080078
50s5-26bio12	3837.9120000000003	0.9993610382080078
50s5-26bio12	3847.5168000000003	0.9993610382080078
50s5-26bio12	3857.1215999999995	0.9993610382080078
50s5-26bio12	3866.7263999999996	0.9993610382080078
50s5-26bio12	3876.3311999999996	0.9993610382080078
50s5-26bio12	3885.9360000000006	0.9993610382080078
50s5-26bio12	3895.5407999999998	0.9993610382080078
50s5-26bio12	3905.1456	0.9993610382080078
50s5-26bio12	3914.7504	0.9993610382080078
50s5-26bio12	3924.355199999999	0.9993610382080078
50s5-26bio12	3933.96	0.9993610382080078
50s5-26bio12	3943.5648	0.9993610382080078
50s5-26bio12	3953.1696	0.9993610382080078
50s5-26bio12	3962.7743999999993	0.9993610382080078
50s5-26bio12	3972.3791999999994	0.9993610382080078
50s5-26bio12	3981.9840000000004	0.9993610382080078
50s5-26bio12	3991.5888000000004	0.9993610382080078
50s5-26bio12	4001.1935999999996	0.9993610382080078
50s5-26bio12	4010.7983999999997	0.9993610382080078
50s5-26bio12	4020.4031999999997	0.9993610382080078
50s5-26bio12	4030.008	0.9993610382080078
50s5-26bio12	4039.6128	0.9993610382080078
50s5-26bio12	4049.2176	0.9993610382080078
50s5-26bio12	4058.8224	0.9993610382080078
50s5-26bio12	4068.427199999999	0.9993610382080078
50s5-26bio12	4078.032	0.9993610382080078
50s5-26bio12	4087.6368	0.9993610382080078
50s5-26bio12	4097.241599999999	0.9993610382080078
50s5-26bio12	4106.846399999999	0.9993610382080078
50s5-26bio12	4116.4511999999995	0.9993610382080078
50s5-26bio12	4126.0560000000005	0.9993610382080078
50s5-26bio12	4135.6608	0.9993610382080078
50s5-26bio12	4145.2656	0.9993610382080078
50s5-26bio12	4154.8704	0.9993610382080078
50s5-26bio12	4164.4752	0.9993610382080078
50s5-26bio12	4174.08	0.9993610382080078
50s5-26bio12	4183.6848	0.9993610382080078
50s5-26bio12	4193.2896	0.9993610382080078
50s5-26bio12	4202.894399999999	0.9993610382080078
50s5-26bio12	4212.499199999999	0.9993610382080078
50s5-26bio12	4222.104	0.9993610382080078
50s5-26bio12	4231.7088	0.9993610382080078
50s5-26bio12	4241.3135999999995	0.9993610382080078
50s5-26bio12	4250.9184	0.9993610382080078
50s5-26bio12	4260.5232	0.9993610382080078
50s5-26bio12	4270.128000000001	0.9993610382080078
50s5-26bio12	4279.7328	0.9993610382080078
50s5-26bio12	4289.3376	0.9993610382080078
50s5-26bio12	4298.9424	0.9993610382080078
50s5-26bio12	4308.547199999999	0.9993610382080078
50s5-26bio12	4318.152	0.9993610382080078
50s5-26bio12	4327.7568	0.9993610382080078
50s5-26bio12	4337.3616	0.9993610382080078
50s5-26bio12	4346.966399999999	0.9993610382080078
50s5-26bio12	4356.571199999999	0.9993610382080078
50s5-26bio12	4366.176	0.9993610382080078
50s5-26bio12	4375.7807999999995	0.9993610382080078
50s5-26bio12	4385.3856	0.9993610382080078
50s5-26bio12	4394.9904	0.9993610382080078
50s5-26bio12	4404.5952	0.9993610382080078
50s5-26bio12	4414.2	0.9993610382080078
