# Supplementary material for: Paleodistribution of Cercidiphyllaceae and Future Habitat Prediction for Cercidiphyllum japonicum Under Climate Change
Source: Ecol Evol. 2026 Jan 19;16(1):e72940. doi: 10.1002/ece3.72940 (PMC12815699; doi:10.1002/ece3.72940)
Supplement: Supplementary file 1 — Data S1: ece372940‐sup‐0001‐supinfo.zip. [file ECE3-16-e72940-s001.zip › 50s-26/plots/连香树_2_50s5-26bio12_only.dat]

variable	x	y
50s5-26bio12	-388.2	6.504049451905303E-6
50s5-26bio12	-378.5952	6.504049451905303E-6
50s5-26bio12	-368.99039999999997	6.504049451905303E-6
50s5-26bio12	-359.3856	6.504049451905303E-6
50s5-26bio12	-349.7808	6.504049451905303E-6
50s5-26bio12	-340.176	6.504049451905303E-6
50s5-26bio12	-330.5712	6.504049451905303E-6
50s5-26bio12	-320.9664	6.504049451905303E-6
50s5-26bio12	-311.3616	6.504049451905303E-6
50s5-26bio12	-301.7568	6.504049451905303E-6
50s5-26bio12	-292.152	6.504049451905303E-6
50s5-26bio12	-282.5472	6.504049451905303E-6
50s5-26bio12	-272.9424	6.504049451905303E-6
50s5-26bio12	-263.3376	6.504049451905303E-6
50s5-26bio12	-253.7328	6.504049451905303E-6
50s5-26bio12	-244.128	6.504049451905303E-6
50s5-26bio12	-234.5232	6.504049451905303E-6
50s5-26bio12	-224.91840000000002	6.504049451905303E-6
50s5-26bio12	-215.3136	6.504049451905303E-6
50s5-26bio12	-205.7088	6.504049451905303E-6
50s5-26bio12	-196.10399999999998	6.504049451905303E-6
50s5-26bio12	-186.4992	6.504049451905303E-6
50s5-26bio12	-176.89440000000002	6.504049451905303E-6
50s5-26bio12	-167.2896	6.504049451905303E-6
50s5-26bio12	-157.6848	6.504049451905303E-6
50s5-26bio12	-148.08	6.504049451905303E-6
50s5-26bio12	-138.4752	6.504049451905303E-6
50s5-26bio12	-128.87040000000002	6.504049451905303E-6
50s5-26bio12	-119.2656	6.504049451905303E-6
50s5-26bio12	-109.66080000000005	6.504049451905303E-6
50s5-26bio12	-100.05599999999998	6.504049451905303E-6
50s5-26bio12	-90.45120000000003	6.504049451905303E-6
50s5-26bio12	-80.84640000000002	6.504049451905303E-6
50s5-26bio12	-71.2416	6.504049451905303E-6
50s5-26bio12	-61.63680000000005	6.504049451905303E-6
50s5-26bio12	-52.03199999999998	6.504049451905303E-6
50s5-26bio12	-42.42720000000003	6.504049451905303E-6
50s5-26bio12	-32.822400000000016	6.504049451905303E-6
50s5-26bio12	-23.217600000000004	6.504049451905303E-6
50s5-26bio12	-13.61280000000005	6.504049451905303E-6
50s5-26bio12	-4.007999999999981	6.504049451905303E-6
50s5-26bio12	5.596799999999973	6.504049451905303E-6
50s5-26bio12	15.201599999999985	6.909214789629914E-6
50s5-26bio12	24.806399999999996	8.282532689918298E-6
50s5-26bio12	34.41119999999995	9.928818144544493E-6
50s5-26bio12	44.01599999999996	1.1902324331458658E-5
50s5-26bio12	53.620799999999974	1.4268090126279276E-5
50s5-26bio12	63.225599999999986	1.710408105282113E-5
50s5-26bio12	72.8304	2.0503750420175493E-5
50s5-26bio12	82.43519999999995	2.4579139790148474E-5
50s5-26bio12	92.03999999999996	2.946453787444625E-5
50s5-26bio12	101.64479999999998	3.5320932511240244E-5
50s5-26bio12	111.24959999999999	4.234130392433144E-5
50s5-26bio12	120.8544	5.075696753920056E-5
50s5-26bio12	130.45919999999995	6.084520282456651E-5
50s5-26bio12	140.06400000000002	7.293839007616043E-5
50s5-26bio12	149.66879999999998	8.743492071516812E-5
50s5-26bio12	159.27360000000004	1.0481238132342696E-4
50s5-26bio12	168.87839999999989	1.256430841749534E-4
50s5-26bio12	178.48319999999995	1.5061312296893448E-4
50s5-26bio12	188.08800000000002	1.8054476822726429E-4
50s5-26bio12	197.69279999999998	2.1642349020112306E-4
50s5-26bio12	207.29759999999993	2.594304096419364E-4
50s5-26bio12	216.9023999999999	3.1098080216906965E-4
50s5-26bio12	226.50719999999995	3.727707371581346E-4
50s5-26bio12	236.11200000000002	4.4683244777843356E-4
50s5-26bio12	245.71679999999998	5.356007604859769E-4
50s5-26bio12	255.32159999999993	6.419926066882908E-4
50s5-26bio12	264.9263999999999	7.695019012317061E-4
50s5-26bio12	274.53119999999996	9.223130182363093E-4
50s5-26bio12	284.136	0.0011054364731535316
50s5-26bio12	293.7408	0.0013248713221400976
50s5-26bio12	303.34559999999993	0.0015877949772402644
50s5-26bio12	312.9503999999999	0.0019027969101443887
50s5-26bio12	322.55519999999996	0.0022801493760198355
50s5-26bio12	332.16	0.0027321313973516226
50s5-26bio12	341.7648	0.0032734135165810585
50s5-26bio12	351.36959999999993	0.0039215111173689365
50s5-26bio12	360.9743999999999	0.0046973200514912605
50s5-26bio12	370.57919999999996	0.005625743418931961
50s5-26bio12	380.184	0.006736427079886198
50s5-26bio12	389.7888	0.008064613677561283
50s5-26bio12	399.39359999999994	0.00965212658047676
50s5-26bio12	408.9983999999999	0.011548508889973164
50s5-26bio12	418.60319999999996	0.013812275603413582
50s5-26bio12	428.2079999999999	0.016512377187609673
50s5-26bio12	437.8128	0.019729750230908394
50s5-26bio12	447.41759999999994	0.023559000343084335
50s5-26bio12	457.0223999999999	0.028110137209296227
50s5-26bio12	466.62719999999996	0.03351029381155968
50s5-26bio12	476.2319999999999	0.03990526124835014
50s5-26bio12	485.8368	0.04746069014072418
50s5-26bio12	495.44159999999994	0.056362640112638474
50s5-26bio12	505.0463999999999	0.06681715697050095
50s5-26bio12	514.6512	0.07904841005802155
50s5-26bio12	524.2559999999999	0.09329481422901154
50s5-26bio12	533.8607999999999	0.10980264097452164
50s5-26bio12	543.4656	0.1288164258003235
50s5-26bio12	553.0703999999998	0.15056580305099487
50s5-26bio12	562.6751999999999	0.1752486675977707
50s5-26bio12	572.28	0.20301100611686707
50s5-26bio12	581.8848	0.2339237481355667
50s5-26bio12	591.4895999999999	0.2679610252380371
50s5-26bio12	601.0944	0.30497923493385315
50s5-26bio12	610.6992	0.34470334649086
50s5-26bio12	620.3039999999999	0.3867226243019104
50s5-26bio12	629.9087999999999	0.4233703315258026
50s5-26bio12	639.5136	0.43673187494277954
50s5-26bio12	649.1183999999998	0.4501858949661255
50s5-26bio12	658.7231999999999	0.4637131690979004
50s5-26bio12	668.328	0.47729405760765076
50s5-26bio12	677.9327999999998	0.49090859293937683
50s5-26bio12	687.5375999999999	0.5045366287231445
50s5-26bio12	697.1424	0.5181578993797302
50s5-26bio12	706.7472	0.5317522883415222
50s5-26bio12	716.3519999999999	0.5452997088432312
50s5-26bio12	725.9567999999997	0.5587803721427917
50s5-26bio12	735.5615999999998	0.5721749067306519
50s5-26bio12	745.1663999999998	0.5854645371437073
50s5-26bio12	754.7711999999999	0.5986308455467224
50s5-26bio12	764.376	0.6115036606788635
50s5-26bio12	773.9807999999998	0.6206856966018677
50s5-26bio12	783.5855999999999	0.6210089325904846
50s5-26bio12	793.1904	0.6211538314819336
50s5-26bio12	802.7951999999998	0.6201179027557373
50s5-26bio12	812.3999999999999	0.6187984943389893
50s5-26bio12	822.0047999999997	0.6174773573875427
50s5-26bio12	831.6095999999998	0.6161544919013977
50s5-26bio12	841.2143999999998	0.6131182909011841
50s5-26bio12	850.8191999999999	0.6096686124801636
50s5-26bio12	860.424	0.6062079071998596
50s5-26bio12	870.0287999999998	0.6027364730834961
50s5-26bio12	879.6335999999999	0.5992547273635864
50s5-26bio12	889.2384	0.5957629084587097
50s5-26bio12	898.8431999999998	0.5922613143920898
50s5-26bio12	908.4479999999999	0.5887503623962402
50s5-26bio12	918.0527999999997	0.5852304100990295
50s5-26bio12	927.6575999999998	0.5817016363143921
50s5-26bio12	937.2623999999998	0.5781645774841309
50s5-26bio12	946.8671999999999	0.5746194124221802
50s5-26bio12	956.472	0.5710665583610535
50s5-26bio12	966.0767999999998	0.5675063729286194
50s5-26bio12	975.6815999999999	0.5639392137527466
50s5-26bio12	985.2864	0.5603654384613037
50s5-26bio12	994.8911999999998	0.5567854046821594
50s5-26bio12	1004.4959999999999	0.5531994104385376
50s5-26bio12	1014.1007999999997	0.5496078729629517
50s5-26bio12	1023.7055999999998	0.546011209487915
50s5-26bio12	1033.3103999999998	0.5424097180366516
50s5-26bio12	1042.9152	0.53880375623703
50s5-26bio12	1052.52	0.5351937413215637
50s5-26bio12	1062.1247999999998	0.5315800905227661
50s5-26bio12	1071.7296	0.5279630422592163
50s5-26bio12	1081.3344	0.52458256483078
50s5-26bio12	1090.9391999999998	0.5240684151649475
50s5-26bio12	1100.5439999999999	0.5240529775619507
50s5-26bio12	1110.1487999999997	0.5240375995635986
50s5-26bio12	1119.7535999999998	0.5240221619606018
50s5-26bio12	1129.3583999999998	0.524006724357605
50s5-26bio12	1138.9632	0.5239912867546082
50s5-26bio12	1148.568	0.5239758491516113
50s5-26bio12	1158.1727999999998	0.5239604115486145
50s5-26bio12	1167.7776	0.5239450335502625
50s5-26bio12	1177.3824	0.5239295959472656
50s5-26bio12	1186.9871999999998	0.5239141583442688
50s5-26bio12	1196.5919999999996	0.523898720741272
50s5-26bio12	1206.1967999999997	0.5238832831382751
50s5-26bio12	1215.8015999999998	0.5238678455352783
50s5-26bio12	1225.4063999999998	0.5238524675369263
50s5-26bio12	1235.0112	0.5238370299339294
50s5-26bio12	1244.6159999999998	0.5238215923309326
50s5-26bio12	1254.2207999999998	0.5238061547279358
50s5-26bio12	1263.8256	0.523790717124939
50s5-26bio12	1273.4304	0.5237752795219421
50s5-26bio12	1283.0351999999998	0.5237599015235901
50s5-26bio12	1292.6399999999996	0.5237444639205933
50s5-26bio12	1302.2447999999997	0.5237290263175964
50s5-26bio12	1311.8495999999998	0.5237135887145996
50s5-26bio12	1321.4543999999999	0.5236981511116028
50s5-26bio12	1331.0592	0.523682713508606
50s5-26bio12	1340.6639999999998	0.5236673355102539
50s5-26bio12	1350.2687999999998	0.5236518979072571
50s5-26bio12	1359.8736	0.523239254951477
50s5-26bio12	1369.4784	0.5203678607940674
50s5-26bio12	1379.0831999999998	0.5169969797134399
50s5-26bio12	1388.6879999999996	0.5136245489120483
50s5-26bio12	1398.2927999999997	0.5102508664131165
50s5-26bio12	1407.8975999999998	0.5068762898445129
50s5-26bio12	1417.5023999999999	0.5035009980201721
50s5-26bio12	1427.1072	0.5001254677772522
50s5-26bio12	1436.7119999999998	0.4967498779296875
50s5-26bio12	1446.3167999999998	0.49337464570999146
50s5-26bio12	1455.9216	0.4899999499320984
50s5-26bio12	1465.5264	0.4866262376308441
50s5-26bio12	1475.1311999999998	0.48325368762016296
50s5-26bio12	1484.7359999999996	0.47988268733024597
50s5-26bio12	1494.3407999999997	0.47651347517967224
50s5-26bio12	1503.9455999999998	0.4731464684009552
50s5-26bio12	1513.5503999999999	0.4697818458080292
50s5-26bio12	1523.1552	0.4664199948310852
50s5-26bio12	1532.7599999999998	0.4630611836910248
50s5-26bio12	1542.3647999999998	0.45970574021339417
50s5-26bio12	1551.9696	0.45635390281677246
50s5-26bio12	1561.5744	0.4530060589313507
50s5-26bio12	1571.1791999999998	0.4496624171733856
50s5-26bio12	1580.7839999999997	0.44632330536842346
50s5-26bio12	1590.3887999999997	0.4429891109466553
50s5-26bio12	1599.9935999999998	0.439659982919693
50s5-26bio12	1609.5983999999999	0.43633630871772766
50s5-26bio12	1619.2032	0.433018296957016
50s5-26bio12	1628.8079999999998	0.429706335067749
50s5-26bio12	1638.4127999999998	0.4264006018638611
50s5-26bio12	1648.0176	0.4231014847755432
50s5-26bio12	1657.6224	0.41980916261672974
50s5-26bio12	1667.2272	0.4165240228176117
50s5-26bio12	1676.8319999999997	0.413246214389801
50s5-26bio12	1686.4367999999997	0.40997612476348877
50s5-26bio12	1696.0415999999998	0.40671393275260925
50s5-26bio12	1705.6463999999999	0.40345999598503113
50s5-26bio12	1715.2511999999995	0.4002144932746887
50s5-26bio12	1724.856	0.3969777524471283
50s5-26bio12	1734.4607999999996	0.39374998211860657
50s5-26bio12	1744.0655999999997	0.3905314803123474
50s5-26bio12	1753.6703999999997	0.38732245564460754
50s5-26bio12	1763.2751999999998	0.38412320613861084
50s5-26bio12	1772.8799999999999	0.3809339106082916
50s5-26bio12	1782.4848	0.37775492668151855
50s5-26bio12	1792.0895999999996	0.3745863437652588
50s5-26bio12	1801.6944	0.3714284896850586
50s5-26bio12	1811.2991999999997	0.36828160285949707
50s5-26bio12	1820.9039999999998	0.36514586210250854
50s5-26bio12	1830.5087999999998	0.3620215654373169
50s5-26bio12	1840.1135999999995	0.35890883207321167
50s5-26bio12	1849.7184	0.35580798983573914
50s5-26bio12	1859.3231999999996	0.35271915793418884
50s5-26bio12	1868.928	0.34964263439178467
50s5-26bio12	1878.5327999999997	0.3465785086154938
50s5-26bio12	1888.1375999999998	0.3435271084308624
50s5-26bio12	1897.7423999999999	0.3404885530471802
50s5-26bio12	1907.3471999999995	0.3374630808830261
50s5-26bio12	1916.952	0.3344508111476898
50s5-26bio12	1926.5567999999996	0.33145201206207275
50s5-26bio12	1936.1615999999997	0.3284668028354645
50s5-26bio12	1945.7663999999997	0.3254954516887665
50s5-26bio12	1955.3711999999998	0.32253798842430115
50s5-26bio12	1964.9759999999999	0.31959474086761475
50s5-26bio12	1974.5808	0.31666573882102966
50s5-26bio12	1984.1855999999996	0.3137512505054474
50s5-26bio12	1993.7903999999996	0.3108513355255127
50s5-26bio12	2003.3951999999997	0.3079662322998047
50s5-26bio12	2012.9999999999998	0.3050960302352905
50s5-26bio12	2022.6047999999998	0.30224087834358215
50s5-26bio12	2032.2095999999995	0.2994009554386139
50s5-26bio12	2041.8144	0.2965763807296753
50s5-26bio12	2051.4192	0.2937672734260559
50s5-26bio12	2061.0240000000003	0.29097381234169006
50s5-26bio12	2070.6288	0.28819596767425537
50s5-26bio12	2080.2336	0.2854340374469757
50s5-26bio12	2089.8384	0.28268808126449585
50s5-26bio12	2099.4431999999997	0.27995818853378296
50s5-26bio12	2109.0480000000002	0.2772443890571594
50s5-26bio12	2118.6528	0.27454695105552673
50s5-26bio12	2128.2576	0.2718658745288849
50s5-26bio12	2137.8624	0.26920127868652344
50s5-26bio12	2147.4672	0.2665531635284424
50s5-26bio12	2157.072	0.26392173767089844
50s5-26bio12	2166.6768	0.2613070607185364
50s5-26bio12	2176.2816	0.2587091624736786
50s5-26bio12	2185.8864	0.25612807273864746
50s5-26bio12	2195.4912	0.2535640001296997
50s5-26bio12	2205.096	0.2510169446468353
50s5-26bio12	2214.7008	0.2484869360923767
50s5-26bio12	2224.3055999999997	0.24597400426864624
50s5-26bio12	2233.9104	0.24347831308841705
50s5-26bio12	2243.5152	0.24099984765052795
50s5-26bio12	2253.1200000000003	0.23853859305381775
50s5-26bio12	2262.7248	0.23609471321105957
50s5-26bio12	2272.3296	0.23366819322109222
50s5-26bio12	2281.9344	0.2312590628862381
50s5-26bio12	2291.5391999999997	0.2288672924041748
50s5-26bio12	2301.1440000000002	0.22649303078651428
50s5-26bio12	2310.7488	0.22413623332977295
50s5-26bio12	2320.3536	0.2217969447374344
50s5-26bio12	2329.9584	0.21947509050369263
50s5-26bio12	2339.5632	0.2171708196401596
50s5-26bio12	2349.168	0.21488408744335175
50s5-26bio12	2358.7728	0.21261489391326904
50s5-26bio12	2368.3776	0.21036317944526672
50s5-26bio12	2377.9824	0.20812906324863434
50s5-26bio12	2387.5872	0.2059125006198883
50s5-26bio12	2397.192	0.20371346175670624
50s5-26bio12	2406.7968	0.20153188705444336
50s5-26bio12	2416.4015999999997	0.19936788082122803
50s5-26bio12	2426.0064	0.19722138345241547
50s5-26bio12	2435.6112	0.1950923502445221
50s5-26bio12	2445.2160000000003	0.19298073649406433
50s5-26bio12	2454.8208	0.19088660180568695
50s5-26bio12	2464.4256	0.18880987167358398
50s5-26bio12	2474.0304	0.18675048649311066
50s5-26bio12	2483.6351999999997	0.18470847606658936
50s5-26bio12	2493.2400000000002	0.1826837956905365
50s5-26bio12	2502.8448	0.1806763857603073
50s5-26bio12	2512.4496	0.17868615686893463
50s5-26bio12	2522.0544	0.17671318352222443
50s5-26bio12	2531.6592	0.17475734651088715
50s5-26bio12	2541.264	0.1728186160326004
50s5-26bio12	2550.8688	0.17089688777923584
50s5-26bio12	2560.4736	0.16899222135543823
50s5-26bio12	2570.0784	0.16710449755191803
50s5-26bio12	2579.6832	0.16523367166519165
50s5-26bio12	2589.288	0.16337963938713074
50s5-26bio12	2598.8928	0.16154241561889648
50s5-26bio12	2608.4975999999997	0.15972192585468292
50s5-26bio12	2618.1024	0.1579180806875229
50s5-26bio12	2627.7072	0.15613077580928802
50s5-26bio12	2637.3120000000004	0.15436002612113953
50s5-26bio12	2646.9168	0.15260574221611023
50s5-26bio12	2656.5216	0.15086783468723297
50s5-26bio12	2666.1264	0.1491461843252182
50s5-26bio12	2675.7311999999997	0.1474408209323883
50s5-26bio12	2685.3360000000002	0.14575161039829254
50s5-26bio12	2694.9408	0.14407844841480255
50s5-26bio12	2704.5456	0.14242133498191833
50s5-26bio12	2714.1504	0.14078013598918915
50s5-26bio12	2723.7552	0.13915479183197021
50s5-26bio12	2733.3599999999997	0.1375451534986496
50s5-26bio12	2742.9648	0.1359512358903885
50s5-26bio12	2752.5696	0.13437291979789734
50s5-26bio12	2762.1744	0.13281011581420898
50s5-26bio12	2771.7792	0.1312626749277115
50s5-26bio12	2781.3839999999996	0.12973062694072723
50s5-26bio12	2790.9888	0.1282138079404831
50s5-26bio12	2800.5935999999997	0.1267121434211731
50s5-26bio12	2810.1984	0.1252254992723465
50s5-26bio12	2819.8032	0.1237538605928421
50s5-26bio12	2829.408	0.12229710817337036
50s5-26bio12	2839.0128	0.12085513025522232
50s5-26bio12	2848.6175999999996	0.11942780762910843
50s5-26bio12	2858.2224	0.1180151179432869
50s5-26bio12	2867.8271999999997	0.11661692708730698
50s5-26bio12	2877.432	0.11523313075304031
50s5-26bio12	2887.0368	0.11386360973119736
50s5-26bio12	2896.6416	0.11250832676887512
50s5-26bio12	2906.2464	0.11116714775562286
50s5-26bio12	2915.8512	0.10983995348215103
50s5-26bio12	2925.4559999999997	0.10852669179439545
50s5-26bio12	2935.0608	0.10722725093364716
50s5-26bio12	2944.6656	0.10594151169061661
50s5-26bio12	2954.2704	0.10466935485601425
50s5-26bio12	2963.8752	0.1034107357263565
50s5-26bio12	2973.4799999999996	0.10216552764177322
50s5-26bio12	2983.0848	0.10093361884355545
50s5-26bio12	2992.6895999999997	0.09971489012241364
50s5-26bio12	3002.2944	0.0985092967748642
50s5-26bio12	3011.8992	0.0973166972398758
50s5-26bio12	3021.504	0.09613700211048126
50s5-26bio12	3031.1088	0.09497006982564926
50s5-26bio12	3040.7135999999996	0.0938158631324768
50s5-26bio12	3050.3184	0.09267424046993256
50s5-26bio12	3059.9231999999997	0.09154511243104935
50s5-26bio12	3069.528	0.09042834490537643
50s5-26bio12	3079.1328	0.08932388573884964
50s5-26bio12	3088.7376	0.08823160827159882
50s5-26bio12	3098.3424	0.0871514081954956
50s5-26bio12	3107.9472	0.08608315885066986
50s5-26bio12	3117.5519999999997	0.085026815533638
50s5-26bio12	3127.1568	0.08398223668336868
50s5-26bio12	3136.7616	0.08294930309057236
50s5-26bio12	3146.3664	0.08192796260118484
50s5-26bio12	3155.9712	0.080918088555336
50s5-26bio12	3165.5759999999996	0.07991957664489746
50s5-26bio12	3175.1808	0.07893230766057968
50s5-26bio12	3184.7855999999997	0.07795622199773788
50s5-26bio12	3194.3904	0.07699120044708252
50s5-26bio12	3203.9952	0.07603713870048523
50s5-26bio12	3213.6	0.07509391754865646
50s5-26bio12	3223.2048	0.07416147738695145
50s5-26bio12	3232.8095999999996	0.07323969900608063
50s5-26bio12	3242.4144	0.07232847809791565
50s5-26bio12	3252.0191999999997	0.07142770290374756
50s5-26bio12	3261.624	0.07053731381893158
50s5-26bio12	3271.2288	0.06965719163417816
50s5-26bio12	3280.8336	0.06878723949193954
50s5-26bio12	3290.4384	0.06792733818292618
50s5-26bio12	3300.0432	0.06707743555307388
50s5-26bio12	3309.6479999999997	0.06623740494251251
50s5-26bio12	3319.2528	0.0654071569442749
50s5-26bio12	3328.8576	0.0645865797996521
50s5-26bio12	3338.4624	0.06377561390399933
50s5-26bio12	3348.0672	0.06297414004802704
50s5-26bio12	3357.6719999999996	0.06218205764889717
50s5-26bio12	3367.2768	0.061399299651384354
50s5-26bio12	3376.8815999999997	0.06062576174736023
50s5-26bio12	3386.4864000000002	0.05986134335398674
50s5-26bio12	3396.0912	0.05910594016313553
50s5-26bio12	3405.696	0.05835949629545212
50s5-26bio12	3415.3008	0.05762190371751785
50s5-26bio12	3424.9055999999996	0.05689306557178497
50s5-26bio12	3434.5104	0.05617288500070572
50s5-26bio12	3444.1151999999997	0.055461298674345016
50s5-26bio12	3453.72	0.05475820228457451
50s5-26bio12	3463.3248	0.05406351014971733
50s5-26bio12	3472.9296	0.053377117961645126
50s5-26bio12	3482.5344	0.05269896984100342
50s5-26bio12	3492.1392	0.05202896520495415
50s5-26bio12	3501.7439999999997	0.05136701837182045
50s5-26bio12	3511.3488	0.05071302503347397
50s5-26bio12	3520.9536	0.050066933035850525
50s5-26bio12	3530.5584	0.04942864552140236
50s5-26bio12	3540.1632	0.048798076808452606
50s5-26bio12	3549.7679999999996	0.048175130039453506
50s5-26bio12	3559.3728	0.04755975306034088
50s5-26bio12	3568.9775999999997	0.04695184901356697
50s5-26bio12	3578.5824000000002	0.046351321041584015
50s5-26bio12	3588.1872	0.045758120715618134
50s5-26bio12	3597.792	0.04517215117812157
50s5-26bio12	3607.3968	0.044593337923288345
50s5-26bio12	3617.0015999999996	0.04402158409357071
50s5-26bio12	3626.6064	0.04345684126019478
50s5-26bio12	3636.2111999999997	0.04289901629090309
50s5-26bio12	3645.816	0.04234803467988968
50s5-26bio12	3655.4208	0.041803810745477676
50s5-26bio12	3665.0256	0.04126628860831261
50s5-26bio12	3674.6304	0.040735386312007904
50s5-26bio12	3684.2352	0.0402110293507576
50s5-26bio12	3693.8399999999997	0.03969312831759453
50s5-26bio12	3703.4448	0.03918163850903511
50s5-26bio12	3713.0495999999994	0.03867647424340248
50s5-26bio12	3722.6544000000004	0.03817756101489067
50s5-26bio12	3732.2591999999995	0.03768482431769371
50s5-26bio12	3741.8639999999996	0.03719820827245712
50s5-26bio12	3751.4687999999996	0.03671763837337494
50s5-26bio12	3761.0735999999997	0.03624304383993149
50s5-26bio12	3770.6784	0.0357743464410305
50s5-26bio12	3780.2832	0.0353114940226078
50s5-26bio12	3789.888	0.03485441952943802
50s5-26bio12	3799.4928	0.034403033554553986
50s5-26bio12	3809.0976	0.03395730257034302
50s5-26bio12	3818.702399999999	0.03351714462041855
50s5-26bio12	3828.3071999999993	0.033082496374845505
50s5-26bio12	3837.9120000000003	0.032653287053108215
50s5-26bio12	3847.5168000000003	0.0322294682264328
50s5-26bio12	3857.1215999999995	0.03181096911430359
50s5-26bio12	3866.7263999999996	0.03139772638678551
50s5-26bio12	3876.3311999999996	0.030989672988653183
50s5-26bio12	3885.9360000000006	0.030586764216423035
50s5-26bio12	3895.5407999999998	0.03018893115222454
50s5-26bio12	3905.1456	0.029796112328767776
50s5-26bio12	3914.7504	0.02940824069082737
50s5-26bio12	3924.355199999999	0.029025277122855186
50s5-26bio12	3933.96	0.028647152706980705
50s5-26bio12	3943.5648	0.02827381156384945
50s5-26bio12	3953.1696	0.027905186638236046
50s5-26bio12	3962.7743999999993	0.02754124067723751
50s5-26bio12	3972.3791999999994	0.02718190848827362
50s5-26bio12	3981.9840000000004	0.026827136054635048
50s5-26bio12	3991.5888000000004	0.02647685818374157
50s5-26bio12	4001.1935999999996	0.02613103948533535
50s5-26bio12	4010.7983999999997	0.025789618492126465
50s5-26bio12	4020.4031999999997	0.025676777586340904
50s5-26bio12	4030.008	0.025676777586340904
50s5-26bio12	4039.6128	0.025676777586340904
50s5-26bio12	4049.2176	0.025676777586340904
50s5-26bio12	4058.8224	0.025676777586340904
50s5-26bio12	4068.427199999999	0.025676777586340904
50s5-26bio12	4078.032	0.025676777586340904
50s5-26bio12	4087.6368	0.025676777586340904
50s5-26bio12	4097.241599999999	0.025676777586340904
50s5-26bio12	4106.846399999999	0.025676777586340904
50s5-26bio12	4116.4511999999995	0.025676777586340904
50s5-26bio12	4126.0560000000005	0.025676777586340904
50s5-26bio12	4135.6608	0.025676777586340904
50s5-26bio12	4145.2656	0.025676777586340904
50s5-26bio12	4154.8704	0.025676777586340904
50s5-26bio12	4164.4752	0.025676777586340904
50s5-26bio12	4174.08	0.025676777586340904
50s5-26bio12	4183.6848	0.025676777586340904
50s5-26bio12	4193.2896	0.025676777586340904
50s5-26bio12	4202.894399999999	0.025676777586340904
50s5-26bio12	4212.499199999999	0.025676777586340904
50s5-26bio12	4222.104	0.025676777586340904
50s5-26bio12	4231.7088	0.025676777586340904
50s5-26bio12	4241.3135999999995	0.025676777586340904
50s5-26bio12	4250.9184	0.025676777586340904
50s5-26bio12	4260.5232	0.025676777586340904
50s5-26bio12	4270.128000000001	0.025676777586340904
50s5-26bio12	4279.7328	0.025676777586340904
50s5-26bio12	4289.3376	0.025676777586340904
50s5-26bio12	4298.9424	0.025676777586340904
50s5-26bio12	4308.547199999999	0.025676777586340904
50s5-26bio12	4318.152	0.025676777586340904
50s5-26bio12	4327.7568	0.025676777586340904
50s5-26bio12	4337.3616	0.025676777586340904
50s5-26bio12	4346.966399999999	0.025676777586340904
50s5-26bio12	4356.571199999999	0.025676777586340904
50s5-26bio12	4366.176	0.025676777586340904
50s5-26bio12	4375.7807999999995	0.025676777586340904
50s5-26bio12	4385.3856	0.025676777586340904
50s5-26bio12	4394.9904	0.025676777586340904
50s5-26bio12	4404.5952	0.025676777586340904
50s5-26bio12	4414.2	0.025676777586340904
