# Supplementary material for: Paleodistribution of Cercidiphyllaceae and Future Habitat Prediction for Cercidiphyllum japonicum Under Climate Change
Source: Ecol Evol. 2026 Jan 19;16(1):e72940. doi: 10.1002/ece3.72940 (PMC12815699; doi:10.1002/ece3.72940)
Supplement: Supplementary file 1 — Data S1: ece372940‐sup‐0001‐supinfo.zip. [file ECE3-16-e72940-s001.zip › 50s-26/plots/连香树_2_50s5-26bio15.dat]

variable	x	y
50s5-26bio15	10.165023803710938	0.6777627468109131
50s5-26bio15	10.499142578125	0.6777627468109131
50s5-26bio15	10.833261352539063	0.6777627468109131
50s5-26bio15	11.167380126953125	0.6777627468109131
50s5-26bio15	11.501498901367187	0.6777627468109131
50s5-26bio15	11.83561767578125	0.6777627468109131
50s5-26bio15	12.169736450195312	0.6777627468109131
50s5-26bio15	12.503855224609374	0.6777627468109131
50s5-26bio15	12.837973999023438	0.6777627468109131
50s5-26bio15	13.1720927734375	0.6777627468109131
50s5-26bio15	13.506211547851562	0.6777627468109131
50s5-26bio15	13.840330322265626	0.6777627468109131
50s5-26bio15	14.174449096679687	0.6777627468109131
50s5-26bio15	14.50856787109375	0.6777627468109131
50s5-26bio15	14.842686645507811	0.6777627468109131
50s5-26bio15	15.176805419921875	0.6777627468109131
50s5-26bio15	15.510924194335939	0.6777627468109131
50s5-26bio15	15.84504296875	0.6777627468109131
50s5-26bio15	16.179161743164062	0.6777627468109131
50s5-26bio15	16.513280517578124	0.6777627468109131
50s5-26bio15	16.847399291992186	0.6777627468109131
50s5-26bio15	17.181518066406248	0.6777627468109131
50s5-26bio15	17.515636840820314	0.6777627468109131
50s5-26bio15	17.849755615234375	0.6777627468109131
50s5-26bio15	18.183874389648437	0.6777627468109131
50s5-26bio15	18.5179931640625	0.6777627468109131
50s5-26bio15	18.85211193847656	0.6777627468109131
50s5-26bio15	19.186230712890627	0.6777627468109131
50s5-26bio15	19.520349487304685	0.6777627468109131
50s5-26bio15	19.85446826171875	0.6777627468109131
50s5-26bio15	20.188587036132812	0.6777627468109131
50s5-26bio15	20.522705810546874	0.6777627468109131
50s5-26bio15	20.85682458496094	0.6777627468109131
50s5-26bio15	21.190943359374998	0.6777627468109131
50s5-26bio15	21.525062133789064	0.6777627468109131
50s5-26bio15	21.859180908203125	0.6777627468109131
50s5-26bio15	22.193299682617187	0.6777627468109131
50s5-26bio15	22.52741845703125	0.6777627468109131
50s5-26bio15	22.86153723144531	0.6777627468109131
50s5-26bio15	23.195656005859377	0.6777627468109131
50s5-26bio15	23.529774780273435	0.6777627468109131
50s5-26bio15	23.8638935546875	0.6777627468109131
50s5-26bio15	24.198012329101562	0.6773327589035034
50s5-26bio15	24.532131103515624	0.6760410666465759
50s5-26bio15	24.86624987792969	0.6747466921806335
50s5-26bio15	25.200368652343748	0.6734495759010315
50s5-26bio15	25.534487426757813	0.6721498966217041
50s5-26bio15	25.868606201171875	0.670847475528717
50s5-26bio15	26.202724975585937	0.6695424914360046
50s5-26bio15	26.53684375	0.6682348847389221
50s5-26bio15	26.87096252441406	0.6669246554374695
50s5-26bio15	27.205081298828127	0.6656118631362915
50s5-26bio15	27.53920007324219	0.6642964482307434
50s5-26bio15	27.87331884765625	0.6629785299301147
50s5-26bio15	28.207437622070312	0.6616580486297607
50s5-26bio15	28.541556396484374	0.6603350639343262
50s5-26bio15	28.875675170898436	0.659009575843811
50s5-26bio15	29.2097939453125	0.6576815843582153
50s5-26bio15	29.543912719726563	0.6563510894775391
50s5-26bio15	29.878031494140625	0.6550182104110718
50s5-26bio15	30.212150268554687	0.6536828279495239
50s5-26bio15	30.54626904296875	0.6523450016975403
50s5-26bio15	30.88038781738281	0.6510048508644104
50s5-26bio15	31.214506591796876	0.6496622562408447
50s5-26bio15	31.54862536621094	0.648317277431488
50s5-26bio15	31.882744140625	0.6469699144363403
50s5-26bio15	32.21686291503906	0.6456202864646912
50s5-26bio15	32.550981689453124	0.644268274307251
50s5-26bio15	32.88510046386719	0.6429139971733093
50s5-26bio15	33.219219238281255	0.6415573954582214
50s5-26bio15	33.55333801269531	0.6401985883712769
50s5-26bio15	33.88745678710937	0.638837456703186
50s5-26bio15	34.22157556152344	0.6374741196632385
50s5-26bio15	34.5556943359375	0.6361085772514343
50s5-26bio15	34.88981311035156	0.6347408294677734
50s5-26bio15	35.223931884765626	0.6333709359169006
50s5-26bio15	35.558050659179685	0.6319988369941711
50s5-26bio15	35.89216943359375	0.6306245923042297
50s5-26bio15	36.226288208007816	0.6292482614517212
50s5-26bio15	36.560406982421874	0.6278698444366455
50s5-26bio15	36.89452575683593	0.6264892816543579
50s5-26bio15	37.22864453125	0.625106692314148
50s5-26bio15	37.56276330566406	0.6237220764160156
50s5-26bio15	37.89688208007813	0.6223353743553162
50s5-26bio15	38.23100085449219	0.6209467053413391
50s5-26bio15	38.565119628906245	0.6195560693740845
50s5-26bio15	38.89923840332031	0.6181634664535522
50s5-26bio15	39.233357177734376	0.6167688965797424
50s5-26bio15	39.56747595214844	0.6153724193572998
50s5-26bio15	39.9015947265625	0.6139740347862244
50s5-26bio15	40.23571350097656	0.6125737428665161
50s5-26bio15	40.569832275390624	0.6111716032028198
50s5-26bio15	40.90395104980469	0.6097676753997803
50s5-26bio15	41.238069824218755	0.6083618402481079
50s5-26bio15	41.57218859863281	0.6069542765617371
50s5-26bio15	41.90630737304687	0.6055448651313782
50s5-26bio15	42.24042614746094	0.6041337251663208
50s5-26bio15	42.574544921875	0.6027208566665649
50s5-26bio15	42.90866369628906	0.6013062596321106
50s5-26bio15	43.242782470703126	0.5998899936676025
50s5-26bio15	43.576901245117185	0.5984720587730408
50s5-26bio15	43.91102001953125	0.5970524549484253
50s5-26bio15	44.245138793945316	0.5956312417984009
50s5-26bio15	44.579257568359374	0.5942084193229675
50s5-26bio15	44.91337634277344	0.5927839875221252
50s5-26bio15	45.2474951171875	0.5913580060005188
50s5-26bio15	45.58161389160156	0.5899304747581482
50s5-26bio15	45.91573266601562	0.5885014533996582
50s5-26bio15	46.24985144042969	0.5870709419250488
50s5-26bio15	46.58397021484375	0.5856389403343201
50s5-26bio15	46.91808898925781	0.5842055082321167
50s5-26bio15	47.252207763671876	0.5827706456184387
50s5-26bio15	47.586326538085935	0.5813343524932861
50s5-26bio15	47.9204453125	0.5798966884613037
50s5-26bio15	48.254564086914066	0.5784576535224915
50s5-26bio15	48.588682861328124	0.5770173072814941
50s5-26bio15	48.92280163574219	0.5755756497383118
50s5-26bio15	49.25692041015625	0.5741327404975891
50s5-26bio15	49.59103918457031	0.5726885199546814
50s5-26bio15	49.92515795898437	0.5712430477142334
50s5-26bio15	50.25927673339844	0.5697963833808899
50s5-26bio15	50.5933955078125	0.5683485269546509
50s5-26bio15	50.92751428222656	0.5668995380401611
50s5-26bio15	51.261633056640626	0.5654493570327759
50s5-26bio15	51.595751831054685	0.5639980435371399
50s5-26bio15	51.92987060546875	0.562545657157898
50s5-26bio15	52.263989379882815	0.56109219789505
50s5-26bio15	52.598108154296874	0.5596376657485962
50s5-26bio15	52.93222692871094	0.5581821203231812
50s5-26bio15	53.266345703125	0.5567256212234497
50s5-26bio15	53.60046447753906	0.5552681088447571
50s5-26bio15	53.93458325195313	0.553809642791748
50s5-26bio15	54.26870202636719	0.5523502230644226
50s5-26bio15	54.60282080078125	0.5508899688720703
50s5-26bio15	54.93693957519531	0.5494287610054016
50s5-26bio15	55.271058349609376	0.5479667782783508
50s5-26bio15	55.605177124023434	0.5465039014816284
50s5-26bio15	55.9392958984375	0.5450402498245239
50s5-26bio15	56.273414672851565	0.5435758233070374
50s5-26bio15	56.607533447265624	0.5421106219291687
50s5-26bio15	56.94165222167969	0.5406447052955627
50s5-26bio15	57.27577099609375	0.5391780734062195
50s5-26bio15	57.60988977050781	0.5377107858657837
50s5-26bio15	57.94400854492188	0.5362428426742554
50s5-26bio15	58.27812731933594	0.5347742438316345
50s5-26bio15	58.61224609375	0.5333050489425659
50s5-26bio15	58.94636486816406	0.5318352580070496
50s5-26bio15	59.280483642578126	0.530364990234375
50s5-26bio15	59.614602416992184	0.5288941264152527
50s5-26bio15	59.94872119140625	0.5274227857589722
50s5-26bio15	60.282839965820315	0.5259509682655334
50s5-26bio15	60.616958740234374	0.5244786739349365
50s5-26bio15	60.95107751464844	0.5230059623718262
50s5-26bio15	61.2851962890625	0.5215328931808472
50s5-26bio15	61.61931506347656	0.5200594067573547
50s5-26bio15	61.95343383789063	0.5185855627059937
50s5-26bio15	62.28755261230469	0.5171114206314087
50s5-26bio15	62.62167138671875	0.5156626105308533
50s5-26bio15	62.95579016113281	0.5166229009628296
50s5-26bio15	63.289908935546876	0.5192811489105225
50s5-26bio15	63.624027709960934	0.5221356749534607
50s5-26bio15	63.958146484375	0.5249887704849243
50s5-26bio15	64.29226525878906	0.527840256690979
50s5-26bio15	64.62638403320312	0.5306898355484009
50s5-26bio15	64.96050280761719	0.5335375070571899
50s5-26bio15	65.29462158203125	0.5363829731941223
50s5-26bio15	65.62874035644532	0.5392260551452637
50s5-26bio15	65.96285913085939	0.5420665740966797
50s5-26bio15	66.29697790527344	0.544904351234436
50s5-26bio15	66.6310966796875	0.5477392673492432
50s5-26bio15	66.96521545410155	0.550571084022522
50s5-26bio15	67.29933422851562	0.5533996224403381
50s5-26bio15	67.63345300292968	0.5562247037887573
50s5-26bio15	67.96757177734375	0.5590461492538452
50s5-26bio15	68.30169055175782	0.5618637800216675
50s5-26bio15	68.63580932617188	0.5646774172782898
50s5-26bio15	68.96992810058595	0.5674868822097778
50s5-26bio15	69.304046875	0.570292055606842
50s5-26bio15	69.63816564941406	0.5730927586555481
50s5-26bio15	69.97228442382813	0.5758886337280273
50s5-26bio15	70.30640319824218	0.5786798000335693
50s5-26bio15	70.64052197265624	0.5814658999443054
50s5-26bio15	70.97464074707031	0.584246814250946
50s5-26bio15	71.30875952148438	0.5870223641395569
50s5-26bio15	71.64287829589844	0.5897923707962036
50s5-26bio15	71.9769970703125	0.5925567746162415
50s5-26bio15	72.31111584472657	0.5953153371810913
50s5-26bio15	72.64523461914062	0.5980677604675293
50s5-26bio15	72.97935339355469	0.6008141040802002
50s5-26bio15	73.31347216796874	0.6035540699958801
50s5-26bio15	73.6475909423828	0.6062876582145691
50s5-26bio15	73.98170971679687	0.6090145707130432
50s5-26bio15	74.31582849121094	0.6117346286773682
50s5-26bio15	74.649947265625	0.6144477725028992
50s5-26bio15	74.98406604003907	0.6171538829803467
50s5-26bio15	75.31818481445312	0.6198526620864868
50s5-26bio15	75.65230358886718	0.6225441098213196
50s5-26bio15	75.98642236328125	0.6252279281616211
50s5-26bio15	76.32054113769532	0.6279041767120361
50s5-26bio15	76.65465991210938	0.6305726170539856
50s5-26bio15	76.98877868652343	0.6332330107688904
50s5-26bio15	77.3228974609375	0.6358853578567505
50s5-26bio15	77.65701623535156	0.6385294198989868
50s5-26bio15	77.99113500976563	0.6411651968955994
50s5-26bio15	78.3252537841797	0.6437925100326538
50s5-26bio15	78.65937255859374	0.6464110612869263
50s5-26bio15	78.99349133300781	0.6490209698677063
50s5-26bio15	79.32761010742188	0.65162193775177
50s5-26bio15	79.66172888183594	0.6542139053344727
50s5-26bio15	79.99584765625	0.6567967534065247
50s5-26bio15	80.32996643066406	0.6601124405860901
50s5-26bio15	80.66408520507812	0.6639912724494934
50s5-26bio15	80.99820397949219	0.6682697534561157
50s5-26bio15	81.33232275390625	0.6725204586982727
50s5-26bio15	81.6664415283203	0.67674320936203
50s5-26bio15	82.00056030273437	0.6809371709823608
50s5-26bio15	82.33467907714844	0.6851021647453308
50s5-26bio15	82.6687978515625	0.689237654209137
50s5-26bio15	83.00291662597657	0.6933429837226868
50s5-26bio15	83.33703540039062	0.6974180340766907
50s5-26bio15	83.67115417480468	0.7014622092247009
50s5-26bio15	84.00527294921875	0.7054750323295593
50s5-26bio15	84.33939172363282	0.7094564437866211
50s5-26bio15	84.67351049804688	0.7134057283401489
50s5-26bio15	85.00762927246093	0.717322826385498
50s5-26bio15	85.341748046875	0.721207320690155
50s5-26bio15	85.67586682128906	0.7250588536262512
50s5-26bio15	86.00998559570313	0.7288771867752075
50s5-26bio15	86.3441043701172	0.7326620221138
50s5-26bio15	86.67822314453124	0.7364131808280945
50s5-26bio15	87.01234191894531	0.7401303648948669
50s5-26bio15	87.34646069335938	0.7438132762908936
50s5-26bio15	87.68057946777344	0.7474619150161743
50s5-26bio15	88.0146982421875	0.7510759830474854
50s5-26bio15	88.34881701660156	0.7546551823616028
50s5-26bio15	88.68293579101562	0.7581996321678162
50s5-26bio15	89.01705456542969	0.7617089152336121
50s5-26bio15	89.35117333984375	0.7651830911636353
50s5-26bio15	89.6852921142578	0.7686220407485962
50s5-26bio15	90.01941088867187	0.7720255851745605
50s5-26bio15	90.35352966308594	0.7753937244415283
50s5-26bio15	90.6876484375	0.77872633934021
50s5-26bio15	91.02176721191407	0.7783953547477722
50s5-26bio15	91.35588598632812	0.7768314480781555
50s5-26bio15	91.69000476074218	0.775259792804718
50s5-26bio15	92.02412353515625	0.7736802101135254
50s5-26bio15	92.35824230957031	0.7707178592681885
50s5-26bio15	92.69236108398438	0.7673545479774475
50s5-26bio15	93.02647985839843	0.7639569640159607
50s5-26bio15	93.3605986328125	0.7605252861976624
50s5-26bio15	93.69471740722656	0.7570595145225525
50s5-26bio15	94.02883618164063	0.7535598278045654
50s5-26bio15	94.3629549560547	0.7500264644622803
50s5-26bio15	94.69707373046874	0.7464593648910522
50s5-26bio15	95.03119250488281	0.7428589463233948
50s5-26bio15	95.36531127929688	0.7392251491546631
50s5-26bio15	95.69943005371094	0.7355583310127258
50s5-26bio15	96.033548828125	0.7318586707115173
50s5-26bio15	96.36766760253906	0.7281263470649719
50s5-26bio15	96.70178637695312	0.7243616580963135
50s5-26bio15	97.03590515136719	0.7205648422241211
50s5-26bio15	97.37002392578125	0.7167361974716187
50s5-26bio15	97.70414270019532	0.71287602186203
50s5-26bio15	98.03826147460937	0.7089844942092896
50s5-26bio15	98.37238024902344	0.7050620913505554
50s5-26bio15	98.7064990234375	0.7011091709136963
50s5-26bio15	99.04061779785157	0.6971259713172913
50s5-26bio15	99.37473657226562	0.6931129693984985
50s5-26bio15	99.70885534667968	0.689070463180542
50s5-26bio15	100.04297412109375	0.6849988698959351
50s5-26bio15	100.37709289550781	0.6808987855911255
50s5-26bio15	100.71121166992188	0.6767703890800476
50s5-26bio15	101.04533044433593	0.6726142764091492
50s5-26bio15	101.37944921875	0.6684309840202332
50s5-26bio15	101.71356799316406	0.6642208099365234
50s5-26bio15	102.04768676757813	0.6599845290184021
50s5-26bio15	102.3818055419922	0.6557223796844482
50s5-26bio15	102.71592431640624	0.6514350175857544
50s5-26bio15	103.05004309082031	0.6471230387687683
50s5-26bio15	103.38416186523438	0.6427869200706482
50s5-26bio15	103.71828063964844	0.6384274363517761
50s5-26bio15	104.0523994140625	0.634044885635376
50s5-26bio15	104.38651818847656	0.6296400427818298
50s5-26bio15	104.72063696289062	0.625213623046875
50s5-26bio15	105.05475573730469	0.6207660436630249
50s5-26bio15	105.38887451171875	0.6162980794906616
50s5-26bio15	105.72299328613282	0.6118105053901672
50s5-26bio15	106.05711206054687	0.6073037981987
50s5-26bio15	106.39123083496094	0.6027787923812866
50s5-26bio15	106.725349609375	0.598236083984375
50s5-26bio15	107.05946838378907	0.5936764478683472
50s5-26bio15	107.39358715820312	0.58910071849823
50s5-26bio15	107.72770593261718	0.5845093727111816
50s5-26bio15	108.06182470703125	0.5799034237861633
50s5-26bio15	108.39594348144531	0.5752834677696228
50s5-26bio15	108.73006225585938	0.5706502795219421
50s5-26bio15	109.06418103027343	0.566004753112793
50s5-26bio15	109.3982998046875	0.5613475441932678
50s5-26bio15	109.73241857910156	0.5566794872283936
50s5-26bio15	110.06653735351563	0.5520014762878418
50s5-26bio15	110.4006561279297	0.5473141670227051
50s5-26bio15	110.73477490234374	0.5426185727119446
50s5-26bio15	111.06889367675781	0.5379152894020081
50s5-26bio15	111.40301245117188	0.5332052111625671
50s5-26bio15	111.73713122558594	0.5284892916679382
50s5-26bio15	112.07125	0.5237682461738586
50s5-26bio15	112.40536877441406	0.5190430283546448
50s5-26bio15	112.73948754882812	0.5143142938613892
50s5-26bio15	113.07360632324219	0.5095829367637634
50s5-26bio15	113.40772509765625	0.5048500299453735
50s5-26bio15	113.74184387207032	0.5001161694526672
50s5-26bio15	114.07596264648437	0.49538224935531616
50s5-26bio15	114.41008142089844	0.4906492531299591
50s5-26bio15	114.7442001953125	0.485917866230011
50s5-26bio15	115.07831896972657	0.4811890721321106
50s5-26bio15	115.41243774414062	0.47646355628967285
50s5-26bio15	115.74655651855468	0.4717422425746918
50s5-26bio15	116.08067529296875	0.46702608466148376
50s5-26bio15	116.41479406738281	0.46231573820114136
50s5-26bio15	116.74891284179688	0.4576120674610138
50s5-26bio15	117.08303161621093	0.45291605591773987
50s5-26bio15	117.417150390625	0.4482283294200897
50s5-26bio15	117.75126916503906	0.44354987144470215
50s5-26bio15	118.08538793945313	0.4388812780380249
50s5-26bio15	118.4195067138672	0.4342235028743744
50s5-26bio15	118.75362548828124	0.42957744002342224
50s5-26bio15	119.08774426269531	0.42494362592697144
50s5-26bio15	119.42186303710938	0.42032304406166077
50s5-26bio15	119.75598181152344	0.4157163202762604
50s5-26bio15	120.0901005859375	0.41112425923347473
50s5-26bio15	120.42421936035156	0.4065477252006531
50s5-26bio15	120.75833813476562	0.4019872546195984
50s5-26bio15	121.09245690917969	0.3974437117576599
50s5-26bio15	121.42657568359375	0.39291784167289734
50s5-26bio15	121.76069445800782	0.38841021060943604
50s5-26bio15	122.09481323242187	0.38392168283462524
50s5-26bio15	122.42893200683594	0.37945276498794556
50s5-26bio15	122.76305078125	0.3750041723251343
50s5-26bio15	123.09716955566407	0.3705767095088959
50s5-26bio15	123.43128833007812	0.3661707639694214
50s5-26bio15	123.76540710449218	0.36178722977638245
50s5-26bio15	124.09952587890625	0.3574264645576477
50s5-26bio15	124.43364465332031	0.3530891537666321
50s5-26bio15	124.76776342773438	0.34877604246139526
50s5-26bio15	125.10188220214843	0.3444874584674835
50s5-26bio15	125.4360009765625	0.3402240574359894
50s5-26bio15	125.77011975097656	0.335986465215683
50s5-26bio15	126.10423852539063	0.3317750096321106
50s5-26bio15	126.4383572998047	0.3275904059410095
50s5-26bio15	126.77247607421874	0.32343292236328125
50s5-26bio15	127.10659484863281	0.3193031847476959
50s5-26bio15	127.44071362304688	0.31520166993141174
50s5-26bio15	127.77483239746094	0.3111286759376526
50s5-26bio15	128.108951171875	0.3070847988128662
50s5-26bio15	128.44306994628906	0.3030702769756317
50s5-26bio15	128.77718872070312	0.2990855872631073
50s5-26bio15	129.1113074951172	0.2951310873031616
50s5-26bio15	129.44542626953125	0.29120734333992004
50s5-26bio15	129.77954504394532	0.2873143255710602
50s5-26bio15	130.11366381835938	0.2834525406360626
50s5-26bio15	130.44778259277342	0.27962228655815125
50s5-26bio15	130.78190136718752	0.2758238613605499
50s5-26bio15	131.11602014160155	0.2720577120780945
50s5-26bio15	131.45013891601562	0.26832377910614014
50s5-26bio15	131.78425769042968	0.2646224796772003
50s5-26bio15	132.11837646484375	0.26095399260520935
50s5-26bio15	132.45249523925781	0.2573185861110687
50s5-26bio15	132.78661401367188	0.25371643900871277
50s5-26bio15	133.12073278808595	0.25014787912368774
50s5-26bio15	133.45485156249998	0.2466127872467041
50s5-26bio15	133.78897033691408	0.24311144649982452
50s5-26bio15	134.1230891113281	0.23964400589466095
50s5-26bio15	134.4572078857422	0.23621058464050293
50s5-26bio15	134.79132666015624	0.23281145095825195
50s5-26bio15	135.1254454345703	0.2294463813304901
50s5-26bio15	135.45956420898438	0.2261156141757965
50s5-26bio15	135.79368298339844	0.22281920909881592
50s5-26bio15	136.1278017578125	0.2195572406053543
50s5-26bio15	136.46192053222654	0.21632987260818481
50s5-26bio15	136.79603930664064	0.21313685178756714
50s5-26bio15	137.13015808105467	0.20997832715511322
50s5-26bio15	137.46427685546877	0.20685429871082306
50s5-26bio15	137.7983956298828	0.20376476645469666
50s5-26bio15	138.13251440429687	0.20070983469486237
50s5-26bio15	138.46663317871094	0.1976892054080963
50s5-26bio15	138.800751953125	0.19470295310020447
50s5-26bio15	139.13487072753907	0.19175103306770325
50s5-26bio15	139.46898950195313	0.18883337080478668
50s5-26bio15	139.8031082763672	0.1859498918056488
50s5-26bio15	140.13722705078126	0.1831006407737732
50s5-26bio15	140.4713458251953	0.18028524518013
50s5-26bio15	140.80546459960937	0.17750373482704163
50s5-26bio15	141.13958337402343	0.1747559905052185
50s5-26bio15	141.4737021484375	0.1720418781042099
50s5-26bio15	141.80782092285156	0.1693613976240158
50s5-26bio15	142.14193969726563	0.1667141318321228
50s5-26bio15	142.4760584716797	0.16410009562969208
50s5-26bio15	142.81017724609376	0.16151908040046692
50s5-26bio15	143.14429602050782	0.15897095203399658
50s5-26bio15	143.4784147949219	0.1564556360244751
50s5-26bio15	143.81253356933593	0.15397271513938904
50s5-26bio15	144.14665234375	0.15152212977409363
50s5-26bio15	144.48077111816406	0.14910365641117096
50s5-26bio15	144.81488989257812	0.1467171311378479
50s5-26bio15	145.1490086669922	0.1443624198436737
50s5-26bio15	145.48312744140625	0.14203909039497375
50s5-26bio15	145.81724621582032	0.13974706828594208
50s5-26bio15	146.15136499023438	0.13748608529567719
50s5-26bio15	146.48548376464845	0.13525594770908356
50s5-26bio15	146.8196025390625	0.13305649161338806
50s5-26bio15	147.15372131347655	0.13088729977607727
50s5-26bio15	147.48784008789062	0.12874820828437805
50s5-26bio15	147.82195886230468	0.1266389936208725
50s5-26bio15	148.15607763671875	0.12455938011407852
50s5-26bio15	148.4901964111328	0.12250913679599762
50s5-26bio15	148.82431518554688	0.12048808485269547
50s5-26bio15	149.15843395996095	0.11849578469991684
50s5-26bio15	149.492552734375	0.11653205752372742
50s5-26bio15	149.82667150878908	0.1145966500043869
50s5-26bio15	150.1607902832031	0.11268927901983261
50s5-26bio15	150.49490905761718	0.11080977320671082
50s5-26bio15	150.82902783203124	0.1089576780796051
50s5-26bio15	151.1631466064453	0.10713280737400055
50s5-26bio15	151.49726538085937	0.10533488541841507
50s5-26bio15	151.83138415527344	0.10356364399194717
50s5-26bio15	152.1655029296875	0.10181887447834015
50s5-26bio15	152.49962170410157	0.10010013729333878
50s5-26bio15	152.83374047851564	0.09840723127126694
50s5-26bio15	153.16785925292967	0.09673988074064255
50s5-26bio15	153.50197802734374	0.09509780257940292
50s5-26bio15	153.8360968017578	0.09348078817129135
50s5-26bio15	154.17021557617187	0.09188839793205261
50s5-26bio15	154.50433435058594	0.09032043814659119
50s5-26bio15	154.838453125	0.0887766107916832
50s5-26bio15	155.17257189941407	0.08725664764642715
50s5-26bio15	155.50669067382813	0.08576032519340515
50s5-26bio15	155.8408094482422	0.08428721874952316
50s5-26bio15	156.17492822265626	0.08283712714910507
50s5-26bio15	156.5090469970703	0.0814097672700882
50s5-26bio15	156.84316577148437	0.08000485599040985
50s5-26bio15	157.17728454589843	0.07862211763858795
50s5-26bio15	157.5114033203125	0.07726132869720459
50s5-26bio15	157.84552209472656	0.07592209428548813
50s5-26bio15	158.17964086914063	0.07460419088602066
50s5-26bio15	158.5137596435547	0.0733073502779007
50s5-26bio15	158.84787841796876	0.07203130424022675
50s5-26bio15	159.18199719238282	0.0707758218050003
50s5-26bio15	159.5161159667969	0.06954053044319153
50s5-26bio15	159.85023474121093	0.0683252215385437
50s5-26bio15	160.184353515625	0.06712961196899414
50s5-26bio15	160.51847229003906	0.06595344096422195
50s5-26bio15	160.85259106445312	0.06479649990797043
50s5-26bio15	161.1867098388672	0.06365842372179031
50s5-26bio15	161.52082861328125	0.0625389963388443
50s5-26bio15	161.85494738769532	0.06143796071410179
50s5-26bio15	162.18906616210938	0.060355063527822495
50s5-26bio15	162.52318493652345	0.059290092438459396
50s5-26bio15	162.8573037109375	0.05824270471930504
50s5-26bio15	163.19142248535155	0.05721269175410271
50s5-26bio15	163.52554125976562	0.056873176246881485
50s5-26bio15	163.85966003417968	0.056873176246881485
50s5-26bio15	164.19377880859375	0.056873176246881485
50s5-26bio15	164.5278975830078	0.056873176246881485
50s5-26bio15	164.86201635742188	0.056873176246881485
50s5-26bio15	165.19613513183594	0.056873176246881485
50s5-26bio15	165.53025390625	0.056873176246881485
50s5-26bio15	165.86437268066408	0.056873176246881485
50s5-26bio15	166.1984914550781	0.056873176246881485
50s5-26bio15	166.53261022949218	0.056873176246881485
50s5-26bio15	166.86672900390624	0.056873176246881485
50s5-26bio15	167.2008477783203	0.056873176246881485
50s5-26bio15	167.53496655273437	0.056873176246881485
50s5-26bio15	167.86908532714844	0.056873176246881485
50s5-26bio15	168.2032041015625	0.056873176246881485
50s5-26bio15	168.53732287597657	0.056873176246881485
50s5-26bio15	168.87144165039064	0.056873176246881485
50s5-26bio15	169.20556042480467	0.056873176246881485
50s5-26bio15	169.53967919921874	0.056873176246881485
50s5-26bio15	169.8737979736328	0.056873176246881485
50s5-26bio15	170.20791674804687	0.056873176246881485
50s5-26bio15	170.54203552246094	0.056873176246881485
50s5-26bio15	170.876154296875	0.056873176246881485
50s5-26bio15	171.21027307128907	0.056873176246881485
50s5-26bio15	171.54439184570313	0.056873176246881485
50s5-26bio15	171.8785106201172	0.056873176246881485
50s5-26bio15	172.21262939453126	0.056873176246881485
50s5-26bio15	172.5467481689453	0.056873176246881485
50s5-26bio15	172.88086694335936	0.056873176246881485
50s5-26bio15	173.21498571777343	0.056873176246881485
50s5-26bio15	173.5491044921875	0.056873176246881485
50s5-26bio15	173.88322326660156	0.056873176246881485
50s5-26bio15	174.21734204101563	0.056873176246881485
50s5-26bio15	174.5514608154297	0.056873176246881485
50s5-26bio15	174.88557958984376	0.056873176246881485
50s5-26bio15	175.21969836425782	0.056873176246881485
50s5-26bio15	175.5538171386719	0.056873176246881485
50s5-26bio15	175.88793591308593	0.056873176246881485
50s5-26bio15	176.2220546875	0.056873176246881485
50s5-26bio15	176.55617346191406	0.056873176246881485
50s5-26bio15	176.89029223632812	0.056873176246881485
50s5-26bio15	177.2244110107422	0.056873176246881485
