# Supplementary material for: Paleodistribution of Cercidiphyllaceae and Future Habitat Prediction for Cercidiphyllum japonicum Under Climate Change
Source: Ecol Evol. 2026 Jan 19;16(1):e72940. doi: 10.1002/ece3.72940 (PMC12815699; doi:10.1002/ece3.72940)
Supplement: Supplementary file 1 — Data S1: ece372940‐sup‐0001‐supinfo.zip. [file ECE3-16-e72940-s001.zip › 50s-26/plots/连香树_2_50s5-26bio15_only.dat]

variable	x	y
50s5-26bio15	10.165023803710938	0.003017222275957465
50s5-26bio15	10.499142578125	0.003017222275957465
50s5-26bio15	10.833261352539063	0.003017222275957465
50s5-26bio15	11.167380126953125	0.003017222275957465
50s5-26bio15	11.501498901367187	0.003017222275957465
50s5-26bio15	11.83561767578125	0.003017222275957465
50s5-26bio15	12.169736450195312	0.003017222275957465
50s5-26bio15	12.503855224609374	0.003017222275957465
50s5-26bio15	12.837973999023438	0.003017222275957465
50s5-26bio15	13.1720927734375	0.003017222275957465
50s5-26bio15	13.506211547851562	0.003017222275957465
50s5-26bio15	13.840330322265626	0.003017222275957465
50s5-26bio15	14.174449096679687	0.003017222275957465
50s5-26bio15	14.50856787109375	0.003017222275957465
50s5-26bio15	14.842686645507811	0.003017222275957465
50s5-26bio15	15.176805419921875	0.003017222275957465
50s5-26bio15	15.510924194335939	0.003017222275957465
50s5-26bio15	15.84504296875	0.003017222275957465
50s5-26bio15	16.179161743164062	0.003017222275957465
50s5-26bio15	16.513280517578124	0.003017222275957465
50s5-26bio15	16.847399291992186	0.003017222275957465
50s5-26bio15	17.181518066406248	0.003017222275957465
50s5-26bio15	17.515636840820314	0.003017222275957465
50s5-26bio15	17.849755615234375	0.003017222275957465
50s5-26bio15	18.183874389648437	0.003017222275957465
50s5-26bio15	18.5179931640625	0.003017222275957465
50s5-26bio15	18.85211193847656	0.003017222275957465
50s5-26bio15	19.186230712890627	0.003017222275957465
50s5-26bio15	19.520349487304685	0.003017222275957465
50s5-26bio15	19.85446826171875	0.003017222275957465
50s5-26bio15	20.188587036132812	0.003017222275957465
50s5-26bio15	20.522705810546874	0.003017222275957465
50s5-26bio15	20.85682458496094	0.003017222275957465
50s5-26bio15	21.190943359374998	0.003017222275957465
50s5-26bio15	21.525062133789064	0.003017222275957465
50s5-26bio15	21.859180908203125	0.003017222275957465
50s5-26bio15	22.193299682617187	0.003017222275957465
50s5-26bio15	22.52741845703125	0.003017222275957465
50s5-26bio15	22.86153723144531	0.003017222275957465
50s5-26bio15	23.195656005859377	0.003017222275957465
50s5-26bio15	23.529774780273435	0.003017222275957465
50s5-26bio15	23.8638935546875	0.003017222275957465
50s5-26bio15	24.198012329101562	0.0030793913174420595
50s5-26bio15	24.532131103515624	0.0032736670691519976
50s5-26bio15	24.86624987792969	0.0034801552537828684
50s5-26bio15	25.200368652343748	0.0036996209528297186
50s5-26bio15	25.534487426757813	0.0039328704588115215
50s5-26bio15	25.868606201171875	0.004180765710771084
50s5-26bio15	26.202724975585937	0.004444214515388012
50s5-26bio15	26.53684375	0.0047241877764463425
50s5-26bio15	26.87096252441406	0.005021707154810429
50s5-26bio15	27.205081298828127	0.005337865557521582
50s5-26bio15	27.53920007324219	0.005673813167959452
50s5-26bio15	27.87331884765625	0.0060307784005999565
50s5-26bio15	28.207437622070312	0.00641005439683795
50s5-26bio15	28.541556396484374	0.006813022308051586
50s5-26bio15	28.875675170898436	0.007241135463118553
50s5-26bio15	29.2097939453125	0.007695941720157862
50s5-26bio15	29.543912719726563	0.008179081603884697
50s5-26bio15	29.878031494140625	0.008692283183336258
50s5-26bio15	30.212150268554687	0.009237389080226421
50s5-26bio15	30.54626904296875	0.009816338308155537
50s5-26bio15	30.88038781738281	0.010431193746626377
50s5-26bio15	31.214506591796876	0.011084126308560371
50s5-26bio15	31.54862536621094	0.01177744660526514
50s5-26bio15	31.882744140625	0.012513581663370132
50s5-26bio15	32.21686291503906	0.013295108452439308
50s5-26bio15	32.550981689453124	0.014124756678938866
50s5-26bio15	32.88510046386719	0.015005379915237427
50s5-26bio15	33.219219238281255	0.015940017998218536
50s5-26bio15	33.55333801269531	0.016931870952248573
50s5-26bio15	33.88745678710937	0.017984313890337944
50s5-26bio15	34.22157556152344	0.019100915640592575
50s5-26bio15	34.5556943359375	0.02028539963066578
50s5-26bio15	34.88981311035156	0.021541722118854523
50s5-26bio15	35.223931884765626	0.022874033078551292
50s5-26bio15	35.558050659179685	0.024286717176437378
50s5-26bio15	35.89216943359375	0.02578432857990265
50s5-26bio15	36.226288208007816	0.02737169712781906
50s5-26bio15	36.560406982421874	0.02905387617647648
50s5-26bio15	36.89452575683593	0.030836177989840508
50s5-26bio15	37.22864453125	0.032724108546972275
50s5-26bio15	37.56276330566406	0.03472348675131798
50s5-26bio15	37.89688208007813	0.03684036806225777
50s5-26bio15	38.23100085449219	0.03908107802271843
50s5-26bio15	38.565119628906245	0.04145223647356033
50s5-26bio15	38.89923840332031	0.04396064952015877
50s5-26bio15	39.233357177734376	0.04661346971988678
50s5-26bio15	39.56747595214844	0.04941810294985771
50s5-26bio15	39.9015947265625	0.052382249385118484
50s5-26bio15	40.23571350097656	0.055513765662908554
50s5-26bio15	40.569832275390624	0.05882086977362633
50s5-26bio15	40.90395104980469	0.062311992049217224
50s5-26bio15	41.238069824218755	0.06599583476781845
50s5-26bio15	41.57218859863281	0.06988117843866348
50s5-26bio15	41.90630737304687	0.07397715002298355
50s5-26bio15	42.24042614746094	0.07829299569129944
50s5-26bio15	42.574544921875	0.08283815532922745
50s5-26bio15	42.90866369628906	0.0876220315694809
50s5-26bio15	43.242782470703126	0.0926542729139328
50s5-26bio15	43.576901245117185	0.09794449061155319
50s5-26bio15	43.91102001953125	0.1035023108124733
50s5-26bio15	44.245138793945316	0.10933734476566315
50s5-26bio15	44.579257568359374	0.1154588982462883
50s5-26bio15	44.91337634277344	0.12187628448009491
50s5-26bio15	45.2474951171875	0.12859849631786346
50s5-26bio15	45.58161389160156	0.13563430309295654
50s5-26bio15	45.91573266601562	0.1429917961359024
50s5-26bio15	46.24985144042969	0.150678813457489
50s5-26bio15	46.58397021484375	0.158702552318573
50s5-26bio15	46.91808898925781	0.16706961393356323
50s5-26bio15	47.252207763671876	0.17578552663326263
50s5-26bio15	47.586326538085935	0.18485522270202637
50s5-26bio15	47.9204453125	0.19428257644176483
50s5-26bio15	48.254564086914066	0.2040703445672989
50s5-26bio15	48.588682861328124	0.21422022581100464
50s5-26bio15	48.92280163574219	0.22473226487636566
50s5-26bio15	49.25692041015625	0.23560547828674316
50s5-26bio15	49.59103918457031	0.2468372881412506
50s5-26bio15	49.92515795898437	0.2584236264228821
50s5-26bio15	50.25927673339844	0.27035847306251526
50s5-26bio15	50.5933955078125	0.282634437084198
50s5-26bio15	50.92751428222656	0.2952422797679901
50s5-26bio15	51.261633056640626	0.30817103385925293
50s5-26bio15	51.595751831054685	0.32140761613845825
50s5-26bio15	51.92987060546875	0.33493751287460327
50s5-26bio15	52.263989379882815	0.3487442135810852
50s5-26bio15	52.598108154296874	0.36280959844589233
50s5-26bio15	52.93222692871094	0.377113938331604
50s5-26bio15	53.266345703125	0.3916354179382324
50s5-26bio15	53.60046447753906	0.4033403992652893
50s5-26bio15	53.93458325195313	0.4088265001773834
50s5-26bio15	54.26870202636719	0.4141639173030853
50s5-26bio15	54.60282080078125	0.4195214807987213
50s5-26bio15	54.93693957519531	0.4248981177806854
50s5-26bio15	55.271058349609376	0.4302925765514374
50s5-26bio15	55.605177124023434	0.43570366501808167
50s5-26bio15	55.9392958984375	0.4411300718784332
50s5-26bio15	56.273414672851565	0.44657060503959656
50s5-26bio15	56.607533447265624	0.4520239233970642
50s5-26bio15	56.94165222167969	0.4574888050556183
50s5-26bio15	57.27577099609375	0.4629639983177185
50s5-26bio15	57.60988977050781	0.46844807267189026
50s5-26bio15	57.94400854492188	0.47393977642059326
50s5-26bio15	58.27812731933594	0.47943779826164246
50s5-26bio15	58.61224609375	0.48494085669517517
50s5-26bio15	58.94636486816406	0.4904475212097168
50s5-26bio15	59.280483642578126	0.49595651030540466
50s5-26bio15	59.614602416992184	0.5014664530754089
50s5-26bio15	59.94872119140625	0.5069761276245117
50s5-26bio15	60.282839965820315	0.5124840140342712
50s5-26bio15	60.616958740234374	0.517988920211792
50s5-26bio15	60.95107751464844	0.5234894156455994
50s5-26bio15	61.2851962890625	0.5289842486381531
50s5-26bio15	61.61931506347656	0.5344721078872681
50s5-26bio15	61.95343383789063	0.5399516224861145
50s5-26bio15	62.28755261230469	0.5454214215278625
50s5-26bio15	62.62167138671875	0.5508803129196167
50s5-26bio15	62.95579016113281	0.5563270449638367
50s5-26bio15	63.289908935546876	0.5617602467536926
50s5-26bio15	63.624027709960934	0.5671786069869995
50s5-26bio15	63.958146484375	0.5725809931755066
50s5-26bio15	64.29226525878906	0.5779661536216736
50s5-26bio15	64.62638403320312	0.5833327174186707
50s5-26bio15	64.96050280761719	0.5886797308921814
50s5-26bio15	65.29462158203125	0.5940058827400208
50s5-26bio15	65.62874035644532	0.5993099212646484
50s5-26bio15	65.96285913085939	0.6042317152023315
50s5-26bio15	66.29697790527344	0.6088733077049255
50s5-26bio15	66.6310966796875	0.6105589866638184
50s5-26bio15	66.96521545410155	0.6105589866638184
50s5-26bio15	67.29933422851562	0.6105589866638184
50s5-26bio15	67.63345300292968	0.6105589866638184
50s5-26bio15	67.96757177734375	0.6105589866638184
50s5-26bio15	68.30169055175782	0.6105589866638184
50s5-26bio15	68.63580932617188	0.6105589866638184
50s5-26bio15	68.96992810058595	0.6105589866638184
50s5-26bio15	69.304046875	0.6105589866638184
50s5-26bio15	69.63816564941406	0.6105589866638184
50s5-26bio15	69.97228442382813	0.6105589866638184
50s5-26bio15	70.30640319824218	0.6105589866638184
50s5-26bio15	70.64052197265624	0.6105589866638184
50s5-26bio15	70.97464074707031	0.6105589866638184
50s5-26bio15	71.30875952148438	0.6105589866638184
50s5-26bio15	71.64287829589844	0.6105589866638184
50s5-26bio15	71.9769970703125	0.6105589866638184
50s5-26bio15	72.31111584472657	0.6105589866638184
50s5-26bio15	72.64523461914062	0.6105589866638184
50s5-26bio15	72.97935339355469	0.6105589866638184
50s5-26bio15	73.31347216796874	0.6105589866638184
50s5-26bio15	73.6475909423828	0.6105589866638184
50s5-26bio15	73.98170971679687	0.6105589866638184
50s5-26bio15	74.31582849121094	0.6105589866638184
50s5-26bio15	74.649947265625	0.6105547547340393
50s5-26bio15	74.98406604003907	0.6085935831069946
50s5-26bio15	75.31818481445312	0.6060532927513123
50s5-26bio15	75.65230358886718	0.6025247573852539
50s5-26bio15	75.98642236328125	0.5988206267356873
50s5-26bio15	76.32054113769532	0.5951051115989685
50s5-26bio15	76.65465991210938	0.5913786888122559
50s5-26bio15	76.98877868652343	0.5876417756080627
50s5-26bio15	77.3228974609375	0.583894670009613
50s5-26bio15	77.65701623535156	0.5801379680633545
50s5-26bio15	77.99113500976563	0.5763717889785767
50s5-26bio15	78.3252537841797	0.5725967884063721
50s5-26bio15	78.65937255859374	0.5688133835792542
50s5-26bio15	78.99349133300781	0.565021812915802
50s5-26bio15	79.32761010742188	0.5612226724624634
50s5-26bio15	79.66172888183594	0.5574163794517517
50s5-26bio15	79.99584765625	0.5536032319068909
50s5-26bio15	80.32996643066406	0.5497838854789734
50s5-26bio15	80.66408520507812	0.5459585785865784
50s5-26bio15	80.99820397949219	0.5421278476715088
50s5-26bio15	81.33232275390625	0.5382921695709229
50s5-26bio15	81.6664415283203	0.5344519019126892
50s5-26bio15	82.00056030273437	0.5306076407432556
50s5-26bio15	82.33467907714844	0.5267596244812012
50s5-26bio15	82.6687978515625	0.5229084491729736
50s5-26bio15	83.00291662597657	0.519054651260376
50s5-26bio15	83.33703540039062	0.5151984691619873
50s5-26bio15	83.67115417480468	0.5113404989242554
50s5-26bio15	84.00527294921875	0.5074812173843384
50s5-26bio15	84.33939172363282	0.5036210417747498
50s5-26bio15	84.67351049804688	0.4997604489326477
50s5-26bio15	85.00762927246093	0.49589982628822327
50s5-26bio15	85.341748046875	0.49203968048095703
50s5-26bio15	85.67586682128906	0.48818057775497437
50s5-26bio15	86.00998559570313	0.48432278633117676
50s5-26bio15	86.3441043701172	0.48046696186065674
50s5-26bio15	86.67822314453124	0.4766133725643158
50s5-26bio15	87.01234191894531	0.4727625548839569
50s5-26bio15	87.34646069335938	0.46891507506370544
50s5-26bio15	87.68057946777344	0.4650711715221405
50s5-26bio15	88.0146982421875	0.46123144030570984
50s5-26bio15	88.34881701660156	0.45739638805389404
50s5-26bio15	88.68293579101562	0.453566312789917
50s5-26bio15	89.01705456542969	0.44974178075790405
50s5-26bio15	89.35117333984375	0.4459230899810791
50s5-26bio15	89.6852921142578	0.4421108067035675
50s5-26bio15	90.01941088867187	0.43830540776252747
50s5-26bio15	90.35352966308594	0.4345071315765381
50s5-26bio15	90.6876484375	0.42677733302116394
50s5-26bio15	91.02176721191407	0.41062137484550476
50s5-26bio15	91.35588598632812	0.39465591311454773
50s5-26bio15	91.69000476074218	0.3789125084877014
50s5-26bio15	92.02412353515625	0.3634197413921356
50s5-26bio15	92.35824230957031	0.3482052683830261
50s5-26bio15	92.69236108398438	0.3332946002483368
50s5-26bio15	93.02647985839843	0.3187099099159241
50s5-26bio15	93.3605986328125	0.30447229743003845
50s5-26bio15	93.69471740722656	0.2905990779399872
50s5-26bio15	94.02883618164063	0.2771061658859253
50s5-26bio15	94.3629549560547	0.2640068829059601
50s5-26bio15	94.69707373046874	0.2513112723827362
50s5-26bio15	95.03119250488281	0.2390281707048416
50s5-26bio15	95.36531127929688	0.22716298699378967
50s5-26bio15	95.69943005371094	0.21571983397006989
50s5-26bio15	96.033548828125	0.20470067858695984
50s5-26bio15	96.36766760253906	0.1941048502922058
50s5-26bio15	96.70178637695312	0.1839306503534317
50s5-26bio15	97.03590515136719	0.17417468130588531
50s5-26bio15	97.37002392578125	0.1648314744234085
50s5-26bio15	97.70414270019532	0.15589503943920135
50s5-26bio15	98.03826147460937	0.14735743403434753
50s5-26bio15	98.37238024902344	0.1392102688550949
50s5-26bio15	98.7064990234375	0.1314442902803421
50s5-26bio15	99.04061779785157	0.12404893338680267
50s5-26bio15	99.37473657226562	0.11701376736164093
50s5-26bio15	99.70885534667968	0.11032718420028687
50s5-26bio15	100.04297412109375	0.10397769510746002
50s5-26bio15	100.37709289550781	0.09795353561639786
50s5-26bio15	100.71121166992188	0.09224233776330948
50s5-26bio15	101.04533044433593	0.08683207631111145
50s5-26bio15	101.37944921875	0.08171069622039795
50s5-26bio15	101.71356799316406	0.07686583697795868
50s5-26bio15	102.04768676757813	0.0722857341170311
50s5-26bio15	102.3818055419922	0.06795835494995117
50s5-26bio15	102.71592431640624	0.06387219578027725
50s5-26bio15	103.05004309082031	0.06001599505543709
50s5-26bio15	103.38416186523438	0.056378502398729324
50s5-26bio15	103.71828063964844	0.05294913426041603
50s5-26bio15	104.0523994140625	0.04971729964017868
50s5-26bio15	104.38651818847656	0.0466730073094368
50s5-26bio15	104.72063696289062	0.043806593865156174
50s5-26bio15	105.05475573730469	0.041108567267656326
50s5-26bio15	105.38887451171875	0.03857000917196274
50s5-26bio15	105.72299328613282	0.03618235141038895
50s5-26bio15	106.05711206054687	0.033937230706214905
50s5-26bio15	106.39123083496094	0.031826868653297424
50s5-26bio15	106.725349609375	0.029843641445040703
50s5-26bio15	107.05946838378907	0.027980422601103783
50s5-26bio15	107.39358715820312	0.026230422779917717
50s5-26bio15	107.72770593261718	0.02458706870675087
50s5-26bio15	108.06182470703125	0.023044269531965256
50s5-26bio15	108.39594348144531	0.02159610390663147
50s5-26bio15	108.73006225585938	0.020237060263752937
50s5-26bio15	109.06418103027343	0.018961912021040916
50s5-26bio15	109.3982998046875	0.017765628173947334
50s5-26bio15	109.73241857910156	0.01664353534579277
50s5-26bio15	110.06653735351563	0.015591212548315525
50s5-26bio15	110.4006561279297	0.01460441667586565
50s5-26bio15	110.73477490234374	0.013679228723049164
50s5-26bio15	111.06889367675781	0.012811870314180851
50s5-26bio15	111.40301245117188	0.011998838745057583
50s5-26bio15	111.73713122558594	0.011236831545829773
50s5-26bio15	112.07125	0.010522685945034027
50s5-26bio15	112.40536877441406	0.009853489696979523
50s5-26bio15	112.73948754882812	0.009226440452039242
50s5-26bio15	113.07360632324219	0.00863894633948803
50s5-26bio15	113.40772509765625	0.008088568225502968
50s5-26bio15	113.74184387207032	0.007572975009679794
50s5-26bio15	114.07596264648437	0.007090012542903423
50s5-26bio15	114.41008142089844	0.0066376542672514915
50s5-26bio15	114.7442001953125	0.006213968154042959
50s5-26bio15	115.07831896972657	0.005817175842821598
50s5-26bio15	115.41243774414062	0.005445573944598436
50s5-26bio15	115.74655651855468	0.005097588524222374
50s5-26bio15	116.08067529296875	0.0047717406414449215
50s5-26bio15	116.41479406738281	0.004466621205210686
50s5-26bio15	116.74891284179688	0.0041809300892055035
50s5-26bio15	117.08303161621093	0.003913446329534054
50s5-26bio15	117.417150390625	0.003663006704300642
50s5-26bio15	117.75126916503906	0.0034285441506654024
50s5-26bio15	118.08538793945313	0.0032090358436107635
50s5-26bio15	118.4195067138672	0.0030035388190299273
50s5-26bio15	118.75362548828124	0.0028111685533076525
50s5-26bio15	119.08774426269531	0.002631082432344556
50s5-26bio15	119.42186303710938	0.002462508389726281
50s5-26bio15	119.75598181152344	0.0023047062568366528
50s5-26bio15	120.0901005859375	0.0021569945383816957
50s5-26bio15	120.42421936035156	0.002018733648583293
50s5-26bio15	120.75833813476562	0.0018893156666308641
50s5-26bio15	121.09245690917969	0.0017681797035038471
50s5-26bio15	121.42657568359375	0.0016548001440241933
50s5-26bio15	121.76069445800782	0.0015486771007999778
50s5-26bio15	122.09481323242187	0.0014493521302938461
50s5-26bio15	122.42893200683594	0.0013563866959884763
50s5-26bio15	122.76305078125	0.001269376720301807
50s5-26bio15	123.09716955566407	0.001187943504191935
50s5-26bio15	123.43128833007812	0.0011117268586531281
50s5-26bio15	123.76540710449218	0.001040396629832685
50s5-26bio15	124.09952587890625	9.73637099377811E-4
50s5-26bio15	124.43364465332031	9.111574618145823E-4
50s5-26bio15	124.76776342773438	8.526851306669414E-4
50s5-26bio15	125.10188220214843	7.979609654285014E-4
50s5-26bio15	125.4360009765625	7.46746314689517E-4
50s5-26bio15	125.77011975097656	6.98817428201437E-4
50s5-26bio15	126.10423852539063	6.539618480019271E-4
50s5-26bio15	126.4383572998047	6.119845784269273E-4
50s5-26bio15	126.77247607421874	5.726994131691754E-4
50s5-26bio15	127.10659484863281	5.359346978366375E-4
50s5-26bio15	127.44071362304688	5.015297210775316E-4
50s5-26bio15	127.77483239746094	4.6933162957429886E-4
50s5-26bio15	128.108951171875	4.39200404798612E-4
50s5-26bio15	128.44306994628906	4.1100222733803093E-4
50s5-26bio15	128.77718872070312	3.8461375515908003E-4
50s5-26bio15	129.1113074951172	3.599189512897283E-4
50s5-26bio15	129.44542626953125	3.368101897649467E-4
50s5-26bio15	129.77954504394532	3.151837445329875E-4
50s5-26bio15	130.11366381835938	2.9494549380615354E-4
50s5-26bio15	130.44778259277342	2.7600640896707773E-4
50s5-26bio15	130.78190136718752	2.582831075415015E-4
50s5-26bio15	131.11602014160155	2.4169836251530796E-4
50s5-26bio15	131.45013891601562	2.2617762442678213E-4
50s5-26bio15	131.78425769042968	2.1165332873351872E-4
50s5-26bio15	132.11837646484375	1.9806156342383474E-4
50s5-26bio15	132.45249523925781	1.8534244736656547E-4
50s5-26bio15	132.78661401367188	1.7343998479191214E-4
50s5-26bio15	133.12073278808595	1.6230225446633995E-4
50s5-26bio15	133.45485156249998	1.5187918324954808E-4
50s5-26bio15	133.78897033691408	1.4212538371793926E-4
50s5-26bio15	134.1230891113281	1.3299789861775935E-4
50s5-26bio15	134.4572078857422	1.2445652100723237E-4
50s5-26bio15	134.79132666015624	1.1646398343145847E-4
50s5-26bio15	135.1254454345703	1.0898432810790837E-4
50s5-26bio15	135.45956420898438	1.0198499512625858E-4
50s5-26bio15	135.79368298339844	9.543513442622498E-5
50s5-26bio15	136.1278017578125	8.930589683586732E-5
50s5-26bio15	136.46192053222654	8.357052138308063E-5
50s5-26bio15	136.79603930664064	7.820321479812264E-5
50s5-26bio15	137.13015808105467	7.318059942917898E-5
50s5-26bio15	137.46427685546877	6.84805418131873E-5
50s5-26bio15	137.7983956298828	6.408232729882002E-5
50s5-26bio15	138.13251440429687	5.99667509959545E-5
50s5-26bio15	138.46663317871094	5.611531014437787E-5
50s5-26bio15	138.800751953125	5.251121910987422E-5
50s5-26bio15	139.13487072753907	4.913859811495058E-5
50s5-26bio15	139.46898950195313	4.598257510224357E-5
50s5-26bio15	139.8031082763672	4.3029245716752484E-5
50s5-26bio15	140.13722705078126	4.0265716961584985E-5
50s5-26bio15	140.4713458251953	3.767955058719963E-5
50s5-26bio15	140.80546459960937	3.525948341120966E-5
50s5-26bio15	141.13958337402343	3.2994845241773874E-5
50s5-26bio15	141.4737021484375	3.087565710302442E-5
50s5-26bio15	141.80782092285156	2.889266215788666E-5
50s5-26bio15	142.14193969726563	2.70369400823256E-5
50s5-26bio15	142.4760584716797	2.5300403649453074E-5
50s5-26bio15	142.81017724609376	2.3675400370848365E-5
50s5-26bio15	143.14429602050782	2.2154765247250907E-5
50s5-26bio15	143.4784147949219	2.073186078632716E-5
50s5-26bio15	143.81253356933593	1.9400280507397838E-5
50s5-26bio15	144.14665234375	1.8154225472244434E-5
50s5-26bio15	144.48077111816406	1.698820233286824E-5
50s5-26bio15	144.81488989257812	1.5897068806225434E-5
50s5-26bio15	145.1490086669922	1.4876061868562829E-5
50s5-26bio15	145.48312744140625	1.392058766214177E-5
50s5-26bio15	145.81724621582032	1.302648161072284E-5
50s5-26bio15	146.15136499023438	1.2189802873763256E-5
50s5-26bio15	146.48548376464845	1.1406861631257925E-5
50s5-26bio15	146.8196025390625	1.0674240911612287E-5
50s5-26bio15	147.15372131347655	9.988641977543011E-6
50s5-26bio15	147.48784008789062	9.347078957944177E-6
50s5-26bio15	147.82195886230468	8.746722414798569E-6
50s5-26bio15	148.15607763671875	8.184925718524028E-6
50s5-26bio15	148.4901964111328	7.659213224542327E-6
50s5-26bio15	148.82431518554688	7.16728800398414E-6
50s5-26bio15	149.15843395996095	6.706936801492702E-6
50s5-26bio15	149.492552734375	6.276153726503253E-6
50s5-26bio15	149.82667150878908	5.873039754078491E-6
50s5-26bio15	150.1607902832031	5.4958172768238E-6
50s5-26bio15	150.49490905761718	5.1428387450869195E-6
50s5-26bio15	150.82902783203124	4.812516635865904E-6
50s5-26bio15	151.1631466064453	4.503410309553146E-6
50s5-26bio15	151.49726538085937	4.214158252580091E-6
50s5-26bio15	151.83138415527344	3.943484443880152E-6
50s5-26bio15	152.1655029296875	3.6902069950883742E-6
50s5-26bio15	152.49962170410157	3.4531860819697613E-6
50s5-26bio15	152.83374047851564	3.2313892006641254E-6
50s5-26bio15	153.16785925292967	3.0238379622460343E-6
50s5-26bio15	153.50197802734374	2.8296178697928553E-6
50s5-26bio15	153.8360968017578	2.6478803647478344E-6
50s5-26bio15	154.17021557617187	2.477807584000402E-6
50s5-26bio15	154.50433435058594	2.3186587441159645E-6
50s5-26bio15	154.838453125	2.1697319425584283E-6
50s5-26bio15	155.17257189941407	2.0303705241531134E-6
50s5-26bio15	155.50669067382813	1.8999660369445337E-6
50s5-26bio15	155.8408094482422	1.7779316294763703E-6
50s5-26bio15	156.17492822265626	1.6637354747217614E-6
50s5-26bio15	156.5090469970703	1.5568741673632758E-6
50s5-26bio15	156.84316577148437	1.4568764754585573E-6
50s5-26bio15	157.17728454589843	1.3633015214509214E-6
50s5-26bio15	157.5114033203125	1.2757408285324345E-6
50s5-26bio15	157.84552209472656	1.1938002444367157E-6
50s5-26bio15	158.17964086914063	1.1171226788064814E-6
50s5-26bio15	158.5137596435547	1.0453701406731852E-6
50s5-26bio15	158.84787841796876	9.782261258806102E-7
50s5-26bio15	159.18199719238282	9.153976634479477E-7
50s5-26bio15	159.5161159667969	8.566018436795275E-7
50s5-26bio15	159.85023474121093	8.015824164431251E-7
50s5-26bio15	160.184353515625	7.500969445572991E-7
50s5-26bio15	160.51847229003906	7.019183385637007E-7
50s5-26bio15	160.85259106445312	6.568362209691259E-7
50s5-26bio15	161.1867098388672	6.146477176116605E-7
50s5-26bio15	161.52082861328125	5.751689968747087E-7
50s5-26bio15	161.85494738769532	5.382259473662998E-7
50s5-26bio15	162.18906616210938	5.036557695348165E-7
50s5-26bio15	162.52318493652345	4.7130748725976446E-7
50s5-26bio15	162.8573037109375	4.410354677020223E-7
50s5-26bio15	163.19142248535155	4.127078341298329E-7
50s5-26bio15	163.52554125976562	4.0367552855968825E-7
50s5-26bio15	163.85966003417968	4.0367552855968825E-7
50s5-26bio15	164.19377880859375	4.0367552855968825E-7
50s5-26bio15	164.5278975830078	4.0367552855968825E-7
50s5-26bio15	164.86201635742188	4.0367552855968825E-7
50s5-26bio15	165.19613513183594	4.0367552855968825E-7
50s5-26bio15	165.53025390625	4.0367552855968825E-7
50s5-26bio15	165.86437268066408	4.0367552855968825E-7
50s5-26bio15	166.1984914550781	4.0367552855968825E-7
50s5-26bio15	166.53261022949218	4.0367552855968825E-7
50s5-26bio15	166.86672900390624	4.0367552855968825E-7
50s5-26bio15	167.2008477783203	4.0367552855968825E-7
50s5-26bio15	167.53496655273437	4.0367552855968825E-7
50s5-26bio15	167.86908532714844	4.0367552855968825E-7
50s5-26bio15	168.2032041015625	4.0367552855968825E-7
50s5-26bio15	168.53732287597657	4.0367552855968825E-7
50s5-26bio15	168.87144165039064	4.0367552855968825E-7
50s5-26bio15	169.20556042480467	4.0367552855968825E-7
50s5-26bio15	169.53967919921874	4.0367552855968825E-7
50s5-26bio15	169.8737979736328	4.0367552855968825E-7
50s5-26bio15	170.20791674804687	4.0367552855968825E-7
50s5-26bio15	170.54203552246094	4.0367552855968825E-7
50s5-26bio15	170.876154296875	4.0367552855968825E-7
50s5-26bio15	171.21027307128907	4.0367552855968825E-7
50s5-26bio15	171.54439184570313	4.0367552855968825E-7
50s5-26bio15	171.8785106201172	4.0367552855968825E-7
50s5-26bio15	172.21262939453126	4.0367552855968825E-7
50s5-26bio15	172.5467481689453	4.0367552855968825E-7
50s5-26bio15	172.88086694335936	4.0367552855968825E-7
50s5-26bio15	173.21498571777343	4.0367552855968825E-7
50s5-26bio15	173.5491044921875	4.0367552855968825E-7
50s5-26bio15	173.88322326660156	4.0367552855968825E-7
50s5-26bio15	174.21734204101563	4.0367552855968825E-7
50s5-26bio15	174.5514608154297	4.0367552855968825E-7
50s5-26bio15	174.88557958984376	4.0367552855968825E-7
50s5-26bio15	175.21969836425782	4.0367552855968825E-7
50s5-26bio15	175.5538171386719	4.0367552855968825E-7
50s5-26bio15	175.88793591308593	4.0367552855968825E-7
50s5-26bio15	176.2220546875	4.0367552855968825E-7
50s5-26bio15	176.55617346191406	4.0367552855968825E-7
50s5-26bio15	176.89029223632812	4.0367552855968825E-7
50s5-26bio15	177.2244110107422	4.0367552855968825E-7
