# Supplementary material for: Paleodistribution of Cercidiphyllaceae and Future Habitat Prediction for Cercidiphyllum japonicum Under Climate Change
Source: Ecol Evol. 2026 Jan 19;16(1):e72940. doi: 10.1002/ece3.72940 (PMC12815699; doi:10.1002/ece3.72940)
Supplement: Supplementary file 1 — Data S1: ece372940‐sup‐0001‐supinfo.zip. [file ECE3-16-e72940-s001.zip › 50s-26/plots/连香树_2_50s5-26bio19.dat]

variable	x	y
50s5-26bio19	-60.9	0.9073024988174438
50s5-26bio19	-59.4384	0.9073024988174438
50s5-26bio19	-57.9768	0.9073024988174438
50s5-26bio19	-56.5152	0.9073024988174438
50s5-26bio19	-55.053599999999996	0.9073024988174438
50s5-26bio19	-53.592	0.9073024988174438
50s5-26bio19	-52.1304	0.9073024988174438
50s5-26bio19	-50.6688	0.9073024988174438
50s5-26bio19	-49.2072	0.9073024988174438
50s5-26bio19	-47.745599999999996	0.9073024988174438
50s5-26bio19	-46.284	0.9073024988174438
50s5-26bio19	-44.8224	0.9073024988174438
50s5-26bio19	-43.3608	0.9073024988174438
50s5-26bio19	-41.8992	0.9073024988174438
50s5-26bio19	-40.4376	0.9073024988174438
50s5-26bio19	-38.976	0.9073024988174438
50s5-26bio19	-37.514399999999995	0.9073024988174438
50s5-26bio19	-36.052800000000005	0.9073024988174438
50s5-26bio19	-34.5912	0.9073024988174438
50s5-26bio19	-33.129599999999996	0.9073024988174438
50s5-26bio19	-31.668	0.9073024988174438
50s5-26bio19	-30.2064	0.9073024988174438
50s5-26bio19	-28.744800000000005	0.9073024988174438
50s5-26bio19	-27.2832	0.9073024988174438
50s5-26bio19	-25.821600000000004	0.9073024988174438
50s5-26bio19	-24.36	0.9073024988174438
50s5-26bio19	-22.898400000000002	0.9073024988174438
50s5-26bio19	-21.436799999999998	0.9073024988174438
50s5-26bio19	-19.9752	0.9073024988174438
50s5-26bio19	-18.513600000000004	0.9073024988174438
50s5-26bio19	-17.052	0.9073024988174438
50s5-26bio19	-15.590400000000002	0.9073024988174438
50s5-26bio19	-14.128799999999998	0.9073024988174438
50s5-26bio19	-12.667200000000001	0.9073024988174438
50s5-26bio19	-11.205600000000004	0.9073024988174438
50s5-26bio19	-9.744	0.9073024988174438
50s5-26bio19	-8.282400000000003	0.9073024988174438
50s5-26bio19	-6.820799999999998	0.9073024988174438
50s5-26bio19	-5.359200000000001	0.9073024988174438
50s5-26bio19	-3.897600000000004	0.9073024988174438
50s5-26bio19	-2.436	0.9073024988174438
50s5-26bio19	-0.9744000000000028	0.9073024988174438
50s5-26bio19	0.4872000000000014	0.9064520597457886
50s5-26bio19	1.9487999999999985	0.9038587212562561
50s5-26bio19	3.4103999999999886	0.9012013077735901
50s5-26bio19	4.872000000000007	0.8984786868095398
50s5-26bio19	6.333599999999997	0.8956897258758545
50s5-26bio19	7.795200000000001	0.8928332924842834
50s5-26bio19	9.256799999999991	0.8899082541465759
50s5-26bio19	10.718399999999995	0.8869134783744812
50s5-26bio19	12.18	0.8838478922843933
50s5-26bio19	13.64159999999999	0.8807103633880615
50s5-26bio19	15.103199999999994	0.8774998188018799
50s5-26bio19	16.564799999999984	0.8742152452468872
50s5-26bio19	18.026400000000002	0.8708555102348328
50s5-26bio19	19.488000000000007	0.8643221855163574
50s5-26bio19	20.949599999999997	0.8559430241584778
50s5-26bio19	22.4112	0.847137987613678
50s5-26bio19	23.87279999999999	0.8378966450691223
50s5-26bio19	25.334399999999995	0.8282098770141602
50s5-26bio19	26.796	0.8180699944496155
50s5-26bio19	28.25759999999999	0.8074707388877869
50s5-26bio19	29.719199999999994	0.7964076399803162
50s5-26bio19	31.180799999999984	0.7848781943321228
50s5-26bio19	32.6424	0.7728819847106934
50s5-26bio19	34.104000000000006	0.7604210376739502
50s5-26bio19	35.565599999999996	0.7474997639656067
50s5-26bio19	37.0272	0.7341253161430359
50s5-26bio19	38.48879999999999	0.720307469367981
50s5-26bio19	39.950399999999995	0.7060590386390686
50s5-26bio19	41.412	0.6913957595825195
50s5-26bio19	42.87359999999999	0.6763362884521484
50s5-26bio19	44.33519999999999	0.6609023809432983
50s5-26bio19	45.79679999999998	0.6472121477127075
50s5-26bio19	47.2584	0.6401377320289612
50s5-26bio19	48.720000000000006	0.6352115273475647
50s5-26bio19	50.181599999999996	0.6302568912506104
50s5-26bio19	51.6432	0.625274658203125
50s5-26bio19	53.10479999999999	0.6202657222747803
50s5-26bio19	54.566399999999994	0.6152310371398926
50s5-26bio19	56.028	0.6101715564727783
50s5-26bio19	57.48959999999999	0.6050882339477539
50s5-26bio19	58.95119999999999	0.5999820828437805
50s5-26bio19	60.41279999999998	0.5948541164398193
50s5-26bio19	61.8744	0.5897053480148315
50s5-26bio19	63.33599999999999	0.5845369100570679
50s5-26bio19	64.79759999999999	0.5793497562408447
50s5-26bio19	66.25919999999999	0.5741450190544128
50s5-26bio19	67.72079999999997	0.568923830986023
50s5-26bio19	69.1824	0.563687264919281
50s5-26bio19	70.644	0.5586281418800354
50s5-26bio19	72.10560000000001	0.5553139448165894
50s5-26bio19	73.56719999999999	0.551994800567627
50s5-26bio19	75.02879999999999	0.5486710071563721
50s5-26bio19	76.4904	0.5453428626060486
50s5-26bio19	77.952	0.5420107245445251
50s5-26bio19	79.41359999999997	0.5386747717857361
50s5-26bio19	80.87519999999998	0.53533536195755
50s5-26bio19	82.33679999999998	0.5319927930831909
50s5-26bio19	83.79839999999999	0.5286473631858826
50s5-26bio19	85.25999999999999	0.5252993106842041
50s5-26bio19	86.72159999999997	0.5219489932060242
50s5-26bio19	88.18319999999997	0.5185967683792114
50s5-26bio19	89.64479999999998	0.5152427554130554
50s5-26bio19	91.10639999999998	0.5118874311447144
50s5-26bio19	92.56799999999998	0.5085310339927673
50s5-26bio19	94.02959999999996	0.5051738619804382
50s5-26bio19	95.49119999999996	0.5018162131309509
50s5-26bio19	96.9528	0.4984584450721741
50s5-26bio19	98.4144	0.49510079622268677
50s5-26bio19	99.876	0.4917435646057129
50s5-26bio19	101.33759999999998	0.4883871078491211
50s5-26bio19	102.79919999999998	0.4850316643714905
50s5-26bio19	104.26079999999999	0.4816775918006897
50s5-26bio19	105.7224	0.47832515835762024
50s5-26bio19	107.184	0.47497469186782837
50s5-26bio19	108.64559999999997	0.4716264605522156
50s5-26bio19	110.10719999999998	0.4682807922363281
50s5-26bio19	111.56879999999998	0.4649379551410675
50s5-26bio19	113.03039999999999	0.46159827709198
50s5-26bio19	114.49199999999999	0.45826205611228943
50s5-26bio19	115.95359999999997	0.45492956042289734
50s5-26bio19	117.41519999999997	0.4516010880470276
50s5-26bio19	118.87679999999997	0.44827693700790405
50s5-26bio19	120.33839999999998	0.444957435131073
50s5-26bio19	121.79999999999998	0.44164279103279114
50s5-26bio19	123.26159999999996	0.4383333921432495
50s5-26bio19	124.72319999999996	0.43502944707870483
50s5-26bio19	126.1848	0.431731253862381
50s5-26bio19	127.6464	0.42843911051750183
50s5-26bio19	129.108	0.4251532554626465
50s5-26bio19	130.56959999999998	0.4218740463256836
50s5-26bio19	132.03119999999998	0.4186016917228699
50s5-26bio19	133.4928	0.4153364896774292
50s5-26bio19	134.9544	0.41207870841026306
50s5-26bio19	136.416	0.40882861614227295
50s5-26bio19	137.87759999999997	0.40558648109436035
50s5-26bio19	139.33919999999998	0.402352511882782
50s5-26bio19	140.80079999999998	0.3991270661354065
50s5-26bio19	142.26239999999999	0.3959103226661682
50s5-26bio19	143.724	0.392702579498291
50s5-26bio19	145.18559999999997	0.3895040452480316
50s5-26bio19	146.64719999999997	0.3863149881362915
50s5-26bio19	148.10879999999997	0.38313567638397217
50s5-26bio19	149.57039999999998	0.3799663186073303
50s5-26bio19	151.03199999999998	0.37680718302726746
50s5-26bio19	152.49359999999996	0.3736584484577179
50s5-26bio19	153.9552	0.3705204129219055
50s5-26bio19	155.4168	0.36739325523376465
50s5-26bio19	156.8784	0.3642772138118744
50s5-26bio19	158.34	0.36117252707481384
50s5-26bio19	159.80159999999998	0.35807937383651733
50s5-26bio19	161.26319999999998	0.35499802231788635
50s5-26bio19	162.7248	0.3519286513328552
50s5-26bio19	164.1864	0.3488714396953583
50s5-26bio19	165.648	0.3458266258239746
50s5-26bio19	167.10959999999997	0.34279435873031616
50s5-26bio19	168.57119999999998	0.3397749364376068
50s5-26bio19	170.03279999999998	0.33676841855049133
50s5-26bio19	171.49439999999998	0.3337751030921936
50s5-26bio19	172.956	0.3307951092720032
50s5-26bio19	174.41759999999996	0.32782861590385437
50s5-26bio19	175.87919999999997	0.3248758316040039
50s5-26bio19	177.34079999999997	0.32193687558174133
50s5-26bio19	178.80239999999998	0.31901195645332336
50s5-26bio19	180.26399999999995	0.31610122323036194
50s5-26bio19	181.72559999999996	0.3132048547267914
50s5-26bio19	183.1872	0.31032297015190125
50s5-26bio19	184.6488	0.30745571851730347
50s5-26bio19	186.1104	0.3046032786369324
50s5-26bio19	187.57199999999997	0.3017657399177551
50s5-26bio19	189.03359999999998	0.29894328117370605
50s5-26bio19	190.49519999999998	0.2961360514163971
50s5-26bio19	191.9568	0.2933441400527954
50s5-26bio19	193.4184	0.29056766629219055
50s5-26bio19	194.87999999999997	0.28780677914619446
50s5-26bio19	196.34159999999994	0.2850615978240967
50s5-26bio19	197.80319999999998	0.282332181930542
50s5-26bio19	199.2648	0.2796187400817871
50s5-26bio19	200.72639999999998	0.27692127227783203
50s5-26bio19	202.18800000000002	0.2742399275302887
50s5-26bio19	203.6496	0.27157479524612427
50s5-26bio19	205.11120000000003	0.2689259648323059
50s5-26bio19	206.5728	0.2662935256958008
50s5-26bio19	208.03439999999998	0.26367756724357605
50s5-26bio19	209.496	0.2610781490802765
50s5-26bio19	210.95759999999999	0.25849539041519165
50s5-26bio19	212.41920000000002	0.25592929124832153
50s5-26bio19	213.8808	0.2533800005912781
50s5-26bio19	215.34239999999997	0.2508474886417389
50s5-26bio19	216.804	0.2483319193124771
50s5-26bio19	218.26559999999998	0.24583329260349274
50s5-26bio19	219.72719999999995	0.24335163831710815
50s5-26bio19	221.1888	0.24088707566261292
50s5-26bio19	222.65039999999996	0.23843955993652344
50s5-26bio19	224.112	0.23600922524929047
50s5-26bio19	225.57359999999997	0.2335960566997528
50s5-26bio19	227.03519999999995	0.23120006918907166
50s5-26bio19	228.49679999999998	0.22882133722305298
50s5-26bio19	229.95839999999995	0.22645986080169678
50s5-26bio19	231.42	0.22411568462848663
50s5-26bio19	232.88159999999996	0.22178879380226135
50s5-26bio19	234.34319999999994	0.2194792628288269
50s5-26bio19	235.80479999999997	0.2171870619058609
50s5-26bio19	237.26639999999995	0.21491217613220215
50s5-26bio19	238.72799999999998	0.21265468001365662
50s5-26bio19	240.18959999999996	0.21041451394557953
50s5-26bio19	241.65119999999993	0.20819173753261566
50s5-26bio19	243.11279999999996	0.20598630607128143
50s5-26bio19	244.57439999999994	0.20379820466041565
50s5-26bio19	246.03599999999997	0.2016274780035019
50s5-26bio19	247.49759999999995	0.199474036693573
50s5-26bio19	248.95919999999992	0.19733794033527374
50s5-26bio19	250.42079999999996	0.19521912932395935
50s5-26bio19	251.88239999999993	0.19311760365962982
50s5-26bio19	253.34400000000002	0.19103333353996277
50s5-26bio19	254.8056	0.1889662742614746
50s5-26bio19	256.2672	0.18691641092300415
50s5-26bio19	257.72880000000004	0.18488375842571259
50s5-26bio19	259.1904	0.18286818265914917
50s5-26bio19	260.65200000000004	0.18086972832679749
50s5-26bio19	262.1136	0.17888835072517395
50s5-26bio19	263.5752	0.1769239604473114
50s5-26bio19	265.0368	0.17497655749320984
50s5-26bio19	266.4984	0.1730460673570633
50s5-26bio19	267.96000000000004	0.17113250494003296
50s5-26bio19	269.4216	0.1692357212305069
50s5-26bio19	270.8832	0.1673557311296463
50s5-26bio19	272.3448	0.1654924899339676
50s5-26bio19	273.8064	0.1636458784341812
50s5-26bio19	275.26800000000003	0.16181588172912598
50s5-26bio19	276.7296	0.1600024402141571
50s5-26bio19	278.1912	0.1582055240869522
50s5-26bio19	279.6528	0.15642498433589935
50s5-26bio19	281.1144	0.15466080605983734
50s5-26bio19	282.576	0.1529129445552826
50s5-26bio19	284.0376	0.15118128061294556
50s5-26bio19	285.4992	0.14946575462818146
50s5-26bio19	286.9608	0.1477663516998291
50s5-26bio19	288.4224	0.14608292281627655
50s5-26bio19	289.884	0.14441540837287903
50s5-26bio19	291.3456	0.14276374876499176
50s5-26bio19	292.80719999999997	0.14112789928913116
50s5-26bio19	294.2688	0.1395077109336853
50s5-26bio19	295.7304	0.1379031389951706
50s5-26bio19	297.192	0.13631412386894226
50s5-26bio19	298.6536	0.13474053144454956
50s5-26bio19	300.11519999999996	0.13318230211734772
50s5-26bio19	301.5768	0.13163934648036957
50s5-26bio19	303.03839999999997	0.13011161983013153
50s5-26bio19	304.5	0.12859897315502167
50s5-26bio19	305.9616	0.127101331949234
50s5-26bio19	307.42319999999995	0.12580130994319916
50s5-26bio19	308.8848	0.1245780810713768
50s5-26bio19	310.34639999999996	0.12336505949497223
50s5-26bio19	311.80800000000005	0.12216220796108246
50s5-26bio19	313.2696	0.1209694892168045
50s5-26bio19	314.7312	0.11978679895401001
50s5-26bio19	316.19280000000003	0.11861411482095718
50s5-26bio19	317.6544	0.11745139956474304
50s5-26bio19	319.11600000000004	0.11629855632781982
50s5-26bio19	320.5776	0.11515554785728455
50s5-26bio19	322.0392	0.11402232944965363
50s5-26bio19	323.5008	0.11289885640144348
50s5-26bio19	324.9624	0.11178503930568695
50s5-26bio19	326.42400000000004	0.11068084090948105
50s5-26bio19	327.8856	0.10958622395992279
50s5-26bio19	329.3472	0.10850108414888382
50s5-26bio19	330.8088	0.10742539912462234
50s5-26bio19	332.2704	0.10635913163423538
50s5-26bio19	333.732	0.10530216991901398
50s5-26bio19	335.1936	0.10425449162721634
50s5-26bio19	336.6552	0.1032160297036171
50s5-26bio19	338.1168	0.10218675434589386
50s5-26bio19	339.5784	0.10164434462785721
50s5-26bio19	341.04	0.10164434462785721
50s5-26bio19	342.5016	0.10164434462785721
50s5-26bio19	343.9632	0.10164434462785721
50s5-26bio19	345.4248	0.10164434462785721
50s5-26bio19	346.8864	0.10164434462785721
50s5-26bio19	348.348	0.10164434462785721
50s5-26bio19	349.8096	0.10164434462785721
50s5-26bio19	351.27119999999996	0.10164434462785721
50s5-26bio19	352.7328	0.10164434462785721
50s5-26bio19	354.1944	0.10164434462785721
50s5-26bio19	355.656	0.10164434462785721
50s5-26bio19	357.1176	0.10164434462785721
50s5-26bio19	358.57919999999996	0.10164434462785721
50s5-26bio19	360.0408	0.10164434462785721
50s5-26bio19	361.50239999999997	0.10164434462785721
50s5-26bio19	362.964	0.10164434462785721
50s5-26bio19	364.4256	0.10164434462785721
50s5-26bio19	365.88719999999995	0.10164434462785721
50s5-26bio19	367.3488	0.10164434462785721
50s5-26bio19	368.8104	0.10164434462785721
50s5-26bio19	370.27200000000005	0.10164434462785721
50s5-26bio19	371.7336	0.10164434462785721
50s5-26bio19	373.1952	0.10164434462785721
50s5-26bio19	374.65680000000003	0.10164434462785721
50s5-26bio19	376.1184	0.10164434462785721
50s5-26bio19	377.58000000000004	0.10164434462785721
50s5-26bio19	379.0416	0.10164434462785721
50s5-26bio19	380.5032	0.10164434462785721
50s5-26bio19	381.9648	0.10164434462785721
50s5-26bio19	383.4264	0.10164434462785721
50s5-26bio19	384.88800000000003	0.10164434462785721
50s5-26bio19	386.3496	0.10164434462785721
50s5-26bio19	387.8112	0.10164434462785721
50s5-26bio19	389.2728	0.10164434462785721
50s5-26bio19	390.7344	0.10164434462785721
50s5-26bio19	392.196	0.10164434462785721
50s5-26bio19	393.6576	0.10164434462785721
50s5-26bio19	395.1192	0.10164434462785721
50s5-26bio19	396.5808	0.10164434462785721
50s5-26bio19	398.0424	0.10164434462785721
50s5-26bio19	399.504	0.10164434462785721
50s5-26bio19	400.9656	0.10164434462785721
50s5-26bio19	402.42719999999997	0.10164434462785721
50s5-26bio19	403.8888	0.10164434462785721
50s5-26bio19	405.3504	0.10164434462785721
50s5-26bio19	406.812	0.10164434462785721
50s5-26bio19	408.2736	0.10164434462785721
50s5-26bio19	409.73519999999996	0.10164434462785721
50s5-26bio19	411.1968	0.10164434462785721
50s5-26bio19	412.6584	0.10164434462785721
50s5-26bio19	414.11999999999995	0.10164434462785721
50s5-26bio19	415.5816	0.10164434462785721
50s5-26bio19	417.04319999999996	0.10164434462785721
50s5-26bio19	418.5048	0.10164434462785721
50s5-26bio19	419.96639999999996	0.10164434462785721
50s5-26bio19	421.42799999999994	0.10164434462785721
50s5-26bio19	422.8896	0.10164434462785721
50s5-26bio19	424.35119999999995	0.10164434462785721
50s5-26bio19	425.81280000000004	0.10164434462785721
50s5-26bio19	427.2744	0.10164434462785721
50s5-26bio19	428.736	0.10164434462785721
50s5-26bio19	430.1976	0.10164434462785721
50s5-26bio19	431.6592	0.10164434462785721
50s5-26bio19	433.12080000000003	0.10164434462785721
50s5-26bio19	434.5824	0.10164434462785721
50s5-26bio19	436.044	0.10164434462785721
50s5-26bio19	437.5056	0.10164434462785721
50s5-26bio19	438.9672	0.10164434462785721
50s5-26bio19	440.4288	0.10164434462785721
50s5-26bio19	441.8904	0.10164434462785721
50s5-26bio19	443.352	0.10164434462785721
50s5-26bio19	444.8136	0.10164434462785721
50s5-26bio19	446.2752	0.10164434462785721
50s5-26bio19	447.7368	0.10164434462785721
50s5-26bio19	449.1984	0.10164434462785721
50s5-26bio19	450.65999999999997	0.10164434462785721
50s5-26bio19	452.12159999999994	0.10164434462785721
50s5-26bio19	453.5831999999999	0.10164434462785721
50s5-26bio19	455.0448	0.10164434462785721
50s5-26bio19	456.5064	0.10164434462785721
50s5-26bio19	457.96799999999996	0.10164434462785721
50s5-26bio19	459.42960000000005	0.10164434462785721
50s5-26bio19	460.8912	0.10164434462785721
50s5-26bio19	462.3528	0.10164434462785721
50s5-26bio19	463.8144000000001	0.10164434462785721
50s5-26bio19	465.27600000000007	0.10164434462785721
50s5-26bio19	466.73760000000004	0.10164434462785721
50s5-26bio19	468.1992	0.10164434462785721
50s5-26bio19	469.6608	0.10164434462785721
50s5-26bio19	471.1224000000001	0.10164434462785721
50s5-26bio19	472.58400000000006	0.10164434462785721
50s5-26bio19	474.04560000000004	0.10164434462785721
50s5-26bio19	475.5072	0.10164434462785721
50s5-26bio19	476.9688	0.10164434462785721
50s5-26bio19	478.4304000000001	0.10164434462785721
50s5-26bio19	479.89200000000005	0.10164434462785721
50s5-26bio19	481.35360000000003	0.10164434462785721
50s5-26bio19	482.8152	0.10164434462785721
50s5-26bio19	484.2768	0.10164434462785721
50s5-26bio19	485.73840000000007	0.10164434462785721
50s5-26bio19	487.20000000000005	0.10164434462785721
50s5-26bio19	488.6616	0.10164434462785721
50s5-26bio19	490.1232	0.10164434462785721
50s5-26bio19	491.5848	0.10164434462785721
50s5-26bio19	493.04640000000006	0.10164434462785721
50s5-26bio19	494.50800000000004	0.10164434462785721
50s5-26bio19	495.9696	0.10164434462785721
50s5-26bio19	497.4312	0.10164434462785721
50s5-26bio19	498.89279999999997	0.10164434462785721
50s5-26bio19	500.35439999999994	0.10164434462785721
50s5-26bio19	501.81600000000003	0.10164434462785721
50s5-26bio19	503.2776	0.10164434462785721
50s5-26bio19	504.7392	0.10164434462785721
50s5-26bio19	506.20079999999996	0.10164434462785721
50s5-26bio19	507.66239999999993	0.10164434462785721
50s5-26bio19	509.124	0.10164434462785721
50s5-26bio19	510.5856	0.10164434462785721
50s5-26bio19	512.0472	0.10164434462785721
50s5-26bio19	513.5088	0.10164434462785721
50s5-26bio19	514.9703999999999	0.10164434462785721
50s5-26bio19	516.432	0.10164434462785721
50s5-26bio19	517.8936	0.10164434462785721
50s5-26bio19	519.3552	0.10164434462785721
50s5-26bio19	520.8168	0.10164434462785721
50s5-26bio19	522.2783999999999	0.10164434462785721
50s5-26bio19	523.74	0.10164434462785721
50s5-26bio19	525.2016	0.10164434462785721
50s5-26bio19	526.6632	0.10164434462785721
50s5-26bio19	528.1247999999999	0.10164434462785721
50s5-26bio19	529.5863999999999	0.10164434462785721
50s5-26bio19	531.048	0.10164434462785721
50s5-26bio19	532.5096	0.10164434462785721
50s5-26bio19	533.9712	0.10164434462785721
50s5-26bio19	535.4327999999999	0.10164434462785721
50s5-26bio19	536.8943999999999	0.10164434462785721
50s5-26bio19	538.356	0.10164434462785721
50s5-26bio19	539.8176	0.10164434462785721
50s5-26bio19	541.2792	0.10164434462785721
50s5-26bio19	542.7407999999999	0.10164434462785721
50s5-26bio19	544.2023999999999	0.10164434462785721
50s5-26bio19	545.664	0.10164434462785721
50s5-26bio19	547.1256	0.10164434462785721
50s5-26bio19	548.5871999999999	0.10164434462785721
50s5-26bio19	550.0487999999999	0.10164434462785721
50s5-26bio19	551.5103999999999	0.10164434462785721
50s5-26bio19	552.972	0.10164434462785721
50s5-26bio19	554.4336	0.10164434462785721
50s5-26bio19	555.8951999999999	0.10164434462785721
50s5-26bio19	557.3567999999999	0.10164434462785721
50s5-26bio19	558.8183999999999	0.10164434462785721
50s5-26bio19	560.28	0.10164434462785721
50s5-26bio19	561.7416	0.10164434462785721
50s5-26bio19	563.2031999999999	0.10164434462785721
50s5-26bio19	564.6647999999999	0.10164434462785721
50s5-26bio19	566.1263999999999	0.10164434462785721
50s5-26bio19	567.5880000000001	0.10164434462785721
50s5-26bio19	569.0496	0.10164434462785721
50s5-26bio19	570.5112	0.10164434462785721
50s5-26bio19	571.9728	0.10164434462785721
50s5-26bio19	573.4344	0.10164434462785721
50s5-26bio19	574.8960000000001	0.10164434462785721
50s5-26bio19	576.3576	0.10164434462785721
50s5-26bio19	577.8192	0.10164434462785721
50s5-26bio19	579.2808	0.10164434462785721
50s5-26bio19	580.7424	0.10164434462785721
50s5-26bio19	582.2040000000001	0.10164434462785721
50s5-26bio19	583.6656	0.10164434462785721
50s5-26bio19	585.1272	0.10164434462785721
50s5-26bio19	586.5888	0.10164434462785721
50s5-26bio19	588.0504	0.10164434462785721
50s5-26bio19	589.5120000000001	0.10164434462785721
50s5-26bio19	590.9736	0.10164434462785721
50s5-26bio19	592.4352	0.10164434462785721
50s5-26bio19	593.8968	0.10164434462785721
50s5-26bio19	595.3584	0.10164434462785721
50s5-26bio19	596.82	0.10164434462785721
50s5-26bio19	598.2816	0.10164434462785721
50s5-26bio19	599.7432	0.10164434462785721
50s5-26bio19	601.2048	0.10164434462785721
50s5-26bio19	602.6664	0.10164434462785721
50s5-26bio19	604.128	0.10164434462785721
50s5-26bio19	605.5896	0.10164434462785721
50s5-26bio19	607.0512	0.10164434462785721
50s5-26bio19	608.5128	0.10164434462785721
50s5-26bio19	609.9744	0.10164434462785721
50s5-26bio19	611.436	0.10164434462785721
50s5-26bio19	612.8976	0.10164434462785721
50s5-26bio19	614.3592	0.10164434462785721
50s5-26bio19	615.8208	0.10164434462785721
50s5-26bio19	617.2823999999999	0.10164434462785721
50s5-26bio19	618.744	0.10164434462785721
50s5-26bio19	620.2056	0.10164434462785721
50s5-26bio19	621.6672	0.10164434462785721
50s5-26bio19	623.1288	0.10164434462785721
50s5-26bio19	624.5903999999999	0.10164434462785721
50s5-26bio19	626.052	0.10164434462785721
50s5-26bio19	627.5136	0.10164434462785721
50s5-26bio19	628.9752	0.10164434462785721
50s5-26bio19	630.4368	0.10164434462785721
50s5-26bio19	631.8983999999999	0.10164434462785721
50s5-26bio19	633.36	0.10164434462785721
50s5-26bio19	634.8216	0.10164434462785721
50s5-26bio19	636.2832	0.10164434462785721
50s5-26bio19	637.7447999999999	0.10164434462785721
50s5-26bio19	639.2063999999999	0.10164434462785721
50s5-26bio19	640.668	0.10164434462785721
50s5-26bio19	642.1296	0.10164434462785721
50s5-26bio19	643.5912	0.10164434462785721
50s5-26bio19	645.0527999999999	0.10164434462785721
50s5-26bio19	646.5143999999999	0.10164434462785721
50s5-26bio19	647.976	0.10164434462785721
50s5-26bio19	649.4376	0.10164434462785721
50s5-26bio19	650.8992	0.10164434462785721
50s5-26bio19	652.3607999999999	0.10164434462785721
50s5-26bio19	653.8223999999999	0.10164434462785721
50s5-26bio19	655.284	0.10164434462785721
50s5-26bio19	656.7456	0.10164434462785721
50s5-26bio19	658.2072	0.10164434462785721
50s5-26bio19	659.6687999999999	0.10164434462785721
50s5-26bio19	661.1303999999999	0.10164434462785721
50s5-26bio19	662.592	0.10164434462785721
50s5-26bio19	664.0536	0.10164434462785721
50s5-26bio19	665.5151999999999	0.10164434462785721
50s5-26bio19	666.9767999999999	0.10164434462785721
50s5-26bio19	668.4383999999999	0.10164434462785721
50s5-26bio19	669.9	0.10164434462785721
