# Supplementary material for: Paleodistribution of Cercidiphyllaceae and Future Habitat Prediction for Cercidiphyllum japonicum Under Climate Change
Source: Ecol Evol. 2026 Jan 19;16(1):e72940. doi: 10.1002/ece3.72940 (PMC12815699; doi:10.1002/ece3.72940)
Supplement: Supplementary file 1 — Data S1: ece372940‐sup‐0001‐supinfo.zip. [file ECE3-16-e72940-s001.zip › 50s-26/plots/连香树_2_50s5-26bio19_only.dat]

variable	x	y
50s5-26bio19	-60.9	0.0013509731506928802
50s5-26bio19	-59.4384	0.0013509731506928802
50s5-26bio19	-57.9768	0.0013509731506928802
50s5-26bio19	-56.5152	0.0013509731506928802
50s5-26bio19	-55.053599999999996	0.0013509731506928802
50s5-26bio19	-53.592	0.0013509731506928802
50s5-26bio19	-52.1304	0.0013509731506928802
50s5-26bio19	-50.6688	0.0013509731506928802
50s5-26bio19	-49.2072	0.0013509731506928802
50s5-26bio19	-47.745599999999996	0.0013509731506928802
50s5-26bio19	-46.284	0.0013509731506928802
50s5-26bio19	-44.8224	0.0013509731506928802
50s5-26bio19	-43.3608	0.0013509731506928802
50s5-26bio19	-41.8992	0.0013509731506928802
50s5-26bio19	-40.4376	0.0013509731506928802
50s5-26bio19	-38.976	0.0013509731506928802
50s5-26bio19	-37.514399999999995	0.0013509731506928802
50s5-26bio19	-36.052800000000005	0.0013509731506928802
50s5-26bio19	-34.5912	0.0013509731506928802
50s5-26bio19	-33.129599999999996	0.0013509731506928802
50s5-26bio19	-31.668	0.0013509731506928802
50s5-26bio19	-30.2064	0.0013509731506928802
50s5-26bio19	-28.744800000000005	0.0013509731506928802
50s5-26bio19	-27.2832	0.0013509731506928802
50s5-26bio19	-25.821600000000004	0.0013509731506928802
50s5-26bio19	-24.36	0.0013509731506928802
50s5-26bio19	-22.898400000000002	0.0013509731506928802
50s5-26bio19	-21.436799999999998	0.0013509731506928802
50s5-26bio19	-19.9752	0.0013509731506928802
50s5-26bio19	-18.513600000000004	0.0013509731506928802
50s5-26bio19	-17.052	0.0013509731506928802
50s5-26bio19	-15.590400000000002	0.0013509731506928802
50s5-26bio19	-14.128799999999998	0.0013509731506928802
50s5-26bio19	-12.667200000000001	0.0013509731506928802
50s5-26bio19	-11.205600000000004	0.0013509731506928802
50s5-26bio19	-9.744	0.0013509731506928802
50s5-26bio19	-8.282400000000003	0.0013509731506928802
50s5-26bio19	-6.820799999999998	0.0013509731506928802
50s5-26bio19	-5.359200000000001	0.0013509731506928802
50s5-26bio19	-3.897600000000004	0.0013509731506928802
50s5-26bio19	-2.436	0.0013509731506928802
50s5-26bio19	-0.9744000000000028	0.0013509731506928802
50s5-26bio19	0.4872000000000014	0.0016724088927730918
50s5-26bio19	1.9487999999999985	0.003171002957969904
50s5-26bio19	3.4103999999999886	0.0060043646954
50s5-26bio19	4.872000000000007	0.011340598575770855
50s5-26bio19	6.333599999999997	0.02131756767630577
50s5-26bio19	7.795200000000001	0.03971921652555466
50s5-26bio19	9.256799999999991	0.07282347977161407
50s5-26bio19	10.718399999999995	0.12978962063789368
50s5-26bio19	12.18	0.22070978581905365
50s5-26bio19	13.64159999999999	0.28397971391677856
50s5-26bio19	15.103199999999994	0.3375696539878845
50s5-26bio19	16.564799999999984	0.3954465985298157
50s5-26bio19	18.026400000000002	0.45640963315963745
50s5-26bio19	19.488000000000007	0.5187073349952698
50s5-26bio19	20.949599999999997	0.5790915489196777
50s5-26bio19	22.4112	0.6189743876457214
50s5-26bio19	23.87279999999999	0.634585440158844
50s5-26bio19	25.334399999999995	0.6356003284454346
50s5-26bio19	26.796	0.6297304034233093
50s5-26bio19	28.25759999999999	0.6238218545913696
50s5-26bio19	29.719199999999994	0.6178762316703796
50s5-26bio19	31.180799999999984	0.6118950843811035
50s5-26bio19	32.6424	0.605880081653595
50s5-26bio19	34.104000000000006	0.5998328328132629
50s5-26bio19	35.565599999999996	0.5937549471855164
50s5-26bio19	37.0272	0.5876482725143433
50s5-26bio19	38.48879999999999	0.5815144181251526
50s5-26bio19	39.950399999999995	0.5753553509712219
50s5-26bio19	41.412	0.569172739982605
50s5-26bio19	42.87359999999999	0.5629684925079346
50s5-26bio19	44.33519999999999	0.5567444562911987
50s5-26bio19	45.79679999999998	0.5537891983985901
50s5-26bio19	47.2584	0.552059531211853
50s5-26bio19	48.720000000000006	0.5503285527229309
50s5-26bio19	50.181599999999996	0.5485963821411133
50s5-26bio19	51.6432	0.5468630790710449
50s5-26bio19	53.10479999999999	0.545128583908081
50s5-26bio19	54.566399999999994	0.5433930158615112
50s5-26bio19	56.028	0.5416563749313354
50s5-26bio19	57.48959999999999	0.5399187207221985
50s5-26bio19	58.95119999999999	0.5381801128387451
50s5-26bio19	60.41279999999998	0.5364405512809753
50s5-26bio19	61.8744	0.5347001552581787
50s5-26bio19	63.33599999999999	0.5329588651657104
50s5-26bio19	64.79759999999999	0.5312167406082153
50s5-26bio19	66.25919999999999	0.5294739007949829
50s5-26bio19	67.72079999999997	0.5277303457260132
50s5-26bio19	69.1824	0.5259861350059509
50s5-26bio19	70.644	0.5242412686347961
50s5-26bio19	72.10560000000001	0.5224958062171936
50s5-26bio19	73.56719999999999	0.5207497477531433
50s5-26bio19	75.02879999999999	0.5190032720565796
50s5-26bio19	76.4904	0.5172562599182129
50s5-26bio19	77.952	0.5155088305473328
50s5-26bio19	79.41359999999997	0.5137611031532288
50s5-26bio19	80.87519999999998	0.5120129585266113
50s5-26bio19	82.33679999999998	0.51026451587677
50s5-26bio19	83.79839999999999	0.5085158348083496
50s5-26bio19	85.25999999999999	0.5067669749259949
50s5-26bio19	86.72159999999997	0.5050179362297058
50s5-26bio19	88.18319999999997	0.5032687783241272
50s5-26bio19	89.64479999999998	0.501519501209259
50s5-26bio19	91.10639999999998	0.49977025389671326
50s5-26bio19	92.56799999999998	0.4980209767818451
50s5-26bio19	94.02959999999996	0.4962717294692993
50s5-26bio19	95.49119999999996	0.4945226013660431
50s5-26bio19	96.9528	0.4927735924720764
50s5-26bio19	98.4144	0.49102476239204407
50s5-26bio19	99.876	0.4892761707305908
50s5-26bio19	101.33759999999998	0.4875278174877167
50s5-26bio19	102.79919999999998	0.4857797622680664
50s5-26bio19	104.26079999999999	0.4840320944786072
50s5-26bio19	105.7224	0.4822847843170166
50s5-26bio19	107.184	0.48053792119026184
50s5-26bio19	108.64559999999997	0.4787915349006653
50s5-26bio19	110.10719999999998	0.4770456552505493
50s5-26bio19	111.56879999999998	0.4753003418445587
50s5-26bio19	113.03039999999999	0.47355562448501587
50s5-26bio19	114.49199999999999	0.47181156277656555
50s5-26bio19	115.95359999999997	0.47006818652153015
50s5-26bio19	117.41519999999997	0.46832552552223206
50s5-26bio19	118.87679999999997	0.4665836691856384
50s5-26bio19	120.33839999999998	0.4648425877094269
50s5-26bio19	121.79999999999998	0.46310240030288696
50s5-26bio19	123.26159999999996	0.4613631069660187
50s5-26bio19	124.72319999999996	0.4596247375011444
50s5-26bio19	126.1848	0.45788735151290894
50s5-26bio19	127.6464	0.45615097880363464
50s5-26bio19	129.108	0.4544156789779663
50s5-26bio19	130.56959999999998	0.4526815116405487
50s5-26bio19	132.03119999999998	0.45094844698905945
50s5-26bio19	133.4928	0.4492166042327881
50s5-26bio19	134.9544	0.4474859833717346
50s5-26bio19	136.416	0.4457566440105438
50s5-26bio19	137.87759999999997	0.4440286159515381
50s5-26bio19	139.33919999999998	0.4423019289970398
50s5-26bio19	140.80079999999998	0.4405766427516937
50s5-26bio19	142.26239999999999	0.4388527572154999
50s5-26bio19	143.724	0.4371303915977478
50s5-26bio19	145.18559999999997	0.4354095458984375
50s5-26bio19	146.64719999999997	0.43369022011756897
50s5-26bio19	148.10879999999997	0.4319725036621094
50s5-26bio19	149.57039999999998	0.4302564263343811
50s5-26bio19	151.03199999999998	0.42854201793670654
50s5-26bio19	152.49359999999996	0.4268293082714081
50s5-26bio19	153.9552	0.4251183569431305
50s5-26bio19	155.4168	0.42340922355651855
50s5-26bio19	156.8784	0.42170190811157227
50s5-26bio19	158.34	0.419996440410614
50s5-26bio19	159.80159999999998	0.41829290986061096
50s5-26bio19	161.26319999999998	0.4165913164615631
50s5-26bio19	162.7248	0.41489171981811523
50s5-26bio19	164.1864	0.41319411993026733
50s5-26bio19	165.648	0.4114986062049866
50s5-26bio19	167.10959999999997	0.40980514883995056
50s5-26bio19	168.57119999999998	0.40811386704444885
50s5-26bio19	170.03279999999998	0.40642476081848145
50s5-26bio19	171.49439999999998	0.4047378599643707
50s5-26bio19	172.956	0.4030531942844391
50s5-26bio19	174.41759999999996	0.4013708233833313
50s5-26bio19	175.87919999999997	0.39969077706336975
50s5-26bio19	177.34079999999997	0.39801305532455444
50s5-26bio19	178.80239999999998	0.39633774757385254
50s5-26bio19	180.26399999999995	0.3946648836135864
50s5-26bio19	181.72559999999996	0.3929944634437561
50s5-26bio19	183.1872	0.39132654666900635
50s5-26bio19	184.6488	0.38966116309165955
50s5-26bio19	186.1104	0.3879983723163605
50s5-26bio19	187.57199999999997	0.38633814454078674
50s5-26bio19	189.03359999999998	0.3846805989742279
50s5-26bio19	190.49519999999998	0.3830257058143616
50s5-26bio19	191.9568	0.38137349486351013
50s5-26bio19	193.4184	0.37972408533096313
50s5-26bio19	194.87999999999997	0.3780773878097534
50s5-26bio19	196.34159999999994	0.37643352150917053
50s5-26bio19	197.80319999999998	0.3747924864292145
50s5-26bio19	199.2648	0.37315434217453003
50s5-26bio19	200.72639999999998	0.3715191185474396
50s5-26bio19	202.18800000000002	0.3698867857456207
50s5-26bio19	203.6496	0.36825746297836304
50s5-26bio19	205.11120000000003	0.3666311204433441
50s5-26bio19	206.5728	0.36500781774520874
50s5-26bio19	208.03439999999998	0.3633875846862793
50s5-26bio19	209.496	0.3617704212665558
50s5-26bio19	210.95759999999999	0.36015641689300537
50s5-26bio19	212.41920000000002	0.3585455119609833
50s5-26bio19	213.8808	0.35693785548210144
50s5-26bio19	215.34239999999997	0.3553333878517151
50s5-26bio19	216.804	0.353732168674469
50s5-26bio19	218.26559999999998	0.35213422775268555
50s5-26bio19	219.72719999999995	0.35053956508636475
50s5-26bio19	221.1888	0.34894827008247375
50s5-26bio19	222.65039999999996	0.3473603129386902
50s5-26bio19	224.112	0.3457757532596588
50s5-26bio19	225.57359999999997	0.344194620847702
50s5-26bio19	227.03519999999995	0.34261688590049744
50s5-26bio19	228.49679999999998	0.3410426676273346
50s5-26bio19	229.95839999999995	0.3394719362258911
50s5-26bio19	231.42	0.3379047214984894
50s5-26bio19	232.88159999999996	0.3363410532474518
50s5-26bio19	234.34319999999994	0.3347809910774231
50s5-26bio19	235.80479999999997	0.33322450518608093
50s5-26bio19	237.26639999999995	0.33167165517807007
50s5-26bio19	238.72799999999998	0.3301224708557129
50s5-26bio19	240.18959999999996	0.328576922416687
50s5-26bio19	241.65119999999993	0.327035129070282
50s5-26bio19	243.11279999999996	0.325497031211853
50s5-26bio19	244.57439999999994	0.3239626884460449
50s5-26bio19	246.03599999999997	0.32243213057518005
50s5-26bio19	247.49759999999995	0.3209053575992584
50s5-26bio19	248.95919999999992	0.3193824291229248
50s5-26bio19	250.42079999999996	0.3178633451461792
50s5-26bio19	251.88239999999993	0.3163481056690216
50s5-26bio19	253.34400000000002	0.3148367702960968
50s5-26bio19	254.8056	0.3133293390274048
50s5-26bio19	256.2672	0.31182584166526794
50s5-26bio19	257.72880000000004	0.31032630801200867
50s5-26bio19	259.1904	0.30883073806762695
50s5-26bio19	260.65200000000004	0.3073391616344452
50s5-26bio19	262.1136	0.30585163831710815
50s5-26bio19	263.5752	0.30436810851097107
50s5-26bio19	265.0368	0.3028886318206787
50s5-26bio19	266.4984	0.30141323804855347
50s5-26bio19	267.96000000000004	0.2999419569969177
50s5-26bio19	269.4216	0.2984747886657715
50s5-26bio19	270.8832	0.29701173305511475
50s5-26bio19	272.3448	0.2955528497695923
50s5-26bio19	273.8064	0.2940981090068817
50s5-26bio19	275.26800000000003	0.2926475405693054
50s5-26bio19	276.7296	0.2912012040615082
50s5-26bio19	278.1912	0.28975909948349
50s5-26bio19	279.6528	0.28832119703292847
50s5-26bio19	281.1144	0.2868875563144684
50s5-26bio19	282.576	0.2854582369327545
50s5-26bio19	284.0376	0.2840331494808197
50s5-26bio19	285.4992	0.2826123535633087
50s5-26bio19	286.9608	0.28119590878486633
50s5-26bio19	288.4224	0.27978378534317017
50s5-26bio19	289.884	0.2783759832382202
50s5-26bio19	291.3456	0.27697256207466125
50s5-26bio19	292.80719999999997	0.2755735218524933
50s5-26bio19	294.2688	0.2741788625717163
50s5-26bio19	295.7304	0.2727885842323303
50s5-26bio19	297.192	0.2714027464389801
50s5-26bio19	298.6536	0.27002131938934326
50s5-26bio19	300.11519999999996	0.2686443328857422
50s5-26bio19	301.5768	0.2672717869281769
50s5-26bio19	303.03839999999997	0.2659037411212921
50s5-26bio19	304.5	0.2645401358604431
50s5-26bio19	305.9616	0.26318100094795227
50s5-26bio19	307.42319999999995	0.26182639598846436
50s5-26bio19	308.8848	0.260476291179657
50s5-26bio19	310.34639999999996	0.25913068652153015
50s5-26bio19	311.80800000000005	0.25778961181640625
50s5-26bio19	313.2696	0.25645312666893005
50s5-26bio19	314.7312	0.2551211416721344
50s5-26bio19	316.19280000000003	0.25379371643066406
50s5-26bio19	317.6544	0.25247088074684143
50s5-26bio19	319.11600000000004	0.2511526048183441
50s5-26bio19	320.5776	0.24983888864517212
50s5-26bio19	322.0392	0.24852977693080902
50s5-26bio19	323.5008	0.24722528457641602
50s5-26bio19	324.9624	0.24592538177967072
50s5-26bio19	326.42400000000004	0.24463008344173431
50s5-26bio19	327.8856	0.2433394342660904
50s5-26bio19	329.3472	0.24205338954925537
50s5-26bio19	330.8088	0.24077197909355164
50s5-26bio19	332.2704	0.23949523270130157
50s5-26bio19	333.732	0.2382231056690216
50s5-26bio19	335.1936	0.2369556427001953
50s5-26bio19	336.6552	0.2356928139925003
50s5-26bio19	338.1168	0.23443469405174255
50s5-26bio19	339.5784	0.2331812083721161
50s5-26bio19	341.04	0.2319323867559433
50s5-26bio19	342.5016	0.23068827390670776
50s5-26bio19	343.9632	0.2294488102197647
50s5-26bio19	345.4248	0.22821404039859772
50s5-26bio19	346.8864	0.2269839495420456
50s5-26bio19	348.348	0.22575858235359192
50s5-26bio19	349.8096	0.22453787922859192
50s5-26bio19	351.27119999999996	0.22332186996936798
50s5-26bio19	352.7328	0.2221105843782425
50s5-26bio19	354.1944	0.22090397775173187
50s5-26bio19	355.656	0.2197020798921585
50s5-26bio19	357.1176	0.2185048758983612
50s5-26bio19	358.57919999999996	0.21731241047382355
50s5-26bio19	360.0408	0.21612462401390076
50s5-26bio19	361.50239999999997	0.21494156122207642
50s5-26bio19	362.964	0.21376322209835052
50s5-26bio19	364.4256	0.2125895619392395
50s5-26bio19	365.88719999999995	0.21142062544822693
50s5-26bio19	367.3488	0.210256427526474
50s5-26bio19	368.8104	0.20909689366817474
50s5-26bio19	370.27200000000005	0.20794209837913513
50s5-26bio19	371.7336	0.20679199695587158
50s5-26bio19	373.1952	0.20564663410186768
50s5-26bio19	374.65680000000003	0.20450595021247864
50s5-26bio19	376.1184	0.20336997509002686
50s5-26bio19	377.58000000000004	0.20223873853683472
50s5-26bio19	379.0416	0.20111216604709625
50s5-26bio19	380.5032	0.19999031722545624
50s5-26bio19	381.9648	0.1988731473684311
50s5-26bio19	383.4264	0.1977607160806656
50s5-26bio19	384.88800000000003	0.19665294885635376
50s5-26bio19	386.3496	0.1955498605966568
50s5-26bio19	387.8112	0.19445151090621948
50s5-26bio19	389.2728	0.19335781037807465
50s5-26bio19	390.7344	0.19226878881454468
50s5-26bio19	392.196	0.19118446111679077
50s5-26bio19	393.6576	0.19010482728481293
50s5-26bio19	395.1192	0.18902982771396637
50s5-26bio19	396.5808	0.18795950710773468
50s5-26bio19	398.0424	0.18689388036727905
50s5-26bio19	399.504	0.1858328878879547
50s5-26bio19	400.9656	0.18477654457092285
50s5-26bio19	402.42719999999997	0.18372486531734467
50s5-26bio19	403.8888	0.18267782032489777
50s5-26bio19	405.3504	0.18163540959358215
50s5-26bio19	406.812	0.18059763312339783
50s5-26bio19	408.2736	0.17956452071666718
50s5-26bio19	409.73519999999996	0.17853598296642303
50s5-26bio19	411.1968	0.17751207947731018
50s5-26bio19	412.6584	0.1764928102493286
50s5-26bio19	414.11999999999995	0.17547811567783356
50s5-26bio19	415.5816	0.1744680255651474
50s5-26bio19	417.04319999999996	0.17346251010894775
50s5-26bio19	418.5048	0.1724616140127182
50s5-26bio19	419.96639999999996	0.17146527767181396
50s5-26bio19	421.42799999999994	0.17047350108623505
50s5-26bio19	422.8896	0.16948631405830383
50s5-26bio19	424.35119999999995	0.16850365698337555
50s5-26bio19	425.81280000000004	0.16752555966377258
50s5-26bio19	427.2744	0.16655199229717255
50s5-26bio19	428.736	0.16558298468589783
50s5-26bio19	430.1976	0.16461847722530365
50s5-26bio19	431.6592	0.1636584848165512
50s5-26bio19	433.12080000000003	0.1627030223608017
50s5-26bio19	434.5824	0.16175203025341034
50s5-26bio19	436.044	0.16080553829669952
50s5-26bio19	437.5056	0.15986353158950806
50s5-26bio19	438.9672	0.15892601013183594
50s5-26bio19	440.4288	0.15799292922019958
50s5-26bio19	441.8904	0.1570643186569214
50s5-26bio19	443.352	0.15614016354084015
50s5-26bio19	444.8136	0.1552204191684723
50s5-26bio19	446.2752	0.1543051153421402
50s5-26bio19	447.7368	0.15339423716068268
50s5-26bio19	449.1984	0.15248775482177734
50s5-26bio19	450.65999999999997	0.1515856683254242
50s5-26bio19	452.12159999999994	0.15068797767162323
50s5-26bio19	453.5831999999999	0.14979466795921326
50s5-26bio19	455.0448	0.1489057093858719
50s5-26bio19	456.5064	0.14802111685276031
50s5-26bio19	457.96799999999996	0.14714089035987854
50s5-26bio19	459.42960000000005	0.1462649703025818
50s5-26bio19	460.8912	0.14539338648319244
50s5-26bio19	462.3528	0.14452610909938812
50s5-26bio19	463.8144000000001	0.14366315305233002
50s5-26bio19	465.27600000000007	0.14280447363853455
50s5-26bio19	466.73760000000004	0.1419500708580017
50s5-26bio19	468.1992	0.1410999745130539
50s5-26bio19	469.6608	0.14025409519672394
50s5-26bio19	471.1224000000001	0.13941247761249542
50s5-26bio19	472.58400000000006	0.13857509195804596
50s5-26bio19	474.04560000000004	0.13774195313453674
50s5-26bio19	475.5072	0.1369130164384842
50s5-26bio19	476.9688	0.1360882669687271
50s5-26bio19	478.4304000000001	0.1352677345275879
50s5-26bio19	479.89200000000005	0.13445134460926056
50s5-26bio19	481.35360000000003	0.1336391419172287
50s5-26bio19	482.8152	0.13283109664916992
50s5-26bio19	484.2768	0.13202717900276184
50s5-26bio19	485.73840000000007	0.13122738897800446
50s5-26bio19	487.20000000000005	0.13043172657489777
50s5-26bio19	488.6616	0.12964017689228058
50s5-26bio19	490.1232	0.1288526952266693
50s5-26bio19	491.5848	0.12806929647922516
50s5-26bio19	493.04640000000006	0.12728999555110931
50s5-26bio19	494.50800000000004	0.1265147179365158
50s5-26bio19	495.9696	0.12574347853660583
50s5-26bio19	497.4312	0.1249762773513794
50s5-26bio19	498.89279999999997	0.12421310693025589
50s5-26bio19	500.35439999999994	0.12345392256975174
50s5-26bio19	501.81600000000003	0.12269872426986694
50s5-26bio19	503.2776	0.1219475269317627
50s5-26bio19	504.7392	0.12120027095079422
50s5-26bio19	506.20079999999996	0.12045697122812271
50s5-26bio19	507.66239999999993	0.11971760541200638
50s5-26bio19	509.124	0.11898217350244522
50s5-26bio19	510.5856	0.11825064569711685
50s5-26bio19	512.0472	0.11752302944660187
50s5-26bio19	513.5088	0.11679928004741669
50s5-26bio19	514.9703999999999	0.1160794049501419
50s5-26bio19	516.432	0.11536338180303574
50s5-26bio19	517.8936	0.11465120315551758
50s5-26bio19	519.3552	0.11394286155700684
50s5-26bio19	520.8168	0.11323835700750351
50s5-26bio19	522.2783999999999	0.11253762990236282
50s5-26bio19	523.74	0.11184069514274597
50s5-26bio19	525.2016	0.11114753037691116
50s5-26bio19	526.6632	0.1104581281542778
50s5-26bio19	528.1247999999999	0.10977248102426529
50s5-26bio19	529.5863999999999	0.10909055918455124
50s5-26bio19	531.048	0.10841239243745804
50s5-26bio19	532.5096	0.10773789882659912
50s5-26bio19	533.9712	0.10706710070371628
50s5-26bio19	535.4327999999999	0.10639997571706772
50s5-26bio19	536.8943999999999	0.10573652386665344
50s5-26bio19	538.356	0.10507671535015106
50s5-26bio19	539.8176	0.10442054271697998
50s5-26bio19	541.2792	0.10376802831888199
50s5-26bio19	542.7407999999999	0.10311909019947052
50s5-26bio19	544.2023999999999	0.10247374325990677
50s5-26bio19	545.664	0.10183198004961014
50s5-26bio19	547.1256	0.10119377821683884
50s5-26bio19	548.5871999999999	0.10055913776159286
50s5-26bio19	550.0487999999999	0.09992802888154984
50s5-26bio19	551.5103999999999	0.09930046647787094
50s5-26bio19	552.972	0.09867639094591141
50s5-26bio19	554.4336	0.09805580973625183
50s5-26bio19	555.8951999999999	0.09743870794773102
50s5-26bio19	557.3567999999999	0.09682507812976837
50s5-26bio19	558.8183999999999	0.0962148979306221
50s5-26bio19	560.28	0.09560815244913101
50s5-26bio19	561.7416	0.0950048640370369
50s5-26bio19	563.2031999999999	0.09440495073795319
50s5-26bio19	564.6647999999999	0.09380844235420227
50s5-26bio19	566.1263999999999	0.09321530908346176
50s5-26bio19	567.5880000000001	0.09262554347515106
50s5-26bio19	569.0496	0.09203913062810898
50s5-26bio19	570.5112	0.09145605564117432
50s5-26bio19	571.9728	0.09087632596492767
50s5-26bio19	573.4344	0.09029988944530487
50s5-26bio19	574.8960000000001	0.08972674608230591
50s5-26bio19	576.3576	0.08915688097476959
50s5-26bio19	577.8192	0.08859028667211533
50s5-26bio19	579.2808	0.08802694082260132
50s5-26bio19	580.7424	0.08746685832738876
50s5-26bio19	582.2040000000001	0.08690997958183289
50s5-26bio19	583.6656	0.08635630458593369
50s5-26bio19	585.1272	0.08580583333969116
50s5-26bio19	586.5888	0.08525853604078293
50s5-26bio19	588.0504	0.08471441268920898
50s5-26bio19	589.5120000000001	0.08417344093322754
50s5-26bio19	590.9736	0.08363562822341919
50s5-26bio19	592.4352	0.08310091495513916
50s5-26bio19	593.8968	0.08256931602954865
50s5-26bio19	595.3584	0.08204081654548645
50s5-26bio19	596.82	0.08151539415121078
50s5-26bio19	598.2816	0.08099304139614105
50s5-26bio19	599.7432	0.08047374337911606
50s5-26bio19	601.2048	0.0799575075507164
50s5-26bio19	602.6664	0.0794442743062973
50s5-26bio19	604.128	0.07893405109643936
50s5-26bio19	605.5896	0.07842682301998138
50s5-26bio19	607.0512	0.07792258262634277
50s5-26bio19	608.5128	0.07742131501436234
50s5-26bio19	609.9744	0.07725489139556885
50s5-26bio19	611.436	0.07725489139556885
50s5-26bio19	612.8976	0.07725489139556885
50s5-26bio19	614.3592	0.07725489139556885
50s5-26bio19	615.8208	0.07725489139556885
50s5-26bio19	617.2823999999999	0.07725489139556885
50s5-26bio19	618.744	0.07725489139556885
50s5-26bio19	620.2056	0.07725489139556885
50s5-26bio19	621.6672	0.07725489139556885
50s5-26bio19	623.1288	0.07725489139556885
50s5-26bio19	624.5903999999999	0.07725489139556885
50s5-26bio19	626.052	0.07725489139556885
50s5-26bio19	627.5136	0.07725489139556885
50s5-26bio19	628.9752	0.07725489139556885
50s5-26bio19	630.4368	0.07725489139556885
50s5-26bio19	631.8983999999999	0.07725489139556885
50s5-26bio19	633.36	0.07725489139556885
50s5-26bio19	634.8216	0.07725489139556885
50s5-26bio19	636.2832	0.07725489139556885
50s5-26bio19	637.7447999999999	0.07725489139556885
50s5-26bio19	639.2063999999999	0.07725489139556885
50s5-26bio19	640.668	0.07725489139556885
50s5-26bio19	642.1296	0.07725489139556885
50s5-26bio19	643.5912	0.07725489139556885
50s5-26bio19	645.0527999999999	0.07725489139556885
50s5-26bio19	646.5143999999999	0.07725489139556885
50s5-26bio19	647.976	0.07725489139556885
50s5-26bio19	649.4376	0.07725489139556885
50s5-26bio19	650.8992	0.07725489139556885
50s5-26bio19	652.3607999999999	0.07725489139556885
50s5-26bio19	653.8223999999999	0.07725489139556885
50s5-26bio19	655.284	0.07725489139556885
50s5-26bio19	656.7456	0.07725489139556885
50s5-26bio19	658.2072	0.07725489139556885
50s5-26bio19	659.6687999999999	0.07725489139556885
50s5-26bio19	661.1303999999999	0.07725489139556885
50s5-26bio19	662.592	0.07725489139556885
50s5-26bio19	664.0536	0.07725489139556885
50s5-26bio19	665.5151999999999	0.07725489139556885
50s5-26bio19	666.9767999999999	0.07725489139556885
50s5-26bio19	668.4383999999999	0.07725489139556885
50s5-26bio19	669.9	0.07725489139556885
