# Supplementary material for: Paleodistribution of Cercidiphyllaceae and Future Habitat Prediction for Cercidiphyllum japonicum Under Climate Change
Source: Ecol Evol. 2026 Jan 19;16(1):e72940. doi: 10.1002/ece3.72940 (PMC12815699; doi:10.1002/ece3.72940)
Supplement: Supplementary file 1 — Data S1: ece372940‐sup‐0001‐supinfo.zip. [file ECE3-16-e72940-s001.zip › 50s-26/plots/连香树_2_50s5-26bio2.dat]

variable	x	y
50s5-26bio2	3.8858337879180906	0.46350884437561035
50s5-26bio2	3.9171737869262695	0.46350884437561035
50s5-26bio2	3.948513785934448	0.46350884437561035
50s5-26bio2	3.9798537849426268	0.46350884437561035
50s5-26bio2	4.011193783950805	0.46350884437561035
50s5-26bio2	4.0425337829589845	0.46350884437561035
50s5-26bio2	4.073873781967163	0.46350884437561035
50s5-26bio2	4.105213780975341	0.46350884437561035
50s5-26bio2	4.136553779983521	0.46350884437561035
50s5-26bio2	4.167893778991699	0.46350884437561035
50s5-26bio2	4.199233777999877	0.46350884437561035
50s5-26bio2	4.230573777008057	0.46350884437561035
50s5-26bio2	4.261913776016235	0.46350884437561035
50s5-26bio2	4.2932537750244135	0.46350884437561035
50s5-26bio2	4.324593774032593	0.46350884437561035
50s5-26bio2	4.355933773040771	0.46350884437561035
50s5-26bio2	4.38727377204895	0.46350884437561035
50s5-26bio2	4.418613771057129	0.46350884437561035
50s5-26bio2	4.449953770065307	0.46350884437561035
50s5-26bio2	4.481293769073486	0.46350884437561035
50s5-26bio2	4.512633768081665	0.46350884437561035
50s5-26bio2	4.5439737670898435	0.46350884437561035
50s5-26bio2	4.575313766098022	0.46350884437561035
50s5-26bio2	4.606653765106201	0.46350884437561035
50s5-26bio2	4.63799376411438	0.46350884437561035
50s5-26bio2	4.669333763122558	0.46350884437561035
50s5-26bio2	4.700673762130737	0.46350884437561035
50s5-26bio2	4.732013761138916	0.46350884437561035
50s5-26bio2	4.763353760147094	0.46350884437561035
50s5-26bio2	4.794693759155273	0.46350884437561035
50s5-26bio2	4.826033758163452	0.46350884437561035
50s5-26bio2	4.857373757171631	0.46350884437561035
50s5-26bio2	4.8887137561798095	0.46350884437561035
50s5-26bio2	4.920053755187988	0.46350884437561035
50s5-26bio2	4.951393754196166	0.46350884437561035
50s5-26bio2	4.982733753204346	0.46350884437561035
50s5-26bio2	5.014073752212524	0.46350884437561035
50s5-26bio2	5.045413751220703	0.46350884437561035
50s5-26bio2	5.076753750228882	0.46350884437561035
50s5-26bio2	5.10809374923706	0.46350884437561035
50s5-26bio2	5.139433748245239	0.46350884437561035
50s5-26bio2	5.170773747253418	0.46350884437561035
50s5-26bio2	5.202113746261596	0.4638737142086029
50s5-26bio2	5.233453745269776	0.4649685025215149
50s5-26bio2	5.264793744277954	0.46606364846229553
50s5-26bio2	5.296133743286132	0.46715909242630005
50s5-26bio2	5.327473742294311	0.46825486421585083
50s5-26bio2	5.35881374130249	0.4693509638309479
50s5-26bio2	5.3901537403106685	0.4704473316669464
50s5-26bio2	5.421493739318848	0.4715439975261688
50s5-26bio2	5.452833738327026	0.4726409316062927
50s5-26bio2	5.484173737335205	0.4737381339073181
50s5-26bio2	5.515513736343383	0.474835604429245
50s5-26bio2	5.546853735351562	0.4759332835674286
50s5-26bio2	5.578193734359741	0.4770312011241913
50s5-26bio2	5.60953373336792	0.4781293570995331
50s5-26bio2	5.6408737323760985	0.4792277216911316
50s5-26bio2	5.672213731384277	0.4803262948989868
50s5-26bio2	5.703553730392455	0.48142504692077637
50s5-26bio2	5.734893729400635	0.48252397775650024
50s5-26bio2	5.766233728408813	0.48362308740615845
50s5-26bio2	5.797573727416992	0.4847223460674286
50s5-26bio2	5.828913726425171	0.48582175374031067
50s5-26bio2	5.860253725433349	0.4869213104248047
50s5-26bio2	5.8915937244415275	0.48802098631858826
50s5-26bio2	5.922933723449707	0.4891207814216614
50s5-26bio2	5.954273722457885	0.49022066593170166
50s5-26bio2	5.9856137214660645	0.4913206696510315
50s5-26bio2	6.016953720474243	0.4924207329750061
50s5-26bio2	6.048293719482421	0.4935208857059479
50s5-26bio2	6.0796337184906	0.4946210980415344
50s5-26bio2	6.110973717498779	0.49572136998176575
50s5-26bio2	6.142313716506958	0.49682164192199707
50s5-26bio2	6.173653715515137	0.49792200326919556
50s5-26bio2	6.204993714523315	0.49902236461639404
50s5-26bio2	6.236333713531494	0.5001227259635925
50s5-26bio2	6.267673712539672	0.501223087310791
50s5-26bio2	6.299013711547851	0.5023234486579895
50s5-26bio2	6.33035371055603	0.5034237504005432
50s5-26bio2	6.361693709564209	0.5045240521430969
50s5-26bio2	6.393033708572387	0.5056242942810059
50s5-26bio2	6.424373707580566	0.50672447681427
50s5-26bio2	6.455713706588744	0.5078246593475342
50s5-26bio2	6.487053705596923	0.5089247226715088
50s5-26bio2	6.518393704605103	0.5100246667861938
50s5-26bio2	6.549733703613281	0.5111245512962341
50s5-26bio2	6.58107370262146	0.5122243165969849
50s5-26bio2	6.612413701629638	0.513323962688446
50s5-26bio2	6.6437537006378165	0.5144234299659729
50s5-26bio2	6.675093699645996	0.515522837638855
50s5-26bio2	6.706433698654174	0.5166220664978027
50s5-26bio2	6.7377736976623535	0.5177211165428162
50s5-26bio2	6.769113696670532	0.51882004737854
50s5-26bio2	6.80045369567871	0.5199187397956848
50s5-26bio2	6.831793694686889	0.5210172533988953
50s5-26bio2	6.863133693695067	0.5221155881881714
50s5-26bio2	6.894473692703247	0.5232136845588684
50s5-26bio2	6.925813691711426	0.5243115425109863
50s5-26bio2	6.957153690719604	0.5254092216491699
50s5-26bio2	6.9884936897277825	0.5265066027641296
50s5-26bio2	7.019833688735961	0.5276037454605103
50s5-26bio2	7.05117368774414	0.5287006497383118
50s5-26bio2	7.0825136867523195	0.5297972559928894
50s5-26bio2	7.113853685760498	0.5308935642242432
50s5-26bio2	7.145193684768676	0.531989574432373
50s5-26bio2	7.176533683776855	0.533085286617279
50s5-26bio2	7.207873682785033	0.5341806411743164
50s5-26bio2	7.2392136817932125	0.5352756977081299
50s5-26bio2	7.270553680801391	0.5363703966140747
50s5-26bio2	7.30189367980957	0.5374647974967957
50s5-26bio2	7.333233678817749	0.5385587811470032
50s5-26bio2	7.364573677825927	0.539652407169342
50s5-26bio2	7.395913676834105	0.5407456755638123
50s5-26bio2	7.427253675842285	0.541838526725769
50s5-26bio2	7.458593674850464	0.5429310202598572
50s5-26bio2	7.489933673858642	0.5440230369567871
50s5-26bio2	7.521273672866821	0.5451146960258484
50s5-26bio2	7.552613671874999	0.5462058782577515
50s5-26bio2	7.583953670883178	0.5472965836524963
50s5-26bio2	7.615293669891357	0.5483868718147278
50s5-26bio2	7.646633668899535	0.5494767427444458
50s5-26bio2	7.677973667907715	0.5505660772323608
50s5-26bio2	7.709313666915893	0.5516549348831177
50s5-26bio2	7.7406536659240714	0.5527433156967163
50s5-26bio2	7.771993664932251	0.553831160068512
50s5-26bio2	7.803333663940429	0.5549185276031494
50s5-26bio2	7.8346736629486085	0.5560053586959839
50s5-26bio2	7.866013661956787	0.5570916533470154
50s5-26bio2	7.897353660964965	0.5581774115562439
50s5-26bio2	7.928693659973145	0.5592625737190247
50s5-26bio2	7.960033658981323	0.5603471994400024
50s5-26bio2	7.991373657989501	0.5614312291145325
50s5-26bio2	8.02271365699768	0.5625147223472595
50s5-26bio2	8.054053656005859	0.563597559928894
50s5-26bio2	8.085393655014038	0.5646798610687256
50s5-26bio2	8.116733654022216	0.5657615065574646
50s5-26bio2	8.148073653030394	0.5668424963951111
50s5-26bio2	8.179413652038573	0.5679228901863098
50s5-26bio2	8.210753651046751	0.569002628326416
50s5-26bio2	8.242093650054931	0.5700817108154297
50s5-26bio2	8.27343364906311	0.571160078048706
50s5-26bio2	8.304773648071288	0.5722378492355347
50s5-26bio2	8.336113647079468	0.573314905166626
50s5-26bio2	8.367453646087647	0.57439124584198
50s5-26bio2	8.398793645095825	0.5754668712615967
50s5-26bio2	8.430133644104004	0.5765418410301208
50s5-26bio2	8.461473643112182	0.5776160359382629
50s5-26bio2	8.49281364212036	0.5786895751953125
50s5-26bio2	8.524153641128539	0.5797622799873352
50s5-26bio2	8.555493640136717	0.5808342695236206
50s5-26bio2	8.586833639144897	0.5819054841995239
50s5-26bio2	8.618173638153074	0.5829759240150452
50s5-26bio2	8.649513637161254	0.5840455889701843
50s5-26bio2	8.680853636169433	0.5851144790649414
50s5-26bio2	8.712193635177613	0.5861825346946716
50s5-26bio2	8.743533634185791	0.5872498750686646
50s5-26bio2	8.77487363319397	0.5883162617683411
50s5-26bio2	8.806213632202148	0.5893818736076355
50s5-26bio2	8.837553631210326	0.5904467105865479
50s5-26bio2	8.868893630218505	0.5915105938911438
50s5-26bio2	8.900233629226683	0.5925737023353577
50s5-26bio2	8.931573628234862	0.5936359167098999
50s5-26bio2	8.96291362724304	0.5946972370147705
50s5-26bio2	8.99425362625122	0.5957576632499695
50s5-26bio2	9.025593625259399	0.5968172550201416
50s5-26bio2	9.056933624267577	0.5978758931159973
50s5-26bio2	9.088273623275755	0.5989336371421814
50s5-26bio2	9.119613622283936	0.5999904870986938
50s5-26bio2	9.150953621292114	0.6010463833808899
50s5-26bio2	9.182293620300293	0.6021013259887695
50s5-26bio2	9.213633619308471	0.6031553149223328
50s5-26bio2	9.24497361831665	0.6042083501815796
50s5-26bio2	9.276313617324828	0.6052604913711548
50s5-26bio2	9.307653616333006	0.606311559677124
50s5-26bio2	9.338993615341186	0.6073617339134216
50s5-26bio2	9.370333614349363	0.6084108352661133
50s5-26bio2	9.401673613357543	0.6094589829444885
50s5-26bio2	9.433013612365722	0.6105061173439026
50s5-26bio2	9.464353611373902	0.6115521788597107
50s5-26bio2	9.49569361038208	0.6125972867012024
50s5-26bio2	9.527033609390259	0.6136413216590881
50s5-26bio2	9.558373608398437	0.6146843433380127
50s5-26bio2	9.589713607406615	0.6157262921333313
50s5-26bio2	9.621053606414794	0.616767168045044
50s5-26bio2	9.652393605422972	0.6178069710731506
50s5-26bio2	9.68373360443115	0.6188457012176514
50s5-26bio2	9.715073603439329	0.6198833584785461
50s5-26bio2	9.74641360244751	0.6209198832511902
50s5-26bio2	9.777753601455688	0.621955394744873
50s5-26bio2	9.809093600463868	0.6229556202888489
50s5-26bio2	9.840433599472044	0.6235538721084595
50s5-26bio2	9.871773598480225	0.6240652203559875
50s5-26bio2	9.903113597488403	0.6245763301849365
50s5-26bio2	9.934453596496581	0.6250871419906616
50s5-26bio2	9.96579359550476	0.6255977153778076
50s5-26bio2	9.997133594512938	0.626107931137085
50s5-26bio2	10.028473593521117	0.626617968082428
50s5-26bio2	10.059813592529295	0.6271276473999023
50s5-26bio2	10.091153591537475	0.6276370286941528
50s5-26bio2	10.122493590545654	0.628146231174469
50s5-26bio2	10.153833589553832	0.6286550760269165
50s5-26bio2	10.18517358856201	0.6291636228561401
50s5-26bio2	10.21651358757019	0.6296719312667847
50s5-26bio2	10.247853586578369	0.6301798820495605
50s5-26bio2	10.279193585586547	0.6306875944137573
50s5-26bio2	10.310533584594726	0.6311950087547302
50s5-26bio2	10.341873583602904	0.631702184677124
50s5-26bio2	10.373213582611083	0.6322090029716492
50s5-26bio2	10.404553581619261	0.6327155232429504
50s5-26bio2	10.435893580627441	0.6332218050956726
50s5-26bio2	10.467233579635618	0.6337277889251709
50s5-26bio2	10.498573578643798	0.6342334151268005
50s5-26bio2	10.529913577651977	0.6347388029098511
50s5-26bio2	10.561253576660157	0.635243833065033
50s5-26bio2	10.592593575668335	0.6357486248016357
50s5-26bio2	10.623933574676514	0.6362531185150146
50s5-26bio2	10.655273573684692	0.6361574530601501
50s5-26bio2	10.68661357269287	0.6359415054321289
50s5-26bio2	10.717953571701049	0.6357255578041077
50s5-26bio2	10.749293570709227	0.6355094909667969
50s5-26bio2	10.780633569717406	0.6352934241294861
50s5-26bio2	10.811973568725584	0.6350772380828857
50s5-26bio2	10.843313567733764	0.6348610520362854
50s5-26bio2	10.874653566741943	0.6346448063850403
50s5-26bio2	10.905993565750121	0.6344285011291504
50s5-26bio2	10.9373335647583	0.6342121362686157
50s5-26bio2	10.96867356376648	0.6339957118034363
50s5-26bio2	11.000013562774658	0.6337792277336121
50s5-26bio2	11.031353561782836	0.6335627436637878
50s5-26bio2	11.062693560791015	0.6333461403846741
50s5-26bio2	11.094033559799193	0.6331294775009155
50s5-26bio2	11.125373558807372	0.632912814617157
50s5-26bio2	11.15671355781555	0.6326960921287537
50s5-26bio2	11.18805355682373	0.6324793100357056
50s5-26bio2	11.219393555831907	0.6322624087333679
50s5-26bio2	11.250733554840087	0.6320455074310303
50s5-26bio2	11.282073553848265	0.6318285465240479
50s5-26bio2	11.313413552856446	0.6316115856170654
50s5-26bio2	11.344753551864624	0.6313945055007935
50s5-26bio2	11.376093550872802	0.630372941493988
50s5-26bio2	11.407433549880981	0.627944827079773
50s5-26bio2	11.43877354888916	0.6253706216812134
50s5-26bio2	11.470113547897338	0.6226517558097839
50s5-26bio2	11.501453546905516	0.618941068649292
50s5-26bio2	11.532793545913695	0.6126642823219299
50s5-26bio2	11.564133544921873	0.6063500642776489
50s5-26bio2	11.595473543930053	0.6000001430511475
50s5-26bio2	11.626813542938232	0.593616247177124
50s5-26bio2	11.658153541946412	0.5872007608413696
50s5-26bio2	11.689493540954588	0.5807554721832275
50s5-26bio2	11.720833539962769	0.5742823481559753
50s5-26bio2	11.752173538970947	0.5677838921546936
50s5-26bio2	11.783513537979125	0.5612619519233704
50s5-26bio2	11.814853536987304	0.5547186136245728
50s5-26bio2	11.846193535995482	0.5481564402580261
50s5-26bio2	11.87753353500366	0.5415773391723633
50s5-26bio2	11.908873534011839	0.5349838137626648
50s5-26bio2	11.940213533020017	0.5283781290054321
50s5-26bio2	11.9715535320282	0.5217622518539429
50s5-26bio2	12.002893531036374	0.5151389241218567
50s5-26bio2	12.034233530044556	0.5085102915763855
50s5-26bio2	12.065573529052735	0.5018784403800964
50s5-26bio2	12.096913528060913	0.49524611234664917
50s5-26bio2	12.128253527069091	0.4886153042316437
50s5-26bio2	12.15959352607727	0.48198866844177246
50s5-26bio2	12.190933525085448	0.4753683805465698
50s5-26bio2	12.222273524093627	0.4687565267086029
50s5-26bio2	12.253613523101805	0.462155818939209
50s5-26bio2	12.284953522109983	0.4555683732032776
50s5-26bio2	12.316293521118162	0.4489962160587311
50s5-26bio2	12.347633520126344	0.44244202971458435
50s5-26bio2	12.378973519134522	0.43590763211250305
50s5-26bio2	12.410313518142697	0.4293956160545349
50s5-26bio2	12.441653517150879	0.4229079484939575
50s5-26bio2	12.472993516159057	0.4164465665817261
50s5-26bio2	12.504333515167236	0.41001394391059875
50s5-26bio2	12.535673514175414	0.4036119878292084
50s5-26bio2	12.567013513183593	0.3972424864768982
50s5-26bio2	12.598353512191771	0.39090779423713684
50s5-26bio2	12.62969351119995	0.38460949063301086
50s5-26bio2	12.661033510208128	0.37834981083869934
50s5-26bio2	12.692373509216306	0.3721303939819336
50s5-26bio2	12.723713508224485	0.36595284938812256
50s5-26bio2	12.755053507232667	0.35981929302215576
50s5-26bio2	12.786393506240845	0.3537311553955078
50s5-26bio2	12.817733505249024	0.3476899266242981
50s5-26bio2	12.849073504257202	0.34169748425483704
50s5-26bio2	12.88041350326538	0.3357551395893097
50s5-26bio2	12.911753502273559	0.3298642039299011
50s5-26bio2	12.943093501281737	0.3240264058113098
50s5-26bio2	12.974433500289916	0.3182426393032074
50s5-26bio2	13.005773499298094	0.3125145733356476
50s5-26bio2	13.037113498306272	0.30684322118759155
50s5-26bio2	13.06845349731445	0.3012295067310333
50s5-26bio2	13.09979349632263	0.2956748604774475
50s5-26bio2	13.131133495330811	0.2901800870895386
50s5-26bio2	13.16247349433899	0.284745991230011
50s5-26bio2	13.193813493347168	0.27937379479408264
50s5-26bio2	13.225153492355346	0.27406391501426697
50s5-26bio2	13.256493491363525	0.2688174843788147
50s5-26bio2	13.287833490371703	0.2636350393295288
50s5-26bio2	13.319173489379882	0.25851699709892273
50s5-26bio2	13.35051348838806	0.2534642517566681
50s5-26bio2	13.381853487396238	0.24847720563411713
50s5-26bio2	13.413193486404417	0.24355609714984894
50s5-26bio2	13.444533485412599	0.23870164155960083
50s5-26bio2	13.475873484420774	0.23391389846801758
50s5-26bio2	13.507213483428952	0.22919340431690216
50s5-26bio2	13.538553482437134	0.22454024851322174
50s5-26bio2	13.569893481445312	0.2199544608592987
50s5-26bio2	13.601233480453491	0.21543645858764648
50s5-26bio2	13.63257347946167	0.2109861522912979
50s5-26bio2	13.663913478469848	0.20660343766212463
50s5-26bio2	13.695253477478026	0.20228855311870575
50s5-26bio2	13.726593476486205	0.19804129004478455
50s5-26bio2	13.757933475494383	0.19386139512062073
50s5-26bio2	13.789273474502561	0.18974898755550385
50s5-26bio2	13.82061347351074	0.1857035905122757
50s5-26bio2	13.851953472518922	0.18172521889209747
50s5-26bio2	13.883293471527097	0.17781345546245575
50s5-26bio2	13.914633470535279	0.1739678829908371
50s5-26bio2	13.945973469543457	0.17018838226795197
50s5-26bio2	13.977313468551635	0.16647444665431976
50s5-26bio2	14.008653467559814	0.1628255397081375
50s5-26bio2	14.039993466567992	0.1592414379119873
50s5-26bio2	14.07133346557617	0.15572145581245422
50s5-26bio2	14.102673464584349	0.1522652953863144
50s5-26bio2	14.134013463592527	0.14887231588363647
50s5-26bio2	14.165353462600706	0.14554186165332794
50s5-26bio2	14.196693461608884	0.14227354526519775
50s5-26bio2	14.228033460617063	0.1390666961669922
50s5-26bio2	14.259373459625245	0.13592056930065155
50s5-26bio2	14.29071345863342	0.13283473253250122
50s5-26bio2	14.322053457641601	0.12980833649635315
50s5-26bio2	14.35339345664978	0.12684088945388794
50s5-26bio2	14.384733455657958	0.1239316314458847
50s5-26bio2	14.416073454666137	0.12107975035905838
50s5-26bio2	14.447413453674315	0.11828472465276718
50s5-26bio2	14.478753452682493	0.11554573476314545
50s5-26bio2	14.510093451690672	0.11286197602748871
50s5-26bio2	14.54143345069885	0.11023285984992981
50s5-26bio2	14.572773449707029	0.1076575517654419
50s5-26bio2	14.604113448715207	0.1051352247595787
50s5-26bio2	14.635453447723389	0.10266527533531189
50s5-26bio2	14.666793446731567	0.10024677217006683
50s5-26bio2	14.698133445739742	0.09787910431623459
50s5-26bio2	14.729473444747924	0.09556141495704651
50s5-26bio2	14.760813443756103	0.09329286217689514
50s5-26bio2	14.792153442764281	0.09107281267642975
50s5-26bio2	14.82349344177246	0.08890040963888168
50s5-26bio2	14.854833440780638	0.0867748111486435
50s5-26bio2	14.886173439788816	0.08469537645578384
50s5-26bio2	14.917513438796995	0.08266119658946991
50s5-26bio2	14.948853437805177	0.08067163079977036
50s5-26bio2	14.980193436813352	0.07872584462165833
50s5-26bio2	15.01153343582153	0.07682301104068756
50s5-26bio2	15.042873434829712	0.07496248185634613
50s5-26bio2	15.07421343383789	0.07314343750476837
50s5-26bio2	15.105553432846069	0.07136508077383041
50s5-26bio2	15.136893431854247	0.06962676346302032
50s5-26bio2	15.168233430862426	0.06792763620615005
50s5-26bio2	15.199573429870604	0.06626707315444946
50s5-26bio2	15.230913428878782	0.06464429199695587
50s5-26bio2	15.26225342788696	0.0630585178732872
50s5-26bio2	15.29359342689514	0.06150912865996361
50s5-26bio2	15.324933425903318	0.0599953755736351
50s5-26bio2	15.3562734249115	0.05851650610566139
50s5-26bio2	15.387613423919674	0.05707192048430443
50s5-26bio2	15.418953422927856	0.05566084757447243
50s5-26bio2	15.450293421936035	0.054282695055007935
50s5-26bio2	15.481633420944213	0.05293675512075424
50s5-26bio2	15.512973419952392	0.05162232369184494
50s5-26bio2	15.54431341896057	0.05033883452415466
50s5-26bio2	15.575653417968748	0.04908560588955879
50s5-26bio2	15.606993416976927	0.047861967235803604
50s5-26bio2	15.638333415985105	0.046667370945215225
50s5-26bio2	15.669673414993284	0.045501165091991425
50s5-26bio2	15.701013414001462	0.044362712651491165
50s5-26bio2	15.732353413009644	0.043251488357782364
50s5-26bio2	15.763693412017822	0.04216683655977249
50s5-26bio2	15.795033411025997	0.04110825061798096
50s5-26bio2	15.82637341003418	0.04007512703537941
50s5-26bio2	15.857713409042358	0.03906688094139099
50s5-26bio2	15.889053408050536	0.038083020597696304
50s5-26bio2	15.920393407058715	0.03712298348546028
50s5-26bio2	15.951733406066893	0.03618621081113815
50s5-26bio2	15.983073405075071	0.03527223691344261
50s5-26bio2	16.01441340408325	0.03438049554824829
50s5-26bio2	16.04575340309143	0.033510543406009674
50s5-26bio2	16.077093402099607	0.032661858946084976
50s5-26bio2	16.108433401107785	0.031833961606025696
50s5-26bio2	16.139773400115967	0.0310263279825449
50s5-26bio2	16.171113399124145	0.030238591134548187
50s5-26bio2	16.202453398132324	0.02947024628520012
50s5-26bio2	16.233793397140502	0.02872084639966488
50s5-26bio2	16.26513339614868	0.027989951893687248
50s5-26bio2	16.29647339515686	0.027277136221528053
50s5-26bio2	16.327813394165037	0.026581935584545135
50s5-26bio2	16.359153393173216	0.02590402215719223
50s5-26bio2	16.390493392181394	0.025242948904633522
50s5-26bio2	16.421833391189573	0.024598320946097374
50s5-26bio2	16.453173390197755	0.023969748988747597
50s5-26bio2	16.48451338920593	0.023356817662715912
50s5-26bio2	16.51585338821411	0.02275923080742359
50s5-26bio2	16.54719338722229	0.022176586091518402
50s5-26bio2	16.57853338623047	0.02160852588713169
50s5-26bio2	16.609873385238647	0.02105470560491085
50s5-26bio2	16.641213384246825	0.020514780655503273
50s5-26bio2	16.672553383255003	0.01998838782310486
50s5-26bio2	16.703893382263182	0.019475264474749565
50s5-26bio2	16.73523338127136	0.01897505670785904
50s5-26bio2	16.76657338027954	0.01848745532333851
50s5-26bio2	16.797913379287717	0.0180121548473835
50s5-26bio2	16.8292533782959	0.017548825591802597
50s5-26bio2	16.860593377304077	0.01709723472595215
50s5-26bio2	16.891933376312252	0.016657069325447083
50s5-26bio2	16.923273375320434	0.016228048130869865
50s5-26bio2	16.954613374328613	0.01580989919602871
50s5-26bio2	16.98595337333679	0.015402330085635185
50s5-26bio2	17.01729337234497	0.015005133114755154
50s5-26bio2	17.048633371353148	0.01461802702397108
50s5-26bio2	17.079973370361326	0.01424076221883297
50s5-26bio2	17.111313369369505	0.013873097486793995
50s5-26bio2	17.142653368377687	0.01351479534059763
50s5-26bio2	17.17399336738586	0.013165601529181004
50s5-26bio2	17.20533336639404	0.012825333513319492
50s5-26bio2	17.236673365402222	0.012493749149143696
50s5-26bio2	17.2680133644104	0.012170631438493729
50s5-26bio2	17.29935336341858	0.011855769902467728
50s5-26bio2	17.330693362426757	0.011548941023647785
50s5-26bio2	17.362033361434936	0.011249979957938194
50s5-26bio2	17.393373360443114	0.010958671569824219
50s5-26bio2	17.424713359451292	0.010674825869500637
50s5-26bio2	17.45605335845947	0.010398253798484802
50s5-26bio2	17.48739335746765	0.010128774680197239
50s5-26bio2	17.518733356475828	0.009866193868219852
50s5-26bio2	17.55007335548401	0.009610369801521301
50s5-26bio2	17.581413354492184	0.009361116215586662
50s5-26bio2	17.612753353500366	0.009118267334997654
50s5-26bio2	17.644093352508545	0.008881662972271442
50s5-26bio2	17.675433351516723	0.00865112990140915
50s5-26bio2	17.7067733505249	0.008426543325185776
50s5-26bio2	17.73811334953308	0.00820773933082819
50s5-26bio2	17.76945334854126	0.007994569838047028
50s5-26bio2	17.800793347549437	0.007786894217133522
50s5-26bio2	17.832133346557615	0.007584559731185436
50s5-26bio2	17.863473345565794	0.007387455552816391
50s5-26bio2	17.894813344573972	0.007195436395704746
50s5-26bio2	17.92615334358215	0.0070083728060126305
50s5-26bio2	17.957493342590332	0.0068261390551924706
50s5-26bio2	17.988833341598507	0.006648612208664417
50s5-26bio2	18.02017334060669	0.0064756618812680244
50s5-26bio2	18.051513339614868	0.006307192146778107
50s5-26bio2	18.082853338623046	0.006143077742308378
50s5-26bio2	18.114193337631225	0.005983208306133747
50s5-26bio2	18.145533336639403	0.005827474873512983
50s5-26bio2	18.17687333564758	0.005675762891769409
50s5-26bio2	18.20821333465576	0.005527987144887447
50s5-26bio2	18.239553333663938	0.0053840382024645805
50s5-26bio2	18.270893332672117	0.00533688860014081
50s5-26bio2	18.302233331680295	0.00533688860014081
50s5-26bio2	18.333573330688477	0.00533688860014081
50s5-26bio2	18.364913329696655	0.00533688860014081
50s5-26bio2	18.39625332870483	0.00533688860014081
50s5-26bio2	18.427593327713012	0.00533688860014081
50s5-26bio2	18.45893332672119	0.00533688860014081
50s5-26bio2	18.49027332572937	0.00533688860014081
50s5-26bio2	18.521613324737547	0.00533688860014081
50s5-26bio2	18.552953323745726	0.00533688860014081
50s5-26bio2	18.584293322753904	0.00533688860014081
50s5-26bio2	18.615633321762083	0.00533688860014081
50s5-26bio2	18.64697332077026	0.00533688860014081
50s5-26bio2	18.67831331977844	0.00533688860014081
50s5-26bio2	18.709653318786618	0.00533688860014081
50s5-26bio2	18.7409933177948	0.00533688860014081
50s5-26bio2	18.77233331680298	0.00533688860014081
50s5-26bio2	18.803673315811157	0.00533688860014081
50s5-26bio2	18.835013314819335	0.00533688860014081
50s5-26bio2	18.866353313827513	0.00533688860014081
50s5-26bio2	18.897693312835692	0.00533688860014081
50s5-26bio2	18.92903331184387	0.00533688860014081
50s5-26bio2	18.96037331085205	0.00533688860014081
50s5-26bio2	18.991713309860227	0.00533688860014081
50s5-26bio2	19.023053308868406	0.00533688860014081
50s5-26bio2	19.054393307876584	0.00533688860014081
50s5-26bio2	19.085733306884762	0.00533688860014081
50s5-26bio2	19.117073305892944	0.00533688860014081
50s5-26bio2	19.148413304901123	0.00533688860014081
50s5-26bio2	19.1797533039093	0.00533688860014081
50s5-26bio2	19.21109330291748	0.00533688860014081
50s5-26bio2	19.242433301925658	0.00533688860014081
50s5-26bio2	19.273773300933836	0.00533688860014081
50s5-26bio2	19.305113299942015	0.00533688860014081
50s5-26bio2	19.336453298950193	0.00533688860014081
50s5-26bio2	19.36779329795837	0.00533688860014081
50s5-26bio2	19.39913329696655	0.00533688860014081
50s5-26bio2	19.430473295974732	0.00533688860014081
50s5-26bio2	19.461813294982907	0.00533688860014081
50s5-26bio2	19.493153293991085	0.00533688860014081
50s5-26bio2	19.524493292999267	0.00533688860014081
50s5-26bio2	19.555833292007446	0.00533688860014081
