# Supplementary material for: Paleodistribution of Cercidiphyllaceae and Future Habitat Prediction for Cercidiphyllum japonicum Under Climate Change
Source: Ecol Evol. 2026 Jan 19;16(1):e72940. doi: 10.1002/ece3.72940 (PMC12815699; doi:10.1002/ece3.72940)
Supplement: Supplementary file 1 — Data S1: ece372940‐sup‐0001‐supinfo.zip. [file ECE3-16-e72940-s001.zip › 50s-26/plots/连香树_2_50s5-26bio2_only.dat]

variable	x	y
50s5-26bio2	3.8858337879180906	0.02039792202413082
50s5-26bio2	3.9171737869262695	0.02039792202413082
50s5-26bio2	3.948513785934448	0.02039792202413082
50s5-26bio2	3.9798537849426268	0.02039792202413082
50s5-26bio2	4.011193783950805	0.02039792202413082
50s5-26bio2	4.0425337829589845	0.02039792202413082
50s5-26bio2	4.073873781967163	0.02039792202413082
50s5-26bio2	4.105213780975341	0.02039792202413082
50s5-26bio2	4.136553779983521	0.02039792202413082
50s5-26bio2	4.167893778991699	0.02039792202413082
50s5-26bio2	4.199233777999877	0.02039792202413082
50s5-26bio2	4.230573777008057	0.02039792202413082
50s5-26bio2	4.261913776016235	0.02039792202413082
50s5-26bio2	4.2932537750244135	0.02039792202413082
50s5-26bio2	4.324593774032593	0.02039792202413082
50s5-26bio2	4.355933773040771	0.02039792202413082
50s5-26bio2	4.38727377204895	0.02039792202413082
50s5-26bio2	4.418613771057129	0.02039792202413082
50s5-26bio2	4.449953770065307	0.02039792202413082
50s5-26bio2	4.481293769073486	0.02039792202413082
50s5-26bio2	4.512633768081665	0.02039792202413082
50s5-26bio2	4.5439737670898435	0.02039792202413082
50s5-26bio2	4.575313766098022	0.02039792202413082
50s5-26bio2	4.606653765106201	0.02039792202413082
50s5-26bio2	4.63799376411438	0.02039792202413082
50s5-26bio2	4.669333763122558	0.02039792202413082
50s5-26bio2	4.700673762130737	0.02039792202413082
50s5-26bio2	4.732013761138916	0.02039792202413082
50s5-26bio2	4.763353760147094	0.02039792202413082
50s5-26bio2	4.794693759155273	0.02039792202413082
50s5-26bio2	4.826033758163452	0.02039792202413082
50s5-26bio2	4.857373757171631	0.02039792202413082
50s5-26bio2	4.8887137561798095	0.02039792202413082
50s5-26bio2	4.920053755187988	0.02039792202413082
50s5-26bio2	4.951393754196166	0.02039792202413082
50s5-26bio2	4.982733753204346	0.02039792202413082
50s5-26bio2	5.014073752212524	0.02039792202413082
50s5-26bio2	5.045413751220703	0.02039792202413082
50s5-26bio2	5.076753750228882	0.02039792202413082
50s5-26bio2	5.10809374923706	0.02039792202413082
50s5-26bio2	5.139433748245239	0.02039792202413082
50s5-26bio2	5.170773747253418	0.02039792202413082
50s5-26bio2	5.202113746261596	0.020714398473501205
50s5-26bio2	5.233453745269776	0.021692950278520584
50s5-26bio2	5.264793744277954	0.02271665818989277
50s5-26bio2	5.296133743286132	0.0237874835729599
50s5-26bio2	5.327473742294311	0.024907516315579414
50s5-26bio2	5.35881374130249	0.026078877970576286
50s5-26bio2	5.3901537403106685	0.0273037850856781
50s5-26bio2	5.421493739318848	0.028584515675902367
50s5-26bio2	5.452833738327026	0.029923493042588234
50s5-26bio2	5.484173737335205	0.03132317215204239
50s5-26bio2	5.515513736343383	0.03278610482811928
50s5-26bio2	5.546853735351562	0.034314922988414764
50s5-26bio2	5.578193734359741	0.0359124056994915
50s5-26bio2	5.60953373336792	0.03758136183023453
50s5-26bio2	5.6408737323760985	0.03932471573352814
50s5-26bio2	5.672213731384277	0.041145458817481995
50s5-26bio2	5.703553730392455	0.043046753853559494
50s5-26bio2	5.734893729400635	0.04503177851438522
50s5-26bio2	5.766233728408813	0.04710383340716362
50s5-26bio2	5.797573727416992	0.049266278743743896
50s5-26bio2	5.828913726425171	0.05152266472578049
50s5-26bio2	5.860253725433349	0.05387653782963753
50s5-26bio2	5.8915937244415275	0.056331560015678406
50s5-26bio2	5.922933723449707	0.058891452848911285
50s5-26bio2	5.954273722457885	0.06156012415885925
50s5-26bio2	5.9856137214660645	0.0643414631485939
50s5-26bio2	6.016953720474243	0.06723945587873459
50s5-26bio2	6.048293719482421	0.07025813311338425
50s5-26bio2	6.0796337184906	0.07340171188116074
50s5-26bio2	6.110973717498779	0.07667434960603714
50s5-26bio2	6.142313716506958	0.08008024096488953
50s5-26bio2	6.173653715515137	0.08362376689910889
50s5-26bio2	6.204993714523315	0.08730921149253845
50s5-26bio2	6.236333713531494	0.09114092588424683
50s5-26bio2	6.267673712539672	0.09512321650981903
50s5-26bio2	6.299013711547851	0.09926056861877441
50s5-26bio2	6.33035371055603	0.1035572811961174
50s5-26bio2	6.361693709564209	0.10801767557859421
50s5-26bio2	6.393033708572387	0.11264597624540329
50s5-26bio2	6.424373707580566	0.11744655668735504
50s5-26bio2	6.455713706588744	0.12242349237203598
50s5-26bio2	6.487053705596923	0.12758083641529083
50s5-26bio2	6.518393704605103	0.1329224705696106
50s5-26bio2	6.549733703613281	0.13845232129096985
50s5-26bio2	6.58107370262146	0.1441739946603775
50s5-26bio2	6.612413701629638	0.15009091794490814
50s5-26bio2	6.6437537006378165	0.15620626509189606
50s5-26bio2	6.675093699645996	0.16252321004867554
50s5-26bio2	6.706433698654174	0.16904444992542267
50s5-26bio2	6.7377736976623535	0.17577242851257324
50s5-26bio2	6.769113696670532	0.182709202170372
50s5-26bio2	6.80045369567871	0.18985678255558014
50s5-26bio2	6.831793694686889	0.19721649587154388
50s5-26bio2	6.863133693695067	0.204789400100708
50s5-26bio2	6.894473692703247	0.21257595717906952
50s5-26bio2	6.925813691711426	0.22057659924030304
50s5-26bio2	6.957153690719604	0.22879084944725037
50s5-26bio2	6.9884936897277825	0.23721790313720703
50s5-26bio2	7.019833688735961	0.24585627019405365
50s5-26bio2	7.05117368774414	0.2547042965888977
50s5-26bio2	7.0825136867523195	0.26375940442085266
50s5-26bio2	7.113853685760498	0.27301833033561707
50s5-26bio2	7.145193684768676	0.2824777364730835
50s5-26bio2	7.176533683776855	0.2921331822872162
50s5-26bio2	7.207873682785033	0.30197978019714355
50s5-26bio2	7.2392136817932125	0.31201180815696716
50s5-26bio2	7.270553680801391	0.322223424911499
50s5-26bio2	7.30189367980957	0.3326076567173004
50s5-26bio2	7.333233678817749	0.3431571125984192
50s5-26bio2	7.364573677825927	0.3538636267185211
50s5-26bio2	7.395913676834105	0.36471882462501526
50s5-26bio2	7.427253675842285	0.37571340799331665
50s5-26bio2	7.458593674850464	0.3868376314640045
50s5-26bio2	7.489933673858642	0.3980810046195984
50s5-26bio2	7.521273672866821	0.40943312644958496
50s5-26bio2	7.552613671874999	0.42088261246681213
50s5-26bio2	7.583953670883178	0.4324178695678711
50s5-26bio2	7.615293669891357	0.4440266489982605
50s5-26bio2	7.646633668899535	0.45569708943367004
50s5-26bio2	7.677973667907715	0.46741634607315063
50s5-26bio2	7.709313666915893	0.4785626232624054
50s5-26bio2	7.7406536659240714	0.4866271913051605
50s5-26bio2	7.771993664932251	0.4946988523006439
50s5-26bio2	7.803333663940429	0.5027732849121094
50s5-26bio2	7.8346736629486085	0.5108462572097778
50s5-26bio2	7.866013661956787	0.5189134478569031
50s5-26bio2	7.897353660964965	0.5269709229469299
50s5-26bio2	7.928693659973145	0.5320075154304504
50s5-26bio2	7.960033658981323	0.5342267155647278
50s5-26bio2	7.991373657989501	0.5364445447921753
50s5-26bio2	8.02271365699768	0.538661003112793
50s5-26bio2	8.054053656005859	0.5408758521080017
50s5-26bio2	8.085393655014038	0.5430892109870911
50s5-26bio2	8.116733654022216	0.5453007817268372
50s5-26bio2	8.148073653030394	0.5475105047225952
50s5-26bio2	8.179413652038573	0.5497184991836548
50s5-26bio2	8.210753651046751	0.551924467086792
50s5-26bio2	8.242093650054931	0.5541284084320068
50s5-26bio2	8.27343364906311	0.5563302040100098
50s5-26bio2	8.304773648071288	0.5585297346115112
50s5-26bio2	8.336113647079468	0.5607271194458008
50s5-26bio2	8.367453646087647	0.5618988275527954
50s5-26bio2	8.398793645095825	0.5630224943161011
50s5-26bio2	8.430133644104004	0.564145565032959
50s5-26bio2	8.461473643112182	0.5652679204940796
50s5-26bio2	8.49281364212036	0.5663896799087524
50s5-26bio2	8.524153641128539	0.567510724067688
50s5-26bio2	8.555493640136717	0.5686310529708862
50s5-26bio2	8.586833639144897	0.5697507262229919
50s5-26bio2	8.618173638153074	0.5708696246147156
50s5-26bio2	8.649513637161254	0.5719878077507019
50s5-26bio2	8.680853636169433	0.5731053352355957
50s5-26bio2	8.712193635177613	0.5742220282554626
50s5-26bio2	8.743533634185791	0.5753380060195923
50s5-26bio2	8.77487363319397	0.5764532089233398
50s5-26bio2	8.806213632202148	0.5775676369667053
50s5-26bio2	8.837553631210326	0.5786812901496887
50s5-26bio2	8.868893630218505	0.5797941088676453
50s5-26bio2	8.900233629226683	0.580906093120575
50s5-26bio2	8.931573628234862	0.5820173621177673
50s5-26bio2	8.96291362724304	0.5831276774406433
50s5-26bio2	8.99425362625122	0.5842372179031372
50s5-26bio2	9.025593625259399	0.5853459239006042
50s5-26bio2	9.056933624267577	0.5864537358283997
50s5-26bio2	9.088273623275755	0.5875606536865234
50s5-26bio2	9.119613622283936	0.5886667370796204
50s5-26bio2	9.150953621292114	0.5897718667984009
50s5-26bio2	9.182293620300293	0.5908761024475098
50s5-26bio2	9.213633619308471	0.591979444026947
50s5-26bio2	9.24497361831665	0.5930818319320679
50s5-26bio2	9.276313617324828	0.5941833257675171
50s5-26bio2	9.307653616333006	0.5952838659286499
50s5-26bio2	9.338993615341186	0.5963834524154663
50s5-26bio2	9.370333614349363	0.5974820256233215
50s5-26bio2	9.401673613357543	0.5985796451568604
50s5-26bio2	9.433013612365722	0.5996763110160828
50s5-26bio2	9.464353611373902	0.600771963596344
50s5-26bio2	9.49569361038208	0.6018665432929993
50s5-26bio2	9.527033609390259	0.6029601693153381
50s5-26bio2	9.558373608398437	0.6040527820587158
50s5-26bio2	9.589713607406615	0.6051443219184875
50s5-26bio2	9.621053606414794	0.6062347888946533
50s5-26bio2	9.652393605422972	0.6073242425918579
50s5-26bio2	9.68373360443115	0.6084126234054565
50s5-26bio2	9.715073603439329	0.6094999313354492
50s5-26bio2	9.74641360244751	0.6105861067771912
50s5-26bio2	9.777753601455688	0.6115115880966187
50s5-26bio2	9.809093600463868	0.6123837232589722
50s5-26bio2	9.840433599472044	0.6126477718353271
50s5-26bio2	9.871773598480225	0.6126477718353271
50s5-26bio2	9.903113597488403	0.6126477718353271
50s5-26bio2	9.934453596496581	0.6126477718353271
50s5-26bio2	9.96579359550476	0.6126477718353271
50s5-26bio2	9.997133594512938	0.6126477718353271
50s5-26bio2	10.028473593521117	0.6126477718353271
50s5-26bio2	10.059813592529295	0.6126477718353271
50s5-26bio2	10.091153591537475	0.6123391389846802
50s5-26bio2	10.122493590545654	0.6093894243240356
50s5-26bio2	10.153833589553832	0.6063792705535889
50s5-26bio2	10.18517358856201	0.6033608913421631
50s5-26bio2	10.21651358757019	0.6003347039222717
50s5-26bio2	10.247853586578369	0.5973008275032043
50s5-26bio2	10.279193585586547	0.5942593812942505
50s5-26bio2	10.310533584594726	0.5912108421325684
50s5-26bio2	10.341873583602904	0.5871455669403076
50s5-26bio2	10.373213582611083	0.5821150541305542
50s5-26bio2	10.404553581619261	0.577067494392395
50s5-26bio2	10.435893580627441	0.5720037221908569
50s5-26bio2	10.467233579635618	0.5669249296188354
50s5-26bio2	10.498573578643798	0.5618320107460022
50s5-26bio2	10.529913577651977	0.5563913583755493
50s5-26bio2	10.561253576660157	0.5469685196876526
50s5-26bio2	10.592593575668335	0.5363717079162598
50s5-26bio2	10.623933574676514	0.5243346691131592
50s5-26bio2	10.655273573684692	0.5121402144432068
50s5-26bio2	10.68661357269287	0.49993085861206055
50s5-26bio2	10.717953571701049	0.4877219796180725
50s5-26bio2	10.749293570709227	0.47552770376205444
50s5-26bio2	10.780633569717406	0.4633622169494629
50s5-26bio2	10.811973568725584	0.45124053955078125
50s5-26bio2	10.843313567733764	0.43917644023895264
50s5-26bio2	10.874653566741943	0.4271834194660187
50s5-26bio2	10.905993565750121	0.41527578234672546
50s5-26bio2	10.9373335647583	0.40346628427505493
50s5-26bio2	10.96867356376648	0.3917672336101532
50s5-26bio2	11.000013562774658	0.3801915645599365
50s5-26bio2	11.031353561782836	0.3687502443790436
50s5-26bio2	11.062693560791015	0.35745498538017273
50s5-26bio2	11.094033559799193	0.3463158905506134
50s5-26bio2	11.125373558807372	0.3353424370288849
50s5-26bio2	11.15671355781555	0.32454437017440796
50s5-26bio2	11.18805355682373	0.31392979621887207
50s5-26bio2	11.219393555831907	0.3035060465335846
50s5-26bio2	11.250733554840087	0.29328078031539917
50s5-26bio2	11.282073553848265	0.28325963020324707
50s5-26bio2	11.313413552856446	0.2734486758708954
50s5-26bio2	11.344753551864624	0.26385241746902466
50s5-26bio2	11.376093550872802	0.2544747292995453
50s5-26bio2	11.407433549880981	0.24531951546669006
50s5-26bio2	11.43877354888916	0.23638924956321716
50s5-26bio2	11.470113547897338	0.22768571972846985
50s5-26bio2	11.501453546905516	0.2192109227180481
50s5-26bio2	11.532793545913695	0.2109651416540146
50s5-26bio2	11.564133544921873	0.2029491513967514
50s5-26bio2	11.595473543930053	0.19516241550445557
50s5-26bio2	11.626813542938232	0.1876038759946823
50s5-26bio2	11.658153541946412	0.18027274310588837
50s5-26bio2	11.689493540954588	0.17316702008247375
50s5-26bio2	11.720833539962769	0.16628436744213104
50s5-26bio2	11.752173538970947	0.15962263941764832
50s5-26bio2	11.783513537979125	0.15317878127098083
50s5-26bio2	11.814853536987304	0.1469493806362152
50s5-26bio2	11.846193535995482	0.14093132317066193
50s5-26bio2	11.87753353500366	0.13512051105499268
50s5-26bio2	11.908873534011839	0.12951335310935974
50s5-26bio2	11.940213533020017	0.12410546839237213
50s5-26bio2	11.9715535320282	0.11889240890741348
50s5-26bio2	12.002893531036374	0.11387000232934952
50s5-26bio2	12.034233530044556	0.10903350263834
50s5-26bio2	12.065573529052735	0.1043780967593193
50s5-26bio2	12.096913528060913	0.0998992994427681
50s5-26bio2	12.128253527069091	0.09559205174446106
50s5-26bio2	12.15959352607727	0.09145177155733109
50s5-26bio2	12.190933525085448	0.08747346699237823
50s5-26bio2	12.222273524093627	0.08365217596292496
50s5-26bio2	12.253613523101805	0.07998330146074295
50s5-26bio2	12.284953522109983	0.07646190375089645
50s5-26bio2	12.316293521118162	0.07308313250541687
50s5-26bio2	12.347633520126344	0.06984246522188187
50s5-26bio2	12.378973519134522	0.06673506647348404
50s5-26bio2	12.410313518142697	0.06375652551651001
50s5-26bio2	12.441653517150879	0.06090225279331207
50s5-26bio2	12.472993516159057	0.05816773697733879
50s5-26bio2	12.504333515167236	0.05554882064461708
50s5-26bio2	12.535673514175414	0.05304117500782013
50s5-26bio2	12.567013513183593	0.050640590488910675
50s5-26bio2	12.598353512191771	0.048343174159526825
50s5-26bio2	12.62969351119995	0.04614485427737236
50s5-26bio2	12.661033510208128	0.04404193535447121
50s5-26bio2	12.692373509216306	0.04203062877058983
50s5-26bio2	12.723713508224485	0.04010726511478424
50s5-26bio2	12.755053507232667	0.038268450647592545
50s5-26bio2	12.786393506240845	0.03651073947548866
50s5-26bio2	12.817733505249024	0.034830786287784576
50s5-26bio2	12.849073504257202	0.033225513994693756
50s5-26bio2	12.88041350326538	0.031691793352365494
50s5-26bio2	12.911753502273559	0.03022661618888378
50s5-26bio2	12.943093501281737	0.028827201575040817
50s5-26bio2	12.974433500289916	0.027490701526403427
50s5-26bio2	13.005773499298094	0.02621452882885933
50s5-26bio2	13.037113498306272	0.0249960757791996
50s5-26bio2	13.06845349731445	0.023832835257053375
50s5-26bio2	13.09979349632263	0.022722501307725906
50s5-26bio2	13.131133495330811	0.021662747487425804
50s5-26bio2	13.16247349433899	0.02065134420990944
50s5-26bio2	13.193813493347168	0.019686240702867508
50s5-26bio2	13.225153492355346	0.018765348941087723
50s5-26bio2	13.256493491363525	0.017886774614453316
50s5-26bio2	13.287833490371703	0.01704861968755722
50s5-26bio2	13.319173489379882	0.016249066218733788
50s5-26bio2	13.35051348838806	0.015486441552639008
50s5-26bio2	13.381853487396238	0.014759073965251446
50s5-26bio2	13.413193486404417	0.014065359719097614
50s5-26bio2	13.444533485412599	0.013403828255832195
50s5-26bio2	13.475873484420774	0.01277298852801323
50s5-26bio2	13.507213483428952	0.012171490117907524
50s5-26bio2	13.538553482437134	0.011597984470427036
50s5-26bio2	13.569893481445312	0.011051182635128498
50s5-26bio2	13.601233480453491	0.010529901832342148
50s5-26bio2	13.63257347946167	0.010032960213720798
50s5-26bio2	13.663913478469848	0.009559230878949165
50s5-26bio2	13.695253477478026	0.009107676334679127
50s5-26bio2	13.726593476486205	0.008677265606820583
50s5-26bio2	13.757933475494383	0.008267014287412167
50s5-26bio2	13.789273474502561	0.007876015268266201
50s5-26bio2	13.82061347351074	0.007503359112888575
50s5-26bio2	13.851953472518922	0.0071482183411717415
50s5-26bio2	13.883293471527097	0.0068097710609436035
50s5-26bio2	13.914633470535279	0.006487234495580196
50s5-26bio2	13.945973469543457	0.006179888267070055
50s5-26bio2	13.977313468551635	0.005887017119675875
50s5-26bio2	14.008653467559814	0.00560793885961175
50s5-26bio2	14.039993466567992	0.005342027172446251
50s5-26bio2	14.07133346557617	0.0050886524841189384
50s5-26bio2	14.102673464584349	0.004847243428230286
50s5-26bio2	14.134013463592527	0.004617234226316214
50s5-26bio2	14.165353462600706	0.004398084711283445
50s5-26bio2	14.196693461608884	0.004189298953860998
50s5-26bio2	14.228033460617063	0.003990385215729475
50s5-26bio2	14.259373459625245	0.0038008741103112698
50s5-26bio2	14.29071345863342	0.0036203362978994846
50s5-26bio2	14.322053457641601	0.0034483387134969234
50s5-26bio2	14.35339345664978	0.003284490667283535
50s5-26bio2	14.384733455657958	0.0031284033320844173
50s5-26bio2	14.416073454666137	0.0029797072056680918
50s5-26bio2	14.447413453674315	0.0028380625881254673
50s5-26bio2	14.478753452682493	0.0027031332720071077
50s5-26bio2	14.510093451690672	0.002574598416686058
50s5-26bio2	14.54143345069885	0.0024521639570593834
50s5-26bio2	14.572773449707029	0.0023355381563305855
50s5-26bio2	14.604113448715207	0.002224443480372429
50s5-26bio2	14.635453447723389	0.0021186252124607563
50s5-26bio2	14.666793446731567	0.0020178277045488358
50s5-26bio2	14.698133445739742	0.0019218194065615535
50s5-26bio2	14.729473444747924	0.0018303707474842668
50s5-26bio2	14.760813443756103	0.00174326344858855
50s5-26bio2	14.792153442764281	0.0016602971591055393
50s5-26bio2	14.82349344177246	0.0015812731580808759
50s5-26bio2	14.854833440780638	0.0015060025034472346
50s5-26bio2	14.886173439788816	0.0014343118527904153
50s5-26bio2	14.917513438796995	0.0013660272816196084
50s5-26bio2	14.948853437805177	0.0013009911635890603
50s5-26bio2	14.980193436813352	0.0012390476185828447
50s5-26bio2	15.01153343582153	0.0011800481006503105
50s5-26bio2	15.042873434829712	0.0011238564038649201
50s5-26bio2	15.07421343383789	0.001070337719283998
50s5-26bio2	15.105553432846069	0.0010193634079769254
50s5-26bio2	15.136893431854247	9.708158322609961E-4
50s5-26bio2	15.168233430862426	9.245768305845559E-4
50s5-26bio2	15.199573429870604	8.805395336821675E-4
50s5-26bio2	15.230913428878782	8.385979454033077E-4
50s5-26bio2	15.26225342788696	7.986513082869351E-4
50s5-26bio2	15.29359342689514	7.606072467751801E-4
50s5-26bio2	15.324933425903318	7.24374083802104E-4
50s5-26bio2	15.3562734249115	6.898647989146411E-4
50s5-26bio2	15.387613423919674	6.569994147866964E-4
50s5-26bio2	15.418953422927856	6.25697779469192E-4
50s5-26bio2	15.450293421936035	5.958875408396125E-4
50s5-26bio2	15.481633420944213	5.674966960214078E-4
50s5-26bio2	15.512973419952392	5.404570256359875E-4
50s5-26bio2	15.54431341896057	5.147057818248868E-4
50s5-26bio2	15.575653417968748	4.901809152215719E-4
50s5-26bio2	15.606993416976927	4.6682340325787663E-4
50s5-26bio2	15.638333415985105	4.445790546014905E-4
50s5-26bio2	15.669673414993284	4.233942017890513E-4
50s5-26bio2	15.701013414001462	4.0321782580576837E-4
50s5-26bio2	15.732353413009644	3.8400315679609776E-4
50s5-26bio2	15.763693412017822	3.657032211776823E-4
50s5-26bio2	15.795033411025997	3.482756146695465E-4
50s5-26bio2	15.82637341003418	3.3167825313284993E-4
50s5-26bio2	15.857713409042358	3.158711188007146E-4
50s5-26bio2	15.889053408050536	3.0081754084676504E-4
50s5-26bio2	15.920393407058715	2.8648116858676076E-4
50s5-26bio2	15.951733406066893	2.728274557739496E-4
50s5-26bio2	15.983073405075071	2.5982470833696425E-4
50s5-26bio2	16.01441340408325	2.4744111578911543E-4
50s5-26bio2	16.04575340309143	2.3564798175357282E-4
50s5-26bio2	16.077093402099607	2.244167699245736E-4
50s5-26bio2	16.108433401107785	2.1372073388192803E-4
50s5-26bio2	16.139773400115967	2.0353378204163164E-4
50s5-26bio2	16.171113399124145	1.938328641699627E-4
50s5-26bio2	16.202453398132324	1.8459423154126853E-4
50s5-26bio2	16.233793397140502	1.757958671078086E-4
50s5-26bio2	16.26513339614868	1.674167870078236E-4
50s5-26bio2	16.29647339515686	1.594370260136202E-4
50s5-26bio2	16.327813394165037	1.5183709911070764E-4
50s5-26bio2	16.359153393173216	1.4459982048720121E-4
50s5-26bio2	16.390493392181394	1.3770745135843754E-4
50s5-26bio2	16.421833391189573	1.3114357716403902E-4
50s5-26bio2	16.453173390197755	1.248925254913047E-4
50s5-26bio2	16.48451338920593	1.1893903865711764E-4
50s5-26bio2	16.51585338821411	1.1326966341584921E-4
50s5-26bio2	16.54719338722229	1.078704881365411E-4
50s5-26bio2	16.57853338623047	1.0272865620208904E-4
50s5-26bio2	16.609873385238647	9.78318857960403E-5
50s5-26bio2	16.641213384246825	9.316851355833933E-5
50s5-26bio2	16.672553383255003	8.872714533936232E-5
50s5-26bio2	16.703893382263182	8.44977330416441E-5
50s5-26bio2	16.73523338127136	8.046990842558444E-5
50s5-26bio2	16.76657338027954	7.663406722713262E-5
50s5-26bio2	16.797913379287717	7.298106356756762E-5
50s5-26bio2	16.8292533782959	6.950196984689683E-5
50s5-26bio2	16.860593377304077	6.61889134789817E-5
50s5-26bio2	16.891933376312252	6.303377449512482E-5
50s5-26bio2	16.923273375320434	6.00290295551531E-5
50s5-26bio2	16.954613374328613	5.716751184081659E-5
50s5-26bio2	16.98595337333679	5.4442225518869236E-5
50s5-26bio2	17.01729337234497	5.184701149119064E-5
50s5-26bio2	17.048633371353148	4.937549965688959E-5
50s5-26bio2	17.079973370361326	4.7021796490298584E-5
50s5-26bio2	17.111313369369505	4.4780292228097096E-5
50s5-26bio2	17.142653368377687	4.2645631765481085E-5
50s5-26bio2	17.17399336738586	4.0612605516798794E-5
50s5-26bio2	17.20533336639404	3.867660780088045E-5
50s5-26bio2	17.236673365402222	3.68328983313404E-5
50s5-26bio2	17.2680133644104	3.507707515382208E-5
50s5-26bio2	17.29935336341858	3.340494731673971E-5
50s5-26bio2	17.330693362426757	3.181243300787173E-5
50s5-26bio2	17.362033361434936	3.0295928809209727E-5
50s5-26bio2	17.393373360443114	2.8851713068434037E-5
50s5-26bio2	17.424713359451292	2.747634243860375E-5
50s5-26bio2	17.45605335845947	2.616653364384547E-5
50s5-26bio2	17.48739335746765	2.4919161660363898E-5
50s5-26bio2	17.518733356475828	2.3731181499897502E-5
50s5-26bio2	17.55007335548401	2.259990287711844E-5
50s5-26bio2	17.581413354492184	2.1522550014196895E-5
50s5-26bio2	17.612753353500366	2.049655631708447E-5
50s5-26bio2	17.644093352508545	1.951946978806518E-5
50s5-26bio2	17.675433351516723	1.858890573203098E-5
50s5-26bio2	17.7067733505249	1.7702757759252563E-5
50s5-26bio2	17.73811334953308	1.685885217739269E-5
50s5-26bio2	17.76945334854126	1.605517536518164E-5
50s5-26bio2	17.800793347549437	1.528981010778807E-5
50s5-26bio2	17.832133346557615	1.4560887393599842E-5
50s5-26bio2	17.863473345565794	1.386675467074383E-5
50s5-26bio2	17.894813344573972	1.3205712093622424E-5
50s5-26bio2	17.92615334358215	1.2576181688928045E-5
50s5-26bio2	17.957493342590332	1.1976661880908068E-5
50s5-26bio2	17.988833341598507	1.1405721124901902E-5
50s5-26bio2	18.02017334060669	1.0861964256037027E-5
50s5-26bio2	18.051513339614868	1.0344162546971347E-5
50s5-26bio2	18.082853338623046	9.851043614617083E-6
50s5-26bio2	18.114193337631225	9.381432391819544E-6
50s5-26bio2	18.145533336639403	8.934207471611444E-6
50s5-26bio2	18.17687333564758	8.508277460350655E-6
50s5-26bio2	18.20821333465576	8.102677384158596E-6
50s5-26bio2	18.239553333663938	7.716412255831528E-6
50s5-26bio2	18.270893332672117	7.591793291794602E-6
50s5-26bio2	18.302233331680295	7.591793291794602E-6
50s5-26bio2	18.333573330688477	7.591793291794602E-6
50s5-26bio2	18.364913329696655	7.591793291794602E-6
50s5-26bio2	18.39625332870483	7.591793291794602E-6
50s5-26bio2	18.427593327713012	7.591793291794602E-6
50s5-26bio2	18.45893332672119	7.591793291794602E-6
50s5-26bio2	18.49027332572937	7.591793291794602E-6
50s5-26bio2	18.521613324737547	7.591793291794602E-6
50s5-26bio2	18.552953323745726	7.591793291794602E-6
50s5-26bio2	18.584293322753904	7.591793291794602E-6
50s5-26bio2	18.615633321762083	7.591793291794602E-6
50s5-26bio2	18.64697332077026	7.591793291794602E-6
50s5-26bio2	18.67831331977844	7.591793291794602E-6
50s5-26bio2	18.709653318786618	7.591793291794602E-6
50s5-26bio2	18.7409933177948	7.591793291794602E-6
50s5-26bio2	18.77233331680298	7.591793291794602E-6
50s5-26bio2	18.803673315811157	7.591793291794602E-6
50s5-26bio2	18.835013314819335	7.591793291794602E-6
50s5-26bio2	18.866353313827513	7.591793291794602E-6
50s5-26bio2	18.897693312835692	7.591793291794602E-6
50s5-26bio2	18.92903331184387	7.591793291794602E-6
50s5-26bio2	18.96037331085205	7.591793291794602E-6
50s5-26bio2	18.991713309860227	7.591793291794602E-6
50s5-26bio2	19.023053308868406	7.591793291794602E-6
50s5-26bio2	19.054393307876584	7.591793291794602E-6
50s5-26bio2	19.085733306884762	7.591793291794602E-6
50s5-26bio2	19.117073305892944	7.591793291794602E-6
50s5-26bio2	19.148413304901123	7.591793291794602E-6
50s5-26bio2	19.1797533039093	7.591793291794602E-6
50s5-26bio2	19.21109330291748	7.591793291794602E-6
50s5-26bio2	19.242433301925658	7.591793291794602E-6
50s5-26bio2	19.273773300933836	7.591793291794602E-6
50s5-26bio2	19.305113299942015	7.591793291794602E-6
50s5-26bio2	19.336453298950193	7.591793291794602E-6
50s5-26bio2	19.36779329795837	7.591793291794602E-6
50s5-26bio2	19.39913329696655	7.591793291794602E-6
50s5-26bio2	19.430473295974732	7.591793291794602E-6
50s5-26bio2	19.461813294982907	7.591793291794602E-6
50s5-26bio2	19.493153293991085	7.591793291794602E-6
50s5-26bio2	19.524493292999267	7.591793291794602E-6
50s5-26bio2	19.555833292007446	7.591793291794602E-6
