# Supplementary material for: Paleodistribution of Cercidiphyllaceae and Future Habitat Prediction for Cercidiphyllum japonicum Under Climate Change
Source: Ecol Evol. 2026 Jan 19;16(1):e72940. doi: 10.1002/ece3.72940 (PMC12815699; doi:10.1002/ece3.72940)
Supplement: Supplementary file 1 — Data S1: ece372940‐sup‐0001‐supinfo.zip. [file ECE3-16-e72940-s001.zip › 50s-26/plots/连香树_2_50s5-26bio4.dat]

variable	x	y
50s5-26bio4	157.45795593261718	0.006160578690469265
50s5-26bio4	160.92580556640624	0.006160578690469265
50s5-26bio4	164.3936552001953	0.006160578690469265
50s5-26bio4	167.86150483398438	0.006160578690469265
50s5-26bio4	171.32935446777344	0.006160578690469265
50s5-26bio4	174.7972041015625	0.006160578690469265
50s5-26bio4	178.26505373535156	0.006160578690469265
50s5-26bio4	181.73290336914062	0.006160578690469265
50s5-26bio4	185.20075300292967	0.006160578690469265
50s5-26bio4	188.66860263671873	0.006160578690469265
50s5-26bio4	192.13645227050782	0.006160578690469265
50s5-26bio4	195.60430190429688	0.006160578690469265
50s5-26bio4	199.07215153808593	0.006160578690469265
50s5-26bio4	202.540001171875	0.006160578690469265
50s5-26bio4	206.00785080566408	0.006160578690469265
50s5-26bio4	209.47570043945314	0.006160578690469265
50s5-26bio4	212.9435500732422	0.006160578690469265
50s5-26bio4	216.41139970703125	0.006160578690469265
50s5-26bio4	219.8792493408203	0.006160578690469265
50s5-26bio4	223.34709897460937	0.006160578690469265
50s5-26bio4	226.81494860839842	0.006160578690469265
50s5-26bio4	230.28279824218748	0.006160578690469265
50s5-26bio4	233.75064787597657	0.006160578690469265
50s5-26bio4	237.21849750976563	0.006160578690469265
50s5-26bio4	240.68634714355468	0.006160578690469265
50s5-26bio4	244.15419677734377	0.006160578690469265
50s5-26bio4	247.62204641113283	0.006160578690469265
50s5-26bio4	251.0898960449219	0.006160578690469265
50s5-26bio4	254.55774567871094	0.006160578690469265
50s5-26bio4	258.0255953125	0.006160578690469265
50s5-26bio4	261.49344494628906	0.006160578690469265
50s5-26bio4	264.9612945800781	0.006160578690469265
50s5-26bio4	268.4291442138672	0.006160578690469265
50s5-26bio4	271.8969938476563	0.006160578690469265
50s5-26bio4	275.3648434814453	0.006160578690469265
50s5-26bio4	278.8326931152344	0.006160578690469265
50s5-26bio4	282.3005427490234	0.006160578690469265
50s5-26bio4	285.7683923828125	0.006160578690469265
50s5-26bio4	289.2362420166016	0.006160578690469265
50s5-26bio4	292.70409165039064	0.006160578690469265
50s5-26bio4	296.1719412841797	0.006160578690469265
50s5-26bio4	299.63979091796875	0.006160578690469265
50s5-26bio4	303.1076405517578	0.006276123691350222
50s5-26bio4	306.57549018554687	0.006635840050876141
50s5-26bio4	310.043339819336	0.0070160250179469585
50s5-26bio4	313.511189453125	0.007417832501232624
50s5-26bio4	316.9790390869141	0.007842466235160828
50s5-26bio4	320.4468887207031	0.008291209116578102
50s5-26bio4	323.9147383544922	0.00876539759337902
50s5-26bio4	327.3825879882813	0.009266456589102745
50s5-26bio4	330.85043762207033	0.009795869700610638
50s5-26bio4	334.3182872558594	0.01035521924495697
50s5-26bio4	337.78613688964845	0.010946149006485939
50s5-26bio4	341.2539865234375	0.01157041173428297
50s5-26bio4	344.72183615722656	0.012229830957949162
50s5-26bio4	348.1896857910157	0.012926345691084862
50s5-26bio4	351.6575354248047	0.013661974109709263
50s5-26bio4	355.1253850585938	0.01443886011838913
50s5-26bio4	358.5932346923828	0.015259233303368092
50s5-26bio4	362.0610843261719	0.01612546294927597
50s5-26bio4	365.52893395996097	0.017040006816387177
50s5-26bio4	368.99678359375	0.018005479127168655
50s5-26bio4	372.4646332275391	0.01902458444237709
50s5-26bio4	375.93248286132814	0.020100202411413193
50s5-26bio4	379.4003324951172	0.021235303953289986
50s5-26bio4	382.86818212890626	0.022433053702116013
50s5-26bio4	386.33603176269537	0.023696711286902428
50s5-26bio4	389.80388139648437	0.0250297412276268
50s5-26bio4	393.2717310302735	0.026435717940330505
50s5-26bio4	396.7395806640625	0.027918420732021332
50s5-26bio4	400.2074302978516	0.02948175184428692
50s5-26bio4	403.67527993164066	0.031129837036132812
50s5-26bio4	407.1431295654297	0.03286691755056381
50s5-26bio4	410.6109791992188	0.03469747304916382
50s5-26bio4	414.07882883300783	0.03662610426545143
50s5-26bio4	417.54667846679695	0.03865766152739525
50s5-26bio4	421.01452810058595	0.04079711437225342
50s5-26bio4	424.48237773437495	0.04304969310760498
50s5-26bio4	427.95022736816406	0.04542073234915733
50s5-26bio4	431.4180770019532	0.04791584238409996
50s5-26bio4	434.8859266357422	0.0505407378077507
50s5-26bio4	438.3537762695313	0.053301405161619186
50s5-26bio4	441.8216259033203	0.05620391294360161
50s5-26bio4	445.2894755371094	0.05925460904836655
50s5-26bio4	448.7573251708984	0.06245991215109825
50s5-26bio4	452.2251748046875	0.06582649797201157
50s5-26bio4	455.69302443847664	0.06936108320951462
50s5-26bio4	459.16087407226564	0.07307064533233643
50s5-26bio4	462.62872370605476	0.07696216553449631
50s5-26bio4	466.09657333984376	0.08104284852743149
50s5-26bio4	469.5644229736329	0.08531986176967621
50s5-26bio4	473.0322726074219	0.08980058133602142
50s5-26bio4	476.500122241211	0.09449225664138794
50s5-26bio4	479.967971875	0.09940232336521149
50s5-26bio4	483.4358215087891	0.10453803092241287
50s5-26bio4	486.9036711425782	0.10990669578313828
50s5-26bio4	490.3715207763672	0.1155155599117279
50s5-26bio4	493.8393704101562	0.12137158215045929
50s5-26bio4	497.30722004394534	0.12748172879219055
50s5-26bio4	500.77506967773434	0.13385257124900818
50s5-26bio4	504.24291931152345	0.1404905766248703
50s5-26bio4	507.71076894531257	0.14740169048309326
50s5-26bio4	511.17861857910157	0.15459170937538147
50s5-26bio4	514.6464682128907	0.1620657742023468
50s5-26bio4	518.1143178466797	0.16982851922512054
50s5-26bio4	521.5821674804688	0.17788416147232056
50s5-26bio4	525.0500171142578	0.1862362027168274
50s5-26bio4	528.5178667480469	0.19488757848739624
50s5-26bio4	531.985716381836	0.2038400024175644
50s5-26bio4	535.453566015625	0.21309484541416168
50s5-26bio4	538.9214156494141	0.2226523458957672
50s5-26bio4	542.3892652832031	0.23251204192638397
50s5-26bio4	545.8571149169923	0.24267186224460602
50s5-26bio4	549.3249645507813	0.2531292140483856
50s5-26bio4	552.7928141845704	0.26388019323349
50s5-26bio4	556.2606638183594	0.27491986751556396
50s5-26bio4	559.7285134521485	0.28624165058135986
50s5-26bio4	563.1963630859376	0.29783812165260315
50s5-26bio4	566.6642127197266	0.3097005784511566
50s5-26bio4	570.1320623535156	0.3218191862106323
50s5-26bio4	573.5999119873047	0.33418217301368713
50s5-26bio4	577.0677616210937	0.3467772603034973
50s5-26bio4	580.5356112548828	0.35959067940711975
50s5-26bio4	584.003460888672	0.37158170342445374
50s5-26bio4	587.471310522461	0.38357973098754883
50s5-26bio4	590.9391601562501	0.3957211971282959
50s5-26bio4	594.4070097900391	0.4079926013946533
50s5-26bio4	597.8748594238282	0.42038002610206604
50s5-26bio4	601.3427090576172	0.4328683614730835
50s5-26bio4	604.8105586914063	0.4454425573348999
50s5-26bio4	608.2784083251954	0.4580869972705841
50s5-26bio4	611.7462579589844	0.4691424071788788
50s5-26bio4	615.2141075927735	0.4799756705760956
50s5-26bio4	618.6819572265625	0.4908277690410614
50s5-26bio4	622.1498068603515	0.4977026581764221
50s5-26bio4	625.6176564941406	0.5025885701179504
50s5-26bio4	629.0855061279298	0.507473886013031
50s5-26bio4	632.5533557617188	0.512357771396637
50s5-26bio4	636.0212053955079	0.5172393321990967
50s5-26bio4	639.4890550292969	0.5221176147460938
50s5-26bio4	642.956904663086	0.5266313552856445
50s5-26bio4	646.424754296875	0.5290221571922302
50s5-26bio4	649.8926039306641	0.5314115881919861
50s5-26bio4	653.3604535644531	0.5337997078895569
50s5-26bio4	656.8283031982422	0.536186158657074
50s5-26bio4	660.2961528320313	0.5385710000991821
50s5-26bio4	663.7640024658203	0.540954053401947
50s5-26bio4	667.2318520996095	0.5433352589607239
50s5-26bio4	670.6997017333985	0.5457144975662231
50s5-26bio4	674.1675513671876	0.5480915904045105
50s5-26bio4	677.6354010009767	0.5504458546638489
50s5-26bio4	681.1032506347657	0.5525131821632385
50s5-26bio4	684.5711002685548	0.5545786023139954
50s5-26bio4	688.0389499023438	0.5566422343254089
50s5-26bio4	691.5067995361328	0.5587038397789001
50s5-26bio4	694.9746491699219	0.5607634782791138
50s5-26bio4	698.442498803711	0.5628209710121155
50s5-26bio4	701.9103484375001	0.5648763179779053
50s5-26bio4	705.3781980712891	0.5669294595718384
50s5-26bio4	708.8460477050781	0.56898033618927
50s5-26bio4	712.3138973388673	0.5710288286209106
50s5-26bio4	715.7817469726564	0.5730748772621155
50s5-26bio4	719.2495966064454	0.575118362903595
50s5-26bio4	722.7174462402345	0.5771594047546387
50s5-26bio4	726.1852958740235	0.5791977643966675
50s5-26bio4	729.6531455078126	0.5812333822250366
50s5-26bio4	733.1209951416017	0.5832662582397461
50s5-26bio4	736.5888447753907	0.5852963924407959
50s5-26bio4	740.0566944091797	0.5873235464096069
50s5-26bio4	743.5245440429688	0.589347779750824
50s5-26bio4	746.992393676758	0.5913689136505127
50s5-26bio4	750.460243310547	0.5933870673179626
50s5-26bio4	753.9280929443361	0.5954020619392395
50s5-26bio4	757.3959425781251	0.5974137783050537
50s5-26bio4	760.8637922119141	0.59942227602005
50s5-26bio4	764.3316418457033	0.601427435874939
50s5-26bio4	767.7994914794923	0.6034291982650757
50s5-26bio4	771.2673411132813	0.6054274439811707
50s5-26bio4	774.7351907470704	0.6074222326278687
50s5-26bio4	778.2030403808594	0.6094134449958801
50s5-26bio4	781.6708900146485	0.6114009618759155
50s5-26bio4	785.1387396484376	0.6133848428726196
50s5-26bio4	788.6065892822267	0.6153649091720581
50s5-26bio4	792.0744389160157	0.6173412203788757
50s5-26bio4	795.5422885498048	0.619313657283783
50s5-26bio4	799.0101381835939	0.6212821006774902
50s5-26bio4	802.4779878173829	0.6232466101646423
50s5-26bio4	805.945837451172	0.6252071261405945
50s5-26bio4	809.413687084961	0.6271634697914124
50s5-26bio4	812.88153671875	0.629115641117096
50s5-26bio4	816.3493863525392	0.6310636401176453
50s5-26bio4	819.8172359863282	0.6330074071884155
50s5-26bio4	823.2850856201172	0.6349468231201172
50s5-26bio4	826.7529352539063	0.6368818283081055
50s5-26bio4	830.2207848876953	0.6388124227523804
50s5-26bio4	833.6886345214845	0.6407386064529419
50s5-26bio4	837.1564841552736	0.6426602602005005
50s5-26bio4	840.6243337890626	0.6445772647857666
50s5-26bio4	844.0921834228516	0.6457089781761169
50s5-26bio4	847.5600330566407	0.6442910432815552
50s5-26bio4	851.0278826904298	0.6427064538002014
50s5-26bio4	854.4957323242189	0.6411187052726746
50s5-26bio4	857.9635819580079	0.6378045678138733
50s5-26bio4	861.4314315917969	0.6343835592269897
50s5-26bio4	864.899281225586	0.6309489607810974
50s5-26bio4	868.3671308593752	0.6268736124038696
50s5-26bio4	871.8349804931642	0.619501531124115
50s5-26bio4	875.3028301269533	0.6120737195014954
50s5-26bio4	878.7706797607423	0.6038985848426819
50s5-26bio4	882.2385293945313	0.5948501229286194
50s5-26bio4	885.7063790283205	0.5857367515563965
50s5-26bio4	889.1742286621095	0.5765641331672668
50s5-26bio4	892.6420782958985	0.5673386454582214
50s5-26bio4	896.1099279296876	0.558066189289093
50s5-26bio4	899.5777775634766	0.5487530827522278
50s5-26bio4	903.0456271972657	0.5394055247306824
50s5-26bio4	906.5134768310548	0.530030369758606
50s5-26bio4	909.9813264648438	0.5189869999885559
50s5-26bio4	913.4491760986328	0.5059272646903992
50s5-26bio4	916.917025732422	0.4928591847419739
50s5-26bio4	920.3848753662111	0.47980108857154846
50s5-26bio4	923.8527250000001	0.4667705297470093
50s5-26bio4	927.3205746337892	0.4537851810455322
50s5-26bio4	930.7884242675782	0.44086214900016785
50s5-26bio4	934.2562739013673	0.4280190169811249
50s5-26bio4	937.7241235351564	0.4152721166610718
50s5-26bio4	941.1919731689454	0.40263763070106506
50s5-26bio4	944.6598228027344	0.3901308476924896
50s5-26bio4	948.1276724365235	0.37776708602905273
50s5-26bio4	951.5955220703127	0.36556029319763184
50s5-26bio4	955.0633717041017	0.3535238206386566
50s5-26bio4	958.5312213378908	0.34167003631591797
50s5-26bio4	961.9990709716798	0.3300110101699829
50s5-26bio4	965.4669206054688	0.31855735182762146
50s5-26bio4	968.934770239258	0.3073188364505768
50s5-26bio4	972.402619873047	0.29630425572395325
50s5-26bio4	975.870469506836	0.28552186489105225
50s5-26bio4	979.3383191406251	0.27497854828834534
50s5-26bio4	982.8061687744141	0.26468032598495483
50s5-26bio4	986.2740184082032	0.2546321749687195
50s5-26bio4	989.7418680419923	0.24483861029148102
50s5-26bio4	993.2097176757813	0.23530282080173492
50s5-26bio4	996.6775673095703	0.22602726519107819
50s5-26bio4	1000.1454169433595	0.217013418674469
50s5-26bio4	1003.6132665771486	0.20826247334480286
50s5-26bio4	1007.0811162109377	0.199774369597435
50s5-26bio4	1010.5489658447267	0.19154851138591766
50s5-26bio4	1014.0168154785157	0.18358352780342102
50s5-26bio4	1017.4846651123048	0.17587780952453613
50s5-26bio4	1020.9525147460939	0.16842882335186005
50s5-26bio4	1024.4203643798828	0.16123346984386444
50s5-26bio4	1027.888214013672	0.15428870916366577
50s5-26bio4	1031.356063647461	0.14759020507335663
50s5-26bio4	1034.82391328125	0.14113421738147736
50s5-26bio4	1038.2917629150393	0.13491572439670563
50s5-26bio4	1041.7596125488283	0.12893009185791016
50s5-26bio4	1045.2274621826173	0.12317240238189697
50s5-26bio4	1048.6953118164063	0.11763691902160645
50s5-26bio4	1052.1631614501953	0.11231833696365356
50s5-26bio4	1055.6310110839845	0.10721118003129959
50s5-26bio4	1059.0988607177735	0.10230931639671326
50s5-26bio4	1062.5667103515625	0.09760723263025284
50s5-26bio4	1066.0345599853515	0.09309867769479752
50s5-26bio4	1069.5024096191407	0.08877789974212646
50s5-26bio4	1072.9702592529297	0.08463907241821289
50s5-26bio4	1076.4381088867187	0.08067598193883896
50s5-26bio4	1079.905958520508	0.07688286900520325
50s5-26bio4	1083.373808154297	0.07325401157140732
50s5-26bio4	1086.841657788086	0.06978335976600647
50s5-26bio4	1090.3095074218752	0.06646547466516495
50s5-26bio4	1093.7773570556642	0.06329449266195297
50s5-26bio4	1097.2452066894532	0.06026502326130867
50s5-26bio4	1100.7130563232422	0.057371776551008224
50s5-26bio4	1104.1809059570312	0.054609265178442
50s5-26bio4	1107.6487555908204	0.05197243392467499
50s5-26bio4	1111.1166052246094	0.04945635050535202
50s5-26bio4	1114.5844548583984	0.04705594852566719
50s5-26bio4	1118.0523044921874	0.04476664215326309
50s5-26bio4	1121.5201541259767	0.042583659291267395
50s5-26bio4	1124.9880037597657	0.04050261527299881
50s5-26bio4	1128.4558533935547	0.038519248366355896
50s5-26bio4	1131.923703027344	0.03662922978401184
50s5-26bio4	1135.391552661133	0.034828588366508484
50s5-26bio4	1138.859402294922	0.03311348333954811
50s5-26bio4	1142.3272519287111	0.03148002177476883
50s5-26bio4	1145.7951015625001	0.029924701899290085
50s5-26bio4	1149.2629511962891	0.028443913906812668
50s5-26bio4	1152.7308008300781	0.02703436091542244
50s5-26bio4	1156.1986504638671	0.025692857801914215
50s5-26bio4	1159.6665000976564	0.024416208267211914
50s5-26bio4	1163.1343497314454	0.023201484233140945
50s5-26bio4	1166.6021993652344	0.022045865654945374
50s5-26bio4	1170.0700489990236	0.02094653621315956
50s5-26bio4	1173.5378986328126	0.019900944083929062
50s5-26bio4	1177.0057482666016	0.018906503915786743
50s5-26bio4	1180.4735979003908	0.017960844561457634
50s5-26bio4	1183.9414475341796	0.017061693593859673
50s5-26bio4	1187.4092971679688	0.016206782311201096
50s5-26bio4	1190.8771468017578	0.015394037589430809
50s5-26bio4	1194.3449964355468	0.014621471986174583
50s5-26bio4	1197.812846069336	0.013887106440961361
50s5-26bio4	1201.280695703125	0.013189154677093029
50s5-26bio4	1204.748545336914	0.012525812722742558
50s5-26bio4	1208.216394970703	0.011895431205630302
50s5-26bio4	1211.6842446044923	0.011296432465314865
50s5-26bio4	1215.152094238281	0.010727249085903168
50s5-26bio4	1218.6199438720703	0.010186449624598026
50s5-26bio4	1222.0877935058595	0.009672664105892181
50s5-26bio4	1225.5556431396483	0.009184536524116993
50s5-26bio4	1229.0234927734375	0.008720840327441692
50s5-26bio4	1232.4913424072265	0.008280344307422638
50s5-26bio4	1235.9591920410157	0.007861921563744545
50s5-26bio4	1239.4270416748047	0.007464497350156307
50s5-26bio4	1242.8948913085937	0.007087006699293852
50s5-26bio4	1246.362740942383	0.006728476379066706
50s5-26bio4	1249.8305905761717	0.006387979723513126
50s5-26bio4	1253.298440209961	0.006064597051590681
50s5-26bio4	1256.7662898437502	0.005757501348853111
50s5-26bio4	1260.234139477539	0.005465860478579998
50s5-26bio4	1263.7019891113282	0.005188914947211742
50s5-26bio4	1267.1698387451172	0.0049259415827691555
50s5-26bio4	1270.6376883789062	0.004676224663853645
50s5-26bio4	1274.1055380126954	0.0044391099363565445
50s5-26bio4	1277.5733876464844	0.004213975742459297
50s5-26bio4	1281.0412372802734	0.004000206012278795
50s5-26bio4	1284.5090869140627	0.003797246376052499
50s5-26bio4	1287.9769365478517	0.003604540368542075
50s5-26bio4	1291.4447861816407	0.003421580418944359
50s5-26bio4	1294.9126358154297	0.0032478829380124807
50s5-26bio4	1298.380485449219	0.003082970157265663
50s5-26bio4	1301.848335083008	0.0029264064505696297
50s5-26bio4	1305.316184716797	0.002777776448056102
50s5-26bio4	1308.7840343505861	0.0026366706006228924
50s5-26bio4	1312.251883984375	0.0025027189403772354
50s5-26bio4	1315.7197336181641	0.002375552197918296
50s5-26bio4	1319.1875832519534	0.0022548323031514883
50s5-26bio4	1322.6554328857421	0.0021402379497885704
50s5-26bio4	1326.1232825195314	0.002031451789662242
50s5-26bio4	1329.5911321533204	0.0019281842978671193
50s5-26bio4	1333.0589817871094	0.0018301602685824037
50s5-26bio4	1336.5268314208986	0.0017371076392009854
50s5-26bio4	1339.9946810546876	0.001648781355470419
50s5-26bio4	1343.4625306884766	0.0015649362467229366
50s5-26bio4	1346.9303803222656	0.0014853485627099872
50s5-26bio4	1350.3982299560548	0.001409805379807949
50s5-26bio4	1353.8660795898438	0.0013380965683609247
50s5-26bio4	1357.3339292236328	0.0012700306251645088
50s5-26bio4	1360.801778857422	0.0012054250109940767
50s5-26bio4	1364.2696284912108	0.0011440999805927277
50s5-26bio4	1367.737478125	0.0010858933674171567
50s5-26bio4	1371.2053277587893	0.0010306431213393807
50s5-26bio4	1374.673177392578	9.782012784853578E-4
50s5-26bio4	1378.1410270263673	9.28427092730999E-4
50s5-26bio4	1381.6088766601563	8.811816805973649E-4
50s5-26bio4	1385.0767262939453	8.363384404219687E-4
50s5-26bio4	1388.5445759277345	7.937769405543804E-4
50s5-26bio4	1392.0124255615235	7.533783791586757E-4
50s5-26bio4	1395.4802751953125	7.150357123464346E-4
50s5-26bio4	1398.9481248291015	6.786418962292373E-4
50s5-26bio4	1402.4159744628907	6.44099258352071E-4
50s5-26bio4	1405.8838240966797	6.11314841080457E-4
50s5-26bio4	1409.3516737304687	5.801971419714391E-4
50s5-26bio4	1412.819523364258	5.506625748239458E-4
50s5-26bio4	1416.2873729980467	5.226315697655082E-4
50s5-26bio4	1419.755222631836	4.960258374921978E-4
50s5-26bio4	1423.2230722656252	4.707748012151569E-4
50s5-26bio4	1426.690921899414	4.468077968340367E-4
50s5-26bio4	1430.1587715332032	4.240604175720364E-4
50s5-26bio4	1433.6266211669922	4.024713998660445E-4
50s5-26bio4	1437.0944708007812	3.8198038237169385E-4
50s5-26bio4	1440.5623204345704	3.625322424340993E-4
50s5-26bio4	1444.0301700683594	3.4407456405460835E-4
50s5-26bio4	1447.4980197021484	3.265557170379907E-4
50s5-26bio4	1450.9658693359374	3.099291352555156E-4
50s5-26bio4	1454.4337189697267	2.941483398899436E-4
50s5-26bio4	1457.9015686035157	2.791708102449775E-4
50s5-26bio4	1461.3694182373047	2.6495620841160417E-4
50s5-26bio4	1464.837267871094	2.514647494535893E-4
50s5-26bio4	1468.3051175048827	2.3866006813477725E-4
50s5-26bio4	1471.772967138672	2.2650769096799195E-4
50s5-26bio4	1475.2408167724611	2.1497358102351427E-4
50s5-26bio4	1478.70866640625	2.0402706286404282E-4
50s5-26bio4	1482.1765160400391	1.936374610522762E-4
50s5-26bio4	1485.6443656738281	1.8377685046289116E-4
50s5-26bio4	1489.1122153076171	1.7441858653910458E-4
50s5-26bio4	1492.5800649414064	1.6553649038542062E-4
50s5-26bio4	1496.0479145751954	1.5710663865320385E-4
50s5-26bio4	1499.5157642089844	1.491062721470371E-4
50s5-26bio4	1502.9836138427734	1.415129954693839E-4
50s5-26bio4	1506.4514634765626	1.343066105619073E-4
50s5-26bio4	1509.9193131103516	1.274669193662703E-4
50s5-26bio4	1513.3871627441406	1.209754918818362E-4
50s5-26bio4	1516.8550123779298	1.1481482943054289E-4
50s5-26bio4	1520.3228620117186	1.0896766616497189E-4
50s5-26bio4	1523.7907116455078	1.034182496368885E-4
50s5-26bio4	1527.258561279297	9.815159864956513E-5
50s5-26bio4	1530.7264109130858	9.315296483691782E-5
50s5-26bio4	1534.194260546875	8.840903319651261E-5
50s5-26bio4	1537.662110180664	8.390652510570362E-5
50s5-26bio4	1541.1299598144533	7.963329699123278E-5
50s5-26bio4	1544.5978094482423	7.557782373623922E-5
50s5-26bio4	1548.0656590820313	7.172873301897198E-5
50s5-26bio4	1551.5335087158205	6.807566387578845E-5
50s5-26bio4	1555.0013583496093	6.460874283220619E-5
50s5-26bio4	1558.4692079833985	6.131826376076788E-5
50s5-26bio4	1561.9370576171877	5.819545913254842E-5
50s5-26bio4	1565.4049072509765	5.523158688447438E-5
50s5-26bio4	1568.8727568847657	5.241865073912777E-5
50s5-26bio4	1572.3406065185548	4.97490655106958E-5
50s5-26bio4	1575.8084561523438	4.721534060081467E-5
50s5-26bio4	1579.276305786133	4.481073847273365E-5
50s5-26bio4	1582.744155419922	4.252851431374438E-5
50s5-26bio4	1586.212005053711	4.036251993966289E-5
50s5-26bio4	1589.6798546875	3.8306905480567366E-5
50s5-26bio4	1593.1477043212892	3.6355912016006187E-5
50s5-26bio4	1596.6155539550782	3.4504279028624296E-5
50s5-26bio4	1600.0834035888672	3.274700793554075E-5
50s5-26bio4	1603.5512532226564	3.09421302517876E-5
50s5-26bio4	1607.0191028564452	2.9082526452839375E-5
50s5-26bio4	1610.4869524902344	2.733462315518409E-5
50s5-26bio4	1613.9548021240237	2.569176649558358E-5
50s5-26bio4	1617.4226517578124	2.4147700969479047E-5
50s5-26bio4	1620.8905013916017	2.2696380256093107E-5
50s5-26bio4	1624.3583510253907	2.1332285541575402E-5
50s5-26bio4	1627.8262006591797	2.0050216335221194E-5
50s5-26bio4	1631.294050292969	1.8845157683244906E-5
50s5-26bio4	1634.761899926758	1.7712562112137675E-5
50s5-26bio4	1638.229749560547	1.6647998563712463E-5
50s5-26bio4	1641.697599194336	1.5647417967556976E-5
50s5-26bio4	1645.1654488281251	1.4707004083902575E-5
50s5-26bio4	1648.6332984619141	1.382307800668059E-5
50s5-26bio4	1652.1011480957031	1.2992278243473265E-5
50s5-26bio4	1655.5689977294924	1.2211437024234328E-5
50s5-26bio4	1659.0368473632811	1.1477499356260523E-5
50s5-26bio4	1662.5046969970704	1.0787696737679653E-5
50s5-26bio4	1665.9725466308596	1.0139328878722154E-5
50s5-26bio4	1669.4403962646484	9.529928320262115E-6
50s5-26bio4	1672.9082458984376	8.957174031820614E-6
50s5-26bio4	1676.3760955322266	8.418824108957779E-6
50s5-26bio4	1679.8439451660156	7.912830369605217E-6
50s5-26bio4	1683.3117947998048	7.437263775500469E-6
50s5-26bio4	1686.7796444335938	6.9902639552310575E-6
50s5-26bio4	1690.2474940673828	6.570143796125194E-6
50s5-26bio4	1693.7153437011718	6.175259841256775E-6
50s5-26bio4	1697.183193334961	5.8041091506311204E-6
50s5-26bio4	1700.65104296875	5.4552779147343244E-6
50s5-26bio4	1704.118892602539	5.127400072524324E-6
50s5-26bio4	1707.5867422363283	4.819228252017638E-6
50s5-26bio4	1711.0545918701173	4.5295887503016274E-6
50s5-26bio4	1714.5224415039063	4.257347427483182E-6
50s5-26bio4	1717.9902911376955	4.00147700929665E-6
50s5-26bio4	1721.4581407714843	3.760976369449054E-6
50s5-26bio4	1724.9259904052735	3.5349305562704103E-6
50s5-26bio4	1728.3938400390628	3.322478050904465E-6
50s5-26bio4	1731.8616896728515	3.1227871204464464E-6
50s5-26bio4	1735.3295393066408	2.9350983368203742E-6
50s5-26bio4	1738.7973889404298	2.7586961550696287E-6
50s5-26bio4	1742.2652385742188	2.5928900413418887E-6
50s5-26bio4	1745.733088208008	2.4370549454033608E-6
50s5-26bio4	1749.200937841797	2.3872162273619324E-6
50s5-26bio4	1752.668787475586	2.3872162273619324E-6
50s5-26bio4	1756.136637109375	2.3872162273619324E-6
50s5-26bio4	1759.6044867431642	2.3872162273619324E-6
50s5-26bio4	1763.0723363769532	2.3872162273619324E-6
50s5-26bio4	1766.5401860107422	2.3872162273619324E-6
50s5-26bio4	1770.0080356445314	2.3872162273619324E-6
50s5-26bio4	1773.4758852783202	2.3872162273619324E-6
50s5-26bio4	1776.9437349121094	2.3872162273619324E-6
50s5-26bio4	1780.4115845458987	2.3872162273619324E-6
50s5-26bio4	1783.8794341796875	2.3872162273619324E-6
50s5-26bio4	1787.3472838134767	2.3872162273619324E-6
50s5-26bio4	1790.8151334472657	2.3872162273619324E-6
50s5-26bio4	1794.2829830810547	2.3872162273619324E-6
50s5-26bio4	1797.750832714844	2.3872162273619324E-6
50s5-26bio4	1801.218682348633	2.3872162273619324E-6
50s5-26bio4	1804.686531982422	2.3872162273619324E-6
50s5-26bio4	1808.154381616211	2.3872162273619324E-6
50s5-26bio4	1811.6222312500001	2.3872162273619324E-6
50s5-26bio4	1815.0900808837891	2.3872162273619324E-6
50s5-26bio4	1818.5579305175781	2.3872162273619324E-6
50s5-26bio4	1822.0257801513674	2.3872162273619324E-6
50s5-26bio4	1825.4936297851561	2.3872162273619324E-6
50s5-26bio4	1828.9614794189454	2.3872162273619324E-6
50s5-26bio4	1832.4293290527346	2.3872162273619324E-6
50s5-26bio4	1835.8971786865234	2.3872162273619324E-6
50s5-26bio4	1839.3650283203126	2.3872162273619324E-6
50s5-26bio4	1842.8328779541016	2.3872162273619324E-6
50s5-26bio4	1846.3007275878908	2.3872162273619324E-6
50s5-26bio4	1849.7685772216798	2.3872162273619324E-6
50s5-26bio4	1853.2364268554688	2.3872162273619324E-6
50s5-26bio4	1856.704276489258	2.3872162273619324E-6
50s5-26bio4	1860.1721261230468	2.3872162273619324E-6
50s5-26bio4	1863.639975756836	2.3872162273619324E-6
50s5-26bio4	1867.1078253906253	2.3872162273619324E-6
50s5-26bio4	1870.575675024414	2.3872162273619324E-6
50s5-26bio4	1874.0435246582033	2.3872162273619324E-6
50s5-26bio4	1877.5113742919923	2.3872162273619324E-6
50s5-26bio4	1880.9792239257813	2.3872162273619324E-6
50s5-26bio4	1884.4470735595705	2.3872162273619324E-6
50s5-26bio4	1887.9149231933595	2.3872162273619324E-6
50s5-26bio4	1891.3827728271485	2.3872162273619324E-6
