# Supplementary material for: Paleodistribution of Cercidiphyllaceae and Future Habitat Prediction for Cercidiphyllum japonicum Under Climate Change
Source: Ecol Evol. 2026 Jan 19;16(1):e72940. doi: 10.1002/ece3.72940 (PMC12815699; doi:10.1002/ece3.72940)
Supplement: Supplementary file 1 — Data S1: ece372940‐sup‐0001‐supinfo.zip. [file ECE3-16-e72940-s001.zip › 50s-26/plots/连香树_2_50s5-26bio4_only.dat]

variable	x	y
50s5-26bio4	157.45795593261718	0.005973367020487785
50s5-26bio4	160.92580556640624	0.005973367020487785
50s5-26bio4	164.3936552001953	0.005973367020487785
50s5-26bio4	167.86150483398438	0.005973367020487785
50s5-26bio4	171.32935446777344	0.005973367020487785
50s5-26bio4	174.7972041015625	0.005973367020487785
50s5-26bio4	178.26505373535156	0.005973367020487785
50s5-26bio4	181.73290336914062	0.005973367020487785
50s5-26bio4	185.20075300292967	0.005973367020487785
50s5-26bio4	188.66860263671873	0.005973367020487785
50s5-26bio4	192.13645227050782	0.005973367020487785
50s5-26bio4	195.60430190429688	0.005973367020487785
50s5-26bio4	199.07215153808593	0.005973367020487785
50s5-26bio4	202.540001171875	0.005973367020487785
50s5-26bio4	206.00785080566408	0.005973367020487785
50s5-26bio4	209.47570043945314	0.005973367020487785
50s5-26bio4	212.9435500732422	0.005973367020487785
50s5-26bio4	216.41139970703125	0.005973367020487785
50s5-26bio4	219.8792493408203	0.005973367020487785
50s5-26bio4	223.34709897460937	0.005973367020487785
50s5-26bio4	226.81494860839842	0.005973367020487785
50s5-26bio4	230.28279824218748	0.005973367020487785
50s5-26bio4	233.75064787597657	0.005973367020487785
50s5-26bio4	237.21849750976563	0.005973367020487785
50s5-26bio4	240.68634714355468	0.005973367020487785
50s5-26bio4	244.15419677734377	0.005973367020487785
50s5-26bio4	247.62204641113283	0.005973367020487785
50s5-26bio4	251.0898960449219	0.005973367020487785
50s5-26bio4	254.55774567871094	0.005973367020487785
50s5-26bio4	258.0255953125	0.005973367020487785
50s5-26bio4	261.49344494628906	0.005973367020487785
50s5-26bio4	264.9612945800781	0.005973367020487785
50s5-26bio4	268.4291442138672	0.005973367020487785
50s5-26bio4	271.8969938476563	0.005973367020487785
50s5-26bio4	275.3648434814453	0.005973367020487785
50s5-26bio4	278.8326931152344	0.005973367020487785
50s5-26bio4	282.3005427490234	0.005973367020487785
50s5-26bio4	285.7683923828125	0.005973367020487785
50s5-26bio4	289.2362420166016	0.005973367020487785
50s5-26bio4	292.70409165039064	0.005973367020487785
50s5-26bio4	296.1719412841797	0.005973367020487785
50s5-26bio4	299.63979091796875	0.005973367020487785
50s5-26bio4	303.1076405517578	0.006108631379902363
50s5-26bio4	306.57549018554687	0.006532962433993816
50s5-26bio4	310.043339819336	0.006986557971686125
50s5-26bio4	313.511189453125	0.007471415679901838
50s5-26bio4	316.9790390869141	0.007989645935595036
50s5-26bio4	320.4468887207031	0.008543516509234905
50s5-26bio4	323.9147383544922	0.00913542602211237
50s5-26bio4	327.3825879882813	0.009767943993210793
50s5-26bio4	330.85043762207033	0.010443789884448051
50s5-26bio4	334.3182872558594	0.011165875941514969
50s5-26bio4	337.78613688964845	0.0119372783228755
50s5-26bio4	341.2539865234375	0.012761293910443783
50s5-26bio4	344.72183615722656	0.01364139560610056
50s5-26bio4	348.1896857910157	0.014581307768821716
50s5-26bio4	351.6575354248047	0.015584949404001236
50s5-26bio4	355.1253850585938	0.01665651425719261
50s5-26bio4	358.5932346923828	0.017800411209464073
50s5-26bio4	362.0610843261719	0.01902136020362377
50s5-26bio4	365.52893395996097	0.020324310287833214
50s5-26bio4	368.99678359375	0.021714547649025917
50s5-26bio4	372.4646332275391	0.023197615519165993
50s5-26bio4	375.93248286132814	0.02477942407131195
50s5-26bio4	379.4003324951172	0.02646615542471409
50s5-26bio4	382.86818212890626	0.02826439030468464
50s5-26bio4	386.33603176269537	0.030181001871824265
50s5-26bio4	389.80388139648437	0.03222328796982765
50s5-26bio4	393.2717310302735	0.03439885005354881
50s5-26bio4	396.7395806640625	0.03671574220061302
50s5-26bio4	400.2074302978516	0.039182331413030624
50s5-26bio4	403.67527993164066	0.04180746152997017
50s5-26bio4	407.1431295654297	0.04460027813911438
50s5-26bio4	410.6109791992188	0.047570426017045975
50s5-26bio4	414.07882883300783	0.05072784051299095
50s5-26bio4	417.54667846679695	0.054082952439785004
50s5-26bio4	421.01452810058595	0.057646460831165314
50s5-26bio4	424.48237773437495	0.06142955645918846
50s5-26bio4	427.95022736816406	0.06544364243745804
50s5-26bio4	431.4180770019532	0.06970058381557465
50s5-26bio4	434.8859266357422	0.07421240210533142
50s5-26bio4	438.3537762695313	0.07899151742458344
50s5-26bio4	441.8216259033203	0.08405041694641113
50s5-26bio4	445.2894755371094	0.08940190076828003
50s5-26bio4	448.7573251708984	0.09505869448184967
50s5-26bio4	452.2251748046875	0.1010337695479393
50s5-26bio4	455.69302443847664	0.10733979940414429
50s5-26bio4	459.16087407226564	0.11398958414793015
50s5-26bio4	462.62872370605476	0.1209954172372818
50s5-26bio4	466.09657333984376	0.1283695101737976
50s5-26bio4	469.5644229736329	0.13612335920333862
50s5-26bio4	473.0322726074219	0.14426812529563904
50s5-26bio4	476.500122241211	0.15281392633914948
50s5-26bio4	479.967971875	0.16177032887935638
50s5-26bio4	483.4358215087891	0.17114552855491638
50s5-26bio4	486.9036711425782	0.18094678223133087
50s5-26bio4	490.3715207763672	0.19117994606494904
50s5-26bio4	493.8393704101562	0.20184913277626038
50s5-26bio4	497.30722004394534	0.21295705437660217
50s5-26bio4	500.77506967773434	0.22450421750545502
50s5-26bio4	504.24291931152345	0.23648947477340698
50s5-26bio4	507.71076894531257	0.2489090859889984
50s5-26bio4	511.17861857910157	0.26175743341445923
50s5-26bio4	514.6464682128907	0.2750261425971985
50s5-26bio4	518.1143178466797	0.2887043058872223
50s5-26bio4	521.5821674804688	0.3027786314487457
50s5-26bio4	525.0500171142578	0.3172330856323242
50s5-26bio4	528.5178667480469	0.3320492208003998
50s5-26bio4	531.985716381836	0.34720513224601746
50s5-26bio4	535.453566015625	0.3626772463321686
50s5-26bio4	538.9214156494141	0.3784390985965729
50s5-26bio4	542.3892652832031	0.3900301158428192
50s5-26bio4	545.8571149169923	0.3989757299423218
50s5-26bio4	549.3249645507813	0.4061562418937683
50s5-26bio4	552.7928141845704	0.4133771061897278
50s5-26bio4	556.2606638183594	0.42063552141189575
50s5-26bio4	559.7285134521485	0.4279283285140991
50s5-26bio4	563.1963630859376	0.4352525472640991
50s5-26bio4	566.6642127197266	0.4386504292488098
50s5-26bio4	570.1320623535156	0.44115468859672546
50s5-26bio4	573.5999119873047	0.4436619281768799
50s5-26bio4	577.0677616210937	0.4461720287799835
50s5-26bio4	580.5356112548828	0.4486848711967468
50s5-26bio4	584.003460888672	0.451200395822525
50s5-26bio4	587.471310522461	0.453718364238739
50s5-26bio4	590.9391601562501	0.45623868703842163
50s5-26bio4	594.4070097900391	0.4587612748146057
50s5-26bio4	597.8748594238282	0.4612860083580017
50s5-26bio4	601.3427090576172	0.4638127088546753
50s5-26bio4	604.8105586914063	0.4663412272930145
50s5-26bio4	608.2784083251954	0.46887150406837463
50s5-26bio4	611.7462579589844	0.47140341997146606
50s5-26bio4	615.2141075927735	0.4739367663860321
50s5-26bio4	618.6819572265625	0.476471483707428
50s5-26bio4	622.1498068603515	0.479007363319397
50s5-26bio4	625.6176564941406	0.4815444052219391
50s5-26bio4	629.0855061279298	0.48408234119415283
50s5-26bio4	632.5533557617188	0.48662108182907104
50s5-26bio4	636.0212053955079	0.48916053771972656
50s5-26bio4	639.4890550292969	0.49170058965682983
50s5-26bio4	642.956904663086	0.49424102902412415
50s5-26bio4	646.424754296875	0.49678176641464233
50s5-26bio4	649.8926039306641	0.49932265281677246
50s5-26bio4	653.3604535644531	0.5018636584281921
50s5-26bio4	656.8283031982422	0.5044044852256775
50s5-26bio4	660.2961528320313	0.5069450736045837
50s5-26bio4	663.7640024658203	0.5094853639602661
50s5-26bio4	667.2318520996095	0.5120251774787903
50s5-26bio4	670.6997017333985	0.5145642757415771
50s5-26bio4	674.1675513671876	0.5171026587486267
50s5-26bio4	677.6354010009767	0.5196402072906494
50s5-26bio4	681.1032506347657	0.5221767425537109
50s5-26bio4	684.5711002685548	0.524712085723877
50s5-26bio4	688.0389499023438	0.5272461771965027
50s5-26bio4	691.5067995361328	0.5297788381576538
50s5-26bio4	694.9746491699219	0.5323100090026855
50s5-26bio4	698.442498803711	0.5348395109176636
50s5-26bio4	701.9103484375001	0.5373672246932983
50s5-26bio4	705.3781980712891	0.5398929715156555
50s5-26bio4	708.8460477050781	0.5424167513847351
50s5-26bio4	712.3138973388673	0.5449382662773132
50s5-26bio4	715.7817469726564	0.5474575161933899
50s5-26bio4	719.2495966064454	0.5499743223190308
50s5-26bio4	722.7174462402345	0.5524886846542358
50s5-26bio4	726.1852958740235	0.5550002455711365
50s5-26bio4	729.6531455078126	0.5575090050697327
50s5-26bio4	733.1209951416017	0.5600148439407349
50s5-26bio4	736.5888447753907	0.5625177025794983
50s5-26bio4	740.0566944091797	0.5650172829627991
50s5-26bio4	743.5245440429688	0.5675135850906372
50s5-26bio4	746.992393676758	0.5700064897537231
50s5-26bio4	750.460243310547	0.5724958777427673
50s5-26bio4	753.9280929443361	0.5749815702438354
50s5-26bio4	757.3959425781251	0.5774634480476379
50s5-26bio4	760.8637922119141	0.5799413919448853
50s5-26bio4	764.3316418457033	0.5824154019355774
50s5-26bio4	767.7994914794923	0.5848852396011353
50s5-26bio4	771.2673411132813	0.5873507857322693
50s5-26bio4	774.7351907470704	0.5898119807243347
50s5-26bio4	778.2030403808594	0.592268705368042
50s5-26bio4	781.6708900146485	0.5947208404541016
50s5-26bio4	785.1387396484376	0.5971682071685791
50s5-26bio4	788.6065892822267	0.5996107459068298
50s5-26bio4	792.0744389160157	0.6018545031547546
50s5-26bio4	795.5422885498048	0.6034639477729797
50s5-26bio4	799.0101381835939	0.6034639477729797
50s5-26bio4	802.4779878173829	0.6034639477729797
50s5-26bio4	805.945837451172	0.6034639477729797
50s5-26bio4	809.413687084961	0.6034639477729797
50s5-26bio4	812.88153671875	0.6034639477729797
50s5-26bio4	816.3493863525392	0.6034639477729797
50s5-26bio4	819.8172359863282	0.6026092767715454
50s5-26bio4	823.2850856201172	0.6011767387390137
50s5-26bio4	826.7529352539063	0.599570631980896
50s5-26bio4	830.2207848876953	0.5979623794555664
50s5-26bio4	833.6886345214845	0.5941819548606873
50s5-26bio4	837.1564841552736	0.5887021422386169
50s5-26bio4	840.6243337890626	0.5828495621681213
50s5-26bio4	844.0921834228516	0.5758212804794312
50s5-26bio4	847.5600330566407	0.5678402185440063
50s5-26bio4	851.0278826904298	0.5598239898681641
50s5-26bio4	854.4957323242189	0.5517764091491699
50s5-26bio4	857.9635819580079	0.5437016487121582
50s5-26bio4	861.4314315917969	0.5356037020683289
50s5-26bio4	864.899281225586	0.52748703956604
50s5-26bio4	868.3671308593752	0.519355833530426
50s5-26bio4	871.8349804931642	0.5112143754959106
50s5-26bio4	875.3028301269533	0.5030668377876282
50s5-26bio4	878.7706797607423	0.4949178099632263
50s5-26bio4	882.2385293945313	0.48677146434783936
50s5-26bio4	885.7063790283205	0.4786321520805359
50s5-26bio4	889.1742286621095	0.4705040156841278
50s5-26bio4	892.6420782958985	0.4623916447162628
50s5-26bio4	896.1099279296876	0.45429912209510803
50s5-26bio4	899.5777775634766	0.4462306797504425
50s5-26bio4	903.0456271972657	0.4381903409957886
50s5-26bio4	906.5134768310548	0.43018245697021484
50s5-26bio4	909.9813264648438	0.4196626543998718
50s5-26bio4	913.4491760986328	0.4057988226413727
50s5-26bio4	916.917025732422	0.39125582575798035
50s5-26bio4	920.3848753662111	0.3769036829471588
50s5-26bio4	923.8527250000001	0.36276423931121826
50s5-26bio4	927.3205746337892	0.3488582968711853
50s5-26bio4	930.7884242675782	0.33520475029945374
50s5-26bio4	934.2562739013673	0.3218216896057129
50s5-26bio4	937.7241235351564	0.30872485041618347
50s5-26bio4	941.1919731689454	0.29592838883399963
50s5-26bio4	944.6598228027344	0.2834446430206299
50s5-26bio4	948.1276724365235	0.271284818649292
50s5-26bio4	951.5955220703127	0.2594577968120575
50s5-26bio4	955.0633717041017	0.24797089397907257
50s5-26bio4	958.5312213378908	0.2368297278881073
50s5-26bio4	961.9990709716798	0.226038858294487
50s5-26bio4	965.4669206054688	0.21560077369213104
50s5-26bio4	968.934770239258	0.20551669597625732
50s5-26bio4	972.402619873047	0.19578637182712555
50s5-26bio4	975.870469506836	0.18640881776809692
50s5-26bio4	979.3383191406251	0.17738135159015656
50s5-26bio4	982.8061687744141	0.1687004119157791
50s5-26bio4	986.2740184082032	0.1603613644838333
50s5-26bio4	989.7418680419923	0.15235909819602966
50s5-26bio4	993.2097176757813	0.14468735456466675
50s5-26bio4	996.6775673095703	0.13733930885791779
50s5-26bio4	1000.1454169433595	0.13030746579170227
50s5-26bio4	1003.6132665771486	0.12358420342206955
50s5-26bio4	1007.0811162109377	0.1171610876917839
50s5-26bio4	1010.5489658447267	0.11102952063083649
50s5-26bio4	1014.0168154785157	0.10518050938844681
50s5-26bio4	1017.4846651123048	0.09960519522428513
50s5-26bio4	1020.9525147460939	0.09429427236318588
50s5-26bio4	1024.4203643798828	0.08923837542533875
50s5-26bio4	1027.888214013672	0.08442845940589905
50s5-26bio4	1031.356063647461	0.07985490560531616
50s5-26bio4	1034.82391328125	0.07550882548093796
50s5-26bio4	1038.2917629150393	0.07138078659772873
50s5-26bio4	1041.7596125488283	0.06746195256710052
50s5-26bio4	1045.2274621826173	0.06374362856149673
50s5-26bio4	1048.6953118164063	0.06021689623594284
50s5-26bio4	1052.1631614501953	0.05687342956662178
50s5-26bio4	1055.6310110839845	0.05370510742068291
50s5-26bio4	1059.0988607177735	0.05070369318127632
50s5-26bio4	1062.5667103515625	0.04786163568496704
50s5-26bio4	1066.0345599853515	0.04517120495438576
50s5-26bio4	1069.5024096191407	0.042625244706869125
50s5-26bio4	1072.9702592529297	0.04021681472659111
50s5-26bio4	1076.4381088867187	0.03793900087475777
50s5-26bio4	1079.905958520508	0.035785384476184845
50s5-26bio4	1083.373808154297	0.03374980017542839
50s5-26bio4	1086.841657788086	0.031826119869947433
50s5-26bio4	1090.3095074218752	0.030008742585778236
50s5-26bio4	1093.7773570556642	0.028292052447795868
50s5-26bio4	1097.2452066894532	0.026670867577195168
50s5-26bio4	1100.7130563232422	0.025140227749943733
50s5-26bio4	1104.1809059570312	0.023695245385169983
50s5-26bio4	1107.6487555908204	0.02233141101896763
50s5-26bio4	1111.1166052246094	0.021044429391622543
50s5-26bio4	1114.5844548583984	0.019830070436000824
50s5-26bio4	1118.0523044921874	0.01868448778986931
50s5-26bio4	1121.5201541259767	0.017603859305381775
50s5-26bio4	1124.9880037597657	0.016584673896431923
50s5-26bio4	1128.4558533935547	0.015623589046299458
50s5-26bio4	1131.923703027344	0.014717334881424904
50s5-26bio4	1135.391552661133	0.013862907886505127
50s5-26bio4	1138.859402294922	0.01305745542049408
50s5-26bio4	1142.3272519287111	0.012298191897571087
50s5-26bio4	1145.7951015625001	0.01158258318901062
50s5-26bio4	1149.2629511962891	0.010908132418990135
50s5-26bio4	1152.7308008300781	0.010272545740008354
50s5-26bio4	1156.1986504638671	0.009673652239143848
50s5-26bio4	1159.6665000976564	0.009109333157539368
50s5-26bio4	1163.1343497314454	0.008577649481594563
50s5-26bio4	1166.6021993652344	0.008076761849224567
50s5-26bio4	1170.0700489990236	0.007604883052408695
50s5-26bio4	1173.5378986328126	0.007160389795899391
50s5-26bio4	1177.0057482666016	0.006741685792803764
50s5-26bio4	1180.4735979003908	0.006347308866679668
50s5-26bio4	1183.9414475341796	0.0059758760035037994
50s5-26bio4	1187.4092971679688	0.0056260437704622746
50s5-26bio4	1190.8771468017578	0.005296581890434027
50s5-26bio4	1194.3449964355468	0.0049863276071846485
50s5-26bio4	1197.812846069336	0.004694150760769844
50s5-26bio4	1201.280695703125	0.004419027362018824
50s5-26bio4	1204.748545336914	0.004159952979534864
50s5-26bio4	1208.216394970703	0.003916007466614246
50s5-26bio4	1211.6842446044923	0.003686322132125497
50s5-26bio4	1215.152094238281	0.003470054129138589
50s5-26bio4	1218.6199438720703	0.0032664325553923845
50s5-26bio4	1222.0877935058595	0.003074729349464178
50s5-26bio4	1225.5556431396483	0.00289423787035048
50s5-26bio4	1229.0234927734375	0.0027243182994425297
50s5-26bio4	1232.4913424072265	0.0025643438566476107
50s5-26bio4	1235.9591920410157	0.002413740148767829
50s5-26bio4	1239.4270416748047	0.0022719663102179766
50s5-26bio4	1242.8948913085937	0.002138497307896614
50s5-26bio4	1246.362740942383	0.002012853277847171
50s5-26bio4	1249.8305905761717	0.0018945811316370964
50s5-26bio4	1253.298440209961	0.0017832423327490687
50s5-26bio4	1256.7662898437502	0.001678439206443727
50s5-26bio4	1260.234139477539	0.0015797823434695601
50s5-26bio4	1263.7019891113282	0.0014869157457724214
50s5-26bio4	1267.1698387451172	0.0013995036715641618
50s5-26bio4	1270.6376883789062	0.0013172206236049533
50s5-26bio4	1274.1055380126954	0.0012397693935781717
50s5-26bio4	1277.5733876464844	0.0011668694205582142
50s5-26bio4	1281.0412372802734	0.0010982489911839366
50s5-26bio4	1284.5090869140627	0.0010336620034649968
50s5-26bio4	1287.9769365478517	9.728674776852131E-4
50s5-26bio4	1291.4447861816407	9.156453306786716E-4
50s5-26bio4	1294.9126358154297	8.617878193035722E-4
50s5-26bio4	1298.380485449219	8.110938360914588E-4
50s5-26bio4	1301.848335083008	7.633796194568276E-4
50s5-26bio4	1305.316184716797	7.184717687778175E-4
50s5-26bio4	1308.7840343505861	6.762025295756757E-4
50s5-26bio4	1312.251883984375	6.364198634400964E-4
50s5-26bio4	1315.7197336181641	5.989750497974455E-4
50s5-26bio4	1319.1875832519534	5.637321155518293E-4
50s5-26bio4	1322.6554328857421	5.305628292262554E-4
50s5-26bio4	1326.1232825195314	4.993431502953172E-4
50s5-26bio4	1329.5911321533204	4.699596611317247E-4
50s5-26bio4	1333.0589817871094	4.4230540515854955E-4
50s5-26bio4	1336.5268314208986	4.1627686005085707E-4
50s5-26bio4	1339.9946810546876	3.9178028237074614E-4
50s5-26bio4	1343.4625306884766	3.6872390774078667E-4
50s5-26bio4	1346.9303803222656	3.4702394623309374E-4
50s5-26bio4	1350.3982299560548	3.2660135184414685E-4
50s5-26bio4	1353.8660795898438	3.0737961060367525E-4
50s5-26bio4	1357.3339292236328	2.892887860070914E-4
50s5-26bio4	1360.801778857422	2.7226301608607173E-4
50s5-26bio4	1364.2696284912108	2.562384761404246E-4
50s5-26bio4	1367.737478125	2.4115736596286297E-4
50s5-26bio4	1371.2053277587893	2.2696318046655506E-4
50s5-26bio4	1374.673177392578	2.136042749043554E-4
50s5-26bio4	1378.1410270263673	2.0103192946407944E-4
50s5-26bio4	1381.6088766601563	1.891990250442177E-4
50s5-26bio4	1385.0767262939453	1.7806250252760947E-4
50s5-26bio4	1388.5445759277345	1.6758173296693712E-4
50s5-26bio4	1392.0124255615235	1.577174261910841E-4
50s5-26bio4	1395.4802751953125	1.4843398821540177E-4
50s5-26bio4	1398.9481248291015	1.3969661085866392E-4
50s5-26bio4	1402.4159744628907	1.314734690822661E-4
50s5-26bio4	1405.8838240966797	1.237346004927531E-4
50s5-26bio4	1409.3516737304687	1.1645095219137147E-4
50s5-26bio4	1412.819523364258	1.0959600331261754E-4
50s5-26bio4	1416.2873729980467	1.0314476094208658E-4
50s5-26bio4	1419.755222631836	9.70730179687962E-5
50s5-26bio4	1423.2230722656252	9.135885920841247E-5
50s5-26bio4	1426.690921899414	8.598084968980402E-5
50s5-26bio4	1430.1587715332032	8.091939525911584E-5
50s5-26bio4	1433.6266211669922	7.615603681188077E-5
50s5-26bio4	1437.0944708007812	7.167290459619835E-5
50s5-26bio4	1440.5623204345704	6.745366408722475E-5
50s5-26bio4	1444.0301700683594	6.348292663460597E-5
50s5-26bio4	1447.4980197021484	5.9745783801190555E-5
50s5-26bio4	1450.9658693359374	5.622875323751941E-5
50s5-26bio4	1454.4337189697267	5.291863271850161E-5
50s5-26bio4	1457.9015686035157	4.9803362344391644E-5
50s5-26bio4	1461.3694182373047	4.687158070737496E-5
50s5-26bio4	1464.837267871094	4.41122792835813E-5
50s5-26bio4	1468.3051175048827	4.151541361352429E-5
50s5-26bio4	1471.772967138672	3.907149948645383E-5
50s5-26bio4	1475.2408167724611	3.677136919577606E-5
50s5-26bio4	1478.70866640625	3.460671359789558E-5
50s5-26bio4	1482.1765160400391	3.256941636209376E-5
50s5-26bio4	1485.6443656738281	3.065204873564653E-5
50s5-26bio4	1489.1122153076171	2.8847616704297252E-5
50s5-26bio4	1492.5800649414064	2.7149348170496523E-5
50s5-26bio4	1496.0479145751954	2.5551054932293482E-5
50s5-26bio4	1499.5157642089844	2.4046901671681553E-5
50s5-26bio4	1502.9836138427734	2.2631245883530937E-5
50s5-26bio4	1506.4514634765626	2.1298974388628267E-5
50s5-26bio4	1509.9193131103516	2.0045086785103194E-5
50s5-26bio4	1513.3871627441406	1.8865015590563416E-5
50s5-26bio4	1516.8550123779298	1.7754453438101336E-5
50s5-26bio4	1520.3228620117186	1.6709231204004027E-5
50s5-26bio4	1523.7907116455078	1.5725541743449867E-5
50s5-26bio4	1527.258561279297	1.4799793461861555E-5
50s5-26bio4	1530.7264109130858	1.392851299897302E-5
50s5-26bio4	1534.194260546875	1.3108553503116127E-5
50s5-26bio4	1537.662110180664	1.2336836334725376E-5
50s5-26bio4	1541.1299598144533	1.1610551155172288E-5
50s5-26bio4	1544.5978094482423	1.0927046787401196E-5
50s5-26bio4	1548.0656590820313	1.0283756637363695E-5
50s5-26bio4	1551.5335087158205	9.678337846708018E-6
50s5-26bio4	1555.0013583496093	9.108579433814157E-6
50s5-26bio4	1558.4692079833985	8.572344086132944E-6
50s5-26bio4	1561.9370576171877	8.067695489444304E-6
50s5-26bio4	1565.4049072509765	7.592737802042393E-6
50s5-26bio4	1568.8727568847657	7.145741619751789E-6
50s5-26bio4	1572.3406065185548	6.725075309077511E-6
50s5-26bio4	1575.8084561523438	6.32915953246993E-6
50s5-26bio4	1579.276305786133	5.95656456425786E-6
50s5-26bio4	1582.744155419922	5.605892056337325E-6
50s5-26bio4	1586.212005053711	5.2758637139049824E-6
50s5-26bio4	1589.6798546875	4.965275365975685E-6
50s5-26bio4	1593.1477043212892	4.672961495089112E-6
50s5-26bio4	1596.6155539550782	4.397856173454784E-6
50s5-26bio4	1600.0834035888672	4.138955773669295E-6
50s5-26bio4	1603.5512532226564	3.895288500643801E-6
50s5-26bio4	1607.0191028564452	3.6659739635069855E-6
50s5-26bio4	1610.4869524902344	3.450151552897296E-6
50s5-26bio4	1613.9548021240237	3.247035238018725E-6
50s5-26bio4	1617.4226517578124	3.055882871194626E-6
50s5-26bio4	1620.8905013916017	2.8759777706000023E-6
50s5-26bio4	1624.3583510253907	2.706663735807524E-6
50s5-26bio4	1627.8262006591797	2.5473229925410124E-6
50s5-26bio4	1631.294050292969	2.3973575480340514E-6
50s5-26bio4	1634.761899926758	2.25622557081806E-6
50s5-26bio4	1638.229749560547	2.123397507602931E-6
50s5-26bio4	1641.697599194336	1.99838905245997E-6
50s5-26bio4	1645.1654488281251	1.8807443211699137E-6
50s5-26bio4	1648.6332984619141	1.770021412994538E-6
50s5-26bio4	1652.1011480957031	1.6658169670336065E-6
50s5-26bio4	1655.5689977294924	1.5677505871281028E-6
50s5-26bio4	1659.0368473632811	1.4754541552974842E-6
50s5-26bio4	1662.5046969970704	1.3885944554203888E-6
50s5-26bio4	1665.9725466308596	1.3068453199593932E-6
50s5-26bio4	1669.4403962646484	1.2299088893996668E-6
50s5-26bio4	1672.9082458984376	1.1575042435651994E-6
50s5-26bio4	1676.3760955322266	1.0893597846006742E-6
50s5-26bio4	1679.8439451660156	1.0252271067656693E-6
50s5-26bio4	1683.3117947998048	9.64872128861316E-7
50s5-26bio4	1686.7796444335938	9.080682730200351E-7
50s5-26bio4	1690.2474940673828	8.54610391343158E-7
50s5-26bio4	1693.7153437011718	8.042978834055248E-7
50s5-26bio4	1697.183193334961	7.569473154944717E-7
50s5-26bio4	1700.65104296875	7.123858836166619E-7
50s5-26bio4	1704.118892602539	6.704464112772257E-7
50s5-26bio4	1707.5867422363283	6.309759328360087E-7
50s5-26bio4	1711.0545918701173	5.938304639130365E-7
50s5-26bio4	1714.5224415039063	5.588705107584246E-7
50s5-26bio4	1717.9902911376955	5.259698241388833E-7
50s5-26bio4	1721.4581407714843	4.950049969920656E-7
50s5-26bio4	1724.9259904052735	4.6586310986640456E-7
50s5-26bio4	1728.3938400390628	4.384377803035022E-7
50s5-26bio4	1731.8616896728515	4.126260932935111E-7
50s5-26bio4	1735.3295393066408	3.883340013999259E-7
50s5-26bio4	1738.7973889404298	3.6547282888932386E-7
50s5-26bio4	1742.2652385742188	3.439567421992251E-7
50s5-26bio4	1745.733088208008	3.2370803637604695E-7
50s5-26bio4	1749.200937841797	3.172264655404433E-7
50s5-26bio4	1752.668787475586	3.172264655404433E-7
50s5-26bio4	1756.136637109375	3.172264655404433E-7
50s5-26bio4	1759.6044867431642	3.172264655404433E-7
50s5-26bio4	1763.0723363769532	3.172264655404433E-7
50s5-26bio4	1766.5401860107422	3.172264655404433E-7
50s5-26bio4	1770.0080356445314	3.172264655404433E-7
50s5-26bio4	1773.4758852783202	3.172264655404433E-7
50s5-26bio4	1776.9437349121094	3.172264655404433E-7
50s5-26bio4	1780.4115845458987	3.172264655404433E-7
50s5-26bio4	1783.8794341796875	3.172264655404433E-7
50s5-26bio4	1787.3472838134767	3.172264655404433E-7
50s5-26bio4	1790.8151334472657	3.172264655404433E-7
50s5-26bio4	1794.2829830810547	3.172264655404433E-7
50s5-26bio4	1797.750832714844	3.172264655404433E-7
50s5-26bio4	1801.218682348633	3.172264655404433E-7
50s5-26bio4	1804.686531982422	3.172264655404433E-7
50s5-26bio4	1808.154381616211	3.172264655404433E-7
50s5-26bio4	1811.6222312500001	3.172264655404433E-7
50s5-26bio4	1815.0900808837891	3.172264655404433E-7
50s5-26bio4	1818.5579305175781	3.172264655404433E-7
50s5-26bio4	1822.0257801513674	3.172264655404433E-7
50s5-26bio4	1825.4936297851561	3.172264655404433E-7
50s5-26bio4	1828.9614794189454	3.172264655404433E-7
50s5-26bio4	1832.4293290527346	3.172264655404433E-7
50s5-26bio4	1835.8971786865234	3.172264655404433E-7
50s5-26bio4	1839.3650283203126	3.172264655404433E-7
50s5-26bio4	1842.8328779541016	3.172264655404433E-7
50s5-26bio4	1846.3007275878908	3.172264655404433E-7
50s5-26bio4	1849.7685772216798	3.172264655404433E-7
50s5-26bio4	1853.2364268554688	3.172264655404433E-7
50s5-26bio4	1856.704276489258	3.172264655404433E-7
50s5-26bio4	1860.1721261230468	3.172264655404433E-7
50s5-26bio4	1863.639975756836	3.172264655404433E-7
50s5-26bio4	1867.1078253906253	3.172264655404433E-7
50s5-26bio4	1870.575675024414	3.172264655404433E-7
50s5-26bio4	1874.0435246582033	3.172264655404433E-7
50s5-26bio4	1877.5113742919923	3.172264655404433E-7
50s5-26bio4	1880.9792239257813	3.172264655404433E-7
50s5-26bio4	1884.4470735595705	3.172264655404433E-7
50s5-26bio4	1887.9149231933595	3.172264655404433E-7
50s5-26bio4	1891.3827728271485	3.172264655404433E-7
