# Supplementary material for: Paleodistribution of Cercidiphyllaceae and Future Habitat Prediction for Cercidiphyllum japonicum Under Climate Change
Source: Ecol Evol. 2026 Jan 19;16(1):e72940. doi: 10.1002/ece3.72940 (PMC12815699; doi:10.1002/ece3.72940)
Supplement: Supplementary file 1 — Data S1: ece372940‐sup‐0001‐supinfo.zip. [file ECE3-16-e72940-s001.zip › 50s-26/plots/连香树_2_50s5-26bio6.dat]

variable	x	y
50s5-26bio6	-38.85000076293945	7.560958329122514E-5
50s5-26bio6	-38.72640076293945	7.560958329122514E-5
50s5-26bio6	-38.60280076293945	7.560958329122514E-5
50s5-26bio6	-38.47920076293945	7.560958329122514E-5
50s5-26bio6	-38.35560076293945	7.560958329122514E-5
50s5-26bio6	-38.23200076293945	7.560958329122514E-5
50s5-26bio6	-38.10840076293945	7.560958329122514E-5
50s5-26bio6	-37.98480076293945	7.560958329122514E-5
50s5-26bio6	-37.861200762939454	7.560958329122514E-5
50s5-26bio6	-37.73760076293945	7.560958329122514E-5
50s5-26bio6	-37.614000762939455	7.560958329122514E-5
50s5-26bio6	-37.49040076293945	7.560958329122514E-5
50s5-26bio6	-37.366800762939455	7.560958329122514E-5
50s5-26bio6	-37.24320076293945	7.560958329122514E-5
50s5-26bio6	-37.11960076293945	7.560958329122514E-5
50s5-26bio6	-36.99600076293945	7.560958329122514E-5
50s5-26bio6	-36.87240076293945	7.560958329122514E-5
50s5-26bio6	-36.74880076293945	7.560958329122514E-5
50s5-26bio6	-36.62520076293945	7.560958329122514E-5
50s5-26bio6	-36.501600762939454	7.560958329122514E-5
50s5-26bio6	-36.37800076293945	7.560958329122514E-5
50s5-26bio6	-36.254400762939454	7.560958329122514E-5
50s5-26bio6	-36.13080076293945	7.560958329122514E-5
50s5-26bio6	-36.007200762939455	7.560958329122514E-5
50s5-26bio6	-35.88360076293945	7.560958329122514E-5
50s5-26bio6	-35.760000762939455	7.560958329122514E-5
50s5-26bio6	-35.63640076293945	7.560958329122514E-5
50s5-26bio6	-35.51280076293945	7.560958329122514E-5
50s5-26bio6	-35.38920076293945	7.560958329122514E-5
50s5-26bio6	-35.26560076293945	7.560958329122514E-5
50s5-26bio6	-35.14200076293945	7.560958329122514E-5
50s5-26bio6	-35.01840076293945	7.560958329122514E-5
50s5-26bio6	-34.894800762939454	7.560958329122514E-5
50s5-26bio6	-34.77120076293945	7.560958329122514E-5
50s5-26bio6	-34.647600762939454	7.560958329122514E-5
50s5-26bio6	-34.52400076293945	7.560958329122514E-5
50s5-26bio6	-34.400400762939455	7.560958329122514E-5
50s5-26bio6	-34.27680076293945	7.560958329122514E-5
50s5-26bio6	-34.15320076293945	7.560958329122514E-5
50s5-26bio6	-34.02960076293945	7.560958329122514E-5
50s5-26bio6	-33.90600076293945	7.560958329122514E-5
50s5-26bio6	-33.78240076293945	7.560958329122514E-5
50s5-26bio6	-33.65880076293945	7.683072908548638E-5
50s5-26bio6	-33.53520076293945	8.061232074396685E-5
50s5-26bio6	-33.41160076293945	8.457753574475646E-5
50s5-26bio6	-33.288000762939454	8.873517072061077E-5
50s5-26bio6	-33.16440076293945	9.309442975791171E-5
50s5-26bio6	-33.040800762939455	9.766495350049809E-5
50s5-26bio6	-32.91720076293945	1.0245683370158076E-4
50s5-26bio6	-32.79360076293945	1.0748063505161554E-4
50s5-26bio6	-32.67000076293945	1.127474315580912E-4
50s5-26bio6	-32.546400762939456	1.1826881382148713E-4
50s5-26bio6	-32.42280076293945	1.2405689631123096E-4
50s5-26bio6	-32.29920076293945	1.3012439012527466E-4
50s5-26bio6	-32.17560076293945	1.3648458116222173E-4
50s5-26bio6	-32.05200076293945	1.4315139560494572E-4
50s5-26bio6	-31.928400762939454	1.5013950178399682E-4
50s5-26bio6	-31.80480076293945	1.5746394637972116E-4
50s5-26bio6	-31.681200762939454	1.651408092584461E-4
50s5-26bio6	-31.55760076293945	1.7318676691502333E-4
50s5-26bio6	-31.43400076293945	1.816193398553878E-4
50s5-26bio6	-31.31040076293945	1.9045683438889682E-4
50s5-26bio6	-31.186800762939452	1.9971838628407568E-4
50s5-26bio6	-31.063200762939452	2.0942404808010906E-4
50s5-26bio6	-30.939600762939452	2.1959483274258673E-4
50s5-26bio6	-30.816000762939453	2.3025268455967307E-4
50s5-26bio6	-30.692400762939453	2.4142058100551367E-4
50s5-26bio6	-30.568800762939453	2.531225618440658E-4
50s5-26bio6	-30.44520076293945	2.6538383099250495E-4
50s5-26bio6	-30.321600762939454	2.782306692097336E-4
50s5-26bio6	-30.19800076293945	2.916906669270247E-4
50s5-26bio6	-30.07440076293945	3.0579263693653047E-4
50s5-26bio6	-29.95080076293945	3.2056670170277357E-4
50s5-26bio6	-29.82720076293945	3.3604446798563004E-4
50s5-26bio6	-29.703600762939452	3.522589395288378E-4
50s5-26bio6	-29.580000762939452	3.692446043714881E-4
50s5-26bio6	-29.456400762939452	3.8703763857483864E-4
50s5-26bio6	-29.332800762939453	4.056757898069918E-4
50s5-26bio6	-29.209200762939453	4.2519861017353833E-4
50s5-26bio6	-29.08560076293945	4.4564742711372674E-4
50s5-26bio6	-28.962000762939454	4.6706548891961575E-4
50s5-26bio6	-28.83840076293945	4.894980229437351E-4
50s5-26bio6	-28.714800762939454	5.12992381118238E-4
50s5-26bio6	-28.59120076293945	5.375979235395789E-4
50s5-26bio6	-28.46760076293945	5.633665132336318E-4
50s5-26bio6	-28.34400076293945	5.903521669097245E-4
50s5-26bio6	-28.22040076293945	6.186114624142647E-4
50s5-26bio6	-28.096800762939452	6.482035387307405E-4
50s5-26bio6	-27.973200762939452	6.79190328810364E-4
50s5-26bio6	-27.849600762939453	7.116363849490881E-4
50s5-26bio6	-27.72600076293945	7.456094608642161E-4
50s5-26bio6	-27.602400762939453	7.811801042407751E-4
50s5-26bio6	-27.478800762939454	8.184223552234471E-4
50s5-26bio6	-27.355200762939454	8.574133389629424E-4
50s5-26bio6	-27.23160076293945	8.982332074083388E-4
50s5-26bio6	-27.10800076293945	9.409677004441619E-4
50s5-26bio6	-26.98440076293945	9.857043623924255E-4
50s5-26bio6	-26.860800762939455	0.0010325353359803557
50s5-26bio6	-26.73720076293945	0.0010815572459250689
50s5-26bio6	-26.613600762939452	0.0011328705586493015
50s5-26bio6	-26.490000762939452	0.0011865806300193071
50s5-26bio6	-26.366400762939453	0.001242797588929534
50s5-26bio6	-26.242800762939453	0.0013016361044719815
50s5-26bio6	-26.119200762939453	0.0013632165500894189
50s5-26bio6	-25.995600762939453	0.0014276641886681318
50s5-26bio6	-25.87200076293945	0.0014951103366911411
50s5-26bio6	-25.748400762939454	0.0015656917821615934
50s5-26bio6	-25.62480076293945	0.001639551599510014
50s5-26bio6	-25.501200762939455	0.0017168393824249506
50s5-26bio6	-25.37760076293945	0.0017977110110223293
50s5-26bio6	-25.25400076293945	0.0018823298159986734
50s5-26bio6	-25.130400762939452	0.001970865996554494
50s5-26bio6	-25.006800762939452	0.0020634972024708986
50s5-26bio6	-24.883200762939452	0.002160409465432167
50s5-26bio6	-24.759600762939453	0.002261796500533819
50s5-26bio6	-24.636000762939453	0.0023678606376051903
50s5-26bio6	-24.512400762939453	0.0024788137525320053
50s5-26bio6	-24.388800762939454	0.002594876103103161
50s5-26bio6	-24.26520076293945	0.002716278424486518
50s5-26bio6	-24.141600762939454	0.0028432609979063272
50s5-26bio6	-24.01800076293945	0.0029760748147964478
50s5-26bio6	-23.894400762939455	0.0031149820424616337
50s5-26bio6	-23.77080076293945	0.0032602560240775347
50s5-26bio6	-23.647200762939452	0.003412181744351983
50s5-26bio6	-23.523600762939452	0.003571057226508856
50s5-26bio6	-23.400000762939452	0.003737193066626787
50s5-26bio6	-23.276400762939453	0.0039109131321311
50s5-26bio6	-23.152800762939453	0.004092555493116379
50s5-26bio6	-23.029200762939453	0.004282472189515829
50s5-26bio6	-22.90560076293945	0.004481031559407711
50s5-26bio6	-22.78200076293945	0.004688616842031479
50s5-26bio6	-22.658400762939454	0.004905627574771643
50s5-26bio6	-22.534800762939454	0.005132480524480343
50s5-26bio6	-22.41120076293945	0.0053696101531386375
50s5-26bio6	-22.287600762939455	0.0056174700148403645
50s5-26bio6	-22.16400076293945	0.005876531358808279
50s5-26bio6	-22.040400762939452	0.006147286389023066
50s5-26bio6	-21.916800762939452	0.00643024779856205
50s5-26bio6	-21.793200762939453	0.006725949235260487
50s5-26bio6	-21.669600762939453	0.0070349471643567085
50s5-26bio6	-21.546000762939453	0.0073578208684921265
50s5-26bio6	-21.422400762939454	0.007695173844695091
50s5-26bio6	-21.29880076293945	0.008047633804380894
50s5-26bio6	-21.175200762939454	0.008415856398642063
50s5-26bio6	-21.051600762939454	0.00880051963031292
50s5-26bio6	-20.92800076293945	0.009202334098517895
50s5-26bio6	-20.80440076293945	0.00962203647941351
50s5-26bio6	-20.68080076293945	0.010060394182801247
50s5-26bio6	-20.557200762939452	0.010518203489482403
50s5-26bio6	-20.433600762939452	0.010996295139193535
50s5-26bio6	-20.310000762939453	0.011495531536638737
50s5-26bio6	-20.186400762939453	0.012016808614134789
50s5-26bio6	-20.06280076293945	0.012555509805679321
50s5-26bio6	-19.939200762939453	0.013112179934978485
50s5-26bio6	-19.815600762939454	0.013692790642380714
50s5-26bio6	-19.69200076293945	0.014298325404524803
50s5-26bio6	-19.568400762939454	0.014929800294339657
50s5-26bio6	-19.44480076293945	0.01558827143162489
50s5-26bio6	-19.32120076293945	0.01627483405172825
50s5-26bio6	-19.197600762939455	0.016990622505545616
50s5-26bio6	-19.074000762939452	0.017736811190843582
50s5-26bio6	-18.950400762939452	0.018514620140194893
50s5-26bio6	-18.826800762939452	0.019325310364365578
50s5-26bio6	-18.703200762939453	0.0201701857149601
50s5-26bio6	-18.579600762939453	0.021050600335001945
50s5-26bio6	-18.456000762939453	0.021967951208353043
50s5-26bio6	-18.332400762939454	0.022923683747649193
50s5-26bio6	-18.20880076293945	0.02391929365694523
50s5-26bio6	-18.08520076293945	0.024956323206424713
50s5-26bio6	-17.961600762939455	0.026036370545625687
50s5-26bio6	-17.83800076293945	0.02716107852756977
50s5-26bio6	-17.71440076293945	0.028332149609923363
50s5-26bio6	-17.590800762939452	0.02955133654177189
50s5-26bio6	-17.467200762939452	0.030820442363619804
50s5-26bio6	-17.343600762939452	0.03214133158326149
50s5-26bio6	-17.220000762939453	0.03351592272520065
50s5-26bio6	-17.096400762939453	0.03494618833065033
50s5-26bio6	-16.97280076293945	0.036434151232242584
50s5-26bio6	-16.849200762939454	0.03798190504312515
50s5-26bio6	-16.725600762939454	0.03959159180521965
50s5-26bio6	-16.60200076293945	0.04126540198922157
50s5-26bio6	-16.478400762939454	0.043005600571632385
50s5-26bio6	-16.35480076293945	0.044814497232437134
50s5-26bio6	-16.23120076293945	0.04669445753097534
50s5-26bio6	-16.107600762939455	0.04864790290594101
50s5-26bio6	-15.984000762939452	0.050677310675382614
50s5-26bio6	-15.860400762939452	0.05278521403670311
50s5-26bio6	-15.736800762939453	0.054974187165498734
50s5-26bio6	-15.613200762939453	0.0572468601167202
50s5-26bio6	-15.489600762939453	0.0596059188246727
50s5-26bio6	-15.36600076293945	0.06205407530069351
50s5-26bio6	-15.242400762939454	0.06459410488605499
50s5-26bio6	-15.118800762939454	0.06722880899906158
50s5-26bio6	-14.99520076293945	0.06996101886034012
50s5-26bio6	-14.871600762939455	0.0727936252951622
50s5-26bio6	-14.748000762939451	0.07572951912879944
50s5-26bio6	-14.624400762939452	0.07877163589000702
50s5-26bio6	-14.500800762939456	0.08192291110754013
50s5-26bio6	-14.377200762939452	0.08518630266189575
50s5-26bio6	-14.253600762939453	0.08856477588415146
50s5-26bio6	-14.130000762939453	0.09206129610538483
50s5-26bio6	-14.006400762939453	0.09567882865667343
50s5-26bio6	-13.882800762939453	0.09942030906677246
50s5-26bio6	-13.759200762939454	0.1032886654138565
50s5-26bio6	-13.635600762939454	0.10728678107261658
50s5-26bio6	-13.51200076293945	0.11141752451658249
50s5-26bio6	-13.388400762939455	0.11568369716405869
50s5-26bio6	-13.264800762939455	0.12008802592754364
50s5-26bio6	-13.141200762939452	0.12463320791721344
50s5-26bio6	-13.017600762939455	0.12932181358337402
50s5-26bio6	-12.894000762939452	0.13415636122226715
50s5-26bio6	-12.770400762939452	0.13913923501968384
50s5-26bio6	-12.646800762939456	0.14427271485328674
50s5-26bio6	-12.523200762939453	0.14955894649028778
50s5-26bio6	-12.399600762939453	0.15499994158744812
50s5-26bio6	-12.27600076293945	0.1605975329875946
50s5-26bio6	-12.152400762939454	0.16635338962078094
50s5-26bio6	-12.028800762939454	0.17226901650428772
50s5-26bio6	-11.905200762939451	0.1783456951379776
50s5-26bio6	-11.781600762939455	0.18458449840545654
50s5-26bio6	-11.658000762939452	0.1909862756729126
50s5-26bio6	-11.534400762939452	0.19755160808563232
50s5-26bio6	-11.410800762939456	0.20428088307380676
50s5-26bio6	-11.287200762939452	0.2111741453409195
50s5-26bio6	-11.163600762939453	0.2182312160730362
50s5-26bio6	-11.040000762939453	0.22545157372951508
50s5-26bio6	-10.916400762939453	0.23283441364765167
50s5-26bio6	-10.792800762939454	0.24037863314151764
50s5-26bio6	-10.669200762939454	0.24808275699615479
50s5-26bio6	-10.545600762939454	0.25594499707221985
50s5-26bio6	-10.42200076293945	0.2639632225036621
50s5-26bio6	-10.298400762939455	0.2721349596977234
50s5-26bio6	-10.174800762939455	0.2804573178291321
50s5-26bio6	-10.051200762939452	0.2889271378517151
50s5-26bio6	-9.927600762939456	0.2975408136844635
50s5-26bio6	-9.804000762939452	0.30629444122314453
50s5-26bio6	-9.680400762939453	0.31518369913101196
50s5-26bio6	-9.556800762939453	0.3242039084434509
50s5-26bio6	-9.433200762939453	0.3333500921726227
50s5-26bio6	-9.309600762939453	0.34261685609817505
50s5-26bio6	-9.18600076293945	0.3519984781742096
50s5-26bio6	-9.062400762939454	0.3614889681339264
50s5-26bio6	-8.938800762939454	0.3710819482803345
50s5-26bio6	-8.815200762939451	0.3807707130908966
50s5-26bio6	-8.691600762939455	0.3905484080314636
50s5-26bio6	-8.568000762939452	0.40040773153305054
50s5-26bio6	-8.444400762939452	0.4103412628173828
50s5-26bio6	-8.320800762939456	0.4203413128852844
50s5-26bio6	-8.197200762939453	0.43039995431900024
50s5-26bio6	-8.073600762939453	0.4405091404914856
50s5-26bio6	-7.950000762939453	0.4506606161594391
50s5-26bio6	-7.826400762939453	0.46084603667259216
50s5-26bio6	-7.702800762939454	0.4710569381713867
50s5-26bio6	-7.579200762939454	0.4812847673892975
50s5-26bio6	-7.455600762939454	0.4915209710597992
50s5-26bio6	-7.332000762939451	0.5016258955001831
50s5-26bio6	-7.208400762939455	0.5109537243843079
50s5-26bio6	-7.084800762939455	0.5202666521072388
50s5-26bio6	-6.961200762939452	0.5295581221580505
50s5-26bio6	-6.837600762939452	0.5387875437736511
50s5-26bio6	-6.714000762939449	0.5475748181343079
50s5-26bio6	-6.590400762939453	0.5554835200309753
50s5-26bio6	-6.466800762939457	0.5624631643295288
50s5-26bio6	-6.343200762939453	0.5692869424819946
50s5-26bio6	-6.219600762939457	0.5755799412727356
50s5-26bio6	-6.096000762939454	0.5803215503692627
50s5-26bio6	-5.972400762939451	0.5850412249565125
50s5-26bio6	-5.8488007629394545	0.5897382497787476
50s5-26bio6	-5.725200762939458	0.5944118499755859
50s5-26bio6	-5.601600762939448	0.5990613102912903
50s5-26bio6	-5.478000762939452	0.6036860346794128
50s5-26bio6	-5.354400762939456	0.6082852482795715
50s5-26bio6	-5.230800762939452	0.6128583550453186
50s5-26bio6	-5.107200762939456	0.6174047589302063
50s5-26bio6	-4.983600762939453	0.6219237446784973
50s5-26bio6	-4.86000076293945	0.6264147758483887
50s5-26bio6	-4.736400762939454	0.6308772563934326
50s5-26bio6	-4.612800762939457	0.6353106498718262
50s5-26bio6	-4.489200762939454	0.6397144794464111
50s5-26bio6	-4.365600762939451	0.6440881490707397
50s5-26bio6	-4.242000762939455	0.6446682214736938
50s5-26bio6	-4.1184007629394515	0.6446408033370972
50s5-26bio6	-3.9948007629394553	0.6444442272186279
50s5-26bio6	-3.871200762939459	0.6442409157752991
50s5-26bio6	-3.7476007629394488	0.6439951062202454
50s5-26bio6	-3.6240007629394526	0.6413851976394653
50s5-26bio6	-3.5004007629394565	0.6366809010505676
50s5-26bio6	-3.376800762939453	0.6319435238838196
50s5-26bio6	-3.253200762939457	0.627173662185669
50s5-26bio6	-3.1296007629394538	0.622372031211853
50s5-26bio6	-3.0060007629394505	0.6175392866134644
50s5-26bio6	-2.8824007629394544	0.612676203250885
50s5-26bio6	-2.758800762939451	0.6077835559844971
50s5-26bio6	-2.635200762939455	0.6028621792793274
50s5-26bio6	-2.5116007629394517	0.5979127883911133
50s5-26bio6	-2.3880007629394484	0.5929362773895264
50s5-26bio6	-2.2644007629394522	0.5879334807395935
50s5-26bio6	-2.140800762939456	0.5829052925109863
50s5-26bio6	-2.017200762939453	0.5778526663780212
50s5-26bio6	-1.8936007629394496	0.5727764964103699
50s5-26bio6	-1.7700007629394534	0.5676777362823486
50s5-26bio6	-1.6464007629394501	0.5625573396682739
50s5-26bio6	-1.522800762939454	0.5574163794517517
50s5-26bio6	-1.3992007629394578	0.5522557497024536
50s5-26bio6	-1.2756007629394475	0.5470765829086304
50s5-26bio6	-1.1520007629394513	0.5418798923492432
50s5-26bio6	-1.0284007629394551	0.5366668105125427
50s5-26bio6	-0.9048007629394519	0.5314383506774902
50s5-26bio6	-0.7812007629394557	0.5261956453323364
50s5-26bio6	-0.6576007629394525	0.520939826965332
50s5-26bio6	-0.5340007629394492	0.5156720280647278
50s5-26bio6	-0.41040076293945305	0.5103933811187744
50s5-26bio6	-0.2868007629394569	0.5051050782203674
50s5-26bio6	-0.16320076293945363	0.49980828166007996
50s5-26bio6	-0.03960076293945036	0.4945041835308075
50s5-26bio6	0.0839992370605458	0.48919397592544556
50s5-26bio6	0.20759923706054906	0.48387885093688965
50s5-26bio6	0.3311992370605452	0.47856003046035767
50s5-26bio6	0.4547992370605414	0.4732387661933899
50s5-26bio6	0.5783992370605517	0.46791622042655945
50s5-26bio6	0.7019992370605479	0.4617776572704315
50s5-26bio6	0.8255992370605441	0.45452240109443665
50s5-26bio6	0.9491992370605473	0.447279155254364
50s5-26bio6	1.0727992370605435	0.44005095958709717
50s5-26bio6	1.1963992370605467	0.4324449896812439
50s5-26bio6	1.31999923706055	0.4242079555988312
50s5-26bio6	1.4435992370605462	0.4160056710243225
50s5-26bio6	1.5671992370605423	0.4078425467014313
50s5-26bio6	1.6907992370605456	0.3997229039669037
50s5-26bio6	1.8143992370605488	0.3916510045528412
50s5-26bio6	1.937999237060545	0.3836309611797333
50s5-26bio6	2.0615992370605483	0.37566685676574707
50s5-26bio6	2.1851992370605444	0.36776259541511536
50s5-26bio6	2.3087992370605406	0.35992199182510376
50s5-26bio6	2.432399237060551	0.35214871168136597
50s5-26bio6	2.555999237060547	0.3444463610649109
50s5-26bio6	2.6795992370605504	0.33681830763816833
50s5-26bio6	2.8031992370605465	0.32926782965660095
50s5-26bio6	2.9267992370605427	0.32179808616638184
50s5-26bio6	3.050399237060553	0.31441202759742737
50s5-26bio6	3.173999237060549	0.307112455368042
50s5-26bio6	3.2975992370605454	0.2999020516872406
50s5-26bio6	3.4211992370605486	0.29278331995010376
50s5-26bio6	3.544799237060545	0.2857585847377777
50s5-26bio6	3.668399237060548	0.27883002161979675
50s5-26bio6	3.7919992370605513	0.27199965715408325
50s5-26bio6	3.9155992370605475	0.26526933908462524
50s5-26bio6	4.039199237060544	0.25864076614379883
50s5-26bio6	4.162799237060547	0.2521154284477234
50s5-26bio6	4.28639923706055	0.24569471180438995
50s5-26bio6	4.409999237060546	0.23937982320785522
50s5-26bio6	4.53359923706055	0.23317180573940277
50s5-26bio6	4.657199237060546	0.22707156836986542
50s5-26bio6	4.780799237060542	0.22107985615730286
50s5-26bio6	4.904399237060552	0.21519725024700165
50s5-26bio6	5.027999237060548	0.20942422747612
50s5-26bio6	5.151599237060545	0.20376108586788177
50s5-26bio6	5.275199237060548	0.1982080191373825
50s5-26bio6	5.398799237060544	0.19276508688926697
50s5-26bio6	5.522399237060547	0.1874321848154068
50s5-26bio6	5.6459992370605505	0.18220914900302887
50s5-26bio6	5.769599237060547	0.17709565162658691
50s5-26bio6	5.893199237060543	0.1720912754535675
50s5-26bio6	6.016799237060546	0.16719546914100647
50s5-26bio6	6.140399237060549	0.16240763664245605
50s5-26bio6	6.2639992370605455	0.15772703289985657
50s5-26bio6	6.387599237060549	0.15315283834934235
50s5-26bio6	6.511199237060545	0.14868417382240295
50s5-26bio6	6.634799237060541	0.1443200409412384
50s5-26bio6	6.7583992370605515	0.14005938172340393
50s5-26bio6	6.881999237060548	0.13590107858181
50s5-26bio6	7.005599237060544	0.1318439394235611
50s5-26bio6	7.129199237060547	0.12788671255111694
50s5-26bio6	7.252799237060543	0.12402810156345367
50s5-26bio6	7.3763992370605465	0.12026674300432205
50s5-26bio6	7.49999923706055	0.11660123616456985
50s5-26bio6	7.623599237060546	0.11303015053272247
50s5-26bio6	7.747199237060542	0.10955200344324112
50s5-26bio6	7.870799237060545	0.10616528987884521
50s5-26bio6	7.994399237060549	0.1028684601187706
50s5-26bio6	8.117999237060552	0.09965994954109192
50s5-26bio6	8.241599237060548	0.09653819352388382
50s5-26bio6	8.365199237060544	0.09350156784057617
50s5-26bio6	8.488799237060547	0.09054846316576004
50s5-26bio6	8.612399237060544	0.08767726272344589
50s5-26bio6	8.735999237060547	0.08488631993532181
50s5-26bio6	8.85959923706055	0.08217399567365646
50s5-26bio6	8.983199237060546	0.07953865081071854
50s5-26bio6	9.106799237060542	0.0769786536693573
50s5-26bio6	9.230399237060546	0.07449235022068024
50s5-26bio6	9.353999237060549	0.07207810878753662
50s5-26bio6	9.477599237060545	0.06973431259393692
50s5-26bio6	9.601199237060548	0.0674593448638916
50s5-26bio6	9.724799237060544	0.06525158882141113
50s5-26bio6	9.84839923706054	0.06310946494340897
50s5-26bio6	9.971999237060551	0.06103138253092766
50s5-26bio6	10.095599237060547	0.05901578441262245
50s5-26bio6	10.219199237060543	0.057061128318309784
50s5-26bio6	10.342799237060547	0.05516587942838669
50s5-26bio6	10.466399237060543	0.05332854017615318
50s5-26bio6	10.589999237060546	0.051547616720199585
50s5-26bio6	10.71359923706055	0.0498216487467289
50s5-26bio6	10.837199237060545	0.04814918711781502
50s5-26bio6	10.960799237060542	0.04652881622314453
50s5-26bio6	11.084399237060545	0.044959135353565216
50s5-26bio6	11.207999237060548	0.04343877732753754
50s5-26bio6	11.331599237060544	0.04196638986468315
50s5-26bio6	11.455199237060548	0.040540650486946106
50s5-26bio6	11.578799237060544	0.039160262793302536
50s5-26bio6	11.70239923706054	0.03782395273447037
50s5-26bio6	11.82599923706055	0.036530476063489914
50s5-26bio6	11.949599237060546	0.03527861088514328
50s5-26bio6	12.073199237060543	0.03406716138124466
50s5-26bio6	12.196799237060546	0.032894957810640335
50s5-26bio6	12.320399237060542	0.03176085650920868
50s5-26bio6	12.443999237060545	0.03066374361515045
50s5-26bio6	12.567599237060548	0.029602523893117905
50s5-26bio6	12.691199237060545	0.028576131910085678
50s5-26bio6	12.81479923706054	0.0275835283100605
50s5-26bio6	12.938399237060544	0.026623696088790894
50s5-26bio6	13.061999237060547	0.025695644319057465
50s5-26bio6	13.185599237060543	0.024798406288027763
50s5-26bio6	13.309199237060547	0.023931043222546577
50s5-26bio6	13.432799237060543	0.023092636838555336
50s5-26bio6	13.556399237060539	0.02228229120373726
50s5-26bio6	13.67999923706055	0.021499136462807655
50s5-26bio6	13.803599237060546	0.020742326974868774
50s5-26bio6	13.927199237060549	0.020011037588119507
50s5-26bio6	14.050799237060545	0.019304465502500534
50s5-26bio6	14.174399237060541	0.01862183026969433
50s5-26bio6	14.297999237060552	0.017962371930480003
50s5-26bio6	14.421599237060548	0.017325356602668762
50s5-26bio6	14.545199237060544	0.016710063442587852
50s5-26bio6	14.668799237060547	0.01611579768359661
50s5-26bio6	14.792399237060543	0.015541881322860718
50s5-26bio6	14.915999237060547	0.014987658709287643
50s5-26bio6	15.03959923706055	0.014452490955591202
50s5-26bio6	15.163199237060546	0.013935757800936699
50s5-26bio6	15.286799237060542	0.013436858542263508
50s5-26bio6	15.410399237060545	0.01295520830899477
50s5-26bio6	15.533999237060549	0.012490242719650269
50s5-26bio6	15.657599237060545	0.012041411362588406
50s5-26bio6	15.781199237060548	0.011608181521296501
50s5-26bio6	15.904799237060544	0.011190037243068218
50s5-26bio6	16.02839923706054	0.010786479339003563
50s5-26bio6	16.15199923706055	0.010397017002105713
50s5-26bio6	16.275599237060547	0.010021183639764786
50s5-26bio6	16.399199237060543	0.00965852104127407
50s5-26bio6	16.522799237060546	0.009308588691055775
50s5-26bio6	16.646399237060542	0.008970959112048149
50s5-26bio6	16.769999237060546	0.008645216003060341
50s5-26bio6	16.89359923706055	0.008330958895385265
50s5-26bio6	17.017199237060545	0.008027798496186733
50s5-26bio6	17.14079923706054	0.007735358085483313
50s5-26bio6	17.264399237060545	0.007453273516148329
50s5-26bio6	17.387999237060548	0.007181191351264715
50s5-26bio6	17.511599237060544	0.006918770726770163
50s5-26bio6	17.635199237060547	0.006665680557489395
50s5-26bio6	17.758799237060543	0.0064216009341180325
50s5-26bio6	17.88239923706054	0.0063421884551644325
50s5-26bio6	18.00599923706055	0.0063421884551644325
50s5-26bio6	18.129599237060546	0.0063421884551644325
50s5-26bio6	18.253199237060542	0.0063421884551644325
50s5-26bio6	18.376799237060546	0.0063421884551644325
50s5-26bio6	18.50039923706054	0.0063421884551644325
50s5-26bio6	18.623999237060545	0.0063421884551644325
50s5-26bio6	18.747599237060548	0.0063421884551644325
50s5-26bio6	18.871199237060544	0.0063421884551644325
50s5-26bio6	18.99479923706054	0.0063421884551644325
50s5-26bio6	19.118399237060544	0.0063421884551644325
50s5-26bio6	19.241999237060547	0.0063421884551644325
50s5-26bio6	19.36559923706055	0.0063421884551644325
50s5-26bio6	19.489199237060546	0.0063421884551644325
50s5-26bio6	19.612799237060543	0.0063421884551644325
50s5-26bio6	19.736399237060546	0.0063421884551644325
50s5-26bio6	19.85999923706055	0.0063421884551644325
50s5-26bio6	19.983599237060545	0.0063421884551644325
50s5-26bio6	20.10719923706055	0.0063421884551644325
50s5-26bio6	20.230799237060545	0.0063421884551644325
50s5-26bio6	20.35439923706054	0.0063421884551644325
50s5-26bio6	20.47799923706055	0.0063421884551644325
50s5-26bio6	20.601599237060547	0.0063421884551644325
50s5-26bio6	20.725199237060544	0.0063421884551644325
50s5-26bio6	20.848799237060547	0.0063421884551644325
50s5-26bio6	20.972399237060543	0.0063421884551644325
50s5-26bio6	21.095999237060546	0.0063421884551644325
50s5-26bio6	21.21959923706055	0.0063421884551644325
50s5-26bio6	21.343199237060546	0.0063421884551644325
50s5-26bio6	21.466799237060542	0.0063421884551644325
50s5-26bio6	21.590399237060545	0.0063421884551644325
50s5-26bio6	21.71399923706055	0.0063421884551644325
50s5-26bio6	21.837599237060545	0.0063421884551644325
50s5-26bio6	21.961199237060548	0.0063421884551644325
50s5-26bio6	22.084799237060544	0.0063421884551644325
50s5-26bio6	22.20839923706054	0.0063421884551644325
50s5-26bio6	22.33199923706055	0.0063421884551644325
50s5-26bio6	22.455599237060547	0.0063421884551644325
50s5-26bio6	22.579199237060543	0.0063421884551644325
50s5-26bio6	22.702799237060546	0.0063421884551644325
50s5-26bio6	22.826399237060542	0.0063421884551644325
50s5-26bio6	22.949999237060545	0.0063421884551644325
