# Supplementary material for: Paleodistribution of Cercidiphyllaceae and Future Habitat Prediction for Cercidiphyllum japonicum Under Climate Change
Source: Ecol Evol. 2026 Jan 19;16(1):e72940. doi: 10.1002/ece3.72940 (PMC12815699; doi:10.1002/ece3.72940)
Supplement: Supplementary file 1 — Data S1: ece372940‐sup‐0001‐supinfo.zip. [file ECE3-16-e72940-s001.zip › 50s-26/plots/连香树_2_50s5-26bio6_only.dat]

variable	x	y
50s5-26bio6	-38.85000076293945	1.627082610866637E-6
50s5-26bio6	-38.72640076293945	1.627082610866637E-6
50s5-26bio6	-38.60280076293945	1.627082610866637E-6
50s5-26bio6	-38.47920076293945	1.627082610866637E-6
50s5-26bio6	-38.35560076293945	1.627082610866637E-6
50s5-26bio6	-38.23200076293945	1.627082610866637E-6
50s5-26bio6	-38.10840076293945	1.627082610866637E-6
50s5-26bio6	-37.98480076293945	1.627082610866637E-6
50s5-26bio6	-37.861200762939454	1.627082610866637E-6
50s5-26bio6	-37.73760076293945	1.627082610866637E-6
50s5-26bio6	-37.614000762939455	1.627082610866637E-6
50s5-26bio6	-37.49040076293945	1.627082610866637E-6
50s5-26bio6	-37.366800762939455	1.627082610866637E-6
50s5-26bio6	-37.24320076293945	1.627082610866637E-6
50s5-26bio6	-37.11960076293945	1.627082610866637E-6
50s5-26bio6	-36.99600076293945	1.627082610866637E-6
50s5-26bio6	-36.87240076293945	1.627082610866637E-6
50s5-26bio6	-36.74880076293945	1.627082610866637E-6
50s5-26bio6	-36.62520076293945	1.627082610866637E-6
50s5-26bio6	-36.501600762939454	1.627082610866637E-6
50s5-26bio6	-36.37800076293945	1.627082610866637E-6
50s5-26bio6	-36.254400762939454	1.627082610866637E-6
50s5-26bio6	-36.13080076293945	1.627082610866637E-6
50s5-26bio6	-36.007200762939455	1.627082610866637E-6
50s5-26bio6	-35.88360076293945	1.627082610866637E-6
50s5-26bio6	-35.760000762939455	1.627082610866637E-6
50s5-26bio6	-35.63640076293945	1.627082610866637E-6
50s5-26bio6	-35.51280076293945	1.627082610866637E-6
50s5-26bio6	-35.38920076293945	1.627082610866637E-6
50s5-26bio6	-35.26560076293945	1.627082610866637E-6
50s5-26bio6	-35.14200076293945	1.627082610866637E-6
50s5-26bio6	-35.01840076293945	1.627082610866637E-6
50s5-26bio6	-34.894800762939454	1.627082610866637E-6
50s5-26bio6	-34.77120076293945	1.627082610866637E-6
50s5-26bio6	-34.647600762939454	1.627082610866637E-6
50s5-26bio6	-34.52400076293945	1.627082610866637E-6
50s5-26bio6	-34.400400762939455	1.627082610866637E-6
50s5-26bio6	-34.27680076293945	1.627082610866637E-6
50s5-26bio6	-34.15320076293945	1.627082610866637E-6
50s5-26bio6	-34.02960076293945	1.627082610866637E-6
50s5-26bio6	-33.90600076293945	1.627082610866637E-6
50s5-26bio6	-33.78240076293945	1.627082610866637E-6
50s5-26bio6	-33.65880076293945	1.6616327229712624E-6
50s5-26bio6	-33.53520076293945	1.7697511793812737E-6
50s5-26bio6	-33.41160076293945	1.8849045773094986E-6
50s5-26bio6	-33.288000762939454	2.0075506199646043E-6
50s5-26bio6	-33.16440076293945	2.1381770238804165E-6
50s5-26bio6	-33.040800762939455	2.2773031105316477E-6
50s5-26bio6	-32.91720076293945	2.425481397949625E-6
50s5-26bio6	-32.79360076293945	2.583301466074772E-6
50s5-26bio6	-32.67000076293945	2.7513906388776377E-6
50s5-26bio6	-32.546400762939456	2.930416712842998E-6
50s5-26bio6	-32.42280076293945	3.121091594948666E-6
50s5-26bio6	-32.29920076293945	3.324173121654894E-6
50s5-26bio6	-32.17560076293945	3.5404684695095057E-6
50s5-26bio6	-32.05200076293945	3.7708377931267023E-6
50s5-26bio6	-31.928400762939454	4.016200364276301E-6
50s5-26bio6	-31.80480076293945	4.277524112694664E-6
50s5-26bio6	-31.681200762939454	4.5558513193100225E-6
50s5-26bio6	-31.55760076293945	4.8522888391744345E-6
50s5-26bio6	-31.43400076293945	5.168014467926696E-6
50s5-26bio6	-31.31040076293945	5.504283308255253E-6
50s5-26bio6	-31.186800762939452	5.862432317371713E-6
50s5-26bio6	-31.063200762939452	6.2438848544843495E-6
50s5-26bio6	-30.939600762939452	6.650157047261018E-6
50s5-26bio6	-30.816000762939453	7.082864613039419E-6
50s5-26bio6	-30.692400762939453	7.5437264968059026E-6
50s5-26bio6	-30.568800762939453	8.034575330384541E-6
50s5-26bio6	-30.44520076293945	8.557361979910638E-6
50s5-26bio6	-30.321600762939454	9.114165550272446E-6
50s5-26bio6	-30.19800076293945	9.707197023089975E-6
50s5-26bio6	-30.07440076293945	1.0338815627619624E-5
50s5-26bio6	-29.95080076293945	1.1011530659743585E-5
50s5-26bio6	-29.82720076293945	1.1728016943379771E-5
50s5-26bio6	-29.703600762939452	1.2491123015934136E-5
50s5-26bio6	-29.580000762939452	1.3303880223247688E-5
50s5-26bio6	-29.456400762939452	1.416952090949053E-5
50s5-26bio6	-29.332800762939453	1.5091484783624765E-5
50s5-26bio6	-29.209200762939453	1.607343801879324E-5
50s5-26bio6	-29.08560076293945	1.711928052827716E-5
50s5-26bio6	-28.962000762939454	1.823317325033713E-5
50s5-26bio6	-28.83840076293945	1.941953996720258E-5
50s5-26bio6	-28.714800762939454	2.0683099137386307E-5
50s5-26bio6	-28.59120076293945	2.202886935265269E-5
50s5-26bio6	-28.46760076293945	2.346220389881637E-5
50s5-26bio6	-28.34400076293945	2.4988798031699844E-5
50s5-26bio6	-28.22040076293945	2.661471808096394E-5
50s5-26bio6	-28.096800762939452	2.8346426915959455E-5
50s5-26bio6	-27.973200762939452	3.0190807592589408E-5
50s5-26bio6	-27.849600762939453	3.2155188819160685E-5
50s5-26bio6	-27.72600076293945	3.4247383155161515E-5
50s5-26bio6	-27.602400762939453	3.6475699744187295E-5
50s5-26bio6	-27.478800762939454	3.8848997064633295E-5
50s5-26bio6	-27.355200762939454	4.13767083955463E-5
50s5-26bio6	-27.23160076293945	4.4068830902688205E-5
50s5-26bio6	-27.10800076293945	4.693615483120084E-5
50s5-26bio6	-26.98440076293945	4.999003067496233E-5
50s5-26bio6	-26.860800762939455	5.324259109329432E-5
50s5-26bio6	-26.73720076293945	5.6706769100856036E-5
50s5-26bio6	-26.613600762939452	6.039632353349589E-5
50s5-26bio6	-26.490000762939452	6.432591908378527E-5
50s5-26bio6	-26.366400762939453	6.851117359474301E-5
50s5-26bio6	-26.242800762939453	7.296870899153873E-5
50s5-26bio6	-26.119200762939453	7.771624950692058E-5
50s5-26bio6	-25.995600762939453	8.277264714706689E-5
50s5-26bio6	-25.87200076293945	8.815799083095044E-5
50s5-26bio6	-25.748400762939454	9.389369370182976E-5
50s5-26bio6	-25.62480076293945	1.0000252950703725E-4
50s5-26bio6	-25.501200762939455	1.0650877084117383E-4
50s5-26bio6	-25.37760076293945	1.1343826190568507E-4
50s5-26bio6	-25.25400076293945	1.2081853492418304E-4
50s5-26bio6	-25.130400762939452	1.286789047298953E-4
50s5-26bio6	-25.006800762939452	1.370505924569443E-4
50s5-26bio6	-24.883200762939452	1.4596685650758445E-4
50s5-26bio6	-24.759600762939453	1.5546311624348164E-4
50s5-26bio6	-24.636000762939453	1.655770611250773E-4
50s5-26bio6	-24.512400762939453	1.7634888354223222E-4
50s5-26bio6	-24.388800762939454	1.878213370218873E-4
50s5-26bio6	-24.26520076293945	2.000399981625378E-4
50s5-26bio6	-24.141600762939454	2.130533684976399E-4
50s5-26bio6	-24.01800076293945	2.2691310732625425E-4
50s5-26bio6	-23.894400762939455	2.4167424999177456E-4
50s5-26bio6	-23.77080076293945	2.5739538250491023E-4
50s5-26bio6	-23.647200762939452	2.7413893258199096E-4
50s5-26bio6	-23.523600762939452	2.9197128606028855E-4
50s5-26bio6	-23.400000762939452	3.109632816631347E-4
50s5-26bio6	-23.276400762939453	3.311902401037514E-4
50s5-26bio6	-23.152800762939453	3.527324297465384E-4
50s5-26bio6	-23.029200762939453	3.756752994377166E-4
50s5-26bio6	-22.90560076293945	4.001098277512938E-4
50s5-26bio6	-22.78200076293945	4.261329595465213E-4
50s5-26bio6	-22.658400762939454	4.538478679023683E-4
50s5-26bio6	-22.534800762939454	4.8336441977880895E-4
50s5-26bio6	-22.41120076293945	5.147996707819402E-4
50s5-26bio6	-22.287600762939455	5.482780979946256E-4
50s5-26bio6	-22.16400076293945	5.839324439875782E-4
50s5-26bio6	-22.040400762939452	6.21903978753835E-4
50s5-26bio6	-21.916800762939452	6.623429944738746E-4
50s5-26bio6	-21.793200762939453	7.054097368381917E-4
50s5-26bio6	-21.669600762939453	7.512746378779411E-4
50s5-26bio6	-21.546000762939453	8.001192472875118E-4
50s5-26bio6	-21.422400762939454	8.521367562934756E-4
50s5-26bio6	-21.29880076293945	9.075330453924835E-4
50s5-26bio6	-21.175200762939454	9.665270335972309E-4
50s5-26bio6	-21.051600762939454	0.0010293519590049982
50s5-26bio6	-20.92800076293945	0.0010962560772895813
50s5-26bio6	-20.80440076293945	0.0011675036512315273
50s5-26bio6	-20.68080076293945	0.001243376056663692
50s5-26bio6	-20.557200762939452	0.0013241724809631705
50s5-26bio6	-20.433600762939452	0.001410211785696447
50s5-26bio6	-20.310000762939453	0.0015018332051113248
50s5-26bio6	-20.186400762939453	0.0015993977431207895
50s5-26bio6	-20.06280076293945	0.00170328957028687
50s5-26bio6	-19.939200762939453	0.0018139176536351442
50s5-26bio6	-19.815600762939454	0.0019317171536386013
50s5-26bio6	-19.69200076293945	0.002057150937616825
50s5-26bio6	-19.568400762939454	0.0021907116752117872
50s5-26bio6	-19.44480076293945	0.002332923701032996
50s5-26bio6	-19.32120076293945	0.002484344644472003
50s5-26bio6	-19.197600762939455	0.002645567525178194
50s5-26bio6	-19.074000762939452	0.002817223547026515
50s5-26bio6	-18.950400762939452	0.0029999837279319763
50s5-26bio6	-18.826800762939452	0.0031945621594786644
50s5-26bio6	-18.703200762939453	0.003401717869564891
50s5-26bio6	-18.579600762939453	0.0036222580820322037
50s5-26bio6	-18.456000762939453	0.003857041010633111
50s5-26bio6	-18.332400762939454	0.004106978885829449
50s5-26bio6	-18.20880076293945	0.0043730419129133224
50s5-26bio6	-18.08520076293945	0.004656260833144188
50s5-26bio6	-17.961600762939455	0.004957730881869793
50s5-26bio6	-17.83800076293945	0.005278616212308407
50s5-26bio6	-17.71440076293945	0.005620153155177832
50s5-26bio6	-17.590800762939452	0.0059836553409695625
50s5-26bio6	-17.467200762939452	0.0063705178909003735
50s5-26bio6	-17.343600762939452	0.006782221607863903
50s5-26bio6	-17.220000762939453	0.007220338564366102
50s5-26bio6	-17.096400762939453	0.007686538156121969
50s5-26bio6	-16.97280076293945	0.008182590827345848
50s5-26bio6	-16.849200762939454	0.008710375986993313
50s5-26bio6	-16.725600762939454	0.009271884337067604
50s5-26bio6	-16.60200076293945	0.009869230911135674
50s5-26bio6	-16.478400762939454	0.010504652746021748
50s5-26bio6	-16.35480076293945	0.011180524714291096
50s5-26bio6	-16.23120076293945	0.011899358592927456
50s5-26bio6	-16.107600762939455	0.012663817033171654
50s5-26bio6	-15.984000762939452	0.013476717285811901
50s5-26bio6	-15.860400762939452	0.014341040514409542
50s5-26bio6	-15.736800762939453	0.01525993924587965
50s5-26bio6	-15.613200762939453	0.016236746683716774
50s5-26bio6	-15.489600762939453	0.01727498322725296
50s5-26bio6	-15.36600076293945	0.018378369510173798
50s5-26bio6	-15.242400762939454	0.019550826400518417
50s5-26bio6	-15.118800762939454	0.02079649828374386
50s5-26bio6	-14.99520076293945	0.02211974747478962
50s5-26bio6	-14.871600762939455	0.023525167256593704
50s5-26bio6	-14.748000762939451	0.025017600506544113
50s5-26bio6	-14.624400762939452	0.026602134108543396
50s5-26bio6	-14.500800762939456	0.028284115716814995
50s5-26bio6	-14.377200762939452	0.03006915934383869
50s5-26bio6	-14.253600762939453	0.031963154673576355
50s5-26bio6	-14.130000762939453	0.03397226706147194
50s5-26bio6	-14.006400762939453	0.036102958023548126
50s5-26bio6	-13.882800762939453	0.03836197778582573
50s5-26bio6	-13.759200762939454	0.04075637087225914
50s5-26bio6	-13.635600762939454	0.043293483555316925
50s5-26bio6	-13.51200076293945	0.04598096013069153
50s5-26bio6	-13.388400762939455	0.04882675036787987
50s5-26bio6	-13.264800762939455	0.05183909833431244
50s5-26bio6	-13.141200762939452	0.05502654239535332
50s5-26bio6	-13.017600762939455	0.05839790403842926
50s5-26bio6	-12.894000762939452	0.061962272971868515
50s5-26bio6	-12.770400762939452	0.06572901457548141
50s5-26bio6	-12.646800762939456	0.0697077214717865
50s5-26bio6	-12.523200762939453	0.07390820980072021
50s5-26bio6	-12.399600762939453	0.07834050804376602
50s5-26bio6	-12.27600076293945	0.08301477879285812
50s5-26bio6	-12.152400762939454	0.08794134110212326
50s5-26bio6	-12.028800762939454	0.09313057363033295
50s5-26bio6	-11.905200762939451	0.09859291464090347
50s5-26bio6	-11.781600762939455	0.10433876514434814
50s5-26bio6	-11.658000762939452	0.11037848144769669
50s5-26bio6	-11.534400762939452	0.11672224849462509
50s5-26bio6	-11.410800762939456	0.12338004261255264
50s5-26bio6	-11.287200762939452	0.13036154210567474
50s5-26bio6	-11.163600762939453	0.13767606019973755
50s5-26bio6	-11.040000762939453	0.14533239603042603
50s5-26bio6	-10.916400762939453	0.15333880484104156
50s5-26bio6	-10.792800762939454	0.16170282661914825
50s5-26bio6	-10.669200762939454	0.1704312413930893
50s5-26bio6	-10.545600762939454	0.17952990531921387
50s5-26bio6	-10.42200076293945	0.18900363147258759
50s5-26bio6	-10.298400762939455	0.19885613024234772
50s5-26bio6	-10.174800762939455	0.20908980071544647
50s5-26bio6	-10.051200762939452	0.21970568597316742
50s5-26bio6	-9.927600762939456	0.23070335388183594
50s5-26bio6	-9.804000762939452	0.24208073318004608
50s5-26bio6	-9.680400762939453	0.253834068775177
50s5-26bio6	-9.556800762939453	0.2659578025341034
50s5-26bio6	-9.433200762939453	0.2784444987773895
50s5-26bio6	-9.309600762939453	0.29128482937812805
50s5-26bio6	-9.18600076293945	0.30446740984916687
50s5-26bio6	-9.062400762939454	0.3179789185523987
50s5-26bio6	-8.938800762939454	0.3318040072917938
50s5-26bio6	-8.815200762939451	0.34592530131340027
50s5-26bio6	-8.691600762939455	0.3603234887123108
50s5-26bio6	-8.568000762939452	0.3749774098396301
50s5-26bio6	-8.444400762939452	0.389864057302475
50s5-26bio6	-8.320800762939456	0.4049588143825531
50s5-26bio6	-8.197200762939453	0.42023545503616333
50s5-26bio6	-8.073600762939453	0.43566644191741943
50s5-26bio6	-7.950000762939453	0.45122307538986206
50s5-26bio6	-7.826400762939453	0.4668756127357483
50s5-26bio6	-7.702800762939454	0.4825936555862427
50s5-26bio6	-7.579200762939454	0.498346209526062
50s5-26bio6	-7.455600762939454	0.514102041721344
50s5-26bio6	-7.332000762939451	0.5298299193382263
50s5-26bio6	-7.208400762939455	0.545498788356781
50s5-26bio6	-7.084800762939455	0.5610780119895935
50s5-26bio6	-6.961200762939452	0.5765377879142761
50s5-26bio6	-6.837600762939452	0.5914354920387268
50s5-26bio6	-6.714000762939449	0.6016536951065063
50s5-26bio6	-6.590400762939453	0.6097515225410461
50s5-26bio6	-6.466800762939457	0.6169228553771973
50s5-26bio6	-6.343200762939453	0.6233062744140625
50s5-26bio6	-6.219600762939457	0.627821683883667
50s5-26bio6	-6.096000762939454	0.6316701173782349
50s5-26bio6	-5.972400762939451	0.6353375911712646
50s5-26bio6	-5.8488007629394545	0.6389893889427185
50s5-26bio6	-5.725200762939458	0.6426252722740173
50s5-26bio6	-5.601600762939448	0.6462447643280029
50s5-26bio6	-5.478000762939452	0.6498475670814514
50s5-26bio6	-5.354400762939456	0.6534333229064941
50s5-26bio6	-5.230800762939452	0.657001793384552
50s5-26bio6	-5.107200762939456	0.6605525612831116
50s5-26bio6	-4.983600762939453	0.6640853881835938
50s5-26bio6	-4.86000076293945	0.6675999760627747
50s5-26bio6	-4.736400762939454	0.6710959672927856
50s5-26bio6	-4.612800762939457	0.6745731234550476
50s5-26bio6	-4.489200762939454	0.6780311465263367
50s5-26bio6	-4.365600762939451	0.6813147664070129
50s5-26bio6	-4.242000762939455	0.6816477179527283
50s5-26bio6	-4.1184007629394515	0.6800891160964966
50s5-26bio6	-3.9948007629394553	0.6771851181983948
50s5-26bio6	-3.871200762939459	0.6742673516273499
50s5-26bio6	-3.7476007629394488	0.671306848526001
50s5-26bio6	-3.6240007629394526	0.6668522357940674
50s5-26bio6	-3.5004007629394565	0.662367582321167
50s5-26bio6	-3.376800762939453	0.6578535437583923
50s5-26bio6	-3.253200762939457	0.6533107757568359
50s5-26bio6	-3.1296007629394538	0.6487398743629456
50s5-26bio6	-3.0060007629394505	0.6441414952278137
50s5-26bio6	-2.8824007629394544	0.6395164132118225
50s5-26bio6	-2.758800762939451	0.6348652839660645
50s5-26bio6	-2.635200762939455	0.6301888823509216
50s5-26bio6	-2.5116007629394517	0.6254878640174866
50s5-26bio6	-2.3880007629394484	0.620604395866394
50s5-26bio6	-2.2644007629394522	0.6155379414558411
50s5-26bio6	-2.140800762939456	0.6104463338851929
50s5-26bio6	-2.017200762939453	0.6053304672241211
50s5-26bio6	-1.8936007629394496	0.6001914143562317
50s5-26bio6	-1.7700007629394534	0.5950302481651306
50s5-26bio6	-1.6464007629394501	0.589847981929779
50s5-26bio6	-1.522800762939454	0.584645688533783
50s5-26bio6	-1.3992007629394578	0.5794244408607483
50s5-26bio6	-1.2756007629394475	0.5741853713989258
50s5-26bio6	-1.1520007629394513	0.5689296126365662
50s5-26bio6	-1.0284007629394551	0.5636582970619202
50s5-26bio6	-0.9048007629394519	0.5583724975585938
50s5-26bio6	-0.7812007629394557	0.5530734658241272
50s5-26bio6	-0.6576007629394525	0.5477623343467712
50s5-26bio6	-0.5340007629394492	0.5424403548240662
50s5-26bio6	-0.41040076293945305	0.5371086001396179
50s5-26bio6	-0.2868007629394569	0.5317683815956116
50s5-26bio6	-0.16320076293945363	0.5264208912849426
50s5-26bio6	-0.03960076293945036	0.5210673213005066
50s5-26bio6	0.0839992370605458	0.515708863735199
50s5-26bio6	0.20759923706054906	0.5103468298912048
50s5-26bio6	0.3311992370605452	0.5049824714660645
50s5-26bio6	0.4547992370605414	0.49957069754600525
50s5-26bio6	0.5783992370605517	0.49301642179489136
50s5-26bio6	0.7019992370605479	0.4850488007068634
50s5-26bio6	0.8255992370605441	0.47514230012893677
50s5-26bio6	0.9491992370605473	0.4652552902698517
50s5-26bio6	1.0727992370605435	0.45539554953575134
50s5-26bio6	1.1963992370605467	0.44397875666618347
50s5-26bio6	1.31999923706055	0.4297608435153961
50s5-26bio6	1.4435992370605462	0.41548389196395874
50s5-26bio6	1.5671992370605423	0.40134742856025696
50s5-26bio6	1.6907992370605456	0.3873731791973114
50s5-26bio6	1.8143992370605488	0.3735818564891815
50s5-26bio6	1.937999237060545	0.359993040561676
50s5-26bio6	2.0615992370605483	0.3466249704360962
50s5-26bio6	2.1851992370605444	0.333494633436203
50s5-26bio6	2.3087992370605406	0.3206176459789276
50s5-26bio6	2.432399237060551	0.308008074760437
50s5-26bio6	2.555999237060547	0.29567858576774597
50s5-26bio6	2.6795992370605504	0.2836403548717499
50s5-26bio6	2.8031992370605465	0.27190300822257996
50s5-26bio6	2.9267992370605427	0.2604748010635376
50s5-26bio6	3.050399237060553	0.24936239421367645
50s5-26bio6	3.173999237060549	0.23857112228870392
50s5-26bio6	3.2975992370605454	0.22810494899749756
50s5-26bio6	3.4211992370605486	0.2179664969444275
50s5-26bio6	3.544799237060545	0.20815713703632355
50s5-26bio6	3.668399237060548	0.19867707788944244
50s5-26bio6	3.7919992370605513	0.18952544033527374
50s5-26bio6	3.9155992370605475	0.18070028722286224
50s5-26bio6	4.039199237060544	0.17219875752925873
50s5-26bio6	4.162799237060547	0.16401714086532593
50s5-26bio6	4.28639923706055	0.1561509221792221
50s5-26bio6	4.409999237060546	0.1485949158668518
50s5-26bio6	4.53359923706055	0.14134328067302704
50s5-26bio6	4.657199237060546	0.13438968360424042
50s5-26bio6	4.780799237060542	0.12772729992866516
50s5-26bio6	4.904399237060552	0.12134889513254166
50s5-26bio6	5.027999237060548	0.11524692922830582
50s5-26bio6	5.151599237060545	0.10941358655691147
50s5-26bio6	5.275199237060548	0.10384085029363632
50s5-26bio6	5.398799237060544	0.09852055460214615
50s5-26bio6	5.522399237060547	0.09344442188739777
50s5-26bio6	5.6459992370605505	0.08860412240028381
50s5-26bio6	5.769599237060547	0.08399131149053574
50s5-26bio6	5.893199237060543	0.07959767431020737
50s5-26bio6	6.016799237060546	0.07541495561599731
50s5-26bio6	6.140399237060549	0.07143496721982956
50s5-26bio6	6.2639992370605455	0.06764965504407883
50s5-26bio6	6.387599237060549	0.0640510842204094
50s5-26bio6	6.511199237060545	0.060631491243839264
50s5-26bio6	6.634799237060541	0.05738328397274017
50s5-26bio6	6.7583992370605515	0.05429902300238609
50s5-26bio6	6.881999237060548	0.0513715036213398
50s5-26bio6	7.005599237060544	0.048593707382678986
50s5-26bio6	7.129199237060547	0.04595883935689926
50s5-26bio6	7.252799237060543	0.043460313230752945
50s5-26bio6	7.3763992370605465	0.04109176620841026
50s5-26bio6	7.49999923706055	0.03884706273674965
50s5-26bio6	7.623599237060546	0.03672028332948685
50s5-26bio6	7.747199237060542	0.03470573574304581
50s5-26bio6	7.870799237060545	0.03279794380068779
50s5-26bio6	7.994399237060549	0.03099166229367256
50s5-26bio6	8.117999237060552	0.029281843453645706
50s5-26bio6	8.241599237060548	0.027663663029670715
50s5-26bio6	8.365199237060544	0.026132499799132347
50s5-26bio6	8.488799237060547	0.024683933705091476
50s5-26bio6	8.612399237060544	0.023313742130994797
50s5-26bio6	8.735999237060547	0.022017892450094223
50s5-26bio6	8.85959923706055	0.020792536437511444
50s5-26bio6	8.983199237060546	0.019634004682302475
50s5-26bio6	9.106799237060542	0.018538804724812508
50s5-26bio6	9.230399237060546	0.017503604292869568
50s5-26bio6	9.353999237060549	0.016525235027074814
50s5-26bio6	9.477599237060545	0.015600684098899364
50s5-26bio6	9.601199237060548	0.014727084897458553
50s5-26bio6	9.724799237060544	0.013901714235544205
50s5-26bio6	9.84839923706054	0.013121985830366611
50s5-26bio6	9.971999237060551	0.012385440990328789
50s5-26bio6	10.095599237060547	0.011689749546349049
50s5-26bio6	10.219199237060543	0.011032698675990105
50s5-26bio6	10.342799237060547	0.010412190109491348
50s5-26bio6	10.466399237060543	0.009826233610510826
50s5-26bio6	10.589999237060546	0.009272943250834942
50s5-26bio6	10.71359923706055	0.008750531822443008
50s5-26bio6	10.837199237060545	0.00825730711221695
50s5-26bio6	10.960799237060542	0.007791663520038128
50s5-26bio6	11.084399237060545	0.007352084387093782
50s5-26bio6	11.207999237060548	0.006937130820006132
50s5-26bio6	11.331599237060544	0.006545443553477526
50s5-26bio6	11.455199237060548	0.006175734102725983
50s5-26bio6	11.578799237060544	0.005826784297823906
50s5-26bio6	11.70239923706054	0.005497443024069071
50s5-26bio6	11.82599923706055	0.005186619237065315
50s5-26bio6	11.949599237060546	0.0048932828940451145
50s5-26bio6	12.073199237060543	0.0046164593659341335
50s5-26bio6	12.196799237060546	0.004355228040367365
50s5-26bio6	12.320399237060542	0.004108717665076256
50s5-26bio6	12.443999237060545	0.0038761061150580645
50s5-26bio6	12.567599237060548	0.0036566152703016996
50s5-26bio6	12.691199237060545	0.0034495103172957897
50s5-26bio6	12.81479923706054	0.0032540971878916025
50s5-26bio6	12.938399237060544	0.003069719998165965
50s5-26bio6	13.061999237060547	0.0028957591857761145
50s5-26bio6	13.185599237060543	0.002731629880145192
50s5-26bio6	13.309199237060547	0.00257677910849452
50s5-26bio6	13.432799237060543	0.0024306850973516703
50s5-26bio6	13.556399237060539	0.002292855177074671
50s5-26bio6	13.67999923706055	0.0021628239192068577
50s5-26bio6	13.803599237060546	0.0020401517394930124
50s5-26bio6	13.927199237060549	0.0019244238501414657
50s5-26bio6	14.050799237060545	0.0018152487464249134
50s5-26bio6	14.174399237060541	0.0017122566932812333
50s5-26bio6	14.297999237060552	0.0016150986775755882
50s5-26bio6	14.421599237060548	0.001523445127531886
50s5-26bio6	14.545199237060544	0.0014369853306561708
50s5-26bio6	14.668799237060547	0.0013554258039221168
50s5-26bio6	14.792399237060543	0.001278489362448454
50s5-26bio6	14.915999237060547	0.0012059146538376808
50s5-26bio6	15.03959923706055	0.001137455110438168
50s5-26bio6	15.163199237060546	0.00107287778519094
50s5-26bio6	15.286799237060542	0.001011963002383709
50s5-26bio6	15.410399237060545	9.545035427436233E-4
50s5-26bio6	15.533999237060549	9.003036539070308E-4
50s5-26bio6	15.657599237060545	8.49178817588836E-4
50s5-26bio6	15.781199237060548	8.009548764675856E-4
50s5-26bio6	15.904799237060544	7.554673939011991E-4
50s5-26bio6	16.02839923706054	7.125617121346295E-4
50s5-26bio6	16.15199923706055	6.720908568240702E-4
50s5-26bio6	16.275599237060547	6.339171668514609E-4
50s5-26bio6	16.399199237060543	5.979103152640164E-4
50s5-26bio6	16.522799237060546	5.63947600312531E-4
50s5-26bio6	16.646399237060542	5.319129559211433E-4
50s5-26bio6	16.769999237060546	5.016971263103187E-4
50s5-26bio6	16.89359923706055	4.7319690929725766E-4
50s5-26bio6	17.017199237060545	4.463150107767433E-4
50s5-26bio6	17.14079923706054	4.209596081636846E-4
50s5-26bio6	17.264399237060545	3.9704408845864236E-4
50s5-26bio6	17.387999237060548	3.744867572095245E-4
50s5-26bio6	17.511599237060544	3.5321051836945117E-4
50s5-26bio6	17.635199237060547	3.331426705699414E-4
50s5-26bio6	17.758799237060543	3.142146160826087E-4
50s5-26bio6	17.88239923706054	3.0814719502814114E-4
50s5-26bio6	18.00599923706055	3.0814719502814114E-4
50s5-26bio6	18.129599237060546	3.0814719502814114E-4
50s5-26bio6	18.253199237060542	3.0814719502814114E-4
50s5-26bio6	18.376799237060546	3.0814719502814114E-4
50s5-26bio6	18.50039923706054	3.0814719502814114E-4
50s5-26bio6	18.623999237060545	3.0814719502814114E-4
50s5-26bio6	18.747599237060548	3.0814719502814114E-4
50s5-26bio6	18.871199237060544	3.0814719502814114E-4
50s5-26bio6	18.99479923706054	3.0814719502814114E-4
50s5-26bio6	19.118399237060544	3.0814719502814114E-4
50s5-26bio6	19.241999237060547	3.0814719502814114E-4
50s5-26bio6	19.36559923706055	3.0814719502814114E-4
50s5-26bio6	19.489199237060546	3.0814719502814114E-4
50s5-26bio6	19.612799237060543	3.0814719502814114E-4
50s5-26bio6	19.736399237060546	3.0814719502814114E-4
50s5-26bio6	19.85999923706055	3.0814719502814114E-4
50s5-26bio6	19.983599237060545	3.0814719502814114E-4
50s5-26bio6	20.10719923706055	3.0814719502814114E-4
50s5-26bio6	20.230799237060545	3.0814719502814114E-4
50s5-26bio6	20.35439923706054	3.0814719502814114E-4
50s5-26bio6	20.47799923706055	3.0814719502814114E-4
50s5-26bio6	20.601599237060547	3.0814719502814114E-4
50s5-26bio6	20.725199237060544	3.0814719502814114E-4
50s5-26bio6	20.848799237060547	3.0814719502814114E-4
50s5-26bio6	20.972399237060543	3.0814719502814114E-4
50s5-26bio6	21.095999237060546	3.0814719502814114E-4
50s5-26bio6	21.21959923706055	3.0814719502814114E-4
50s5-26bio6	21.343199237060546	3.0814719502814114E-4
50s5-26bio6	21.466799237060542	3.0814719502814114E-4
50s5-26bio6	21.590399237060545	3.0814719502814114E-4
50s5-26bio6	21.71399923706055	3.0814719502814114E-4
50s5-26bio6	21.837599237060545	3.0814719502814114E-4
50s5-26bio6	21.961199237060548	3.0814719502814114E-4
50s5-26bio6	22.084799237060544	3.0814719502814114E-4
50s5-26bio6	22.20839923706054	3.0814719502814114E-4
50s5-26bio6	22.33199923706055	3.0814719502814114E-4
50s5-26bio6	22.455599237060547	3.0814719502814114E-4
50s5-26bio6	22.579199237060543	3.0814719502814114E-4
50s5-26bio6	22.702799237060546	3.0814719502814114E-4
50s5-26bio6	22.826399237060542	3.0814719502814114E-4
50s5-26bio6	22.949999237060545	3.0814719502814114E-4
