# Supplementary material for: Paleodistribution of Cercidiphyllaceae and Future Habitat Prediction for Cercidiphyllum japonicum Under Climate Change
Source: Ecol Evol. 2026 Jan 19;16(1):e72940. doi: 10.1002/ece3.72940 (PMC12815699; doi:10.1002/ece3.72940)
Supplement: Supplementary file 1 — Data S1: ece372940‐sup‐0001‐supinfo.zip. [file ECE3-16-e72940-s001.zip › 50s-26/plots/连香树_2_50s5-26bio9.dat]

variable	x	y
50s5-26bio9	-29.059999084472658	0.9494386911392212
50s5-26bio9	-28.945759088134768	0.9494386911392212
50s5-26bio9	-28.831519091796878	0.9494386911392212
50s5-26bio9	-28.717279095458984	0.9494386911392212
50s5-26bio9	-28.603039099121094	0.9494386911392212
50s5-26bio9	-28.488799102783204	0.9494386911392212
50s5-26bio9	-28.374559106445314	0.9494386911392212
50s5-26bio9	-28.260319110107424	0.9494386911392212
50s5-26bio9	-28.14607911376953	0.9494386911392212
50s5-26bio9	-28.03183911743164	0.9494386911392212
50s5-26bio9	-27.91759912109375	0.9494386911392212
50s5-26bio9	-27.80335912475586	0.9494386911392212
50s5-26bio9	-27.68911912841797	0.9494386911392212
50s5-26bio9	-27.574879132080078	0.9494386911392212
50s5-26bio9	-27.460639135742188	0.9494386911392212
50s5-26bio9	-27.346399139404298	0.9494386911392212
50s5-26bio9	-27.232159143066408	0.9494386911392212
50s5-26bio9	-27.117919146728518	0.9494386911392212
50s5-26bio9	-27.003679150390624	0.9494386911392212
50s5-26bio9	-26.889439154052734	0.9494386911392212
50s5-26bio9	-26.775199157714844	0.9494386911392212
50s5-26bio9	-26.660959161376955	0.9494386911392212
50s5-26bio9	-26.546719165039065	0.9494386911392212
50s5-26bio9	-26.43247916870117	0.9494386911392212
50s5-26bio9	-26.31823917236328	0.9494386911392212
50s5-26bio9	-26.20399917602539	0.9494386911392212
50s5-26bio9	-26.0897591796875	0.9494386911392212
50s5-26bio9	-25.97551918334961	0.9494386911392212
50s5-26bio9	-25.86127918701172	0.9494386911392212
50s5-26bio9	-25.747039190673828	0.9494386911392212
50s5-26bio9	-25.632799194335938	0.9494386911392212
50s5-26bio9	-25.518559197998048	0.9494386911392212
50s5-26bio9	-25.404319201660158	0.9494386911392212
50s5-26bio9	-25.290079205322268	0.9494386911392212
50s5-26bio9	-25.175839208984375	0.9494386911392212
50s5-26bio9	-25.061599212646485	0.9494386911392212
50s5-26bio9	-24.947359216308595	0.9494386911392212
50s5-26bio9	-24.833119219970705	0.9494386911392212
50s5-26bio9	-24.718879223632815	0.9494386911392212
50s5-26bio9	-24.604639227294925	0.9494386911392212
50s5-26bio9	-24.49039923095703	0.9494386911392212
50s5-26bio9	-24.37615923461914	0.9494386911392212
50s5-26bio9	-24.26191923828125	0.9493831992149353
50s5-26bio9	-24.14767924194336	0.9492164850234985
50s5-26bio9	-24.03343924560547	0.9490492343902588
50s5-26bio9	-23.919199249267578	0.9488814473152161
50s5-26bio9	-23.804959252929688	0.9487131237983704
50s5-26bio9	-23.690719256591798	0.9485443234443665
50s5-26bio9	-23.576479260253908	0.9483749866485596
50s5-26bio9	-23.462239263916018	0.9482050538063049
50s5-26bio9	-23.347999267578125	0.9480347037315369
50s5-26bio9	-23.233759271240235	0.947863757610321
50s5-26bio9	-23.119519274902345	0.9476922750473022
50s5-26bio9	-23.005279278564455	0.9475202560424805
50s5-26bio9	-22.891039282226565	0.9473477602005005
50s5-26bio9	-22.77679928588867	0.9471746683120728
50s5-26bio9	-22.66255928955078	0.947001039981842
50s5-26bio9	-22.54831929321289	0.9468269348144531
50s5-26bio9	-22.434079296875	0.9466522336006165
50s5-26bio9	-22.31983930053711	0.9464769959449768
50s5-26bio9	-22.205599304199218	0.9463012218475342
50s5-26bio9	-22.091359307861328	0.9461249113082886
50s5-26bio9	-21.97711931152344	0.94594806432724
50s5-26bio9	-21.86287931518555	0.9457706212997437
50s5-26bio9	-21.74863931884766	0.9455927014350891
50s5-26bio9	-21.634399322509765	0.9454141855239868
50s5-26bio9	-21.520159326171875	0.9452351331710815
50s5-26bio9	-21.405919329833985	0.9450554847717285
50s5-26bio9	-21.291679333496095	0.9448753595352173
50s5-26bio9	-21.177439337158205	0.9446946382522583
50s5-26bio9	-21.063199340820315	0.9445133209228516
50s5-26bio9	-20.948959344482425	0.9443315267562866
50s5-26bio9	-20.83471934814453	0.9441490769386292
50s5-26bio9	-20.72047935180664	0.9439661502838135
50s5-26bio9	-20.60623935546875	0.94378262758255
50s5-26bio9	-20.49199935913086	0.9435985088348389
50s5-26bio9	-20.377759362792972	0.9434138536453247
50s5-26bio9	-20.26351936645508	0.9432286620140076
50s5-26bio9	-20.14927937011719	0.9430428147315979
50s5-26bio9	-20.0350393737793	0.94285649061203
50s5-26bio9	-19.92079937744141	0.9426695108413696
50s5-26bio9	-19.80655938110352	0.9424819946289062
50s5-26bio9	-19.692319384765625	0.9422939419746399
50s5-26bio9	-19.578079388427735	0.942105233669281
50s5-26bio9	-19.463839392089845	0.9419159889221191
50s5-26bio9	-19.349599395751955	0.9417262077331543
50s5-26bio9	-19.235359399414065	0.9415357708930969
50s5-26bio9	-19.12111940307617	0.9413447976112366
50s5-26bio9	-19.006879406738282	0.9411532282829285
50s5-26bio9	-18.892639410400392	0.9409610629081726
50s5-26bio9	-18.778399414062502	0.940768301486969
50s5-26bio9	-18.664159417724612	0.9405749440193176
50s5-26bio9	-18.54991942138672	0.9403810501098633
50s5-26bio9	-18.43567942504883	0.9401865005493164
50s5-26bio9	-18.32143942871094	0.9399913549423218
50s5-26bio9	-18.20719943237305	0.9397956728935242
50s5-26bio9	-18.09295943603516	0.939599335193634
50s5-26bio9	-17.978719439697265	0.9394024610519409
50s5-26bio9	-17.864479443359375	0.9392049312591553
50s5-26bio9	-17.750239447021485	0.9390068054199219
50s5-26bio9	-17.635999450683595	0.9388080835342407
50s5-26bio9	-17.521759454345705	0.9386087656021118
50s5-26bio9	-17.407519458007812	0.9384088516235352
50s5-26bio9	-17.293279461669922	0.9382083415985107
50s5-26bio9	-17.179039465332032	0.9380071759223938
50s5-26bio9	-17.064799468994142	0.9378054141998291
50s5-26bio9	-16.950559472656252	0.9376030564308167
50s5-26bio9	-16.83631947631836	0.9374000430107117
50s5-26bio9	-16.72207947998047	0.9371964335441589
50s5-26bio9	-16.60783948364258	0.9369922280311584
50s5-26bio9	-16.49359948730469	0.9367873668670654
50s5-26bio9	-16.3793594909668	0.9365819096565247
50s5-26bio9	-16.265119494628905	0.9363758563995361
50s5-26bio9	-16.15087949829102	0.9361691474914551
50s5-26bio9	-16.036639501953125	0.9359618425369263
50s5-26bio9	-15.922399505615235	0.9357538819313049
50s5-26bio9	-15.808159509277344	0.9355452656745911
50s5-26bio9	-15.693919512939454	0.9353360533714294
50s5-26bio9	-15.579679516601564	0.9351261854171753
50s5-26bio9	-15.465439520263672	0.9349157214164734
50s5-26bio9	-15.351199523925782	0.934704601764679
50s5-26bio9	-15.23695952758789	0.934492826461792
50s5-26bio9	-15.12271953125	0.9342804551124573
50s5-26bio9	-15.00847953491211	0.93406742811203
50s5-26bio9	-14.89423953857422	0.9338537454605103
50s5-26bio9	-14.779999542236329	0.933639407157898
50s5-26bio9	-14.665759545898437	0.9334244728088379
50s5-26bio9	-14.551519549560547	0.9332088828086853
50s5-26bio9	-14.437279553222657	0.9329925775527954
50s5-26bio9	-14.323039556884767	0.9327756762504578
50s5-26bio9	-14.208799560546876	0.9325581192970276
50s5-26bio9	-14.094559564208984	0.9323399066925049
50s5-26bio9	-13.980319567871094	0.9321210384368896
50s5-26bio9	-13.866079571533204	0.9319015145301819
50s5-26bio9	-13.751839575195314	0.9316813349723816
50s5-26bio9	-13.637599578857424	0.9314604997634888
50s5-26bio9	-13.52335958251953	0.9312390089035034
50s5-26bio9	-13.40911958618164	0.9310168623924255
50s5-26bio9	-13.29487958984375	0.9307940006256104
50s5-26bio9	-13.18063959350586	0.9305704832077026
50s5-26bio9	-13.06639959716797	0.9303463697433472
50s5-26bio9	-12.952159600830079	0.9301215410232544
50s5-26bio9	-12.837919604492189	0.9298959970474243
50s5-26bio9	-12.723679608154299	0.9290708899497986
50s5-26bio9	-12.609439611816406	0.9280656576156616
50s5-26bio9	-12.495199615478516	0.9270473122596741
50s5-26bio9	-12.380959619140626	0.9260157346725464
50s5-26bio9	-12.266719622802736	0.9249706864356995
50s5-26bio9	-12.152479626464846	0.9239121675491333
50s5-26bio9	-12.038239630126952	0.922839879989624
50s5-26bio9	-11.923999633789062	0.9217538237571716
50s5-26bio9	-11.809759637451172	0.920653760433197
50s5-26bio9	-11.695519641113282	0.9195395708084106
50s5-26bio9	-11.581279644775393	0.918411135673523
50s5-26bio9	-11.467039648437499	0.9172683358192444
50s5-26bio9	-11.352799652099609	0.9161109328269958
50s5-26bio9	-11.23855965576172	0.9149388670921326
50s5-26bio9	-11.12431965942383	0.9137519598007202
50s5-26bio9	-11.01007966308594	0.9125500917434692
50s5-26bio9	-10.895839666748046	0.9113330841064453
50s5-26bio9	-10.78159967041016	0.9101008176803589
50s5-26bio9	-10.667359674072266	0.9088531136512756
50s5-26bio9	-10.553119677734376	0.9075899124145508
50s5-26bio9	-10.438879681396486	0.9063109159469604
50s5-26bio9	-10.324639685058592	0.9050161242485046
50s5-26bio9	-10.210399688720706	0.903705358505249
50s5-26bio9	-10.096159692382813	0.9023784399032593
50s5-26bio9	-9.981919696044923	0.9010352492332458
50s5-26bio9	-9.867679699707033	0.8996756076812744
50s5-26bio9	-9.75343970336914	0.8982993960380554
50s5-26bio9	-9.639199707031253	0.8969064354896545
50s5-26bio9	-9.52495971069336	0.895496666431427
50s5-26bio9	-9.41071971435547	0.8940699100494385
50s5-26bio9	-9.29647971801758	0.8926259875297546
50s5-26bio9	-9.182239721679686	0.8911647796630859
50s5-26bio9	-9.0679997253418	0.8896861672401428
50s5-26bio9	-8.953759729003906	0.8881899118423462
50s5-26bio9	-8.83951973266602	0.886676013469696
50s5-26bio9	-8.725279736328126	0.8851442337036133
50s5-26bio9	-8.611039739990233	0.8835945129394531
50s5-26bio9	-8.496799743652346	0.8820266127586365
50s5-26bio9	-8.382559747314453	0.8804405331611633
50s5-26bio9	-8.268319750976566	0.8788359761238098
50s5-26bio9	-8.154079754638673	0.8772128820419312
50s5-26bio9	-8.03983975830078	0.8755711913108826
50s5-26bio9	-7.925599761962893	0.873910665512085
50s5-26bio9	-7.811359765624999	0.8722312450408936
50s5-26bio9	-7.697119769287113	0.870532751083374
50s5-26bio9	-7.582879772949219	0.8688150644302368
50s5-26bio9	-7.468639776611326	0.8670780658721924
50s5-26bio9	-7.3543997802734395	0.8653216361999512
50s5-26bio9	-7.240159783935546	0.8635456562042236
50s5-26bio9	-7.125919787597656	0.8617500066757202
50s5-26bio9	-7.011679791259766	0.8599345088005066
50s5-26bio9	-6.897439794921873	0.8580991625785828
50s5-26bio9	-6.783199798583986	0.8562437891960144
50s5-26bio9	-6.668959802246093	0.8543682098388672
50s5-26bio9	-6.554719805908203	0.8524724245071411
50s5-26bio9	-6.440479809570313	0.8505562543869019
50s5-26bio9	-6.326239813232419	0.8486196398735046
50s5-26bio9	-6.211999816894533	0.8466624617576599
50s5-26bio9	-6.0977598205566395	0.8446845412254333
50s5-26bio9	-5.9835198242187495	0.8426859378814697
50s5-26bio9	-5.86927982788086	0.8406664133071899
50s5-26bio9	-5.75503983154297	0.8386259078979492
50s5-26bio9	-5.64079983520508	0.8365644216537476
50s5-26bio9	-5.526559838867186	0.8344817161560059
50s5-26bio9	-5.412319842529296	0.8323778510093689
50s5-26bio9	-5.298079846191406	0.8302526473999023
50s5-26bio9	-5.183839849853516	0.8281061053276062
50s5-26bio9	-5.069599853515626	0.8259380459785461
50s5-26bio9	-4.955359857177733	0.8237485289573669
50s5-26bio9	-4.841119860839843	0.8215373754501343
50s5-26bio9	-4.726879864501953	0.8193045854568481
50s5-26bio9	-4.612639868164063	0.8170500993728638
50s5-26bio9	-4.498399871826173	0.8147737979888916
50s5-26bio9	-4.38415987548828	0.8124757409095764
50s5-26bio9	-4.26991987915039	0.8101557493209839
50s5-26bio9	-4.1556798828125	0.8078138828277588
50s5-26bio9	-4.04143988647461	0.8054500818252563
50s5-26bio9	-3.9271998901367198	0.803064227104187
50s5-26bio9	-3.81295989379883	0.8006563782691956
50s5-26bio9	-3.6987198974609363	0.798226535320282
50s5-26bio9	-3.5844799011230464	0.7957745790481567
50s5-26bio9	-3.4702399047851564	0.7933005690574646
50s5-26bio9	-3.3559999084472665	0.7908044457435608
50s5-26bio9	-3.2417599121093765	0.7882862687110901
50s5-26bio9	-3.127519915771483	0.7857459187507629
50s5-26bio9	-3.013279919433593	0.7831835150718689
50s5-26bio9	-2.899039923095703	0.780599057674408
50s5-26bio9	-2.784799926757813	0.7779924869537354
50s5-26bio9	-2.6705599304199232	0.7753638625144958
50s5-26bio9	-2.5563199340820297	0.7727131843566895
50s5-26bio9	-2.44207993774414	0.7700405120849609
50s5-26bio9	-2.32783994140625	0.7673459053039551
50s5-26bio9	-2.21359994506836	0.7646293640136719
50s5-26bio9	-2.09935994873047	0.7618909478187561
50s5-26bio9	-1.9851199523925764	0.7591307163238525
50s5-26bio9	-1.8708799560546865	0.7563486695289612
50s5-26bio9	-1.7566399597167965	0.7535449862480164
50s5-26bio9	-1.6423999633789066	0.7507196068763733
50s5-26bio9	-1.5281599670410166	0.7478727102279663
50s5-26bio9	-1.4139199707031231	0.7450043559074402
50s5-26bio9	-1.2996799743652367	0.7421146035194397
50s5-26bio9	-1.1854399780273432	0.7392035722732544
50s5-26bio9	-1.0711999816894533	0.7362713813781738
50s5-26bio9	-0.9569599853515633	0.7333180904388428
50s5-26bio9	-0.8427199890136698	0.7303438782691956
50s5-26bio9	-0.7284799926757834	0.727348804473877
50s5-26bio9	-0.61423999633789	0.7243329882621765
50s5-26bio9	-0.5	0.7212966084480286
50s5-26bio9	-0.38576000366211005	0.7182398438453674
50s5-26bio9	-0.27152000732421655	0.7151627540588379
50s5-26bio9	-0.15728001098633015	0.7120655179023743
50s5-26bio9	-0.04304001464843665	0.7089483141899109
50s5-26bio9	0.0711999816894533	0.7058113217353821
50s5-26bio9	0.18543997802734324	0.7026547193527222
50s5-26bio9	0.29967997436523675	0.6994786262512207
50s5-26bio9	0.41391997070312314	0.6962832808494568
50s5-26bio9	0.5281599670410166	0.6930688619613647
50s5-26bio9	0.6423999633789066	0.6898356080055237
50s5-26bio9	0.7566399597167965	0.6865836977958679
50s5-26bio9	0.87087995605469	0.6833133101463318
50s5-26bio9	0.9851199523925764	0.6800247430801392
50s5-26bio9	1.09935994873047	0.6767181158065796
50s5-26bio9	1.2135999450683563	0.6733937859535217
50s5-26bio9	1.3278399414062498	0.6700519323348999
50s5-26bio9	1.4420799377441433	0.6666927933692932
50s5-26bio9	1.5563199340820297	0.6633166670799255
50s5-26bio9	1.6705599304199232	0.6599237322807312
50s5-26bio9	1.7847999267578096	0.6565143465995789
50s5-26bio9	1.8990399230957031	0.6530887484550476
50s5-26bio9	2.0132799194335966	0.6496472358703613
50s5-26bio9	2.127519915771483	0.6461900472640991
50s5-26bio9	2.2417599121093765	0.6427175402641296
50s5-26bio9	2.355999908447263	0.639229953289032
50s5-26bio9	2.4702399047851564	0.6357276439666748
50s5-26bio9	2.58447990112305	0.6322108507156372
50s5-26bio9	2.6987198974609363	0.6286799907684326
50s5-26bio9	2.81295989379883	0.6251353025436401
50s5-26bio9	2.927199890136716	0.6215771436691284
50s5-26bio9	3.041439886474606	0.6180058121681213
50s5-26bio9	3.1556798828124997	0.6144217252731323
50s5-26bio9	3.269919879150393	0.6108251810073853
50s5-26bio9	3.3841598754882796	0.6071690320968628
50s5-26bio9	3.498399871826173	0.6034837961196899
50s5-26bio9	3.6126398681640595	0.5997866988182068
50s5-26bio9	3.726879864501953	0.5960782766342163
50s5-26bio9	3.8411198608398465	0.5923588275909424
50s5-26bio9	3.955359857177733	0.5886287689208984
50s5-26bio9	4.069599853515626	0.5848884582519531
50s5-26bio9	4.183839849853513	0.5811383724212646
50s5-26bio9	4.298079846191406	0.5773788690567017
50s5-26bio9	4.4123198425293	0.5736104249954224
50s5-26bio9	4.526559838867186	0.5698333382606506
50s5-26bio9	4.64079983520508	0.5660481452941895
50s5-26bio9	4.755039831542966	0.5622552633285522
50s5-26bio9	4.86927982788086	0.5584550499916077
50s5-26bio9	4.983519824218753	0.5546479821205139
50s5-26bio9	5.0977598205566395	0.5508345365524292
50s5-26bio9	5.211999816894533	0.5470150113105774
50s5-26bio9	5.326239813232419	0.543190062046051
50s5-26bio9	5.440479809570313	0.5393599271774292
50s5-26bio9	5.554719805908206	0.5355251431465149
50s5-26bio9	5.668959802246093	0.5316861867904663
50s5-26bio9	5.783199798583986	0.5278434157371521
50s5-26bio9	5.897439794921873	0.52399742603302
50s5-26bio9	6.011679791259766	0.520148515701294
50s5-26bio9	6.12591978759766	0.5162972807884216
50s5-26bio9	6.240159783935546	0.512444019317627
50s5-26bio9	6.3543997802734395	0.5085893869400024
50s5-26bio9	6.468639776611326	0.5047336220741272
50s5-26bio9	6.582879772949219	0.5008773803710938
50s5-26bio9	6.697119769287113	0.49702101945877075
50s5-26bio9	6.811359765624999	0.493164986371994
50s5-26bio9	6.925599761962886	0.48930978775024414
50s5-26bio9	7.039839758300779	0.48545584082603455
50s5-26bio9	7.154079754638673	0.48160362243652344
50s5-26bio9	7.268319750976566	0.477753609418869
50s5-26bio9	7.382559747314453	0.4739062190055847
50s5-26bio9	7.496799743652339	0.47006192803382874
50s5-26bio9	7.6110397399902325	0.4662211835384369
50s5-26bio9	7.725279736328126	0.4623844623565674
50s5-26bio9	7.8395197326660195	0.45855218172073364
50s5-26bio9	7.953759729003906	0.4547247886657715
50s5-26bio9	8.067999725341792	0.4509027302265167
50s5-26bio9	8.182239721679686	0.44708648324012756
50s5-26bio9	8.29647971801758	0.44327640533447266
50s5-26bio9	8.410719714355473	0.439473032951355
50s5-26bio9	8.52495971069336	0.43567678332328796
50s5-26bio9	8.639199707031246	0.43188801407814026
50s5-26bio9	8.75343970336914	0.42810720205307007
50s5-26bio9	8.867679699707033	0.4243347942829132
50s5-26bio9	8.981919696044926	0.4205711781978607
50s5-26bio9	9.096159692382813	0.41681671142578125
50s5-26bio9	9.210399688720699	0.4130719304084778
50s5-26bio9	9.324639685058592	0.40933719277381897
50s5-26bio9	9.438879681396486	0.4056128263473511
50s5-26bio9	9.55311967773438	0.4018993377685547
50s5-26bio9	9.667359674072266	0.3981970548629761
50s5-26bio9	9.781599670410152	0.3945063650608063
50s5-26bio9	9.895839666748046	0.3908276855945587
50s5-26bio9	10.01007966308594	0.38716137409210205
50s5-26bio9	10.124319659423833	0.38350778818130493
50s5-26bio9	10.23855965576172	0.3798673152923584
50s5-26bio9	10.352799652099606	0.3762403428554535
50s5-26bio9	10.467039648437499	0.3726271390914917
50s5-26bio9	10.581279644775393	0.36902815103530884
50s5-26bio9	10.695519641113286	0.3654436469078064
50s5-26bio9	10.809759637451172	0.361873984336853
50s5-26bio9	10.923999633789059	0.3583195209503174
50s5-26bio9	11.038239630126952	0.3547805845737457
50s5-26bio9	11.152479626464846	0.35125744342803955
50s5-26bio9	11.26671962280274	0.34775039553642273
50s5-26bio9	11.380959619140619	0.3442598283290863
50s5-26bio9	11.495199615478512	0.3407859802246094
50s5-26bio9	11.609439611816406	0.3373291492462158
50s5-26bio9	11.723679608154299	0.3338896334171295
50s5-26bio9	11.837919604492193	0.33046770095825195
50s5-26bio9	11.952159600830072	0.32706359028816223
50s5-26bio9	12.066399597167965	0.3236776292324066
50s5-26bio9	12.180639593505859	0.3203100264072418
50s5-26bio9	12.294879589843752	0.31696099042892456
50s5-26bio9	12.409119586181646	0.3136308789253235
50s5-26bio9	12.523359582519525	0.31031984090805054
50s5-26bio9	12.637599578857419	0.3070281147956848
50s5-26bio9	12.751839575195312	0.30375590920448303
50s5-26bio9	12.866079571533206	0.3005034923553467
50s5-26bio9	12.9803195678711	0.2972710132598877
50s5-26bio9	13.094559564208978	0.2940586805343628
50s5-26bio9	13.208799560546872	0.2908667027950287
50s5-26bio9	13.323039556884765	0.2876952588558197
50s5-26bio9	13.437279553222659	0.2845444977283478
50s5-26bio9	13.551519549560552	0.28141462802886963
50s5-26bio9	13.665759545898432	0.2783057987689972
50s5-26bio9	13.779999542236325	0.2752181589603424
50s5-26bio9	13.894239538574219	0.2721518278121948
50s5-26bio9	14.008479534912112	0.26910701394081116
50s5-26bio9	14.122719531250006	0.2660837769508362
50s5-26bio9	14.236959527587885	0.2630822956562042
50s5-26bio9	14.351199523925779	0.26010268926620483
50s5-26bio9	14.465439520263672	0.2571450173854828
50s5-26bio9	14.579679516601566	0.2542094588279724
50s5-26bio9	14.693919512939459	0.2512960731983185
50s5-26bio9	14.808159509277345	0.24840492010116577
50s5-26bio9	14.922399505615232	0.24553614854812622
50s5-26bio9	15.036639501953125	0.2426898032426834
50s5-26bio9	15.150879498291019	0.2398659586906433
50s5-26bio9	15.265119494628912	0.2370646893978119
50s5-26bio9	15.379359490966799	0.23428606986999512
50s5-26bio9	15.493599487304685	0.231530100107193
50s5-26bio9	15.607839483642579	0.22879688441753387
50s5-26bio9	15.722079479980472	0.22608645260334015
50s5-26bio9	15.836319476318366	0.22339878976345062
50s5-26bio9	15.950559472656252	0.22073400020599365
50s5-26bio9	16.06479946899414	0.21809203922748566
50s5-26bio9	16.179039465332032	0.215473011136055
50s5-26bio9	16.293279461669925	0.2128768265247345
50s5-26bio9	16.40751945800782	0.21030353009700775
50s5-26bio9	16.521759454345705	0.20775316655635834
50s5-26bio9	16.63599945068359	0.20522566139698029
50s5-26bio9	16.750239447021485	0.20272104442119598
50s5-26bio9	16.86447944335938	0.20023933053016663
50s5-26bio9	16.978719439697265	0.19778041541576385
50s5-26bio9	17.09295943603516	0.19534431397914886
50s5-26bio9	17.207199432373045	0.19293105602264404
50s5-26bio9	17.32143942871094	0.19054050743579865
50s5-26bio9	17.435679425048832	0.18817269802093506
50s5-26bio9	17.54991942138672	0.18582753837108612
50s5-26bio9	17.664159417724612	0.18350498378276825
50s5-26bio9	17.7783994140625	0.18120504915714264
50s5-26bio9	17.892639410400392	0.17892758548259735
50s5-26bio9	18.006879406738285	0.17667256295681
50s5-26bio9	18.12111940307617	0.1744399517774582
50s5-26bio9	18.235359399414065	0.17222963273525238
50s5-26bio9	18.34959939575195	0.1700415462255478
50s5-26bio9	18.463839392089845	0.16787564754486084
50s5-26bio9	18.57807938842774	0.16573180258274078
50s5-26bio9	18.692319384765625	0.16360995173454285
50s5-26bio9	18.80655938110352	0.16151003539562225
50s5-26bio9	18.920799377441405	0.15943190455436707
50s5-26bio9	19.0350393737793	0.1573754996061325
50s5-26bio9	19.149279370117192	0.15534073114395142
50s5-26bio9	19.26351936645508	0.15332746505737305
50s5-26bio9	19.377759362792972	0.15133562684059143
50s5-26bio9	19.49199935913086	0.1493651121854782
50s5-26bio9	19.60623935546875	0.14741577208042145
50s5-26bio9	19.720479351806645	0.14548753201961517
50s5-26bio9	19.83471934814453	0.14358028769493103
50s5-26bio9	19.948959344482425	0.1416938602924347
50s5-26bio9	20.06319934082031	0.13982819020748138
50s5-26bio9	20.177439337158205	0.13798315823078156
50s5-26bio9	20.2916793334961	0.13615858554840088
50s5-26bio9	20.405919329833985	0.1343543827533722
50s5-26bio9	20.52015932617188	0.13257044553756714
50s5-26bio9	20.634399322509765	0.1308065801858902
50s5-26bio9	20.74863931884766	0.1290626972913742
50s5-26bio9	20.862879315185552	0.1273386925458908
50s5-26bio9	20.97711931152344	0.1256343573331833
50s5-26bio9	21.09135930786133	0.12394959479570389
50s5-26bio9	21.205599304199218	0.12228430062532425
50s5-26bio9	21.31983930053711	0.12063826620578766
50s5-26bio9	21.434079296874998	0.11901137977838516
50s5-26bio9	21.54831929321289	0.1174035370349884
50s5-26bio9	21.662559289550785	0.11581452935934067
50s5-26bio9	21.77679928588867	0.1142442524433136
50s5-26bio9	21.891039282226565	0.11269257217645645
50s5-26bio9	22.00527927856445	0.1111592948436737
50s5-26bio9	22.119519274902345	0.10964430123567581
50s5-26bio9	22.23375927124024	0.10814747214317322
50s5-26bio9	22.347999267578125	0.10666860640048981
50s5-26bio9	22.462239263916018	0.10520759969949722
50s5-26bio9	22.576479260253905	0.10376425087451935
50s5-26bio9	22.690719256591798	0.10233844816684723
50s5-26bio9	22.80495925292969	0.10093004256486893
50s5-26bio9	22.919199249267578	0.09953885525465012
50s5-26bio9	23.03343924560547	0.09816475212574005
50s5-26bio9	23.147679241943358	0.09680759161710739
50s5-26bio9	23.26191923828125	0.09546719491481781
50s5-26bio9	23.376159234619145	0.09502409398555756
50s5-26bio9	23.49039923095703	0.09502409398555756
50s5-26bio9	23.604639227294925	0.09502409398555756
50s5-26bio9	23.71887922363281	0.09502409398555756
50s5-26bio9	23.833119219970705	0.09502409398555756
50s5-26bio9	23.947359216308598	0.09502409398555756
50s5-26bio9	24.061599212646485	0.09502409398555756
50s5-26bio9	24.175839208984378	0.09502409398555756
50s5-26bio9	24.290079205322264	0.09502409398555756
50s5-26bio9	24.404319201660158	0.09502409398555756
50s5-26bio9	24.51855919799805	0.09502409398555756
50s5-26bio9	24.632799194335938	0.09502409398555756
50s5-26bio9	24.74703919067383	0.09502409398555756
50s5-26bio9	24.861279187011718	0.09502409398555756
50s5-26bio9	24.97551918334961	0.09502409398555756
50s5-26bio9	25.089759179687505	0.09502409398555756
50s5-26bio9	25.20399917602539	0.09502409398555756
50s5-26bio9	25.318239172363285	0.09502409398555756
50s5-26bio9	25.43247916870117	0.09502409398555756
50s5-26bio9	25.546719165039065	0.09502409398555756
50s5-26bio9	25.660959161376958	0.09502409398555756
50s5-26bio9	25.775199157714844	0.09502409398555756
50s5-26bio9	25.88943915405273	0.09502409398555756
50s5-26bio9	26.003679150390624	0.09502409398555756
50s5-26bio9	26.117919146728518	0.09502409398555756
50s5-26bio9	26.23215914306641	0.09502409398555756
50s5-26bio9	26.346399139404298	0.09502409398555756
50s5-26bio9	26.460639135742184	0.09502409398555756
50s5-26bio9	26.574879132080078	0.09502409398555756
50s5-26bio9	26.68911912841797	0.09502409398555756
50s5-26bio9	26.803359124755865	0.09502409398555756
50s5-26bio9	26.91759912109375	0.09502409398555756
50s5-26bio9	27.031839117431637	0.09502409398555756
50s5-26bio9	27.14607911376953	0.09502409398555756
50s5-26bio9	27.260319110107424	0.09502409398555756
50s5-26bio9	27.374559106445318	0.09502409398555756
50s5-26bio9	27.488799102783204	0.09502409398555756
50s5-26bio9	27.60303909912109	0.09502409398555756
50s5-26bio9	27.717279095458984	0.09502409398555756
50s5-26bio9	27.831519091796878	0.09502409398555756
50s5-26bio9	27.94575908813477	0.09502409398555756
50s5-26bio9	28.059999084472658	0.09502409398555756
