# Supplementary material for: Paleodistribution of Cercidiphyllaceae and Future Habitat Prediction for Cercidiphyllum japonicum Under Climate Change
Source: Ecol Evol. 2026 Jan 19;16(1):e72940. doi: 10.1002/ece3.72940 (PMC12815699; doi:10.1002/ece3.72940)
Supplement: Supplementary file 1 — Data S1: ece372940‐sup‐0001‐supinfo.zip. [file ECE3-16-e72940-s001.zip › 50s-26/plots/连香树_2_50s5-26bio9_only.dat]

variable	x	y
50s5-26bio9	-29.059999084472658	2.2181134795573598E-7
50s5-26bio9	-28.945759088134768	2.2181134795573598E-7
50s5-26bio9	-28.831519091796878	2.2181134795573598E-7
50s5-26bio9	-28.717279095458984	2.2181134795573598E-7
50s5-26bio9	-28.603039099121094	2.2181134795573598E-7
50s5-26bio9	-28.488799102783204	2.2181134795573598E-7
50s5-26bio9	-28.374559106445314	2.2181134795573598E-7
50s5-26bio9	-28.260319110107424	2.2181134795573598E-7
50s5-26bio9	-28.14607911376953	2.2181134795573598E-7
50s5-26bio9	-28.03183911743164	2.2181134795573598E-7
50s5-26bio9	-27.91759912109375	2.2181134795573598E-7
50s5-26bio9	-27.80335912475586	2.2181134795573598E-7
50s5-26bio9	-27.68911912841797	2.2181134795573598E-7
50s5-26bio9	-27.574879132080078	2.2181134795573598E-7
50s5-26bio9	-27.460639135742188	2.2181134795573598E-7
50s5-26bio9	-27.346399139404298	2.2181134795573598E-7
50s5-26bio9	-27.232159143066408	2.2181134795573598E-7
50s5-26bio9	-27.117919146728518	2.2181134795573598E-7
50s5-26bio9	-27.003679150390624	2.2181134795573598E-7
50s5-26bio9	-26.889439154052734	2.2181134795573598E-7
50s5-26bio9	-26.775199157714844	2.2181134795573598E-7
50s5-26bio9	-26.660959161376955	2.2181134795573598E-7
50s5-26bio9	-26.546719165039065	2.2181134795573598E-7
50s5-26bio9	-26.43247916870117	2.2181134795573598E-7
50s5-26bio9	-26.31823917236328	2.2181134795573598E-7
50s5-26bio9	-26.20399917602539	2.2181134795573598E-7
50s5-26bio9	-26.0897591796875	2.2181134795573598E-7
50s5-26bio9	-25.97551918334961	2.2181134795573598E-7
50s5-26bio9	-25.86127918701172	2.2181134795573598E-7
50s5-26bio9	-25.747039190673828	2.2181134795573598E-7
50s5-26bio9	-25.632799194335938	2.2181134795573598E-7
50s5-26bio9	-25.518559197998048	2.2181134795573598E-7
50s5-26bio9	-25.404319201660158	2.2181134795573598E-7
50s5-26bio9	-25.290079205322268	2.2181134795573598E-7
50s5-26bio9	-25.175839208984375	2.2181134795573598E-7
50s5-26bio9	-25.061599212646485	2.2181134795573598E-7
50s5-26bio9	-24.947359216308595	2.2181134795573598E-7
50s5-26bio9	-24.833119219970705	2.2181134795573598E-7
50s5-26bio9	-24.718879223632815	2.2181134795573598E-7
50s5-26bio9	-24.604639227294925	2.2181134795573598E-7
50s5-26bio9	-24.49039923095703	2.2181134795573598E-7
50s5-26bio9	-24.37615923461914	2.2181134795573598E-7
50s5-26bio9	-24.26191923828125	2.2922338871467218E-7
50s5-26bio9	-24.14767924194336	2.5293803673775983E-7
50s5-26bio9	-24.03343924560547	2.790379483030847E-7
50s5-26bio9	-23.919199249267578	3.07756835127293E-7
50s5-26bio9	-23.804959252929688	3.3934915677491517E-7
50s5-26bio9	-23.690719256591798	3.740931333595654E-7
50s5-26bio9	-23.576479260253908	4.1229498037864687E-7
50s5-26bio9	-23.462239263916018	4.542876865798462E-7
50s5-26bio9	-23.347999267578125	5.004351351090008E-7
50s5-26bio9	-23.233759271240235	5.511375320566003E-7
50s5-26bio9	-23.119519274902345	6.06828621130262E-7
50s5-26bio9	-23.005279278564455	6.679861712655111E-7
50s5-26bio9	-22.891039282226565	7.351288786594523E-7
50s5-26bio9	-22.77679928588867	8.088228469205205E-7
50s5-26bio9	-22.66255928955078	8.89689943051053E-7
50s5-26bio9	-22.54831929321289	9.784047279026709E-7
50s5-26bio9	-22.434079296875	1.0757029258456896E-6
50s5-26bio9	-22.31983930053711	1.1823918839581893E-6
50s5-26bio9	-22.205599304199218	1.299347104577464E-6
50s5-26bio9	-22.091359307861328	1.4275220792114851E-6
50s5-26bio9	-21.97711931152344	1.5679629541409668E-6
50s5-26bio9	-21.86287931518555	1.721802618703805E-6
50s5-26bio9	-21.74863931884766	1.8902744614024414E-6
50s5-26bio9	-21.634399322509765	2.074730218737386E-6
50s5-26bio9	-21.520159326171875	2.276633267683792E-6
50s5-26bio9	-21.405919329833985	2.4975743144750595E-6
50s5-26bio9	-21.291679333496095	2.739296633080812E-6
50s5-26bio9	-21.177439337158205	3.003684469149448E-6
50s5-26bio9	-21.063199340820315	3.292785777375684E-6
50s5-26bio9	-20.948959344482425	3.6088426895730663E-6
50s5-26bio9	-20.83471934814453	3.9542765080113895E-6
50s5-26bio9	-20.72047935180664	4.331716809247155E-6
50s5-26bio9	-20.60623935546875	4.744039870274719E-6
50s5-26bio9	-20.49199935913086	5.194350251258584E-6
50s5-26bio9	-20.377759362792972	5.6860158110794146E-6
50s5-26bio9	-20.26351936645508	6.222718184289988E-6
50s5-26bio9	-20.14927937011719	6.808427770010894E-6
50s5-26bio9	-20.0350393737793	7.447447842423571E-6
50s5-26bio9	-19.92079937744141	8.144480489136185E-6
50s5-26bio9	-19.80655938110352	8.904587957658805E-6
50s5-26bio9	-19.692319384765625	9.733258593769278E-6
50s5-26bio9	-19.578079388427735	1.0636479601089377E-5
50s5-26bio9	-19.463839392089845	1.1620696568570565E-5
50s5-26bio9	-19.349599395751955	1.2692885320575442E-5
50s5-26bio9	-19.235359399414065	1.3860655599273741E-5
50s5-26bio9	-19.12111940307617	1.5132189219002612E-5
50s5-26bio9	-19.006879406738282	1.6516334653715603E-5
50s5-26bio9	-18.892639410400392	1.8022739823209122E-5
50s5-26bio9	-18.778399414062502	1.9661763872136362E-5
50s5-26bio9	-18.664159417724612	2.144460813724436E-5
50s5-26bio9	-18.54991942138672	2.3383467123494484E-5
50s5-26bio9	-18.43567942504883	2.5491432097624056E-5
50s5-26bio9	-18.32143942871094	2.7782640245277435E-5
50s5-26bio9	-18.20719943237305	3.0272474759840406E-5
50s5-26bio9	-18.09295943603516	3.297738658147864E-5
50s5-26bio9	-17.978719439697265	3.591531640267931E-5
50s5-26bio9	-17.864479443359375	3.910548548446968E-5
50s5-26bio9	-17.750239447021485	4.256861939211376E-5
50s5-26bio9	-17.635999450683595	4.632725176634267E-5
50s5-26bio9	-17.521759454345705	5.040550968260504E-5
50s5-26bio9	-17.407519458007812	5.482937558554113E-5
50s5-26bio9	-17.293279461669922	5.96271020185668E-5
50s5-26bio9	-17.179039465332032	6.482888420578092E-5
50s5-26bio9	-17.064799468994142	7.046722748782486E-5
50s5-26bio9	-16.950559472656252	7.657744572497904E-5
50s5-26bio9	-16.83631947631836	8.319724292960018E-5
50s5-26bio9	-16.72207947998047	9.036719711730257E-5
50s5-26bio9	-16.60783948364258	9.813131327973679E-5
50s5-26bio9	-16.49359948730469	1.0653658682713285E-4
50s5-26bio9	-16.3793594909668	1.1563350562937558E-4
50s5-26bio9	-16.265119494628905	1.2547681399155408E-4
50s5-26bio9	-16.15087949829102	1.3612488692160696E-4
50s5-26bio9	-16.036639501953125	1.4764039951842278E-4
50s5-26bio9	-15.922399505615235	1.600912946742028E-4
50s5-26bio9	-15.808159509277344	1.7354980809614062E-4
50s5-26bio9	-15.693919512939454	1.8809401080943644E-4
50s5-26bio9	-15.579679516601564	2.0380725618451834E-4
50s5-26bio9	-15.465439520263672	2.207793149864301E-4
50s5-26bio9	-15.351199523925782	2.3910653544589877E-4
50s5-26bio9	-15.23695952758789	2.588917559478432E-4
50s5-26bio9	-15.12271953125	2.8024567291140556E-4
50s5-26bio9	-15.00847953491211	3.032870008610189E-4
50s5-26bio9	-14.89423953857422	3.2814228325150907E-4
50s5-26bio9	-14.779999542236329	3.549477260094136E-4
50s5-26bio9	-14.665759545898437	3.838491684291512E-4
50s5-26bio9	-14.551519549560547	4.1500196675769985E-4
50s5-26bio9	-14.437279553222657	4.485731478780508E-4
50s5-26bio9	-14.323039556884767	4.847411473747343E-4
50s5-26bio9	-14.208799560546876	5.236971192061901E-4
50s5-26bio9	-14.094559564208984	5.656444700434804E-4
50s5-26bio9	-13.980319567871094	6.108015077188611E-4
50s5-26bio9	-13.866079571533204	6.594017613679171E-4
50s5-26bio9	-13.751839575195314	7.116931956261396E-4
50s5-26bio9	-13.637599578857424	7.679419941268861E-4
50s5-26bio9	-13.52335958251953	8.28432384878397E-4
50s5-26bio9	-13.40911958618164	8.934661746025085E-4
50s5-26bio9	-13.29487958984375	9.63366765063256E-4
50s5-26bio9	-13.18063959350586	0.0010384792694821954
50s5-26bio9	-13.06639959716797	0.0011191696394234896
50s5-26bio9	-12.952159600830079	0.001205829787068069
50s5-26bio9	-12.837919604492189	0.0012988776434212923
50s5-26bio9	-12.723679608154299	0.001398755586706102
50s5-26bio9	-12.609439611816406	0.0015059373108670115
50s5-26bio9	-12.495199615478516	0.00162092677783221
50s5-26bio9	-12.380959619140626	0.001744257751852274
50s5-26bio9	-12.266719622802736	0.0018765003187581897
50s5-26bio9	-12.152479626464846	0.0020182612352073193
50s5-26bio9	-12.038239630126952	0.00217018136754632
50s5-26bio9	-11.923999633789062	0.002332945354282856
50s5-26bio9	-11.809759637451172	0.0025072789285331964
50s5-26bio9	-11.695519641113282	0.002693954622372985
50s5-26bio9	-11.581279644775393	0.002893786644563079
50s5-26bio9	-11.467039648437499	0.003107643686234951
50s5-26bio9	-11.352799652099609	0.0033364472910761833
50s5-26bio9	-11.23855965576172	0.0035811683628708124
50s5-26bio9	-11.12431965942383	0.003842840902507305
50s5-26bio9	-11.01007966308594	0.00412256084382534
50s5-26bio9	-10.895839666748046	0.0044214800000190735
50s5-26bio9	-10.78159967041016	0.004740825388580561
50s5-26bio9	-10.667359674072266	0.005081893410533667
50s5-26bio9	-10.553119677734376	0.005446047522127628
50s5-26bio9	-10.438879681396486	0.005834734998643398
50s5-26bio9	-10.324639685058592	0.006249485537409782
50s5-26bio9	-10.210399688720706	0.006691901944577694
50s5-26bio9	-10.096159692382813	0.00716368667781353
50s5-26bio9	-9.981919696044923	0.007666633930057287
50s5-26bio9	-9.867679699707033	0.008202621713280678
50s5-26bio9	-9.75343970336914	0.008773638866841793
50s5-26bio9	-9.639199707031253	0.009381781332194805
50s5-26bio9	-9.52495971069336	0.010029234923422337
50s5-26bio9	-9.41071971435547	0.010718313977122307
50s5-26bio9	-9.29647971801758	0.01145144272595644
50s5-26bio9	-9.182239721679686	0.012231171131134033
50s5-26bio9	-9.0679997253418	0.01306015532463789
50s5-26bio9	-8.953759729003906	0.013941195793449879
50s5-26bio9	-8.83951973266602	0.014877227135002613
50s5-26bio9	-8.725279736328126	0.01587129384279251
50s5-26bio9	-8.611039739990233	0.0169266015291214
50s5-26bio9	-8.496799743652346	0.018046502023935318
50s5-26bio9	-8.382559747314453	0.01923445798456669
50s5-26bio9	-8.268319750976566	0.020494112744927406
50s5-26bio9	-8.154079754638673	0.021829253062605858
50s5-26bio9	-8.03983975830078	0.02324378862977028
50s5-26bio9	-7.925599761962893	0.024741817265748978
50s5-26bio9	-7.811359765624999	0.02632756158709526
50s5-26bio9	-7.697119769287113	0.02800542116165161
50s5-26bio9	-7.582879772949219	0.02977992780506611
50s5-26bio9	-7.468639776611326	0.03165576234459877
50s5-26bio9	-7.3543997802734395	0.03363778069615364
50s5-26bio9	-7.240159783935546	0.03573094308376312
50s5-26bio9	-7.125919787597656	0.03794039413332939
50s5-26bio9	-7.011679791259766	0.04027138277888298
50s5-26bio9	-6.897439794921873	0.04272928461432457
50s5-26bio9	-6.783199798583986	0.04531962797045708
50s5-26bio9	-6.668959802246093	0.04804801568388939
50s5-26bio9	-6.554719805908203	0.050920162349939346
50s5-26bio9	-6.440479809570313	0.05394189432263374
50s5-26bio9	-6.326239813232419	0.05711907893419266
50s5-26bio9	-6.211999816894533	0.06045763939619064
50s5-26bio9	-6.0977598205566395	0.06396357715129852
50s5-26bio9	-5.9835198242187495	0.06764286756515503
50s5-26bio9	-5.86927982788086	0.07150153815746307
50s5-26bio9	-5.75503983154297	0.0755455270409584
50s5-26bio9	-5.64079983520508	0.07978075742721558
50s5-26bio9	-5.526559838867186	0.08421308547258377
50s5-26bio9	-5.412319842529296	0.08884823322296143
50s5-26bio9	-5.298079846191406	0.09369176626205444
50s5-26bio9	-5.183839849853516	0.09874915331602097
50s5-26bio9	-5.069599853515626	0.10402557253837585
50s5-26bio9	-4.955359857177733	0.10952595621347427
50s5-26bio9	-4.841119860839843	0.11525504291057587
50s5-26bio9	-4.726879864501953	0.12121712416410446
50s5-26bio9	-4.612639868164063	0.1274162381887436
50s5-26bio9	-4.498399871826173	0.13385595381259918
50s5-26bio9	-4.38415987548828	0.14053936302661896
50s5-26bio9	-4.26991987915039	0.1474691778421402
50s5-26bio9	-4.1556798828125	0.15464745461940765
50s5-26bio9	-4.04143988647461	0.1620757281780243
50s5-26bio9	-3.9271998901367198	0.1697549670934677
50s5-26bio9	-3.81295989379883	0.17768540978431702
50s5-26bio9	-3.6987198974609363	0.18586666882038116
50s5-26bio9	-3.5844799011230464	0.19429762661457062
50s5-26bio9	-3.4702399047851564	0.20297637581825256
50s5-26bio9	-3.3559999084472665	0.2119002789258957
50s5-26bio9	-3.2417599121093765	0.22106590867042542
50s5-26bio9	-3.127519915771483	0.2304690033197403
50s5-26bio9	-3.013279919433593	0.24010446667671204
50s5-26bio9	-2.899039923095703	0.24996639788150787
50s5-26bio9	-2.784799926757813	0.2600480616092682
50s5-26bio9	-2.6705599304199232	0.2703418731689453
50s5-26bio9	-2.5563199340820297	0.2808394730091095
50s5-26bio9	-2.44207993774414	0.2915317118167877
50s5-26bio9	-2.32783994140625	0.3024086356163025
50s5-26bio9	-2.21359994506836	0.3134595453739166
50s5-26bio9	-2.09935994873047	0.3246730864048004
50s5-26bio9	-1.9851199523925764	0.3360373079776764
50s5-26bio9	-1.8708799560546865	0.3475395143032074
50s5-26bio9	-1.7566399597167965	0.35916656255722046
50s5-26bio9	-1.6423999633789066	0.3709048330783844
50s5-26bio9	-1.5281599670410166	0.38274022936820984
50s5-26bio9	-1.4139199707031231	0.3946583867073059
50s5-26bio9	-1.2996799743652367	0.4066445827484131
50s5-26bio9	-1.1854399780273432	0.4186839461326599
50s5-26bio9	-1.0711999816894533	0.43071314692497253
50s5-26bio9	-0.9569599853515633	0.4424668848514557
50s5-26bio9	-0.8427199890136698	0.45422524213790894
50s5-26bio9	-0.7284799926757834	0.46597447991371155
50s5-26bio9	-0.61423999633789	0.4777010679244995
50s5-26bio9	-0.5	0.48939165472984314
50s5-26bio9	-0.38576000366211005	0.5010331869125366
50s5-26bio9	-0.27152000732421655	0.5126129984855652
50s5-26bio9	-0.15728001098633015	0.5241187810897827
50s5-26bio9	-0.04304001464843665	0.5355386137962341
50s5-26bio9	0.0711999816894533	0.5468612313270569
50s5-26bio9	0.18543997802734324	0.5580756664276123
50s5-26bio9	0.29967997436523675	0.5691717267036438
50s5-26bio9	0.41391997070312314	0.5801396369934082
50s5-26bio9	0.5281599670410166	0.5909702777862549
50s5-26bio9	0.6423999633789066	0.6016552448272705
50s5-26bio9	0.7566399597167965	0.6121866106987
50s5-26bio9	0.87087995605469	0.6225571632385254
50s5-26bio9	0.9851199523925764	0.6327603459358215
50s5-26bio9	1.09935994873047	0.6427902579307556
50s5-26bio9	1.2135999450683563	0.6526415944099426
50s5-26bio9	1.3278399414062498	0.6623096466064453
50s5-26bio9	1.4420799377441433	0.6668886542320251
50s5-26bio9	1.5563199340820297	0.666597306728363
50s5-26bio9	1.6705599304199232	0.6658352613449097
50s5-26bio9	1.7847999267578096	0.6650183200836182
50s5-26bio9	1.8990399230957031	0.6641462445259094
50s5-26bio9	2.0132799194335966	0.6632188558578491
50s5-26bio9	2.127519915771483	0.6622359156608582
50s5-26bio9	2.2417599121093765	0.6611972451210022
50s5-26bio9	2.355999908447263	0.6601025462150574
50s5-26bio9	2.4702399047851564	0.6589516401290894
50s5-26bio9	2.58447990112305	0.6577442288398743
50s5-26bio9	2.6987198974609363	0.6564800143241882
50s5-26bio9	2.81295989379883	0.6551588177680969
50s5-26bio9	2.927199890136716	0.6537802815437317
50s5-26bio9	3.041439886474606	0.6503563523292542
50s5-26bio9	3.1556798828124997	0.6465714573860168
50s5-26bio9	3.269919879150393	0.642712414264679
50s5-26bio9	3.3841598754882796	0.6387787461280823
50s5-26bio9	3.498399871826173	0.6347701549530029
50s5-26bio9	3.6126398681640595	0.6306862831115723
50s5-26bio9	3.726879864501953	0.6265267729759216
50s5-26bio9	3.8411198608398465	0.6222915053367615
50s5-26bio9	3.955359857177733	0.6179801821708679
50s5-26bio9	4.069599853515626	0.6135926842689514
50s5-26bio9	4.183839849853513	0.6091288328170776
50s5-26bio9	4.298079846191406	0.6045886874198914
50s5-26bio9	4.4123198425293	0.5999721884727478
50s5-26bio9	4.526559838867186	0.5952794551849365
50s5-26bio9	4.64079983520508	0.5905104875564575
50s5-26bio9	4.755039831542966	0.5856656432151794
50s5-26bio9	4.86927982788086	0.5807449817657471
50s5-26bio9	4.983519824218753	0.5757490396499634
50s5-26bio9	5.0977598205566395	0.5706780552864075
50s5-26bio9	5.211999816894533	0.5655326247215271
50s5-26bio9	5.326239813232419	0.5603132247924805
50s5-26bio9	5.440479809570313	0.5550205111503601
50s5-26bio9	5.554719805908206	0.5496552586555481
50s5-26bio9	5.668959802246093	0.5442182421684265
50s5-26bio9	5.783199798583986	0.538710355758667
50s5-26bio9	5.897439794921873	0.5331326127052307
50s5-26bio9	6.011679791259766	0.5274861454963684
50s5-26bio9	6.12591978759766	0.521772027015686
50s5-26bio9	6.240159783935546	0.5159916281700134
50s5-26bio9	6.3543997802734395	0.5101463198661804
50s5-26bio9	6.468639776611326	0.5042375326156616
50s5-26bio9	6.582879772949219	0.49826696515083313
50s5-26bio9	6.697119769287113	0.4922361969947815
50s5-26bio9	6.811359765624999	0.48614710569381714
50s5-26bio9	6.925599761962886	0.4800015389919281
50s5-26bio9	7.039839758300779	0.47380152344703674
50s5-26bio9	7.154079754638673	0.4675491750240326
50s5-26bio9	7.268319750976566	0.4612467288970947
50s5-26bio9	7.382559747314453	0.4548964500427246
50s5-26bio9	7.496799743652339	0.44850078225135803
50s5-26bio9	7.6110397399902325	0.44206228852272034
50s5-26bio9	7.725279736328126	0.43558353185653687
50s5-26bio9	7.8395197326660195	0.4278184771537781
50s5-26bio9	7.953759729003906	0.417966365814209
50s5-26bio9	8.067999725341792	0.40812066197395325
50s5-26bio9	8.182239721679686	0.3982900381088257
50s5-26bio9	8.29647971801758	0.3884830176830292
50s5-26bio9	8.410719714355473	0.37870848178863525
50s5-26bio9	8.52495971069336	0.3689749836921692
50s5-26bio9	8.639199707031246	0.35929107666015625
50s5-26bio9	8.75343970336914	0.34966522455215454
50s5-26bio9	8.867679699707033	0.34010595083236694
50s5-26bio9	8.981919696044926	0.3306214213371277
50s5-26bio9	9.096159692382813	0.32121965289115906
50s5-26bio9	9.210399688720699	0.31190863251686096
50s5-26bio9	9.324639685058592	0.3026959002017975
50s5-26bio9	9.438879681396486	0.293588787317276
50s5-26bio9	9.55311967773438	0.28459447622299194
50s5-26bio9	9.667359674072266	0.27571967244148254
50s5-26bio9	9.781599670410152	0.26697078347206116
50s5-26bio9	9.895839666748046	0.2583540380001068
50s5-26bio9	10.01007966308594	0.24987511336803436
50s5-26bio9	10.124319659423833	0.24153926968574524
50s5-26bio9	10.23855965576172	0.2333516627550125
50s5-26bio9	10.352799652099606	0.22531676292419434
50s5-26bio9	10.467039648437499	0.2174386829137802
50s5-26bio9	10.581279644775393	0.20972132682800293
50s5-26bio9	10.695519641113286	0.20216795802116394
50s5-26bio9	10.809759637451172	0.19478145241737366
50s5-26bio9	10.923999633789059	0.1875644475221634
50s5-26bio9	11.038239630126952	0.1805189698934555
50s5-26bio9	11.152479626464846	0.17364676296710968
50s5-26bio9	11.26671962280274	0.166949063539505
50s5-26bio9	11.380959619140619	0.16042689979076385
50s5-26bio9	11.495199615478512	0.15408076345920563
50s5-26bio9	11.609439611816406	0.14791080355644226
50s5-26bio9	11.723679608154299	0.14191696047782898
50s5-26bio9	11.837919604492193	0.13609865307807922
50s5-26bio9	11.952159600830072	0.13045504689216614
50s5-26bio9	12.066399597167965	0.12498511373996735
50s5-26bio9	12.180639593505859	0.11968738585710526
50s5-26bio9	12.294879589843752	0.11456014215946198
50s5-26bio9	12.409119586181646	0.10960155725479126
50s5-26bio9	12.523359582519525	0.10480941832065582
50s5-26bio9	12.637599578857419	0.10018131136894226
50s5-26bio9	12.751839575195312	0.0957147479057312
50s5-26bio9	12.866079571533206	0.0914069339632988
50s5-26bio9	12.9803195678711	0.08725493401288986
50s5-26bio9	13.094559564208978	0.08325575292110443
50s5-26bio9	13.208799560546872	0.07940617948770523
50s5-26bio9	13.323039556884765	0.07570289075374603
50s5-26bio9	13.437279553222659	0.07214256376028061
50s5-26bio9	13.551519549560552	0.0687216967344284
50s5-26bio9	13.665759545898432	0.06543675810098648
50s5-26bio9	13.779999542236325	0.062284134328365326
50s5-26bio9	13.894239538574219	0.05926026403903961
50s5-26bio9	14.008479534912112	0.056361470371484756
50s5-26bio9	14.122719531250006	0.05358406528830528
50s5-26bio9	14.236959527587885	0.050924431532621384
50s5-26bio9	14.351199523925779	0.04837888851761818
50s5-26bio9	14.465439520263672	0.04594377055764198
50s5-26bio9	14.579679516601566	0.04361549764871597
50s5-26bio9	14.693919512939459	0.041390467435121536
50s5-26bio9	14.808159509277345	0.03926511108875275
50s5-26bio9	14.922399505615232	0.03723596781492233
50s5-26bio9	15.036639501953125	0.03529956936836243
50s5-26bio9	15.150879498291019	0.033452510833740234
50s5-26bio9	15.265119494628912	0.03169148787856102
50s5-26bio9	15.379359490966799	0.030013227835297585
50s5-26bio9	15.493599487304685	0.028414521366357803
50s5-26bio9	15.607839483642579	0.026892272755503654
50s5-26bio9	15.722079479980472	0.02544342167675495
50s5-26bio9	15.836319476318366	0.024064987897872925
50s5-26bio9	15.950559472656252	0.02275410294532776
50s5-26bio9	16.06479946899414	0.021507933735847473
50s5-26bio9	16.179039465332032	0.020323781296610832
50s5-26bio9	16.293279461669925	0.019198957830667496
50s5-26bio9	16.40751945800782	0.018130913376808167
50s5-26bio9	16.521759454345705	0.017117183655500412
50s5-26bio9	16.63599945068359	0.01615532487630844
50s5-26bio9	16.750239447021485	0.015243036672472954
50s5-26bio9	16.86447944335938	0.014378086663782597
50s5-26bio9	16.978719439697265	0.01355828158557415
50s5-26bio9	17.09295943603516	0.012781552970409393
50s5-26bio9	17.207199432373045	0.012045901268720627
50s5-26bio9	17.32143942871094	0.011349368840456009
50s5-26bio9	17.435679425048832	0.010690121911466122
50s5-26bio9	17.54991942138672	0.010066349059343338
50s5-26bio9	17.664159417724612	0.009476346895098686
50s5-26bio9	17.7783994140625	0.008918479084968567
50s5-26bio9	17.892639410400392	0.00839114561676979
50s5-26bio9	18.006879406738285	0.007892844267189503
50s5-26bio9	18.12111940307617	0.007422132417559624
50s5-26bio9	18.235359399414065	0.006977606564760208
50s5-26bio9	18.34959939575195	0.006557947024703026
50s5-26bio9	18.463839392089845	0.0061618913896381855
50s5-26bio9	18.57807938842774	0.005788212642073631
50s5-26bio9	18.692319384765625	0.0054357596673071384
50s5-26bio9	18.80655938110352	0.005103430710732937
50s5-26bio9	18.920799377441405	0.004790159873664379
50s5-26bio9	19.0350393737793	0.004494945984333754
50s5-26bio9	19.149279370117192	0.004216834437102079
50s5-26bio9	19.26351936645508	0.003954901359975338
50s5-26bio9	19.377759362792972	0.0037082817871123552
50s5-26bio9	19.49199935913086	0.0034761501010507345
50s5-26bio9	19.60623935546875	0.003257710486650467
50s5-26bio9	19.720479351806645	0.0030522169545292854
50s5-26bio9	19.83471934814453	0.0028589600697159767
50s5-26bio9	19.948959344482425	0.0026772557757794857
50s5-26bio9	20.06319934082031	0.002506464021280408
50s5-26bio9	20.177439337158205	0.0023459766525775194
50s5-26bio9	20.2916793334961	0.0021952087990939617
50s5-26bio9	20.405919329833985	0.002053612843155861
50s5-26bio9	20.52015932617188	0.0019206695724278688
50s5-26bio9	20.634399322509765	0.0017958800308406353
50s5-26bio9	20.74863931884766	0.0016787778586149216
50s5-26bio9	20.862879315185552	0.0015689211431890726
50s5-26bio9	20.97711931152344	0.0014658858999609947
50s5-26bio9	21.09135930786133	0.0013692760840058327
50s5-26bio9	21.205599304199218	0.0012787168379873037
50s5-26bio9	21.31983930053711	0.00119384890422225
50s5-26bio9	21.434079296874998	0.0011143372394144535
50s5-26bio9	21.54831929321289	0.0010398647282272577
50s5-26bio9	21.662559289550785	9.701281669549644E-4
50s5-26bio9	21.77679928588867	9.048447827808559E-4
50s5-26bio9	21.891039282226565	8.437471697106957E-4
50s5-26bio9	22.00527927856445	7.865801453590393E-4
50s5-26bio9	22.119519274902345	7.331058150157332E-4
50s5-26bio9	22.23375927124024	6.830994971096516E-4
50s5-26bio9	22.347999267578125	6.363469292409718E-4
50s5-26bio9	22.462239263916018	5.926492740400136E-4
50s5-26bio9	22.576479260253905	5.518161924555898E-4
50s5-26bio9	22.690719256591798	5.13670383952558E-4
50s5-26bio9	22.80495925292969	4.7804490895941854E-4
50s5-26bio9	22.919199249267578	4.4478068593889475E-4
50s5-26bio9	23.03343924560547	4.1372980922460556E-4
50s5-26bio9	23.147679241943358	3.847529587801546E-4
50s5-26bio9	23.26191923828125	3.577176248654723E-4
50s5-26bio9	23.376159234619145	3.491158422548324E-4
50s5-26bio9	23.49039923095703	3.491158422548324E-4
50s5-26bio9	23.604639227294925	3.491158422548324E-4
50s5-26bio9	23.71887922363281	3.491158422548324E-4
50s5-26bio9	23.833119219970705	3.491158422548324E-4
50s5-26bio9	23.947359216308598	3.491158422548324E-4
50s5-26bio9	24.061599212646485	3.491158422548324E-4
50s5-26bio9	24.175839208984378	3.491158422548324E-4
50s5-26bio9	24.290079205322264	3.491158422548324E-4
50s5-26bio9	24.404319201660158	3.491158422548324E-4
50s5-26bio9	24.51855919799805	3.491158422548324E-4
50s5-26bio9	24.632799194335938	3.491158422548324E-4
50s5-26bio9	24.74703919067383	3.491158422548324E-4
50s5-26bio9	24.861279187011718	3.491158422548324E-4
50s5-26bio9	24.97551918334961	3.491158422548324E-4
50s5-26bio9	25.089759179687505	3.491158422548324E-4
50s5-26bio9	25.20399917602539	3.491158422548324E-4
50s5-26bio9	25.318239172363285	3.491158422548324E-4
50s5-26bio9	25.43247916870117	3.491158422548324E-4
50s5-26bio9	25.546719165039065	3.491158422548324E-4
50s5-26bio9	25.660959161376958	3.491158422548324E-4
50s5-26bio9	25.775199157714844	3.491158422548324E-4
50s5-26bio9	25.88943915405273	3.491158422548324E-4
50s5-26bio9	26.003679150390624	3.491158422548324E-4
50s5-26bio9	26.117919146728518	3.491158422548324E-4
50s5-26bio9	26.23215914306641	3.491158422548324E-4
50s5-26bio9	26.346399139404298	3.491158422548324E-4
50s5-26bio9	26.460639135742184	3.491158422548324E-4
50s5-26bio9	26.574879132080078	3.491158422548324E-4
50s5-26bio9	26.68911912841797	3.491158422548324E-4
50s5-26bio9	26.803359124755865	3.491158422548324E-4
50s5-26bio9	26.91759912109375	3.491158422548324E-4
50s5-26bio9	27.031839117431637	3.491158422548324E-4
50s5-26bio9	27.14607911376953	3.491158422548324E-4
50s5-26bio9	27.260319110107424	3.491158422548324E-4
50s5-26bio9	27.374559106445318	3.491158422548324E-4
50s5-26bio9	27.488799102783204	3.491158422548324E-4
50s5-26bio9	27.60303909912109	3.491158422548324E-4
50s5-26bio9	27.717279095458984	3.491158422548324E-4
50s5-26bio9	27.831519091796878	3.491158422548324E-4
50s5-26bio9	27.94575908813477	3.491158422548324E-4
50s5-26bio9	28.059999084472658	3.491158422548324E-4
