# Supplementary material for: Paleodistribution of Cercidiphyllaceae and Future Habitat Prediction for Cercidiphyllum japonicum Under Climate Change
Source: Ecol Evol. 2026 Jan 19;16(1):e72940. doi: 10.1002/ece3.72940 (PMC12815699; doi:10.1002/ece3.72940)
Supplement: Supplementary file 1 — Data S1: ece372940‐sup‐0001‐supinfo.zip. [file ECE3-16-e72940-s001.zip › 50s-26/plots/连香树_3_50s5-26bio12.dat]

variable	x	y
50s5-26bio12	-388.2	0.02596406824886799
50s5-26bio12	-378.5952	0.02596406824886799
50s5-26bio12	-368.99039999999997	0.02596406824886799
50s5-26bio12	-359.3856	0.02596406824886799
50s5-26bio12	-349.7808	0.02596406824886799
50s5-26bio12	-340.176	0.02596406824886799
50s5-26bio12	-330.5712	0.02596406824886799
50s5-26bio12	-320.9664	0.02596406824886799
50s5-26bio12	-311.3616	0.02596406824886799
50s5-26bio12	-301.7568	0.02596406824886799
50s5-26bio12	-292.152	0.02596406824886799
50s5-26bio12	-282.5472	0.02596406824886799
50s5-26bio12	-272.9424	0.02596406824886799
50s5-26bio12	-263.3376	0.02596406824886799
50s5-26bio12	-253.7328	0.02596406824886799
50s5-26bio12	-244.128	0.02596406824886799
50s5-26bio12	-234.5232	0.02596406824886799
50s5-26bio12	-224.91840000000002	0.02596406824886799
50s5-26bio12	-215.3136	0.02596406824886799
50s5-26bio12	-205.7088	0.02596406824886799
50s5-26bio12	-196.10399999999998	0.02596406824886799
50s5-26bio12	-186.4992	0.02596406824886799
50s5-26bio12	-176.89440000000002	0.02596406824886799
50s5-26bio12	-167.2896	0.02596406824886799
50s5-26bio12	-157.6848	0.02596406824886799
50s5-26bio12	-148.08	0.02596406824886799
50s5-26bio12	-138.4752	0.02596406824886799
50s5-26bio12	-128.87040000000002	0.02596406824886799
50s5-26bio12	-119.2656	0.02596406824886799
50s5-26bio12	-109.66080000000005	0.02596406824886799
50s5-26bio12	-100.05599999999998	0.02596406824886799
50s5-26bio12	-90.45120000000003	0.02596406824886799
50s5-26bio12	-80.84640000000002	0.02596406824886799
50s5-26bio12	-71.2416	0.02596406824886799
50s5-26bio12	-61.63680000000005	0.02596406824886799
50s5-26bio12	-52.03199999999998	0.02596406824886799
50s5-26bio12	-42.42720000000003	0.02596406824886799
50s5-26bio12	-32.822400000000016	0.02596406824886799
50s5-26bio12	-23.217600000000004	0.02596406824886799
50s5-26bio12	-13.61280000000005	0.02596406824886799
50s5-26bio12	-4.007999999999981	0.02596406824886799
50s5-26bio12	5.596799999999973	0.02596406824886799
50s5-26bio12	15.201599999999985	0.026098644360899925
50s5-26bio12	24.806399999999996	0.026851307600736618
50s5-26bio12	34.41119999999995	0.027907168492674828
50s5-26bio12	44.01599999999996	0.029003309085965157
50s5-26bio12	53.620799999999974	0.03014117106795311
50s5-26bio12	63.225599999999986	0.031322233378887177
50s5-26bio12	72.8304	0.03254802152514458
50s5-26bio12	82.43519999999995	0.033820103853940964
50s5-26bio12	92.03999999999996	0.03514010086655617
50s5-26bio12	101.64479999999998	0.036509666591882706
50s5-26bio12	111.24959999999999	0.03793051466345787
50s5-26bio12	120.8544	0.03940439596772194
50s5-26bio12	130.45919999999995	0.04093310981988907
50s5-26bio12	140.06400000000002	0.042518507689237595
50s5-26bio12	149.66879999999998	0.044162482023239136
50s5-26bio12	159.27360000000004	0.04586697742342949
50s5-26bio12	168.87839999999989	0.047633979469537735
50s5-26bio12	178.48319999999995	0.04946552589535713
50s5-26bio12	188.08800000000002	0.05136369913816452
50s5-26bio12	197.69279999999998	0.05333062261343002
50s5-26bio12	207.29759999999993	0.05536847561597824
50s5-26bio12	216.9023999999999	0.05747946724295616
50s5-26bio12	226.50719999999995	0.05966585874557495
50s5-26bio12	236.11200000000002	0.06192994862794876
50s5-26bio12	245.71679999999998	0.06427408009767532
50s5-26bio12	255.32159999999993	0.06670063734054565
50s5-26bio12	264.9263999999999	0.06921202689409256
50s5-26bio12	274.53119999999996	0.07181069254875183
50s5-26bio12	284.136	0.07449912279844284
50s5-26bio12	293.7408	0.07727983593940735
50s5-26bio12	303.34559999999993	0.08015533536672592
50s5-26bio12	312.9503999999999	0.0831281989812851
50s5-26bio12	322.55519999999996	0.08620098233222961
50s5-26bio12	332.16	0.08937627822160721
50s5-26bio12	341.7648	0.0926566794514656
50s5-26bio12	351.36959999999993	0.09604477882385254
50s5-26bio12	360.9743999999999	0.09954318404197693
50s5-26bio12	370.57919999999996	0.10315447300672531
50s5-26bio12	380.184	0.10688121616840363
50s5-26bio12	389.7888	0.11072598397731781
50s5-26bio12	399.39359999999994	0.11469129472970963
50s5-26bio12	408.9983999999999	0.11877965927124023
50s5-26bio12	418.60319999999996	0.12299349904060364
50s5-26bio12	428.2079999999999	0.12733522057533264
50s5-26bio12	437.8128	0.13180717825889587
50s5-26bio12	447.41759999999994	0.136411651968956
50s5-26bio12	457.0223999999999	0.1411508023738861
50s5-26bio12	466.62719999999996	0.14602677524089813
50s5-26bio12	476.2319999999999	0.15104155242443085
50s5-26bio12	485.8368	0.15619705617427826
50s5-26bio12	495.44159999999994	0.16149504482746124
50s5-26bio12	505.0463999999999	0.1669371873140335
50s5-26bio12	514.6512	0.17252498865127563
50s5-26bio12	524.2559999999999	0.17825980484485626
50s5-26bio12	533.8607999999999	0.1841428279876709
50s5-26bio12	543.4656	0.19017507135868073
50s5-26bio12	553.0703999999998	0.1963573694229126
50s5-26bio12	562.6751999999999	0.20269033312797546
50s5-26bio12	572.28	0.20917443931102753
50s5-26bio12	581.8848	0.21580977737903595
50s5-26bio12	591.4895999999999	0.22259634733200073
50s5-26bio12	601.0944	0.2295338660478592
50s5-26bio12	610.6992	0.23662179708480835
50s5-26bio12	620.3039999999999	0.24385933578014374
50s5-26bio12	629.9087999999999	0.2511419951915741
50s5-26bio12	639.5136	0.2579553425312042
50s5-26bio12	649.1183999999998	0.2648881673812866
50s5-26bio12	658.7231999999999	0.2719390094280243
50s5-26bio12	668.328	0.2791062593460083
50s5-26bio12	677.9327999999998	0.2863881289958954
50s5-26bio12	687.5375999999999	0.2937825620174408
50s5-26bio12	697.1424	0.30128729343414307
50s5-26bio12	706.7472	0.3088998794555664
50s5-26bio12	716.3519999999999	0.3166176676750183
50s5-26bio12	725.9567999999997	0.3244377374649048
50s5-26bio12	735.5615999999998	0.3323570489883423
50s5-26bio12	745.1663999999998	0.340372234582901
50s5-26bio12	754.7711999999999	0.34847983717918396
50s5-26bio12	764.376	0.3566761612892151
50s5-26bio12	773.9807999999998	0.3649572432041168
50s5-26bio12	783.5855999999999	0.37331902980804443
50s5-26bio12	793.1904	0.38175728917121887
50s5-26bio12	802.7951999999998	0.3902674615383148
50s5-26bio12	812.3999999999999	0.3988449275493622
50s5-26bio12	822.0047999999997	0.4074849486351013
50s5-26bio12	831.6095999999998	0.4161825478076935
50s5-26bio12	841.2143999999998	0.42493265867233276
50s5-26bio12	850.8191999999999	0.4337300658226013
50s5-26bio12	860.424	0.44256943464279175
50s5-26bio12	870.0287999999998	0.4514453113079071
50s5-26bio12	879.6335999999999	0.46035221219062805
50s5-26bio12	889.2384	0.4692845046520233
50s5-26bio12	898.8431999999998	0.47823652625083923
50s5-26bio12	908.4479999999999	0.487202525138855
50s5-26bio12	918.0527999999997	0.4961768090724945
50s5-26bio12	927.6575999999998	0.5051535367965698
50s5-26bio12	937.2623999999998	0.5141268968582153
50s5-26bio12	946.8671999999999	0.523091197013855
50s5-26bio12	956.472	0.5320406556129456
50s5-26bio12	966.0767999999998	0.5409695506095886
50s5-26bio12	975.6815999999999	0.5498722195625305
50s5-26bio12	985.2864	0.5587430596351624
50s5-26bio12	994.8911999999998	0.56757652759552
50s5-26bio12	1004.4959999999999	0.5763672590255737
50s5-26bio12	1014.1007999999997	0.5851099491119385
50s5-26bio12	1023.7055999999998	0.593799352645874
50s5-26bio12	1033.3103999999998	0.6024304032325745
50s5-26bio12	1042.9152	0.6109981536865234
50s5-26bio12	1052.52	0.6194979548454285
50s5-26bio12	1062.1247999999998	0.6279250979423523
50s5-26bio12	1071.7296	0.6362752318382263
50s5-26bio12	1081.3344	0.6445439457893372
50s5-26bio12	1090.9391999999998	0.6527274250984192
50s5-26bio12	1100.5439999999999	0.6608214974403381
50s5-26bio12	1110.1487999999997	0.6688227653503418
50s5-26bio12	1119.7535999999998	0.6767275333404541
50s5-26bio12	1129.3583999999998	0.6845327019691467
50s5-26bio12	1138.9632	0.6922351121902466
50s5-26bio12	1148.568	0.6998317837715149
50s5-26bio12	1158.1727999999998	0.7073203921318054
50s5-26bio12	1167.7776	0.7146982550621033
50s5-26bio12	1177.3824	0.7219632863998413
50s5-26bio12	1186.9871999999998	0.7291133403778076
50s5-26bio12	1196.5919999999996	0.736146867275238
50s5-26bio12	1206.1967999999997	0.7430619597434998
50s5-26bio12	1215.8015999999998	0.7498575448989868
50s5-26bio12	1225.4063999999998	0.7565321922302246
50s5-26bio12	1235.0112	0.763085126876831
50s5-26bio12	1244.6159999999998	0.7695152759552002
50s5-26bio12	1254.2207999999998	0.7758222818374634
50s5-26bio12	1263.8256	0.7820055484771729
50s5-26bio12	1273.4304	0.7880648970603943
50s5-26bio12	1283.0351999999998	0.7940000891685486
50s5-26bio12	1292.6399999999996	0.7998114228248596
50s5-26bio12	1302.2447999999997	0.8054988384246826
50s5-26bio12	1311.8495999999998	0.8110629916191101
50s5-26bio12	1321.4543999999999	0.8165041208267212
50s5-26bio12	1331.0592	0.821823000907898
50s5-26bio12	1340.6639999999998	0.8270203471183777
50s5-26bio12	1350.2687999999998	0.8320971131324768
50s5-26bio12	1359.8736	0.8370542526245117
50s5-26bio12	1369.4784	0.8418927788734436
50s5-26bio12	1379.0831999999998	0.8466140627861023
50s5-26bio12	1388.6879999999996	0.8512191772460938
50s5-26bio12	1398.2927999999997	0.8557096123695374
50s5-26bio12	1407.8975999999998	0.8600867986679077
50s5-26bio12	1417.5023999999999	0.864352285861969
50s5-26bio12	1427.1072	0.8685075640678406
50s5-26bio12	1436.7119999999998	0.872554361820221
50s5-26bio12	1446.3167999999998	0.876494288444519
50s5-26bio12	1455.9216	0.8803291320800781
50s5-26bio12	1465.5264	0.8840606808662415
50s5-26bio12	1475.1311999999998	0.8876907229423523
50s5-26bio12	1484.7359999999996	0.8912210464477539
50s5-26bio12	1494.3407999999997	0.8946535587310791
50s5-26bio12	1503.9455999999998	0.8979901671409607
50s5-26bio12	1513.5503999999999	0.9012328386306763
50s5-26bio12	1523.1552	0.9043833017349243
50s5-26bio12	1532.7599999999998	0.9074437022209167
50s5-26bio12	1542.3647999999998	0.910415768623352
50s5-26bio12	1551.9696	0.9133015275001526
50s5-26bio12	1561.5744	0.9161028861999512
50s5-26bio12	1571.1791999999998	0.9188218116760254
50s5-26bio12	1580.7839999999997	0.9214602112770081
50s5-26bio12	1590.3887999999997	0.9240198731422424
50s5-26bio12	1599.9935999999998	0.9265028238296509
50s5-26bio12	1609.5983999999999	0.9289107918739319
50s5-26bio12	1619.2032	0.9312458038330078
50s5-26bio12	1628.8079999999998	0.9335095882415771
50s5-26bio12	1638.4127999999998	0.9357039928436279
50s5-26bio12	1648.0176	0.9378307461738586
50s5-26bio12	1657.6224	0.9398917555809021
50s5-26bio12	1667.2272	0.9418885707855225
50s5-26bio12	1676.8319999999997	0.9438230991363525
50s5-26bio12	1686.4367999999997	0.9456968903541565
50s5-26bio12	1696.0415999999998	0.9475116729736328
50s5-26bio12	1705.6463999999999	0.9492690563201904
50s5-26bio12	1715.2511999999995	0.9509707093238831
50s5-26bio12	1724.856	0.9526180624961853
50s5-26bio12	1734.4607999999996	0.9542127251625061
50s5-26bio12	1744.0655999999997	0.9557562470436096
50s5-26bio12	1753.6703999999997	0.9572500586509705
50s5-26bio12	1763.2751999999998	0.9586955904960632
50s5-26bio12	1772.8799999999999	0.9600942730903625
50s5-26bio12	1782.4848	0.961447536945343
50s5-26bio12	1792.0895999999996	0.9627566933631897
50s5-26bio12	1801.6944	0.9640230536460876
50s5-26bio12	1811.2991999999997	0.9652478694915771
50s5-26bio12	1820.9039999999998	0.9664324522018433
50s5-26bio12	1830.5087999999998	0.9675780534744263
50s5-26bio12	1840.1135999999995	0.9686858057975769
50s5-26bio12	1849.7184	0.9697568416595459
50s5-26bio12	1859.3231999999996	0.9707924127578735
50s5-26bio12	1868.928	0.971793532371521
50s5-26bio12	1878.5327999999997	0.9727612733840942
50s5-26bio12	1888.1375999999998	0.973696768283844
50s5-26bio12	1897.7423999999999	0.9746009111404419
50s5-26bio12	1907.3471999999995	0.9754747748374939
50s5-26bio12	1916.952	0.9763193726539612
50s5-26bio12	1926.5567999999996	0.9771354794502258
50s5-26bio12	1936.1615999999997	0.977924108505249
50s5-26bio12	1945.7663999999997	0.9786861538887024
50s5-26bio12	1955.3711999999998	0.9794224500656128
50s5-26bio12	1964.9759999999999	0.9801338315010071
50s5-26bio12	1974.5808	0.9808210730552673
50s5-26bio12	1984.1855999999996	0.9814850091934204
50s5-26bio12	1993.7903999999996	0.9821264147758484
50s5-26bio12	2003.3951999999997	0.9827459454536438
50s5-26bio12	2012.9999999999998	0.9833443760871887
50s5-26bio12	2022.6047999999998	0.9839223623275757
50s5-26bio12	2032.2095999999995	0.984480619430542
50s5-26bio12	2041.8144	0.9850198030471802
50s5-26bio12	2051.4192	0.9855405688285828
50s5-26bio12	2061.0240000000003	0.9860434532165527
50s5-26bio12	2070.6288	0.9865290522575378
50s5-26bio12	2080.2336	0.9869980216026306
50s5-26bio12	2089.8384	0.9874508380889893
50s5-26bio12	2099.4431999999997	0.9878880977630615
50s5-26bio12	2109.0480000000002	0.988143801689148
50s5-26bio12	2118.6528	0.988314151763916
50s5-26bio12	2128.2576	0.9884820580482483
50s5-26bio12	2137.8624	0.9886476397514343
50s5-26bio12	2147.4672	0.9888108372688293
50s5-26bio12	2157.072	0.9889716506004333
50s5-26bio12	2166.6768	0.9891302585601807
50s5-26bio12	2176.2816	0.9892865419387817
50s5-26bio12	2185.8864	0.9894406795501709
50s5-26bio12	2195.4912	0.9895925521850586
50s5-26bio12	2205.096	0.9897423386573792
50s5-26bio12	2214.7008	0.989889919757843
50s5-26bio12	2224.3055999999997	0.9900354146957397
50s5-26bio12	2233.9104	0.9901788830757141
50s5-26bio12	2243.5152	0.9903202652931213
50s5-26bio12	2253.1200000000003	0.9904596209526062
50s5-26bio12	2262.7248	0.9905970096588135
50s5-26bio12	2272.3296	0.9907324314117432
50s5-26bio12	2281.9344	0.99086594581604
50s5-26bio12	2291.5391999999997	0.9909974932670593
50s5-26bio12	2301.1440000000002	0.9911272525787354
50s5-26bio12	2310.7488	0.9912551045417786
50s5-26bio12	2320.3536	0.9913811087608337
50s5-26bio12	2329.9584	0.9915053248405457
50s5-26bio12	2339.5632	0.9916278123855591
50s5-26bio12	2349.168	0.9917485117912292
50s5-26bio12	2358.7728	0.9918674826622009
50s5-26bio12	2368.3776	0.9919847249984741
50s5-26bio12	2377.9824	0.9921003580093384
50s5-26bio12	2387.5872	0.9922143220901489
50s5-26bio12	2397.192	0.9923266172409058
50s5-26bio12	2406.7968	0.9924373030662537
50s5-26bio12	2416.4015999999997	0.9925464391708374
50s5-26bio12	2426.0064	0.9926539659500122
50s5-26bio12	2435.6112	0.9927600026130676
50s5-26bio12	2445.2160000000003	0.9928644895553589
50s5-26bio12	2454.8208	0.9929674863815308
50s5-26bio12	2464.4256	0.993069052696228
50s5-26bio12	2474.0304	0.9931690692901611
50s5-26bio12	2483.6351999999997	0.9932677149772644
50s5-26bio12	2493.2400000000002	0.9933649301528931
50s5-26bio12	2502.8448	0.9934607744216919
50s5-26bio12	2512.4496	0.9935552477836609
50s5-26bio12	2522.0544	0.9936482906341553
50s5-26bio12	2531.6592	0.9937400817871094
50s5-26bio12	2541.264	0.9938305020332336
50s5-26bio12	2550.8688	0.9939196705818176
50s5-26bio12	2560.4736	0.9940075278282166
50s5-26bio12	2570.0784	0.9940941333770752
50s5-26bio12	2579.6832	0.9941794872283936
50s5-26bio12	2589.288	0.9942635893821716
50s5-26bio12	2598.8928	0.9943464994430542
50s5-26bio12	2608.4975999999997	0.9944282174110413
50s5-26bio12	2618.1024	0.9945088028907776
50s5-26bio12	2627.7072	0.9945881962776184
50s5-26bio12	2637.3120000000004	0.9946664571762085
50s5-26bio12	2646.9168	0.9947435855865479
50s5-26bio12	2656.5216	0.9948195815086365
50s5-26bio12	2666.1264	0.9948945045471191
50s5-26bio12	2675.7311999999997	0.9949683547019958
50s5-26bio12	2685.3360000000002	0.9950411319732666
50s5-26bio12	2694.9408	0.9951128959655762
50s5-26bio12	2704.5456	0.9951835870742798
50s5-26bio12	2714.1504	0.9952532649040222
50s5-26bio12	2723.7552	0.9953219294548035
50s5-26bio12	2733.3599999999997	0.9953896403312683
50s5-26bio12	2742.9648	0.995456337928772
50s5-26bio12	2752.5696	0.9955220818519592
50s5-26bio12	2762.1744	0.9955869317054749
50s5-26bio12	2771.7792	0.9956507682800293
50s5-26bio12	2781.3839999999996	0.9957137703895569
50s5-26bio12	2790.9888	0.9957757592201233
50s5-26bio12	2800.5935999999997	0.9958369135856628
50s5-26bio12	2810.1984	0.9958972334861755
50s5-26bio12	2819.8032	0.9959565997123718
50s5-26bio12	2829.408	0.9960151314735413
50s5-26bio12	2839.0128	0.9960728287696838
50s5-26bio12	2848.6175999999996	0.9961297512054443
50s5-26bio12	2858.2224	0.9961857795715332
50s5-26bio12	2867.8271999999997	0.99624103307724
50s5-26bio12	2877.432	0.9962954521179199
50s5-26bio12	2887.0368	0.9963470697402954
50s5-26bio12	2896.6416	0.9963911175727844
50s5-26bio12	2906.2464	0.9964346289634705
50s5-26bio12	2915.8512	0.9964776635169983
50s5-26bio12	2925.4559999999997	0.9965201616287231
50s5-26bio12	2935.0608	0.996562123298645
50s5-26bio12	2944.6656	0.9966035485267639
50s5-26bio12	2954.2704	0.9966445565223694
50s5-26bio12	2963.8752	0.9966850280761719
50s5-26bio12	2973.4799999999996	0.9967250227928162
50s5-26bio12	2983.0848	0.9967645406723022
50s5-26bio12	2992.6895999999997	0.9968035817146301
50s5-26bio12	3002.2944	0.9968421459197998
50s5-26bio12	3011.8992	0.9968802332878113
50s5-26bio12	3021.504	0.9969178438186646
50s5-26bio12	3031.1088	0.9969550371170044
50s5-26bio12	3040.7135999999996	0.9969918131828308
50s5-26bio12	3050.3184	0.997028112411499
50s5-26bio12	3059.9231999999997	0.997063934803009
50s5-26bio12	3069.528	0.9970993995666504
50s5-26bio12	3079.1328	0.9971343874931335
50s5-26bio12	3088.7376	0.9971689581871033
50s5-26bio12	3098.3424	0.9972031712532043
50s5-26bio12	3107.9472	0.9972369074821472
50s5-26bio12	3117.5519999999997	0.9972702860832214
50s5-26bio12	3127.1568	0.9973031878471375
50s5-26bio12	3136.7616	0.9973357915878296
50s5-26bio12	3146.3664	0.9973679184913635
50s5-26bio12	3155.9712	0.9973996877670288
50s5-26bio12	3165.5759999999996	0.9974310994148254
50s5-26bio12	3175.1808	0.9974620938301086
50s5-26bio12	3184.7855999999997	0.9974927306175232
50s5-26bio12	3194.3904	0.9975230097770691
50s5-26bio12	3203.9952	0.9975529313087463
50s5-26bio12	3213.6	0.9975824952125549
50s5-26bio12	3223.2048	0.9976116418838501
50s5-26bio12	3232.8095999999996	0.9976404905319214
50s5-26bio12	3242.4144	0.997668981552124
50s5-26bio12	3252.0191999999997	0.997697114944458
50s5-26bio12	3261.624	0.9977249503135681
50s5-26bio12	3271.2288	0.9977524280548096
50s5-26bio12	3280.8336	0.9977795481681824
50s5-26bio12	3290.4384	0.9978063702583313
50s5-26bio12	3300.0432	0.9978328943252563
50s5-26bio12	3309.6479999999997	0.9978590607643127
50s5-26bio12	3319.2528	0.9978849291801453
50s5-26bio12	3328.8576	0.9979104399681091
50s5-26bio12	3338.4624	0.9979357123374939
50s5-26bio12	3348.0672	0.99796062707901
50s5-26bio12	3357.6719999999996	0.9979852437973022
50s5-26bio12	3367.2768	0.9980095624923706
50s5-26bio12	3376.8815999999997	0.9980336427688599
50s5-26bio12	3386.4864000000002	0.9980573654174805
50s5-26bio12	3396.0912	0.998080849647522
50s5-26bio12	3405.696	0.9981040358543396
50s5-26bio12	3415.3008	0.9981269240379333
50s5-26bio12	3424.9055999999996	0.998149573802948
50s5-26bio12	3434.5104	0.9981719255447388
50s5-26bio12	3444.1151999999997	0.9981940388679504
50s5-26bio12	3453.72	0.9982158541679382
50s5-26bio12	3463.3248	0.9982373714447021
50s5-26bio12	3472.9296	0.9982587099075317
50s5-26bio12	3482.5344	0.9982797503471375
50s5-26bio12	3492.1392	0.9983004927635193
50s5-26bio12	3501.7439999999997	0.9983210563659668
50s5-26bio12	3511.3488	0.9983413219451904
50s5-26bio12	3520.9536	0.998361349105835
50s5-26bio12	3530.5584	0.9983811974525452
50s5-26bio12	3540.1632	0.9984007477760315
50s5-26bio12	3549.7679999999996	0.9984200596809387
50s5-26bio12	3559.3728	0.9984391331672668
50s5-26bio12	3568.9775999999997	0.9984580278396606
50s5-26bio12	3578.5824000000002	0.9984766244888306
50s5-26bio12	3588.1872	0.9984950423240662
50s5-26bio12	3597.792	0.9985132217407227
50s5-26bio12	3607.3968	0.9985312223434448
50s5-26bio12	3617.0015999999996	0.9985489845275879
50s5-26bio12	3626.6064	0.9985665082931519
50s5-26bio12	3636.2111999999997	0.9985838532447815
50s5-26bio12	3645.816	0.998600959777832
50s5-26bio12	3655.4208	0.9986178278923035
50s5-26bio12	3665.0256	0.9986345767974854
50s5-26bio12	3674.6304	0.9986510872840881
50s5-26bio12	3684.2352	0.9986673593521118
50s5-26bio12	3693.8399999999997	0.9986834526062012
50s5-26bio12	3703.4448	0.9986993670463562
50s5-26bio12	3713.0495999999994	0.9987151026725769
50s5-26bio12	3722.6544000000004	0.9987306594848633
50s5-26bio12	3732.2591999999995	0.9987459778785706
50s5-26bio12	3741.8639999999996	0.9987611770629883
50s5-26bio12	3751.4687999999996	0.9987761378288269
50s5-26bio12	3761.0735999999997	0.9987909197807312
50s5-26bio12	3770.6784	0.9988055229187012
50s5-26bio12	3780.2832	0.9988199472427368
50s5-26bio12	3789.888	0.9988342523574829
50s5-26bio12	3799.4928	0.9988483190536499
50s5-26bio12	3809.0976	0.9988622665405273
50s5-26bio12	3818.702399999999	0.9988760352134705
50s5-26bio12	3828.3071999999993	0.9988896250724792
50s5-26bio12	3837.9120000000003	0.9989030361175537
50s5-26bio12	3847.5168000000003	0.9989162683486938
50s5-26bio12	3857.1215999999995	0.9989293813705444
50s5-26bio12	3866.7263999999996	0.9989423155784607
50s5-26bio12	3876.3311999999996	0.9989551305770874
50s5-26bio12	3885.9360000000006	0.9989677667617798
50s5-26bio12	3895.5407999999998	0.9989802241325378
50s5-26bio12	3905.1456	0.9989925622940063
50s5-26bio12	3914.7504	0.9990047216415405
50s5-26bio12	3924.355199999999	0.9990167617797852
50s5-26bio12	3933.96	0.9990286827087402
50s5-26bio12	3943.5648	0.999040424823761
50s5-26bio12	3953.1696	0.9990520477294922
50s5-26bio12	3962.7743999999993	0.9990634918212891
50s5-26bio12	3972.3791999999994	0.9990748167037964
50s5-26bio12	3981.9840000000004	0.9990860223770142
50s5-26bio12	3991.5888000000004	0.9990970492362976
50s5-26bio12	4001.1935999999996	0.9991079568862915
50s5-26bio12	4010.7983999999997	0.9991187453269958
50s5-26bio12	4020.4031999999997	0.9991223216056824
50s5-26bio12	4030.008	0.9991223216056824
50s5-26bio12	4039.6128	0.9991223216056824
50s5-26bio12	4049.2176	0.9991223216056824
50s5-26bio12	4058.8224	0.9991223216056824
50s5-26bio12	4068.427199999999	0.9991223216056824
50s5-26bio12	4078.032	0.9991223216056824
50s5-26bio12	4087.6368	0.9991223216056824
50s5-26bio12	4097.241599999999	0.9991223216056824
50s5-26bio12	4106.846399999999	0.9991223216056824
50s5-26bio12	4116.4511999999995	0.9991223216056824
50s5-26bio12	4126.0560000000005	0.9991223216056824
50s5-26bio12	4135.6608	0.9991223216056824
50s5-26bio12	4145.2656	0.9991223216056824
50s5-26bio12	4154.8704	0.9991223216056824
50s5-26bio12	4164.4752	0.9991223216056824
50s5-26bio12	4174.08	0.9991223216056824
50s5-26bio12	4183.6848	0.9991223216056824
50s5-26bio12	4193.2896	0.9991223216056824
50s5-26bio12	4202.894399999999	0.9991223216056824
50s5-26bio12	4212.499199999999	0.9991223216056824
50s5-26bio12	4222.104	0.9991223216056824
50s5-26bio12	4231.7088	0.9991223216056824
50s5-26bio12	4241.3135999999995	0.9991223216056824
50s5-26bio12	4250.9184	0.9991223216056824
50s5-26bio12	4260.5232	0.9991223216056824
50s5-26bio12	4270.128000000001	0.9991223216056824
50s5-26bio12	4279.7328	0.9991223216056824
50s5-26bio12	4289.3376	0.9991223216056824
50s5-26bio12	4298.9424	0.9991223216056824
50s5-26bio12	4308.547199999999	0.9991223216056824
50s5-26bio12	4318.152	0.9991223216056824
50s5-26bio12	4327.7568	0.9991223216056824
50s5-26bio12	4337.3616	0.9991223216056824
50s5-26bio12	4346.966399999999	0.9991223216056824
50s5-26bio12	4356.571199999999	0.9991223216056824
50s5-26bio12	4366.176	0.9991223216056824
50s5-26bio12	4375.7807999999995	0.9991223216056824
50s5-26bio12	4385.3856	0.9991223216056824
50s5-26bio12	4394.9904	0.9991223216056824
50s5-26bio12	4404.5952	0.9991223216056824
50s5-26bio12	4414.2	0.9991223216056824
