# Supplementary material for: Paleodistribution of Cercidiphyllaceae and Future Habitat Prediction for Cercidiphyllum japonicum Under Climate Change
Source: Ecol Evol. 2026 Jan 19;16(1):e72940. doi: 10.1002/ece3.72940 (PMC12815699; doi:10.1002/ece3.72940)
Supplement: Supplementary file 1 — Data S1: ece372940‐sup‐0001‐supinfo.zip. [file ECE3-16-e72940-s001.zip › 50s-26/plots/连香树_3_50s5-26bio12_only.dat]

variable	x	y
50s5-26bio12	-388.2	5.420788966148393E-6
50s5-26bio12	-378.5952	5.420788966148393E-6
50s5-26bio12	-368.99039999999997	5.420788966148393E-6
50s5-26bio12	-359.3856	5.420788966148393E-6
50s5-26bio12	-349.7808	5.420788966148393E-6
50s5-26bio12	-340.176	5.420788966148393E-6
50s5-26bio12	-330.5712	5.420788966148393E-6
50s5-26bio12	-320.9664	5.420788966148393E-6
50s5-26bio12	-311.3616	5.420788966148393E-6
50s5-26bio12	-301.7568	5.420788966148393E-6
50s5-26bio12	-292.152	5.420788966148393E-6
50s5-26bio12	-282.5472	5.420788966148393E-6
50s5-26bio12	-272.9424	5.420788966148393E-6
50s5-26bio12	-263.3376	5.420788966148393E-6
50s5-26bio12	-253.7328	5.420788966148393E-6
50s5-26bio12	-244.128	5.420788966148393E-6
50s5-26bio12	-234.5232	5.420788966148393E-6
50s5-26bio12	-224.91840000000002	5.420788966148393E-6
50s5-26bio12	-215.3136	5.420788966148393E-6
50s5-26bio12	-205.7088	5.420788966148393E-6
50s5-26bio12	-196.10399999999998	5.420788966148393E-6
50s5-26bio12	-186.4992	5.420788966148393E-6
50s5-26bio12	-176.89440000000002	5.420788966148393E-6
50s5-26bio12	-167.2896	5.420788966148393E-6
50s5-26bio12	-157.6848	5.420788966148393E-6
50s5-26bio12	-148.08	5.420788966148393E-6
50s5-26bio12	-138.4752	5.420788966148393E-6
50s5-26bio12	-128.87040000000002	5.420788966148393E-6
50s5-26bio12	-119.2656	5.420788966148393E-6
50s5-26bio12	-109.66080000000005	5.420788966148393E-6
50s5-26bio12	-100.05599999999998	5.420788966148393E-6
50s5-26bio12	-90.45120000000003	5.420788966148393E-6
50s5-26bio12	-80.84640000000002	5.420788966148393E-6
50s5-26bio12	-71.2416	5.420788966148393E-6
50s5-26bio12	-61.63680000000005	5.420788966148393E-6
50s5-26bio12	-52.03199999999998	5.420788966148393E-6
50s5-26bio12	-42.42720000000003	5.420788966148393E-6
50s5-26bio12	-32.822400000000016	5.420788966148393E-6
50s5-26bio12	-23.217600000000004	5.420788966148393E-6
50s5-26bio12	-13.61280000000005	5.420788966148393E-6
50s5-26bio12	-4.007999999999981	5.420788966148393E-6
50s5-26bio12	5.596799999999973	5.420788966148393E-6
50s5-26bio12	15.201599999999985	5.764822617493337E-6
50s5-26bio12	24.806399999999996	6.933560143806972E-6
50s5-26bio12	34.41119999999995	8.339241503563244E-6
50s5-26bio12	44.01599999999996	1.0029900295194238E-5
50s5-26bio12	53.620799999999974	1.2063313079124782E-5
50s5-26bio12	63.225599999999986	1.4508963431580923E-5
50s5-26bio12	72.8304	1.745042209222447E-5
50s5-26bio12	82.43519999999995	2.0988205506000668E-5
50s5-26bio12	92.03999999999996	2.5243190975743346E-5
50s5-26bio12	101.64479999999998	3.0360775781446137E-5
50s5-26bio12	111.24959999999999	3.651582301245071E-5
50s5-26bio12	120.8544	4.391861875774339E-5
50s5-26bio12	130.45919999999995	5.2822098950855434E-5
50s5-26bio12	140.06400000000002	6.353043136186898E-5
50s5-26bio12	149.66879999999998	7.640944386366755E-5
50s5-26bio12	159.27360000000004	9.18991063372232E-5
50s5-26bio12	168.87839999999989	1.1052843183279037E-4
50s5-26bio12	178.48319999999995	1.329336955677718E-4
50s5-26bio12	188.08800000000002	1.5988002996891737E-4
50s5-26bio12	197.69279999999998	1.9228746532462537E-4
50s5-26bio12	207.29759999999993	2.3126238374970853E-4
50s5-26bio12	216.9023999999999	2.781348885037005E-4
50s5-26bio12	226.50719999999995	3.345043514855206E-4
50s5-26bio12	236.11200000000002	4.022936336696148E-4
50s5-26bio12	245.71679999999998	4.838141321670264E-4
50s5-26bio12	255.32159999999993	5.818443023599684E-4
50s5-26bio12	264.9263999999999	6.997233722358942E-4
50s5-26bio12	274.53119999999996	8.414640906266868E-4
50s5-26bio12	284.136	0.0010118877980858088
50s5-26bio12	293.7408	0.0012167863314971328
50s5-26bio12	303.34559999999993	0.001463113585487008
50s5-26bio12	312.9503999999999	0.0017592195654287934
50s5-26bio12	322.55519999999996	0.002115124836564064
50s5-26bio12	332.16	0.0025428493972867727
50s5-26bio12	341.7648	0.003056804183870554
50s5-26bio12	351.36959999999993	0.0036742559168487787
50s5-26bio12	360.9743999999999	0.004415875766426325
50s5-26bio12	370.57919999999996	0.00530638825148344
50s5-26bio12	380.184	0.006375333294272423
50s5-26bio12	389.7888	0.007657953538000584
50s5-26bio12	399.39359999999994	0.00919622927904129
50s5-26bio12	408.9983999999999	0.01104007288813591
50s5-26bio12	418.60319999999996	0.013248655013740063
50s5-26bio12	428.2079999999999	0.015891967341303825
50s5-26bio12	437.8128	0.019052479416131973
50s5-26bio12	447.41759999999994	0.02282695658504963
50s5-26bio12	457.0223999999999	0.027328362688422203
50s5-26bio12	466.62719999999996	0.03268773853778839
50s5-26bio12	476.2319999999999	0.03905593976378441
50s5-26bio12	485.8368	0.04660502076148987
50s5-26bio12	495.44159999999994	0.05552893131971359
50s5-26bio12	505.0463999999999	0.06604322046041489
50s5-26bio12	514.6512	0.07838314771652222
50s5-26bio12	524.2559999999999	0.09279964864253998
50s5-26bio12	533.8607999999999	0.10955249518156052
50s5-26bio12	543.4656	0.1288999617099762
50s5-26bio12	553.0703999999998	0.1510845422744751
50s5-26bio12	562.6751999999999	0.17631444334983826
50s5-26bio12	572.28	0.20474156737327576
50s5-26bio12	581.8848	0.2364361733198166
50s5-26bio12	591.4895999999999	0.2713629901409149
50s5-26bio12	601.0944	0.3093589246273041
50s5-26bio12	610.6992	0.35011857748031616
50s5-26bio12	620.3039999999999	0.3931911885738373
50s5-26bio12	629.9087999999999	0.43552398681640625
50s5-26bio12	639.5136	0.4471067786216736
50s5-26bio12	649.1183999999998	0.4573209583759308
50s5-26bio12	658.7231999999999	0.4675711393356323
50s5-26bio12	668.328	0.47784876823425293
50s5-26bio12	677.9327999999998	0.4881451725959778
50s5-26bio12	687.5375999999999	0.49845167994499207
50s5-26bio12	697.1424	0.5087594985961914
50s5-26bio12	706.7472	0.5190598368644714
50s5-26bio12	716.3519999999999	0.5293440222740173
50s5-26bio12	725.9567999999997	0.5396033525466919
50s5-26bio12	735.5615999999998	0.5498292446136475
50s5-26bio12	745.1663999999998	0.5600131750106812
50s5-26bio12	754.7711999999999	0.5701468586921692
50s5-26bio12	764.376	0.5802221298217773
50s5-26bio12	773.9807999999998	0.5898756384849548
50s5-26bio12	783.5855999999999	0.5914285182952881
50s5-26bio12	793.1904	0.589864194393158
50s5-26bio12	802.7951999999998	0.5882980823516846
50s5-26bio12	812.3999999999999	0.5867301821708679
50s5-26bio12	822.0047999999997	0.585160493850708
50s5-26bio12	831.6095999999998	0.5835890769958496
50s5-26bio12	841.2143999999998	0.5820159912109375
50s5-26bio12	850.8191999999999	0.5804412364959717
50s5-26bio12	860.424	0.5788648128509521
50s5-26bio12	870.0287999999998	0.5772867798805237
50s5-26bio12	879.6335999999999	0.575707197189331
50s5-26bio12	889.2384	0.5741260647773743
50s5-26bio12	898.8431999999998	0.5725433826446533
50s5-26bio12	908.4479999999999	0.570959210395813
50s5-26bio12	918.0527999999997	0.569373607635498
50s5-26bio12	927.6575999999998	0.5677865743637085
50s5-26bio12	937.2623999999998	0.5661981701850891
50s5-26bio12	946.8671999999999	0.5646083950996399
50s5-26bio12	956.472	0.5630172491073608
50s5-26bio12	966.0767999999998	0.5614248514175415
50s5-26bio12	975.6815999999999	0.5598312020301819
50s5-26bio12	985.2864	0.5582362413406372
50s5-26bio12	994.8911999999998	0.5566401481628418
50s5-26bio12	1004.4959999999999	0.5550428628921509
50s5-26bio12	1014.1007999999997	0.5534444451332092
50s5-26bio12	1023.7055999999998	0.5518448948860168
50s5-26bio12	1033.3103999999998	0.5502443313598633
50s5-26bio12	1042.9152	0.5486426949501038
50s5-26bio12	1052.52	0.5470399856567383
50s5-26bio12	1062.1247999999998	0.5454363822937012
50s5-26bio12	1071.7296	0.5438318252563477
50s5-26bio12	1081.3344	0.5425407290458679
50s5-26bio12	1090.9391999999998	0.5425348877906799
50s5-26bio12	1100.5439999999999	0.5425348877906799
50s5-26bio12	1110.1487999999997	0.5425348877906799
50s5-26bio12	1119.7535999999998	0.5425348877906799
50s5-26bio12	1129.3583999999998	0.5425348877906799
50s5-26bio12	1138.9632	0.5425348877906799
50s5-26bio12	1148.568	0.5425348877906799
50s5-26bio12	1158.1727999999998	0.5425348877906799
50s5-26bio12	1167.7776	0.5425348877906799
50s5-26bio12	1177.3824	0.5425348877906799
50s5-26bio12	1186.9871999999998	0.5425348877906799
50s5-26bio12	1196.5919999999996	0.5425348877906799
50s5-26bio12	1206.1967999999997	0.5425348877906799
50s5-26bio12	1215.8015999999998	0.5425348877906799
50s5-26bio12	1225.4063999999998	0.5425348877906799
50s5-26bio12	1235.0112	0.5425348877906799
50s5-26bio12	1244.6159999999998	0.5425348877906799
50s5-26bio12	1254.2207999999998	0.5425348877906799
50s5-26bio12	1263.8256	0.5425348877906799
50s5-26bio12	1273.4304	0.5425348877906799
50s5-26bio12	1283.0351999999998	0.5425348877906799
50s5-26bio12	1292.6399999999996	0.5425348877906799
50s5-26bio12	1302.2447999999997	0.5425348877906799
50s5-26bio12	1311.8495999999998	0.5425348877906799
50s5-26bio12	1321.4543999999999	0.5425348877906799
50s5-26bio12	1331.0592	0.5425348877906799
50s5-26bio12	1340.6639999999998	0.5425348877906799
50s5-26bio12	1350.2687999999998	0.5425348877906799
50s5-26bio12	1359.8736	0.5425348877906799
50s5-26bio12	1369.4784	0.5414847731590271
50s5-26bio12	1379.0831999999998	0.5386795401573181
50s5-26bio12	1388.6879999999996	0.5355418920516968
50s5-26bio12	1398.2927999999997	0.5324013233184814
50s5-26bio12	1407.8975999999998	0.5292582511901855
50s5-26bio12	1417.5023999999999	0.5261127948760986
50s5-26bio12	1427.1072	0.5229653120040894
50s5-26bio12	1436.7119999999998	0.519815981388092
50s5-26bio12	1446.3167999999998	0.5166651010513306
50s5-26bio12	1455.9216	0.5135128498077393
50s5-26bio12	1465.5264	0.5103595852851868
50s5-26bio12	1475.1311999999998	0.5072054266929626
50s5-26bio12	1484.7359999999996	0.5040507316589355
50s5-26bio12	1494.3407999999997	0.5008957386016846
50s5-26bio12	1503.9455999999998	0.49774062633514404
50s5-26bio12	1513.5503999999999	0.49458572268486023
50s5-26bio12	1523.1552	0.49143123626708984
50s5-26bio12	1532.7599999999998	0.4882774353027344
50s5-26bio12	1542.3647999999998	0.4851245880126953
50s5-26bio12	1551.9696	0.481972873210907
50s5-26bio12	1561.5744	0.47882264852523804
50s5-26bio12	1571.1791999999998	0.4756740629673004
50s5-26bio12	1580.7839999999997	0.472527414560318
50s5-26bio12	1590.3887999999997	0.46938300132751465
50s5-26bio12	1599.9935999999998	0.46624094247817993
50s5-26bio12	1609.5983999999999	0.4631016254425049
50s5-26bio12	1619.2032	0.45996516942977905
50s5-26bio12	1628.8079999999998	0.4568319618701935
50s5-26bio12	1638.4127999999998	0.45370209217071533
50s5-26bio12	1648.0176	0.45057591795921326
50s5-26bio12	1657.6224	0.4474536180496216
50s5-26bio12	1667.2272	0.4443354904651642
50s5-26bio12	1676.8319999999997	0.441221684217453
50s5-26bio12	1686.4367999999997	0.4381125569343567
50s5-26bio12	1696.0415999999998	0.4350082278251648
50s5-26bio12	1705.6463999999999	0.4319090247154236
50s5-26bio12	1715.2511999999995	0.428815096616745
50s5-26bio12	1724.856	0.4257268011569977
50s5-26bio12	1734.4607999999996	0.4226441979408264
50s5-26bio12	1744.0655999999997	0.41956767439842224
50s5-26bio12	1753.6703999999997	0.4164973795413971
50s5-26bio12	1763.2751999999998	0.4134335517883301
50s5-26bio12	1772.8799999999999	0.4103763699531555
50s5-26bio12	1782.4848	0.4073261618614197
50s5-26bio12	1792.0895999999996	0.4042830169200897
50s5-26bio12	1801.6944	0.40124720335006714
50s5-26bio12	1811.2991999999997	0.3982190191745758
50s5-26bio12	1820.9039999999998	0.3951985538005829
50s5-26bio12	1830.5087999999998	0.39218610525131226
50s5-26bio12	1840.1135999999995	0.38918179273605347
50s5-26bio12	1849.7184	0.3861859440803528
50s5-26bio12	1859.3231999999996	0.383198618888855
50s5-26bio12	1868.928	0.3802201449871063
50s5-26bio12	1878.5327999999997	0.377250611782074
50s5-26bio12	1888.1375999999998	0.3742902874946594
50s5-26bio12	1897.7423999999999	0.3713393211364746
50s5-26bio12	1907.3471999999995	0.368397980928421
50s5-26bio12	1916.952	0.36546632647514343
50s5-26bio12	1926.5567999999996	0.3625446557998657
50s5-26bio12	1936.1615999999997	0.35963305830955505
50s5-26bio12	1945.7663999999997	0.3567318320274353
50s5-26bio12	1955.3711999999998	0.35384100675582886
50s5-26bio12	1964.9759999999999	0.3509608805179596
50s5-26bio12	1974.5808	0.3480915129184723
50s5-26bio12	1984.1855999999996	0.34523317217826843
50s5-26bio12	1993.7903999999996	0.3423859477043152
50s5-26bio12	2003.3951999999997	0.33955004811286926
50s5-26bio12	2012.9999999999998	0.3367255926132202
50s5-26bio12	2022.6047999999998	0.33391273021698
50s5-26bio12	2032.2095999999995	0.3311116695404053
50s5-26bio12	2041.8144	0.32832252979278564
50s5-26bio12	2051.4192	0.32554543018341064
50s5-26bio12	2061.0240000000003	0.322780579328537
50s5-26bio12	2070.6288	0.3200279772281647
50s5-26bio12	2080.2336	0.3172879219055176
50s5-26bio12	2089.8384	0.3145604729652405
50s5-26bio12	2099.4431999999997	0.3118457496166229
50s5-26bio12	2109.0480000000002	0.3091438412666321
50s5-26bio12	2118.6528	0.30645498633384705
50s5-26bio12	2128.2576	0.3037792146205902
50s5-26bio12	2137.8624	0.3011166751384735
50s5-26bio12	2147.4672	0.29846739768981934
50s5-26bio12	2157.072	0.2958316206932068
50s5-26bio12	2166.6768	0.29320940375328064
50s5-26bio12	2176.2816	0.29060083627700806
50s5-26bio12	2185.8864	0.2880059480667114
50s5-26bio12	2195.4912	0.28542497754096985
50s5-26bio12	2205.096	0.2828579545021057
50s5-26bio12	2214.7008	0.2803049385547638
50s5-26bio12	2224.3055999999997	0.27776601910591125
50s5-26bio12	2233.9104	0.27524131536483765
50s5-26bio12	2243.5152	0.27273091673851013
50s5-26bio12	2253.1200000000003	0.2702348232269287
50s5-26bio12	2262.7248	0.2677532136440277
50s5-26bio12	2272.3296	0.2652861177921295
50s5-26bio12	2281.9344	0.2628335952758789
50s5-26bio12	2291.5391999999997	0.2603956460952759
50s5-26bio12	2301.1440000000002	0.25797244906425476
50s5-26bio12	2310.7488	0.25556403398513794
50s5-26bio12	2320.3536	0.2531704008579254
50s5-26bio12	2329.9584	0.2507915794849396
50s5-26bio12	2339.5632	0.24842774868011475
50s5-26bio12	2349.168	0.24607887864112854
50s5-26bio12	2358.7728	0.24374501407146454
50s5-26bio12	2368.3776	0.24142612516880035
50s5-26bio12	2377.9824	0.2391223907470703
50s5-26bio12	2387.5872	0.23683376610279083
50s5-26bio12	2397.192	0.2345603108406067
50s5-26bio12	2406.7968	0.2323019653558731
50s5-26bio12	2416.4015999999997	0.23005889356136322
50s5-26bio12	2426.0064	0.22783103585243225
50s5-26bio12	2435.6112	0.22561845183372498
50s5-26bio12	2445.2160000000003	0.22342106699943542
50s5-26bio12	2454.8208	0.22123903036117554
50s5-26bio12	2464.4256	0.21907229721546173
50s5-26bio12	2474.0304	0.21692080795764923
50s5-26bio12	2483.6351999999997	0.21478469669818878
50s5-26bio12	2493.2400000000002	0.2126639187335968
50s5-26bio12	2502.8448	0.2105584442615509
50s5-26bio12	2512.4496	0.2084682583808899
50s5-26bio12	2522.0544	0.20639345049858093
50s5-26bio12	2531.6592	0.20433394610881805
50s5-26bio12	2541.264	0.20228977501392365
50s5-26bio12	2550.8688	0.20026084780693054
50s5-26bio12	2560.4736	0.1982472538948059
50s5-26bio12	2570.0784	0.19624894857406616
50s5-26bio12	2579.6832	0.19426590204238892
50s5-26bio12	2589.288	0.1922980546951294
50s5-26bio12	2598.8928	0.19034546613693237
50s5-26bio12	2608.4975999999997	0.18840809166431427
50s5-26bio12	2618.1024	0.1864859014749527
50s5-26bio12	2627.7072	0.1845787912607193
50s5-26bio12	2637.3120000000004	0.18268686532974243
50s5-26bio12	2646.9168	0.18081003427505493
50s5-26bio12	2656.5216	0.1789482682943344
50s5-26bio12	2666.1264	0.17710146307945251
50s5-26bio12	2675.7311999999997	0.1752697080373764
50s5-26bio12	2685.3360000000002	0.17345291376113892
50s5-26bio12	2694.9408	0.1716509759426117
50s5-26bio12	2704.5456	0.16986395418643951
50s5-26bio12	2714.1504	0.1680917590856552
50s5-26bio12	2723.7552	0.1663343608379364
50s5-26bio12	2733.3599999999997	0.16459164023399353
50s5-26bio12	2742.9648	0.16286367177963257
50s5-26bio12	2752.5696	0.16115033626556396
50s5-26bio12	2762.1744	0.15945158898830414
50s5-26bio12	2771.7792	0.15776734054088593
50s5-26bio12	2781.3839999999996	0.1560976207256317
50s5-26bio12	2790.9888	0.15444234013557434
50s5-26bio12	2800.5935999999997	0.15280142426490784
50s5-26bio12	2810.1984	0.15117478370666504
50s5-26bio12	2819.8032	0.14956244826316833
50s5-26bio12	2829.408	0.14796431362628937
50s5-26bio12	2839.0128	0.14638032019138336
50s5-26bio12	2848.6175999999996	0.14481034874916077
50s5-26bio12	2858.2224	0.14325444400310516
50s5-26bio12	2867.8271999999997	0.1417124718427658
50s5-26bio12	2877.432	0.14018438756465912
50s5-26bio12	2887.0368	0.13867008686065674
50s5-26bio12	2896.6416	0.13716955482959747
50s5-26bio12	2906.2464	0.13568271696567535
50s5-26bio12	2915.8512	0.13420945405960083
50s5-26bio12	2925.4559999999997	0.1327497512102127
50s5-26bio12	2935.0608	0.13130353391170502
50s5-26bio12	2944.6656	0.1298707127571106
50s5-26bio12	2954.2704	0.1284511685371399
50s5-26bio12	2963.8752	0.1270449161529541
50s5-26bio12	2973.4799999999996	0.12565183639526367
50s5-26bio12	2983.0848	0.12427185475826263
50s5-26bio12	2992.6895999999997	0.12290486693382263
50s5-26bio12	3002.2944	0.12155086547136307
50s5-26bio12	3011.8992	0.12020973861217499
50s5-26bio12	3021.504	0.11888140439987183
50s5-26bio12	3031.1088	0.11756575107574463
50s5-26bio12	3040.7135999999996	0.1162627711892128
50s5-26bio12	3050.3184	0.11497234553098679
50s5-26bio12	3059.9231999999997	0.11369440704584122
50s5-26bio12	3069.528	0.11242883652448654
50s5-26bio12	3079.1328	0.11117561161518097
50s5-26bio12	3088.7376	0.10993463546037674
50s5-26bio12	3098.3424	0.10870581120252609
50s5-26bio12	3107.9472	0.10748903453350067
50s5-26bio12	3117.5519999999997	0.10628428310155869
50s5-26bio12	3127.1568	0.10509144514799118
50s5-26bio12	3136.7616	0.1039104089140892
50s5-26bio12	3146.3664	0.10274114459753036
50s5-26bio12	3155.9712	0.1015835553407669
50s5-26bio12	3165.5759999999996	0.10043754428625107
50s5-26bio12	3175.1808	0.09930300712585449
50s5-26bio12	3184.7855999999997	0.09817991405725479
50s5-26bio12	3194.3904	0.09706815332174301
50s5-26bio12	3203.9952	0.09596763551235199
50s5-26bio12	3213.6	0.09487826377153397
50s5-26bio12	3223.2048	0.09380000084638596
50s5-26bio12	3232.8095999999996	0.0927327424287796
50s5-26bio12	3242.4144	0.09167639166116714
50s5-26bio12	3252.0191999999997	0.09063084423542023
50s5-26bio12	3261.624	0.08959607779979706
50s5-26bio12	3271.2288	0.08857196569442749
50s5-26bio12	3280.8336	0.08755844086408615
50s5-26bio12	3290.4384	0.08655538409948349
50s5-26bio12	3300.0432	0.08556277304887772
50s5-26bio12	3309.6479999999997	0.08458048105239868
50s5-26bio12	3319.2528	0.08360844105482101
50s5-26bio12	3328.8576	0.08264653384685516
50s5-26bio12	3338.4624	0.08169473707675934
50s5-26bio12	3348.0672	0.08075293153524399
50s5-26bio12	3357.6719999999996	0.07982102036476135
50s5-26bio12	3367.2768	0.07889895886182785
50s5-26bio12	3376.8815999999997	0.07798665016889572
50s5-26bio12	3386.4864000000002	0.0770840123295784
50s5-26bio12	3396.0912	0.07619092613458633
50s5-26bio12	3405.696	0.07530736923217773
50s5-26bio12	3415.3008	0.07443323731422424
50s5-26bio12	3424.9055999999996	0.0735684409737587
50s5-26bio12	3434.5104	0.07271287590265274
50s5-26bio12	3444.1151999999997	0.07186651974916458
50s5-26bio12	3453.72	0.07102925330400467
50s5-26bio12	3463.3248	0.07020100206136703
50s5-26bio12	3472.9296	0.06938167661428452
50s5-26bio12	3482.5344	0.06857121735811234
50s5-26bio12	3492.1392	0.06776954233646393
50s5-26bio12	3501.7439999999997	0.06697656959295273
50s5-26bio12	3511.3488	0.06619218736886978
50s5-26bio12	3520.9536	0.0654163733124733
50s5-26bio12	3530.5584	0.06464902311563492
50s5-26bio12	3540.1632	0.06389005482196808
50s5-26bio12	3549.7679999999996	0.06313937902450562
50s5-26bio12	3559.3728	0.06239695101976395
50s5-26bio12	3568.9775999999997	0.06166268140077591
50s5-26bio12	3578.5824000000002	0.060936469584703445
50s5-26bio12	3588.1872	0.06021828204393387
50s5-26bio12	3597.792	0.05950802192091942
50s5-26bio12	3607.3968	0.058805614709854126
50s5-26bio12	3617.0015999999996	0.05811097100377083
50s5-26bio12	3626.6064	0.057424046099185944
50s5-26bio12	3636.2111999999997	0.05674475431442261
50s5-26bio12	3645.816	0.05607302114367485
50s5-26bio12	3655.4208	0.05540875345468521
50s5-26bio12	3665.0256	0.054751913994550705
50s5-26bio12	3674.6304	0.05410241708159447
50s5-26bio12	3684.2352	0.05346019193530083
50s5-26bio12	3693.8399999999997	0.05282514542341232
50s5-26bio12	3703.4448	0.05219724029302597
50s5-26bio12	3713.0495999999994	0.0515763945877552
50s5-26bio12	3722.6544000000004	0.05096253752708435
50s5-26bio12	3732.2591999999995	0.05035558342933655
50s5-26bio12	3741.8639999999996	0.04975549131631851
50s5-26bio12	3751.4687999999996	0.049162182956933975
50s5-26bio12	3761.0735999999997	0.04857558384537697
50s5-26bio12	3770.6784	0.04799561947584152
50s5-26bio12	3780.2832	0.047422248870134354
50s5-26bio12	3789.888	0.046855390071868896
50s5-26bio12	3799.4928	0.04629496484994888
50s5-26bio12	3809.0976	0.04574093222618103
50s5-26bio12	3818.702399999999	0.04519321769475937
50s5-26bio12	3828.3071999999993	0.044651757925748825
50s5-26bio12	3837.9120000000003	0.044116467237472534
50s5-26bio12	3847.5168000000003	0.04358731582760811
50s5-26bio12	3857.1215999999995	0.04306422546505928
50s5-26bio12	3866.7263999999996	0.042547132819890976
50s5-26bio12	3876.3311999999996	0.042035963386297226
50s5-26bio12	3885.9360000000006	0.041530683636665344
50s5-26bio12	3895.5407999999998	0.04103121533989906
50s5-26bio12	3905.1456	0.040537502616643906
50s5-26bio12	3914.7504	0.040049467235803604
50s5-26bio12	3924.355199999999	0.03956707939505577
50s5-26bio12	3933.96	0.03909026086330414
50s5-26bio12	3943.5648	0.038618963211774826
50s5-26bio12	3953.1696	0.03815310448408127
50s5-26bio12	3962.7743999999993	0.037692662328481674
50s5-26bio12	3972.3791999999994	0.037237558513879776
50s5-26bio12	3981.9840000000004	0.036787740886211395
50s5-26bio12	3991.5888000000004	0.03634313866496086
50s5-26bio12	4001.1935999999996	0.035903722047805786
50s5-26bio12	4010.7983999999997	0.0354694239795208
50s5-26bio12	4020.4031999999997	0.035325780510902405
50s5-26bio12	4030.008	0.035325780510902405
50s5-26bio12	4039.6128	0.035325780510902405
50s5-26bio12	4049.2176	0.035325780510902405
50s5-26bio12	4058.8224	0.035325780510902405
50s5-26bio12	4068.427199999999	0.035325780510902405
50s5-26bio12	4078.032	0.035325780510902405
50s5-26bio12	4087.6368	0.035325780510902405
50s5-26bio12	4097.241599999999	0.035325780510902405
50s5-26bio12	4106.846399999999	0.035325780510902405
50s5-26bio12	4116.4511999999995	0.035325780510902405
50s5-26bio12	4126.0560000000005	0.035325780510902405
50s5-26bio12	4135.6608	0.035325780510902405
50s5-26bio12	4145.2656	0.035325780510902405
50s5-26bio12	4154.8704	0.035325780510902405
50s5-26bio12	4164.4752	0.035325780510902405
50s5-26bio12	4174.08	0.035325780510902405
50s5-26bio12	4183.6848	0.035325780510902405
50s5-26bio12	4193.2896	0.035325780510902405
50s5-26bio12	4202.894399999999	0.035325780510902405
50s5-26bio12	4212.499199999999	0.035325780510902405
50s5-26bio12	4222.104	0.035325780510902405
50s5-26bio12	4231.7088	0.035325780510902405
50s5-26bio12	4241.3135999999995	0.035325780510902405
50s5-26bio12	4250.9184	0.035325780510902405
50s5-26bio12	4260.5232	0.035325780510902405
50s5-26bio12	4270.128000000001	0.035325780510902405
50s5-26bio12	4279.7328	0.035325780510902405
50s5-26bio12	4289.3376	0.035325780510902405
50s5-26bio12	4298.9424	0.035325780510902405
50s5-26bio12	4308.547199999999	0.035325780510902405
50s5-26bio12	4318.152	0.035325780510902405
50s5-26bio12	4327.7568	0.035325780510902405
50s5-26bio12	4337.3616	0.035325780510902405
50s5-26bio12	4346.966399999999	0.035325780510902405
50s5-26bio12	4356.571199999999	0.035325780510902405
50s5-26bio12	4366.176	0.035325780510902405
50s5-26bio12	4375.7807999999995	0.035325780510902405
50s5-26bio12	4385.3856	0.035325780510902405
50s5-26bio12	4394.9904	0.035325780510902405
50s5-26bio12	4404.5952	0.035325780510902405
50s5-26bio12	4414.2	0.035325780510902405
