# Supplementary material for: Paleodistribution of Cercidiphyllaceae and Future Habitat Prediction for Cercidiphyllum japonicum Under Climate Change
Source: Ecol Evol. 2026 Jan 19;16(1):e72940. doi: 10.1002/ece3.72940 (PMC12815699; doi:10.1002/ece3.72940)
Supplement: Supplementary file 1 — Data S1: ece372940‐sup‐0001‐supinfo.zip. [file ECE3-16-e72940-s001.zip › 50s-26/plots/连香树_3_50s5-26bio15.dat]

variable	x	y
50s5-26bio15	10.165023803710938	0.7944754362106323
50s5-26bio15	10.499142578125	0.7944754362106323
50s5-26bio15	10.833261352539063	0.7944754362106323
50s5-26bio15	11.167380126953125	0.7944754362106323
50s5-26bio15	11.501498901367187	0.7944754362106323
50s5-26bio15	11.83561767578125	0.7944754362106323
50s5-26bio15	12.169736450195312	0.7944754362106323
50s5-26bio15	12.503855224609374	0.7944754362106323
50s5-26bio15	12.837973999023438	0.7944754362106323
50s5-26bio15	13.1720927734375	0.7944754362106323
50s5-26bio15	13.506211547851562	0.7944754362106323
50s5-26bio15	13.840330322265626	0.7944754362106323
50s5-26bio15	14.174449096679687	0.7944754362106323
50s5-26bio15	14.50856787109375	0.7944754362106323
50s5-26bio15	14.842686645507811	0.7944754362106323
50s5-26bio15	15.176805419921875	0.7944754362106323
50s5-26bio15	15.510924194335939	0.7944754362106323
50s5-26bio15	15.84504296875	0.7944754362106323
50s5-26bio15	16.179161743164062	0.7944754362106323
50s5-26bio15	16.513280517578124	0.7944754362106323
50s5-26bio15	16.847399291992186	0.7944754362106323
50s5-26bio15	17.181518066406248	0.7944754362106323
50s5-26bio15	17.515636840820314	0.7944754362106323
50s5-26bio15	17.849755615234375	0.7944754362106323
50s5-26bio15	18.183874389648437	0.7944754362106323
50s5-26bio15	18.5179931640625	0.7944754362106323
50s5-26bio15	18.85211193847656	0.7944754362106323
50s5-26bio15	19.186230712890627	0.7944754362106323
50s5-26bio15	19.520349487304685	0.7944754362106323
50s5-26bio15	19.85446826171875	0.7944754362106323
50s5-26bio15	20.188587036132812	0.7944754362106323
50s5-26bio15	20.522705810546874	0.7944754362106323
50s5-26bio15	20.85682458496094	0.7944754362106323
50s5-26bio15	21.190943359374998	0.7944754362106323
50s5-26bio15	21.525062133789064	0.7944754362106323
50s5-26bio15	21.859180908203125	0.7944754362106323
50s5-26bio15	22.193299682617187	0.7944754362106323
50s5-26bio15	22.52741845703125	0.7944754362106323
50s5-26bio15	22.86153723144531	0.7944754362106323
50s5-26bio15	23.195656005859377	0.7944754362106323
50s5-26bio15	23.529774780273435	0.7944754362106323
50s5-26bio15	23.8638935546875	0.7944754362106323
50s5-26bio15	24.198012329101562	0.793958842754364
50s5-26bio15	24.532131103515624	0.7924033403396606
50s5-26bio15	24.86624987792969	0.7908391356468201
50s5-26bio15	25.200368652343748	0.7892662882804871
50s5-26bio15	25.534487426757813	0.7876848578453064
50s5-26bio15	25.868606201171875	0.7860947251319885
50s5-26bio15	26.202724975585937	0.7844959497451782
50s5-26bio15	26.53684375	0.7828884720802307
50s5-26bio15	26.87096252441406	0.7812724113464355
50s5-26bio15	27.205081298828127	0.779647707939148
50s5-26bio15	27.53920007324219	0.7780143022537231
50s5-26bio15	27.87331884765625	0.7763723134994507
50s5-26bio15	28.207437622070312	0.7747216820716858
50s5-26bio15	28.541556396484374	0.7730624675750732
50s5-26bio15	28.875675170898436	0.7713946104049683
50s5-26bio15	29.2097939453125	0.7697181105613708
50s5-26bio15	29.543912719726563	0.7680330872535706
50s5-26bio15	29.878031494140625	0.7663394212722778
50s5-26bio15	30.212150268554687	0.7646371722221375
50s5-26bio15	30.54626904296875	0.7629263997077942
50s5-26bio15	30.88038781738281	0.7612070441246033
50s5-26bio15	31.214506591796876	0.7594791650772095
50s5-26bio15	31.54862536621094	0.7577427625656128
50s5-26bio15	31.882744140625	0.7559978365898132
50s5-26bio15	32.21686291503906	0.7542444467544556
50s5-26bio15	32.550981689453124	0.752482533454895
50s5-26bio15	32.88510046386719	0.7507122159004211
50s5-26bio15	33.219219238281255	0.7489334344863892
50s5-26bio15	33.55333801269531	0.7471462488174438
50s5-26bio15	33.88745678710937	0.7453506588935852
50s5-26bio15	34.22157556152344	0.7435466647148132
50s5-26bio15	34.5556943359375	0.7417343854904175
50s5-26bio15	34.88981311035156	0.7399137020111084
50s5-26bio15	35.223931884765626	0.7380847930908203
50s5-26bio15	35.558050659179685	0.7362475395202637
50s5-26bio15	35.89216943359375	0.734402060508728
50s5-26bio15	36.226288208007816	0.7325484156608582
50s5-26bio15	36.560406982421874	0.7306864857673645
50s5-26bio15	36.89452575683593	0.7288164496421814
50s5-26bio15	37.22864453125	0.7269382476806641
50s5-26bio15	37.56276330566406	0.725051999092102
50s5-26bio15	37.89688208007813	0.7231576442718506
50s5-26bio15	38.23100085449219	0.7212552428245544
50s5-26bio15	38.565119628906245	0.7193448543548584
50s5-26bio15	38.89923840332031	0.7174264788627625
50s5-26bio15	39.233357177734376	0.7155002355575562
50s5-26bio15	39.56747595214844	0.7135660648345947
50s5-26bio15	39.9015947265625	0.711624026298523
50s5-26bio15	40.23571350097656	0.7096742391586304
50s5-26bio15	40.569832275390624	0.7077166438102722
50s5-26bio15	40.90395104980469	0.705751359462738
50s5-26bio15	41.238069824218755	0.7037783265113831
50s5-26bio15	41.57218859863281	0.7017976641654968
50s5-26bio15	41.90630737304687	0.6998094320297241
50s5-26bio15	42.24042614746094	0.6978136897087097
50s5-26bio15	42.574544921875	0.6958103775978088
50s5-26bio15	42.90866369628906	0.693799614906311
50s5-26bio15	43.242782470703126	0.6917814612388611
50s5-26bio15	43.576901245117185	0.6897559762001038
50s5-26bio15	43.91102001953125	0.6877232193946838
50s5-26bio15	44.245138793945316	0.6856831312179565
50s5-26bio15	44.579257568359374	0.6836358904838562
50s5-26bio15	44.91337634277344	0.6815814971923828
50s5-26bio15	45.2474951171875	0.6795200705528259
50s5-26bio15	45.58161389160156	0.6774515509605408
50s5-26bio15	45.91573266601562	0.6753760576248169
50s5-26bio15	46.24985144042969	0.6732936501502991
50s5-26bio15	46.58397021484375	0.6712044477462769
50s5-26bio15	46.91808898925781	0.6691083908081055
50s5-26bio15	47.252207763671876	0.6670055985450745
50s5-26bio15	47.586326538085935	0.6648961901664734
50s5-26bio15	47.9204453125	0.6627801060676575
50s5-26bio15	48.254564086914066	0.660657525062561
50s5-26bio15	48.588682861328124	0.6585284471511841
50s5-26bio15	48.92280163574219	0.6563929915428162
50s5-26bio15	49.25692041015625	0.6542511582374573
50s5-26bio15	49.59103918457031	0.652103066444397
50s5-26bio15	49.92515795898437	0.6499487161636353
50s5-26bio15	50.25927673339844	0.6477882862091064
50s5-26bio15	50.5933955078125	0.6456218361854553
50s5-26bio15	50.92751428222656	0.6434493064880371
50s5-26bio15	51.261633056640626	0.6412708759307861
50s5-26bio15	51.595751831054685	0.6390866637229919
50s5-26bio15	51.92987060546875	0.6368966102600098
50s5-26bio15	52.263989379882815	0.6347008943557739
50s5-26bio15	52.598108154296874	0.6324995756149292
50s5-26bio15	52.93222692871094	0.6302927136421204
50s5-26bio15	53.266345703125	0.6280803680419922
50s5-26bio15	53.60046447753906	0.6258626580238342
50s5-26bio15	53.93458325195313	0.6236396431922913
50s5-26bio15	54.26870202636719	0.6214113831520081
50s5-26bio15	54.60282080078125	0.619178056716919
50s5-26bio15	54.93693957519531	0.6169396042823792
50s5-26bio15	55.271058349609376	0.6146962642669678
50s5-26bio15	55.605177124023434	0.6124479174613953
50s5-26bio15	55.9392958984375	0.6101948618888855
50s5-26bio15	56.273414672851565	0.6079370975494385
50s5-26bio15	56.607533447265624	0.605674684047699
50s5-26bio15	56.94165222167969	0.6034077405929565
50s5-26bio15	57.27577099609375	0.601136326789856
50s5-26bio15	57.60988977050781	0.5988605618476868
50s5-26bio15	57.94400854492188	0.5965805053710938
50s5-26bio15	58.27812731933594	0.5942963361740112
50s5-26bio15	58.61224609375	0.5920079946517944
50s5-26bio15	58.94636486816406	0.5897157192230225
50s5-26bio15	59.280483642578126	0.5874195098876953
50s5-26bio15	59.614602416992184	0.5851194858551025
50s5-26bio15	59.94872119140625	0.5828157663345337
50s5-26bio15	60.282839965820315	0.5805084109306335
50s5-26bio15	60.616958740234374	0.5781975388526917
50s5-26bio15	60.95107751464844	0.5758832097053528
50s5-26bio15	61.2851962890625	0.5735656023025513
50s5-26bio15	61.61931506347656	0.5712447166442871
50s5-26bio15	61.95343383789063	0.5689206719398499
50s5-26bio15	62.28755261230469	0.5665936470031738
50s5-26bio15	62.62167138671875	0.564263641834259
50s5-26bio15	62.95579016113281	0.5639422535896301
50s5-26bio15	63.289908935546876	0.565586268901825
50s5-26bio15	63.624027709960934	0.5674144625663757
50s5-26bio15	63.958146484375	0.5692407488822937
50s5-26bio15	64.29226525878906	0.5710651874542236
50s5-26bio15	64.62638403320312	0.572887659072876
50s5-26bio15	64.96050280761719	0.5747081637382507
50s5-26bio15	65.29462158203125	0.5765267014503479
50s5-26bio15	65.62874035644532	0.5783430933952332
50s5-26bio15	65.96285913085939	0.580157458782196
50s5-26bio15	66.29697790527344	0.5819695591926575
50s5-26bio15	66.6310966796875	0.583779513835907
50s5-26bio15	66.96521545410155	0.585587203502655
50s5-26bio15	67.29933422851562	0.5873925685882568
50s5-26bio15	67.63345300292968	0.5891956090927124
50s5-26bio15	67.96757177734375	0.590996265411377
50s5-26bio15	68.30169055175782	0.5927944183349609
50s5-26bio15	68.63580932617188	0.5945901274681091
50s5-26bio15	68.96992810058595	0.5963833332061768
50s5-26bio15	69.304046875	0.598173975944519
50s5-26bio15	69.63816564941406	0.5999619960784912
50s5-26bio15	69.97228442382813	0.6017472743988037
50s5-26bio15	70.30640319824218	0.6035299301147461
50s5-26bio15	70.64052197265624	0.605309784412384
50s5-26bio15	70.97464074707031	0.6070869565010071
50s5-26bio15	71.30875952148438	0.6088612079620361
50s5-26bio15	71.64287829589844	0.610632598400116
50s5-26bio15	71.9769970703125	0.6124011278152466
50s5-26bio15	72.31111584472657	0.6141666769981384
50s5-26bio15	72.64523461914062	0.615929126739502
50s5-26bio15	72.97935339355469	0.6176886558532715
50s5-26bio15	73.31347216796874	0.6194450259208679
50s5-26bio15	73.6475909423828	0.6211983561515808
50s5-26bio15	73.98170971679687	0.6229485273361206
50s5-26bio15	74.31582849121094	0.6246954202651978
50s5-26bio15	74.649947265625	0.626439094543457
50s5-26bio15	74.98406604003907	0.6281795501708984
50s5-26bio15	75.31818481445312	0.6299166083335876
50s5-26bio15	75.65230358886718	0.6316503286361694
50s5-26bio15	75.98642236328125	0.633380651473999
50s5-26bio15	76.32054113769532	0.6351075768470764
50s5-26bio15	76.65465991210938	0.6369649171829224
50s5-26bio15	76.98877868652343	0.6394757628440857
50s5-26bio15	77.3228974609375	0.6419790387153625
50s5-26bio15	77.65701623535156	0.6444745659828186
50s5-26bio15	77.99113500976563	0.6469622850418091
50s5-26bio15	78.3252537841797	0.6494420766830444
50s5-26bio15	78.65937255859374	0.6519137620925903
50s5-26bio15	78.99349133300781	0.6543774008750916
50s5-26bio15	79.32761010742188	0.656832754611969
50s5-26bio15	79.66172888183594	0.6592796444892883
50s5-26bio15	79.99584765625	0.6617181897163391
50s5-26bio15	80.32996643066406	0.6656142473220825
50s5-26bio15	80.66408520507812	0.6701875329017639
50s5-26bio15	80.99820397949219	0.6747288107872009
50s5-26bio15	81.33232275390625	0.6792373657226562
50s5-26bio15	81.6664415283203	0.683712899684906
50s5-26bio15	82.00056030273437	0.6881544589996338
50s5-26bio15	82.33467907714844	0.6925618648529053
50s5-26bio15	82.6687978515625	0.6969344019889832
50s5-26bio15	83.00291662597657	0.7012714743614197
50s5-26bio15	83.33703540039062	0.705572783946991
50s5-26bio15	83.67115417480468	0.709837794303894
50s5-26bio15	84.00527294921875	0.7140659689903259
50s5-26bio15	84.33939172363282	0.7182570695877075
50s5-26bio15	84.67351049804688	0.7224105000495911
50s5-26bio15	85.00762927246093	0.726526141166687
50s5-26bio15	85.341748046875	0.7306035161018372
50s5-26bio15	85.67586682128906	0.7346422076225281
50s5-26bio15	86.00998559570313	0.7386420965194702
50s5-26bio15	86.3441043701172	0.7426027655601501
50s5-26bio15	86.67822314453124	0.7465240359306335
50s5-26bio15	87.01234191894531	0.7504056692123413
50s5-26bio15	87.34646069335938	0.7542473673820496
50s5-26bio15	87.68057946777344	0.7580490708351135
50s5-26bio15	88.0146982421875	0.7618105411529541
50s5-26bio15	88.34881701660156	0.7655315399169922
50s5-26bio15	88.68293579101562	0.7692120671272278
50s5-26bio15	89.01705456542969	0.7728519439697266
50s5-26bio15	89.35117333984375	0.7764511108398438
50s5-26bio15	89.6852921142578	0.7800095677375793
50s5-26bio15	90.01941088867187	0.7835270166397095
50s5-26bio15	90.35352966308594	0.7870036959648132
50s5-26bio15	90.6876484375	0.7902371287345886
50s5-26bio15	91.02176721191407	0.7901663184165955
50s5-26bio15	91.35588598632812	0.7894235849380493
50s5-26bio15	91.69000476074218	0.7886789441108704
50s5-26bio15	92.02412353515625	0.7879323959350586
50s5-26bio15	92.35824230957031	0.7851530909538269
50s5-26bio15	92.69236108398438	0.7817641496658325
50s5-26bio15	93.02647985839843	0.778336763381958
50s5-26bio15	93.3605986328125	0.7748711109161377
50s5-26bio15	93.69471740722656	0.7713671326637268
50s5-26bio15	94.02883618164063	0.7678248882293701
50s5-26bio15	94.3629549560547	0.7642446756362915
50s5-26bio15	94.69707373046874	0.7606263756752014
50s5-26bio15	95.03119250488281	0.7569703459739685
50s5-26bio15	95.36531127929688	0.7532764077186584
50s5-26bio15	95.69943005371094	0.7495449781417847
50s5-26bio15	96.033548828125	0.7457761764526367
50s5-26bio15	96.36766760253906	0.7419701218605042
50s5-26bio15	96.70178637695312	0.7381271123886108
50s5-26bio15	97.03590515136719	0.7342474460601807
50s5-26bio15	97.37002392578125	0.7303312420845032
50s5-26bio15	97.70414270019532	0.726378858089447
50s5-26bio15	98.03826147460937	0.7223905324935913
50s5-26bio15	98.37238024902344	0.7183666229248047
50s5-26bio15	98.7064990234375	0.7143074870109558
50s5-26bio15	99.04061779785157	0.7102133631706238
50s5-26bio15	99.37473657226562	0.7060848474502563
50s5-26bio15	99.70885534667968	0.7019220590591431
50s5-26bio15	100.04297412109375	0.6977255940437317
50s5-26bio15	100.37709289550781	0.6934959292411804
50s5-26bio15	100.71121166992188	0.6892333626747131
50s5-26bio15	101.04533044433593	0.684938371181488
50s5-26bio15	101.37944921875	0.6806117296218872
50s5-26bio15	101.71356799316406	0.6762535572052002
50s5-26bio15	102.04768676757813	0.6718647480010986
50s5-26bio15	102.3818055419922	0.6674456000328064
50s5-26bio15	102.71592431640624	0.662996768951416
50s5-26bio15	103.05004309082031	0.6585189700126648
50s5-26bio15	103.38416186523438	0.6540126204490662
50s5-26bio15	103.71828063964844	0.6494786143302917
50s5-26bio15	104.0523994140625	0.6449172496795654
50s5-26bio15	104.38651818847656	0.6403294801712036
50s5-26bio15	104.72063696289062	0.6357160210609436
50s5-26bio15	105.05475573730469	0.6310773491859436
50s5-26bio15	105.38887451171875	0.6264142990112305
50s5-26bio15	105.72299328613282	0.6217277646064758
50s5-26bio15	106.05711206054687	0.6170182824134827
50s5-26bio15	106.39123083496094	0.6122868061065674
50s5-26bio15	106.725349609375	0.6075339913368225
50s5-26bio15	107.05946838378907	0.6027606725692749
50s5-26bio15	107.39358715820312	0.5979678630828857
50s5-26bio15	107.72770593261718	0.5931561589241028
50s5-26bio15	108.06182470703125	0.5883265733718872
50s5-26bio15	108.39594348144531	0.5834798216819763
50s5-26bio15	108.73006225585938	0.5786169171333313
50s5-26bio15	109.06418103027343	0.5737388134002686
50s5-26bio15	109.3982998046875	0.5688461661338806
50s5-26bio15	109.73241857910156	0.5639400482177734
50s5-26bio15	110.06653735351563	0.559021532535553
50s5-26bio15	110.4006561279297	0.5540912747383118
50s5-26bio15	110.73477490234374	0.5491504669189453
50s5-26bio15	111.06889367675781	0.5441998243331909
50s5-26bio15	111.40301245117188	0.5392404198646545
50s5-26bio15	111.73713122558594	0.5342733860015869
50s5-26bio15	112.07125	0.5292993783950806
50s5-26bio15	112.40536877441406	0.5243197083473206
50s5-26bio15	112.73948754882812	0.5193350911140442
50s5-26bio15	113.07360632324219	0.5143465995788574
50s5-26bio15	113.40772509765625	0.509355366230011
50s5-26bio15	113.74184387207032	0.5043621063232422
50s5-26bio15	114.07596264648437	0.4993680417537689
50s5-26bio15	114.41008142089844	0.49437418580055237
50s5-26bio15	114.7442001953125	0.489381343126297
50s5-26bio15	115.07831896972657	0.4843907356262207
50s5-26bio15	115.41243774414062	0.4794031083583832
50s5-26bio15	115.74655651855468	0.47441959381103516
50s5-26bio15	116.08067529296875	0.469441294670105
50s5-26bio15	116.41479406738281	0.46446895599365234
50s5-26bio15	116.74891284179688	0.4595036506652832
50s5-26bio15	117.08303161621093	0.4545465111732483
50s5-26bio15	117.417150390625	0.4495982527732849
50s5-26bio15	117.75126916503906	0.4446600377559662
50s5-26bio15	118.08538793945313	0.4397326111793518
50s5-26bio15	118.4195067138672	0.4348170757293701
50s5-26bio15	118.75362548828124	0.4299143850803375
50s5-26bio15	119.08774426269531	0.4250253438949585
50s5-26bio15	119.42186303710938	0.4201509952545166
50s5-26bio15	119.75598181152344	0.41529208421707153
50s5-26bio15	120.0901005859375	0.4104495644569397
50s5-26bio15	120.42421936035156	0.40562447905540466
50s5-26bio15	120.75833813476562	0.4008174240589142
50s5-26bio15	121.09245690917969	0.39602938294410706
50s5-26bio15	121.42657568359375	0.3912613093852997
50s5-26bio15	121.76069445800782	0.38651376962661743
50s5-26bio15	122.09481323242187	0.38178783655166626
50s5-26bio15	122.42893200683594	0.37708404660224915
50s5-26bio15	122.76305078125	0.3724033236503601
50s5-26bio15	123.09716955566407	0.367746502161026
50s5-26bio15	123.43128833007812	0.3631140887737274
50s5-26bio15	123.76540710449218	0.35850706696510315
50s5-26bio15	124.09952587890625	0.3539259135723114
50s5-26bio15	124.43364465332031	0.34937140345573425
50s5-26bio15	124.76776342773438	0.34484434127807617
50s5-26bio15	125.10188220214843	0.3403451442718506
50s5-26bio15	125.4360009765625	0.3358745574951172
50s5-26bio15	125.77011975097656	0.3314332664012909
50s5-26bio15	126.10423852539063	0.3270217180252075
50s5-26bio15	126.4383572998047	0.32264062762260437
50s5-26bio15	126.77247607421874	0.3182903826236725
50s5-26bio15	127.10659484863281	0.313971608877182
50s5-26bio15	127.44071362304688	0.3096849024295807
50s5-26bio15	127.77483239746094	0.3054305911064148
50s5-26bio15	128.108951171875	0.30120930075645447
50s5-26bio15	128.44306994628906	0.2970212996006012
50s5-26bio15	128.77718872070312	0.29286712408065796
50s5-26bio15	129.1113074951172	0.2887471914291382
50s5-26bio15	129.44542626953125	0.28466206789016724
50s5-26bio15	129.77954504394532	0.2806117534637451
50s5-26bio15	130.11366381835938	0.2765968143939972
50s5-26bio15	130.44778259277342	0.27261751890182495
50s5-26bio15	130.78190136718752	0.26867422461509705
50s5-26bio15	131.11602014160155	0.2647673785686493
50s5-26bio15	131.45013891601562	0.2608968913555145
50s5-26bio15	131.78425769042968	0.25706321001052856
50s5-26bio15	132.11837646484375	0.2532665431499481
50s5-26bio15	132.45249523925781	0.2495071440935135
50s5-26bio15	132.78661401367188	0.2457851618528366
50s5-26bio15	133.12073278808595	0.24210096895694733
50s5-26bio15	133.45485156249998	0.23845437169075012
50s5-26bio15	133.78897033691408	0.23484568297863007
50s5-26bio15	134.1230891113281	0.2312750220298767
50s5-26bio15	134.4572078857422	0.22774247825145721
50s5-26bio15	134.79132666015624	0.22424833476543427
50s5-26bio15	135.1254454345703	0.22079229354858398
50s5-26bio15	135.45956420898438	0.21737460792064667
50s5-26bio15	135.79368298339844	0.21399527788162231
50s5-26bio15	136.1278017578125	0.2106543630361557
50s5-26bio15	136.46192053222654	0.20735198259353638
50s5-26bio15	136.79603930664064	0.20408783853054047
50s5-26bio15	137.13015808105467	0.2008620649576187
50s5-26bio15	137.46427685546877	0.19767461717128754
50s5-26bio15	137.7983956298828	0.19452542066574097
50s5-26bio15	138.13251440429687	0.19141457974910736
50s5-26bio15	138.46663317871094	0.18834172189235687
50s5-26bio15	138.800751953125	0.1853068768978119
50s5-26bio15	139.13487072753907	0.18230995535850525
50s5-26bio15	139.46898950195313	0.1793508231639862
50s5-26bio15	139.8031082763672	0.1764293760061264
50s5-26bio15	140.13722705078126	0.17354556918144226
50s5-26bio15	140.4713458251953	0.17069900035858154
50s5-26bio15	140.80546459960937	0.16788963973522186
50s5-26bio15	141.13958337402343	0.1651173233985901
50s5-26bio15	141.4737021484375	0.1623818278312683
50s5-26bio15	141.80782092285156	0.15968312323093414
50s5-26bio15	142.14193969726563	0.15702073276042938
50s5-26bio15	142.4760584716797	0.15439458191394806
50s5-26bio15	142.81017724609376	0.15180444717407227
50s5-26bio15	143.14429602050782	0.1492500901222229
50s5-26bio15	143.4784147949219	0.1467313915491104
50s5-26bio15	143.81253356933593	0.1442478746175766
50s5-26bio15	144.14665234375	0.14179940521717072
50s5-26bio15	144.48077111816406	0.13938573002815247
50s5-26bio15	144.81488989257812	0.13700659573078156
50s5-26bio15	145.1490086669922	0.13466180860996246
50s5-26bio15	145.48312744140625	0.132350891828537
50s5-26bio15	145.81724621582032	0.1300736665725708
50s5-26bio15	146.15136499023438	0.12782986462116241
50s5-26bio15	146.48548376464845	0.12561917304992676
50s5-26bio15	146.8196025390625	0.12344139814376831
50s5-26bio15	147.15372131347655	0.12129604816436768
50s5-26bio15	147.48784008789062	0.11918290704488754
50s5-26bio15	147.82195886230468	0.11710167676210403
50s5-26bio15	148.15607763671875	0.11505204439163208
50s5-26bio15	148.4901964111328	0.11303368955850601
50s5-26bio15	148.82431518554688	0.11104639619588852
50s5-26bio15	149.15843395996095	0.10908965021371841
50s5-26bio15	149.492552734375	0.10716323554515839
50s5-26bio15	149.82667150878908	0.10526680946350098
50s5-26bio15	150.1607902832031	0.10340006649494171
50s5-26bio15	150.49490905761718	0.1015627458691597
50s5-26bio15	150.82902783203124	0.09975436329841614
50s5-26bio15	151.1631466064453	0.09797466546297073
50s5-26bio15	151.49726538085937	0.09622332453727722
50s5-26bio15	151.83138415527344	0.09450001269578934
50s5-26bio15	152.1655029296875	0.09280446916818619
50s5-26bio15	152.49962170410157	0.09113621711730957
50s5-26bio15	152.83374047851564	0.089494988322258
50s5-26bio15	153.16785925292967	0.0878804549574852
50s5-26bio15	153.50197802734374	0.08629229664802551
50s5-26bio15	153.8360968017578	0.08473023772239685
50s5-26bio15	154.17021557617187	0.0831938162446022
50s5-26bio15	154.50433435058594	0.08168276399374008
50s5-26bio15	154.838453125	0.08019675314426422
50s5-26bio15	155.17257189941407	0.07873546332120895
50s5-26bio15	155.50669067382813	0.07729862630367279
50s5-26bio15	155.8408094482422	0.07588578760623932
50s5-26bio15	156.17492822265626	0.07449668645858765
50s5-26bio15	156.5090469970703	0.0731310024857521
50s5-26bio15	156.84316577148437	0.07178841531276703
50s5-26bio15	157.17728454589843	0.07046859711408615
50s5-26bio15	157.5114033203125	0.06917129456996918
50s5-26bio15	157.84552209472656	0.06789606809616089
50s5-26bio15	158.17964086914063	0.06664267927408218
50s5-26bio15	158.5137596435547	0.0654107928276062
50s5-26bio15	158.84787841796876	0.06420011818408966
50s5-26bio15	159.18199719238282	0.06301039457321167
50s5-26bio15	159.5161159667969	0.0618412084877491
50s5-26bio15	159.85023474121093	0.06069231405854225
50s5-26bio15	160.184353515625	0.05956340581178665
50s5-26bio15	160.51847229003906	0.05845418944954872
50s5-26bio15	160.85259106445312	0.057364415377378464
50s5-26bio15	161.1867098388672	0.05629369989037514
50s5-26bio15	161.52082861328125	0.055241797119379044
50s5-26bio15	161.85494738769532	0.0542084202170372
50s5-26bio15	162.18906616210938	0.053193286061286926
50s5-26bio15	162.52318493652345	0.05219615623354912
50s5-26bio15	162.8573037109375	0.05121666565537453
50s5-26bio15	163.19142248535155	0.05025457963347435
50s5-26bio15	163.52554125976562	0.04993770644068718
50s5-26bio15	163.85966003417968	0.04993770644068718
50s5-26bio15	164.19377880859375	0.04993770644068718
50s5-26bio15	164.5278975830078	0.04993770644068718
50s5-26bio15	164.86201635742188	0.04993770644068718
50s5-26bio15	165.19613513183594	0.04993770644068718
50s5-26bio15	165.53025390625	0.04993770644068718
50s5-26bio15	165.86437268066408	0.04993770644068718
50s5-26bio15	166.1984914550781	0.04993770644068718
50s5-26bio15	166.53261022949218	0.04993770644068718
50s5-26bio15	166.86672900390624	0.04993770644068718
50s5-26bio15	167.2008477783203	0.04993770644068718
50s5-26bio15	167.53496655273437	0.04993770644068718
50s5-26bio15	167.86908532714844	0.04993770644068718
50s5-26bio15	168.2032041015625	0.04993770644068718
50s5-26bio15	168.53732287597657	0.04993770644068718
50s5-26bio15	168.87144165039064	0.04993770644068718
50s5-26bio15	169.20556042480467	0.04993770644068718
50s5-26bio15	169.53967919921874	0.04993770644068718
50s5-26bio15	169.8737979736328	0.04993770644068718
50s5-26bio15	170.20791674804687	0.04993770644068718
50s5-26bio15	170.54203552246094	0.04993770644068718
50s5-26bio15	170.876154296875	0.04993770644068718
50s5-26bio15	171.21027307128907	0.04993770644068718
50s5-26bio15	171.54439184570313	0.04993770644068718
50s5-26bio15	171.8785106201172	0.04993770644068718
50s5-26bio15	172.21262939453126	0.04993770644068718
50s5-26bio15	172.5467481689453	0.04993770644068718
50s5-26bio15	172.88086694335936	0.04993770644068718
50s5-26bio15	173.21498571777343	0.04993770644068718
50s5-26bio15	173.5491044921875	0.04993770644068718
50s5-26bio15	173.88322326660156	0.04993770644068718
50s5-26bio15	174.21734204101563	0.04993770644068718
50s5-26bio15	174.5514608154297	0.04993770644068718
50s5-26bio15	174.88557958984376	0.04993770644068718
50s5-26bio15	175.21969836425782	0.04993770644068718
50s5-26bio15	175.5538171386719	0.04993770644068718
50s5-26bio15	175.88793591308593	0.04993770644068718
50s5-26bio15	176.2220546875	0.04993770644068718
50s5-26bio15	176.55617346191406	0.04993770644068718
50s5-26bio15	176.89029223632812	0.04993770644068718
50s5-26bio15	177.2244110107422	0.04993770644068718
