# Supplementary material for: Paleodistribution of Cercidiphyllaceae and Future Habitat Prediction for Cercidiphyllum japonicum Under Climate Change
Source: Ecol Evol. 2026 Jan 19;16(1):e72940. doi: 10.1002/ece3.72940 (PMC12815699; doi:10.1002/ece3.72940)
Supplement: Supplementary file 1 — Data S1: ece372940‐sup‐0001‐supinfo.zip. [file ECE3-16-e72940-s001.zip › 50s-26/plots/连香树_3_50s5-26bio15_only.dat]

variable	x	y
50s5-26bio15	10.165023803710938	0.0021345072891563177
50s5-26bio15	10.499142578125	0.0021345072891563177
50s5-26bio15	10.833261352539063	0.0021345072891563177
50s5-26bio15	11.167380126953125	0.0021345072891563177
50s5-26bio15	11.501498901367187	0.0021345072891563177
50s5-26bio15	11.83561767578125	0.0021345072891563177
50s5-26bio15	12.169736450195312	0.0021345072891563177
50s5-26bio15	12.503855224609374	0.0021345072891563177
50s5-26bio15	12.837973999023438	0.0021345072891563177
50s5-26bio15	13.1720927734375	0.0021345072891563177
50s5-26bio15	13.506211547851562	0.0021345072891563177
50s5-26bio15	13.840330322265626	0.0021345072891563177
50s5-26bio15	14.174449096679687	0.0021345072891563177
50s5-26bio15	14.50856787109375	0.0021345072891563177
50s5-26bio15	14.842686645507811	0.0021345072891563177
50s5-26bio15	15.176805419921875	0.0021345072891563177
50s5-26bio15	15.510924194335939	0.0021345072891563177
50s5-26bio15	15.84504296875	0.0021345072891563177
50s5-26bio15	16.179161743164062	0.0021345072891563177
50s5-26bio15	16.513280517578124	0.0021345072891563177
50s5-26bio15	16.847399291992186	0.0021345072891563177
50s5-26bio15	17.181518066406248	0.0021345072891563177
50s5-26bio15	17.515636840820314	0.0021345072891563177
50s5-26bio15	17.849755615234375	0.0021345072891563177
50s5-26bio15	18.183874389648437	0.0021345072891563177
50s5-26bio15	18.5179931640625	0.0021345072891563177
50s5-26bio15	18.85211193847656	0.0021345072891563177
50s5-26bio15	19.186230712890627	0.0021345072891563177
50s5-26bio15	19.520349487304685	0.0021345072891563177
50s5-26bio15	19.85446826171875	0.0021345072891563177
50s5-26bio15	20.188587036132812	0.0021345072891563177
50s5-26bio15	20.522705810546874	0.0021345072891563177
50s5-26bio15	20.85682458496094	0.0021345072891563177
50s5-26bio15	21.190943359374998	0.0021345072891563177
50s5-26bio15	21.525062133789064	0.0021345072891563177
50s5-26bio15	21.859180908203125	0.0021345072891563177
50s5-26bio15	22.193299682617187	0.0021345072891563177
50s5-26bio15	22.52741845703125	0.0021345072891563177
50s5-26bio15	22.86153723144531	0.0021345072891563177
50s5-26bio15	23.195656005859377	0.0021345072891563177
50s5-26bio15	23.529774780273435	0.0021345072891563177
50s5-26bio15	23.8638935546875	0.0021345072891563177
50s5-26bio15	24.198012329101562	0.0021827027667313814
50s5-26bio15	24.532131103515624	0.0023339029867202044
50s5-26bio15	24.86624987792969	0.0024955503176897764
50s5-26bio15	25.200368652343748	0.002668364206328988
50s5-26bio15	25.534487426757813	0.0028531101997941732
50s5-26bio15	25.868606201171875	0.003050609026104212
50s5-26bio15	26.202724975585937	0.0032617333345115185
50s5-26bio15	26.53684375	0.0034874193370342255
50s5-26bio15	26.87096252441406	0.003728660987690091
50s5-26bio15	27.205081298828127	0.003986525349318981
50s5-26bio15	27.53920007324219	0.004262144677340984
50s5-26bio15	27.87331884765625	0.0045567345805466175
50s5-26bio15	28.207437622070312	0.004871584475040436
50s5-26bio15	28.541556396484374	0.005208076909184456
50s5-26bio15	28.875675170898436	0.005567679647356272
50s5-26bio15	29.2097939453125	0.00595196383073926
50s5-26bio15	29.543912719726563	0.006362603511661291
50s5-26bio15	29.878031494140625	0.006801378447562456
50s5-26bio15	30.212150268554687	0.007270192727446556
50s5-26bio15	30.54626904296875	0.007771066389977932
50s5-26bio15	30.88038781738281	0.008306162431836128
50s5-26bio15	31.214506591796876	0.00887777004390955
50s5-26bio15	31.54862536621094	0.009488341398537159
50s5-26bio15	31.882744140625	0.01014047209173441
50s5-26bio15	32.21686291503906	0.010836932808160782
50s5-26bio15	32.550981689453124	0.011580675840377808
50s5-26bio15	32.88510046386719	0.012374814599752426
50s5-26bio15	33.219219238281255	0.01322268322110176
50s5-26bio15	33.55333801269531	0.014127812348306179
50s5-26bio15	33.88745678710937	0.015093953348696232
50s5-26bio15	34.22157556152344	0.016125096008181572
50s5-26bio15	34.5556943359375	0.017225435003638268
50s5-26bio15	34.88981311035156	0.018399454653263092
50s5-26bio15	35.223931884765626	0.01965189166367054
50s5-26bio15	35.558050659179685	0.020987773314118385
50s5-26bio15	35.89216943359375	0.0224123727530241
50s5-26bio15	36.226288208007816	0.02393130585551262
50s5-26bio15	36.560406982421874	0.025550490245223045
50s5-26bio15	36.89452575683593	0.027276186272501945
50s5-26bio15	37.22864453125	0.02911493368446827
50s5-26bio15	37.56276330566406	0.0310736745595932
50s5-26bio15	37.89688208007813	0.03315969184041023
50s5-26bio15	38.23100085449219	0.03538063168525696
50s5-26bio15	38.565119628906245	0.03774454444646835
50s5-26bio15	38.89923840332031	0.04025977849960327
50s5-26bio15	39.233357177734376	0.042935147881507874
50s5-26bio15	39.56747595214844	0.045779816806316376
50s5-26bio15	39.9015947265625	0.048803385347127914
50s5-26bio15	40.23571350097656	0.05201572924852371
50s5-26bio15	40.569832275390624	0.0554271899163723
50s5-26bio15	40.90395104980469	0.05904845893383026
50s5-26bio15	41.238069824218755	0.06289061158895493
50s5-26bio15	41.57218859863281	0.06696492433547974
50s5-26bio15	41.90630737304687	0.07128310948610306
50s5-26bio15	42.24042614746094	0.07585711032152176
50s5-26bio15	42.574544921875	0.08069916069507599
50s5-26bio15	42.90866369628906	0.08582152426242828
50s5-26bio15	43.242782470703126	0.09123676270246506
50s5-26bio15	43.576901245117185	0.09695745259523392
50s5-26bio15	43.91102001953125	0.10299619287252426
50s5-26bio15	44.245138793945316	0.1093655601143837
50s5-26bio15	44.579257568359374	0.11607775837182999
50s5-26bio15	44.91337634277344	0.1231449618935585
50s5-26bio15	45.2474951171875	0.130578875541687
50s5-26bio15	45.58161389160156	0.13839080929756165
50s5-26bio15	45.91573266601562	0.1465912014245987
50s5-26bio15	46.24985144042969	0.15519000589847565
50s5-26bio15	46.58397021484375	0.16419613361358643
50s5-26bio15	46.91808898925781	0.1736176311969757
50s5-26bio15	47.252207763671876	0.18346093595027924
50s5-26bio15	47.586326538085935	0.19373150169849396
50s5-26bio15	47.9204453125	0.20443306863307953
50s5-26bio15	48.254564086914066	0.2155677229166031
50s5-26bio15	48.588682861328124	0.22713583707809448
50s5-26bio15	48.92280163574219	0.23913535475730896
50s5-26bio15	49.25692041015625	0.2515624463558197
50s5-26bio15	49.59103918457031	0.26441094279289246
50s5-26bio15	49.92515795898437	0.27767232060432434
50s5-26bio15	50.25927673339844	0.29133525490760803
50s5-26bio15	50.5933955078125	0.3053862452507019
50s5-26bio15	50.92751428222656	0.31980907917022705
50s5-26bio15	51.261633056640626	0.33458516001701355
50s5-26bio15	51.595751831054685	0.34969276189804077
50s5-26bio15	51.92987060546875	0.3651082515716553
50s5-26bio15	52.263989379882815	0.3808053433895111
50s5-26bio15	52.598108154296874	0.396755576133728
50s5-26bio15	52.93222692871094	0.4129285216331482
50s5-26bio15	53.266345703125	0.42929142713546753
50s5-26bio15	53.60046447753906	0.44581031799316406
50s5-26bio15	53.93458325195313	0.4553881287574768
50s5-26bio15	54.26870202636719	0.4595271646976471
50s5-26bio15	54.60282080078125	0.4636717736721039
50s5-26bio15	54.93693957519531	0.4678213596343994
50s5-26bio15	55.271058349609376	0.4719754457473755
50s5-26bio15	55.605177124023434	0.47613343596458435
50s5-26bio15	55.9392958984375	0.48029470443725586
50s5-26bio15	56.273414672851565	0.48445868492126465
50s5-26bio15	56.607533447265624	0.48862484097480774
50s5-26bio15	56.94165222167969	0.4927925765514374
50s5-26bio15	57.27577099609375	0.496961385011673
50s5-26bio15	57.60988977050781	0.5011305212974548
50s5-26bio15	57.94400854492188	0.5052995681762695
50s5-26bio15	58.27812731933594	0.5094677805900574
50s5-26bio15	58.61224609375	0.5136348009109497
50s5-26bio15	58.94636486816406	0.5177998542785645
50s5-26bio15	59.280483642578126	0.5219624638557434
50s5-26bio15	59.614602416992184	0.526121973991394
50s5-26bio15	59.94872119140625	0.5302779674530029
50s5-26bio15	60.282839965820315	0.534429669380188
50s5-26bio15	60.616958740234374	0.538576602935791
50s5-26bio15	60.95107751464844	0.542718231678009
50s5-26bio15	61.2851962890625	0.5468539595603943
50s5-26bio15	61.61931506347656	0.5509833097457886
50s5-26bio15	61.95343383789063	0.5551055669784546
50s5-26bio15	62.28755261230469	0.5592201948165894
50s5-26bio15	62.62167138671875	0.5633267760276794
50s5-26bio15	62.95579016113281	0.5674247145652771
50s5-26bio15	63.289908935546876	0.5715134143829346
50s5-26bio15	63.624027709960934	0.5755923986434937
50s5-26bio15	63.958146484375	0.5796610713005066
50s5-26bio15	64.29226525878906	0.58371901512146
50s5-26bio15	64.62638403320312	0.5877655148506165
50s5-26bio15	64.96050280761719	0.591800332069397
50s5-26bio15	65.29462158203125	0.5958227515220642
50s5-26bio15	65.62874035644532	0.59983229637146
50s5-26bio15	65.96285913085939	0.6038286089897156
50s5-26bio15	66.29697790527344	0.6074188947677612
50s5-26bio15	66.6310966796875	0.6086167097091675
50s5-26bio15	66.96521545410155	0.6086167097091675
50s5-26bio15	67.29933422851562	0.6086167097091675
50s5-26bio15	67.63345300292968	0.6086167097091675
50s5-26bio15	67.96757177734375	0.6086167097091675
50s5-26bio15	68.30169055175782	0.6086167097091675
50s5-26bio15	68.63580932617188	0.6086167097091675
50s5-26bio15	68.96992810058595	0.6086167097091675
50s5-26bio15	69.304046875	0.6086167097091675
50s5-26bio15	69.63816564941406	0.6086167097091675
50s5-26bio15	69.97228442382813	0.6086167097091675
50s5-26bio15	70.30640319824218	0.6086167097091675
50s5-26bio15	70.64052197265624	0.6086167097091675
50s5-26bio15	70.97464074707031	0.6086167097091675
50s5-26bio15	71.30875952148438	0.6086167097091675
50s5-26bio15	71.64287829589844	0.6086167097091675
50s5-26bio15	71.9769970703125	0.6086167097091675
50s5-26bio15	72.31111584472657	0.6086167097091675
50s5-26bio15	72.64523461914062	0.6086167097091675
50s5-26bio15	72.97935339355469	0.6086167097091675
50s5-26bio15	73.31347216796874	0.6086167097091675
50s5-26bio15	73.6475909423828	0.6086167097091675
50s5-26bio15	73.98170971679687	0.6086167097091675
50s5-26bio15	74.31582849121094	0.6086167097091675
50s5-26bio15	74.649947265625	0.6078393459320068
50s5-26bio15	74.98406604003907	0.6040030717849731
50s5-26bio15	75.31818481445312	0.5999990701675415
50s5-26bio15	75.65230358886718	0.5959815979003906
50s5-26bio15	75.98642236328125	0.5919512510299683
50s5-26bio15	76.32054113769532	0.5879084467887878
50s5-26bio15	76.65465991210938	0.5838537216186523
50s5-26bio15	76.98877868652343	0.5797877311706543
50s5-26bio15	77.3228974609375	0.5757107734680176
50s5-26bio15	77.65701623535156	0.5716236233711243
50s5-26bio15	77.99113500976563	0.5675265192985535
50s5-26bio15	78.3252537841797	0.5634201765060425
50s5-26bio15	78.65937255859374	0.5593052506446838
50s5-26bio15	78.99349133300781	0.5551820397377014
50s5-26bio15	79.32761010742188	0.5510511994361877
50s5-26bio15	79.66172888183594	0.5469134449958801
50s5-26bio15	79.99584765625	0.5427690744400024
50s5-26bio15	80.32996643066406	0.5386188626289368
50s5-26bio15	80.66408520507812	0.5344631671905518
50s5-26bio15	80.99820397949219	0.5303027629852295
50s5-26bio15	81.33232275390625	0.526138186454773
50s5-26bio15	81.6664415283203	0.5219698548316956
50s5-26bio15	82.00056030273437	0.5177986025810242
50s5-26bio15	82.33467907714844	0.5136247277259827
50s5-26bio15	82.6687978515625	0.5094490051269531
50s5-26bio15	83.00291662597657	0.5052720308303833
50s5-26bio15	83.33703540039062	0.5010942220687866
50s5-26bio15	83.67115417480468	0.496916264295578
50s5-26bio15	84.00527294921875	0.49273881316185
50s5-26bio15	84.33939172363282	0.48856231570243835
50s5-26bio15	84.67351049804688	0.48438748717308044
50s5-26bio15	85.00762927246093	0.4802147448062897
50s5-26bio15	85.341748046875	0.47604477405548096
50s5-26bio15	85.67586682128906	0.4718782305717468
50s5-26bio15	86.00998559570313	0.4677155017852783
50s5-26bio15	86.3441043701172	0.4635573625564575
50s5-26bio15	86.67822314453124	0.4594041705131531
50s5-26bio15	87.01234191894531	0.4552566111087799
50s5-26bio15	87.34646069335938	0.45111536979675293
50s5-26bio15	87.68057946777344	0.4469807744026184
50s5-26bio15	88.0146982421875	0.44285351037979126
50s5-26bio15	88.34881701660156	0.4387342035770416
50s5-26bio15	88.68293579101562	0.43462324142456055
50s5-26bio15	89.01705456542969	0.4305213689804077
50s5-26bio15	89.35117333984375	0.426428884267807
50s5-26bio15	89.6852921142578	0.42234644293785095
50s5-26bio15	90.01941088867187	0.4182747006416321
50s5-26bio15	90.35352966308594	0.41421395540237427
50s5-26bio15	90.6876484375	0.40672287344932556
50s5-26bio15	91.02176721191407	0.39145752787590027
50s5-26bio15	91.35588598632812	0.3764016032218933
50s5-26bio15	91.69000476074218	0.361581027507782
50s5-26bio15	92.02412353515625	0.3470189571380615
50s5-26bio15	92.35824230957031	0.33273765444755554
50s5-26bio15	92.69236108398438	0.3187575340270996
50s5-26bio15	93.02647985839843	0.3050958812236786
50s5-26bio15	93.3605986328125	0.2917692959308624
50s5-26bio15	93.69471740722656	0.27879101037979126
50s5-26bio15	94.02883618164063	0.26617300510406494
50s5-26bio15	94.3629549560547	0.2539253234863281
50s5-26bio15	94.69707373046874	0.2420550435781479
50s5-26bio15	95.03119250488281	0.23056843876838684
50s5-26bio15	95.36531127929688	0.2194688320159912
50s5-26bio15	95.69943005371094	0.20875859260559082
50s5-26bio15	96.033548828125	0.198438361287117
50s5-26bio15	96.36766760253906	0.1885065734386444
50s5-26bio15	96.70178637695312	0.1789608746767044
50s5-26bio15	97.03590515136719	0.1697976142168045
50s5-26bio15	97.37002392578125	0.16101133823394775
50s5-26bio15	97.70414270019532	0.15259632468223572
50s5-26bio15	98.03826147460937	0.14454516768455505
50s5-26bio15	98.37238024902344	0.13685019314289093
50s5-26bio15	98.7064990234375	0.1295030117034912
50s5-26bio15	99.04061779785157	0.1224941536784172
50s5-26bio15	99.37473657226562	0.11581430584192276
50s5-26bio15	99.70885534667968	0.10945314168930054
50s5-26bio15	100.04297412109375	0.10340051352977753
50s5-26bio15	100.37709289550781	0.09764602035284042
50s5-26bio15	100.71121166992188	0.09217872470617294
50s5-26bio15	101.04533044433593	0.08698803931474686
50s5-26bio15	101.37944921875	0.08206333965063095
50s5-26bio15	101.71356799316406	0.07739370316267014
50s5-26bio15	102.04768676757813	0.07296875864267349
50s5-26bio15	102.3818055419922	0.06877785921096802
50s5-26bio15	102.71592431640624	0.06481082737445831
50s5-26bio15	103.05004309082031	0.061057690531015396
50s5-26bio15	103.38416186523438	0.057508453726768494
50s5-26bio15	103.71828063964844	0.05415370315313339
50s5-26bio15	104.0523994140625	0.05098399519920349
50s5-26bio15	104.38651818847656	0.047990404069423676
50s5-26bio15	104.72063696289062	0.045164283365011215
50s5-26bio15	105.05475573730469	0.04249710217118263
50s5-26bio15	105.38887451171875	0.03998083621263504
50s5-26bio15	105.72299328613282	0.03760775923728943
50s5-26bio15	106.05711206054687	0.035370297729969025
50s5-26bio15	106.39123083496094	0.03326139971613884
50s5-26bio15	106.725349609375	0.03127412125468254
50s5-26bio15	107.05946838378907	0.02940196543931961
50s5-26bio15	107.39358715820312	0.027638724073767662
50s5-26bio15	107.72770593261718	0.02597835846245289
50s5-26bio15	108.06182470703125	0.024415265768766403
50s5-26bio15	108.39594348144531	0.022943975403904915
50s5-26bio15	108.73006225585938	0.02155938744544983
50s5-26bio15	109.06418103027343	0.02025665156543255
50s5-26bio15	109.3982998046875	0.01903107576072216
50s5-26bio15	109.73241857910156	0.017878295853734016
50s5-26bio15	110.06653735351563	0.016794174909591675
50s5-26bio15	110.4006561279297	0.015774713829159737
50s5-26bio15	110.73477490234374	0.0148162255063653
50s5-26bio15	111.06889367675781	0.01391513366252184
50s5-26bio15	111.40301245117188	0.013068117201328278
50s5-26bio15	111.73713122558594	0.012272033840417862
50s5-26bio15	112.07125	0.011523864232003689
50s5-26bio15	112.40536877441406	0.010820822790265083
50s5-26bio15	112.73948754882812	0.010160217061638832
50s5-26bio15	113.07360632324219	0.00953955203294754
50s5-26bio15	113.40772509765625	0.00895647145807743
50s5-26bio15	113.74184387207032	0.008408715017139912
50s5-26bio15	114.07596264648437	0.007894191890954971
50s5-26bio15	114.41008142089844	0.007410927675664425
50s5-26bio15	114.7442001953125	0.006957029923796654
50s5-26bio15	115.07831896972657	0.006530758459120989
50s5-26bio15	115.41243774414062	0.006130435969680548
50s5-26bio15	115.74655651855468	0.005754509940743446
50s5-26bio15	116.08067529296875	0.005401518661528826
50s5-26bio15	116.41479406738281	0.005070062819868326
50s5-26bio15	116.74891284179688	0.004758848808705807
50s5-26bio15	117.08303161621093	0.00446665845811367
50s5-26bio15	117.417150390625	0.00419232714921236
50s5-26bio15	117.75126916503906	0.003934783395379782
50s5-26bio15	118.08538793945313	0.0036929973866790533
50s5-26bio15	118.4195067138672	0.0034660170786082745
50s5-26bio15	118.75362548828124	0.003252946538850665
50s5-26bio15	119.08774426269531	0.00305292964912951
50s5-26bio15	119.42186303710938	0.0028651803731918335
50s5-26bio15	119.75598181152344	0.0026889422442764044
50s5-26bio15	120.0901005859375	0.0025235170032829046
50s5-26bio15	120.42421936035156	0.002368248300626874
50s5-26bio15	120.75833813476562	0.0022225084248930216
50s5-26bio15	121.09245690917969	0.002085718559101224
50s5-26bio15	121.42657568359375	0.001957333879545331
50s5-26bio15	121.76069445800782	0.0018368348246440291
50s5-26bio15	122.09481323242187	0.0017237437423318624
50s5-26bio15	122.42893200683594	0.0016176017234101892
50s5-26bio15	122.76305078125	0.0015179857145994902
50s5-26bio15	123.09716955566407	0.0014244975754991174
50s5-26bio15	123.43128833007812	0.0013367575593292713
50s5-26bio15	123.76540710449218	0.0012544166529551148
50s5-26bio15	124.09952587890625	0.0011771401623263955
50s5-26bio15	124.43364465332031	0.001104618888348341
50s5-26bio15	124.76776342773438	0.0010365622583776712
50s5-26bio15	125.10188220214843	9.7269332036376E-4
50s5-26bio15	125.4360009765625	9.127560770139098E-4
50s5-26bio15	125.77011975097656	8.565102471038699E-4
50s5-26bio15	126.10423852539063	8.037264342419803E-4
50s5-26bio15	126.4383572998047	7.541941595263779E-4
50s5-26bio15	126.77247607421874	7.077112677507102E-4
50s5-26bio15	127.10659484863281	6.640913197770715E-4
50s5-26bio15	127.44071362304688	6.23159168753773E-4
50s5-26bio15	127.77483239746094	5.847475258633494E-4
50s5-26bio15	128.108951171875	5.487031303346157E-4
50s5-26bio15	128.44306994628906	5.148786585777998E-4
50s5-26bio15	128.77718872070312	4.831382539123297E-4
50s5-26bio15	129.1113074951172	4.533536557573825E-4
50s5-26bio15	129.44542626953125	4.25405683927238E-4
50s5-26bio15	129.77954504394532	3.991787671111524E-4
50s5-26bio15	130.11366381835938	3.74568160623312E-4
50s5-26bio15	130.44778259277342	3.5147435846738517E-4
50s5-26bio15	130.78190136718752	3.2980390824377537E-4
50s5-26bio15	131.11602014160155	3.0947005143389106E-4
50s5-26bio15	131.45013891601562	2.903886779677123E-4
50s5-26bio15	131.78425769042968	2.7248350670561194E-4
50s5-26bio15	132.11837646484375	2.556820691097528E-4
50s5-26bio15	132.45249523925781	2.399163495283574E-4
50s5-26bio15	132.78661401367188	2.2512256691697985E-4
50s5-26bio15	133.12073278808595	2.1124140766914934E-4
50s5-26bio15	133.45485156249998	1.982154353754595E-4
50s5-26bio15	133.78897033691408	1.8599253962747753E-4
50s5-26bio15	134.1230891113281	1.7452322936151177E-4
50s5-26bio15	134.4572078857422	1.637610694160685E-4
50s5-26bio15	134.79132666015624	1.536629133624956E-4
50s5-26bio15	135.1254454345703	1.4418693899642676E-4
50s5-26bio15	135.45956420898438	1.352952531306073E-4
50s5-26bio15	135.79368298339844	1.2695181067101657E-4
50s5-26bio15	136.1278017578125	1.1912284389836714E-4
50s5-26bio15	136.46192053222654	1.1177694977959618E-4
50s5-26bio15	136.79603930664064	1.0488370025996119E-4
50s5-26bio15	137.13015808105467	9.841551218414679E-5
50s5-26bio15	137.46427685546877	9.234618482878432E-5
50s5-26bio15	137.7983956298828	8.665111818118021E-5
50s5-26bio15	138.13251440429687	8.130748028634116E-5
50s5-26bio15	138.46663317871094	7.629313040524721E-5
50s5-26bio15	138.800751953125	7.158799417084083E-5
50s5-26bio15	139.13487072753907	6.717302312608808E-5
50s5-26bio15	139.46898950195313	6.303030386334285E-5
50s5-26bio15	139.8031082763672	5.914306893828325E-5
50s5-26bio15	140.13722705078126	5.549571505980566E-5
50s5-26bio15	140.4713458251953	5.207313006394543E-5
50s5-26bio15	140.80546459960937	4.886161696049385E-5
50s5-26bio15	141.13958337402343	4.584815542330034E-5
50s5-26bio15	141.4737021484375	4.3020540033467114E-5
50s5-26bio15	141.80782092285156	4.036742393509485E-5
50s5-26bio15	142.14193969726563	3.7877809518249705E-5
50s5-26bio15	142.4760584716797	3.554173235897906E-5
50s5-26bio15	142.81017724609376	3.334973007440567E-5
50s5-26bio15	143.14429602050782	3.1292911444325E-5
50s5-26bio15	143.4784147949219	2.9363025532802567E-5
50s5-26bio15	143.81253356933593	2.7552076062420383E-5
50s5-26bio15	144.14665234375	2.585281436040532E-5
50s5-26bio15	144.48077111816406	2.425835009489674E-5
50s5-26bio15	144.81488989257812	2.2762222215533257E-5
50s5-26bio15	145.1490086669922	2.1358428057283163E-5
50s5-26bio15	145.48312744140625	2.0041148673044518E-5
50s5-26bio15	145.81724621582032	1.880511081253644E-5
50s5-26bio15	146.15136499023438	1.7645303159952164E-5
50s5-26bio15	146.48548376464845	1.6557027265662327E-5
50s5-26bio15	146.8196025390625	1.5535913917119615E-5
50s5-26bio15	147.15372131347655	1.4577732144971378E-5
50s5-26bio15	147.48784008789062	1.367864570056554E-5
50s5-26bio15	147.82195886230468	1.2835010238632094E-5
50s5-26bio15	148.15607763671875	1.2043405149597675E-5
50s5-26bio15	148.4901964111328	1.1300622645649128E-5
50s5-26bio15	148.82431518554688	1.0603682312648743E-5
50s5-26bio15	149.15843395996095	9.949693776434287E-6
50s5-26bio15	149.492552734375	9.336040420748759E-6
50s5-26bio15	149.82667150878908	8.76023477758281E-6
50s5-26bio15	150.1607902832031	8.219941264542285E-6
50s5-26bio15	150.49490905761718	7.712993465247564E-6
50s5-26bio15	150.82902783203124	7.237288627948146E-6
50s5-26bio15	151.1631466064453	6.790923634980572E-6
50s5-26bio15	151.49726538085937	6.372088137140963E-6
50s5-26bio15	151.83138415527344	5.97908456256846E-6
50s5-26bio15	152.1655029296875	5.6103358474501874E-6
50s5-26bio15	152.49962170410157	5.264313585939817E-6
50s5-26bio15	152.83374047851564	4.939632617606549E-6
50s5-26bio15	153.16785925292967	4.6349764488695655E-6
50s5-26bio15	153.50197802734374	4.34910998592386E-6
50s5-26bio15	153.8360968017578	4.080886355950497E-6
50s5-26bio15	154.17021557617187	3.82919415642391E-6
50s5-26bio15	154.50433435058594	3.593024985093507E-6
50s5-26bio15	154.838453125	3.3714215987856733E-6
50s5-26bio15	155.17257189941407	3.1634858714824077E-6
50s5-26bio15	155.50669067382813	2.9683833417948335E-6
50s5-26bio15	155.8408094482422	2.7853054689330747E-6
50s5-26bio15	156.17492822265626	2.613518972793827E-6
50s5-26bio15	156.5090469970703	2.4523274078092072E-6
50s5-26bio15	156.84316577148437	2.301077756783343E-6
50s5-26bio15	157.17728454589843	2.1591563381662127E-6
50s5-26bio15	157.5114033203125	2.025994035648182E-6
50s5-26bio15	157.84552209472656	1.9010386722584371E-6
50s5-26bio15	158.17964086914063	1.7837901395978406E-6
50s5-26bio15	158.5137596435547	1.6737729993110406E-6
50s5-26bio15	158.84787841796876	1.5705412579336553E-6
50s5-26bio15	159.18199719238282	1.473680640629027E-6
50s5-26bio15	159.5161159667969	1.3827898328599986E-6
50s5-26bio15	159.85023474121093	1.2975048093721853E-6
50s5-26bio15	160.184353515625	1.217479734805238E-6
50s5-26bio15	160.51847229003906	1.1423903742979746E-6
50s5-26bio15	160.85259106445312	1.0719353440435953E-6
50s5-26bio15	161.1867098388672	1.0058224688691553E-6
50s5-26bio15	161.52082861328125	9.437872563466954E-7
50s5-26bio15	161.85494738769532	8.855781175043376E-7
50s5-26bio15	162.18906616210938	8.309591521538096E-7
50s5-26bio15	162.52318493652345	7.797110583851463E-7
50s5-26bio15	162.8573037109375	7.316215260289027E-7
50s5-26bio15	163.19142248535155	6.864979127385595E-7
50s5-26bio15	163.52554125976562	6.72083899644349E-7
50s5-26bio15	163.85966003417968	6.72083899644349E-7
50s5-26bio15	164.19377880859375	6.72083899644349E-7
50s5-26bio15	164.5278975830078	6.72083899644349E-7
50s5-26bio15	164.86201635742188	6.72083899644349E-7
50s5-26bio15	165.19613513183594	6.72083899644349E-7
50s5-26bio15	165.53025390625	6.72083899644349E-7
50s5-26bio15	165.86437268066408	6.72083899644349E-7
50s5-26bio15	166.1984914550781	6.72083899644349E-7
50s5-26bio15	166.53261022949218	6.72083899644349E-7
50s5-26bio15	166.86672900390624	6.72083899644349E-7
50s5-26bio15	167.2008477783203	6.72083899644349E-7
50s5-26bio15	167.53496655273437	6.72083899644349E-7
50s5-26bio15	167.86908532714844	6.72083899644349E-7
50s5-26bio15	168.2032041015625	6.72083899644349E-7
50s5-26bio15	168.53732287597657	6.72083899644349E-7
50s5-26bio15	168.87144165039064	6.72083899644349E-7
50s5-26bio15	169.20556042480467	6.72083899644349E-7
50s5-26bio15	169.53967919921874	6.72083899644349E-7
50s5-26bio15	169.8737979736328	6.72083899644349E-7
50s5-26bio15	170.20791674804687	6.72083899644349E-7
50s5-26bio15	170.54203552246094	6.72083899644349E-7
50s5-26bio15	170.876154296875	6.72083899644349E-7
50s5-26bio15	171.21027307128907	6.72083899644349E-7
50s5-26bio15	171.54439184570313	6.72083899644349E-7
50s5-26bio15	171.8785106201172	6.72083899644349E-7
50s5-26bio15	172.21262939453126	6.72083899644349E-7
50s5-26bio15	172.5467481689453	6.72083899644349E-7
50s5-26bio15	172.88086694335936	6.72083899644349E-7
50s5-26bio15	173.21498571777343	6.72083899644349E-7
50s5-26bio15	173.5491044921875	6.72083899644349E-7
50s5-26bio15	173.88322326660156	6.72083899644349E-7
50s5-26bio15	174.21734204101563	6.72083899644349E-7
50s5-26bio15	174.5514608154297	6.72083899644349E-7
50s5-26bio15	174.88557958984376	6.72083899644349E-7
50s5-26bio15	175.21969836425782	6.72083899644349E-7
50s5-26bio15	175.5538171386719	6.72083899644349E-7
50s5-26bio15	175.88793591308593	6.72083899644349E-7
50s5-26bio15	176.2220546875	6.72083899644349E-7
50s5-26bio15	176.55617346191406	6.72083899644349E-7
50s5-26bio15	176.89029223632812	6.72083899644349E-7
50s5-26bio15	177.2244110107422	6.72083899644349E-7
