# Supplementary material for: Paleodistribution of Cercidiphyllaceae and Future Habitat Prediction for Cercidiphyllum japonicum Under Climate Change
Source: Ecol Evol. 2026 Jan 19;16(1):e72940. doi: 10.1002/ece3.72940 (PMC12815699; doi:10.1002/ece3.72940)
Supplement: Supplementary file 1 — Data S1: ece372940‐sup‐0001‐supinfo.zip. [file ECE3-16-e72940-s001.zip › 50s-26/plots/连香树_3_50s5-26bio19.dat]

variable	x	y
50s5-26bio19	-60.9	0.9127935767173767
50s5-26bio19	-59.4384	0.9127935767173767
50s5-26bio19	-57.9768	0.9127935767173767
50s5-26bio19	-56.5152	0.9127935767173767
50s5-26bio19	-55.053599999999996	0.9127935767173767
50s5-26bio19	-53.592	0.9127935767173767
50s5-26bio19	-52.1304	0.9127935767173767
50s5-26bio19	-50.6688	0.9127935767173767
50s5-26bio19	-49.2072	0.9127935767173767
50s5-26bio19	-47.745599999999996	0.9127935767173767
50s5-26bio19	-46.284	0.9127935767173767
50s5-26bio19	-44.8224	0.9127935767173767
50s5-26bio19	-43.3608	0.9127935767173767
50s5-26bio19	-41.8992	0.9127935767173767
50s5-26bio19	-40.4376	0.9127935767173767
50s5-26bio19	-38.976	0.9127935767173767
50s5-26bio19	-37.514399999999995	0.9127935767173767
50s5-26bio19	-36.052800000000005	0.9127935767173767
50s5-26bio19	-34.5912	0.9127935767173767
50s5-26bio19	-33.129599999999996	0.9127935767173767
50s5-26bio19	-31.668	0.9127935767173767
50s5-26bio19	-30.2064	0.9127935767173767
50s5-26bio19	-28.744800000000005	0.9127935767173767
50s5-26bio19	-27.2832	0.9127935767173767
50s5-26bio19	-25.821600000000004	0.9127935767173767
50s5-26bio19	-24.36	0.9127935767173767
50s5-26bio19	-22.898400000000002	0.9127935767173767
50s5-26bio19	-21.436799999999998	0.9127935767173767
50s5-26bio19	-19.9752	0.9127935767173767
50s5-26bio19	-18.513600000000004	0.9127935767173767
50s5-26bio19	-17.052	0.9127935767173767
50s5-26bio19	-15.590400000000002	0.9127935767173767
50s5-26bio19	-14.128799999999998	0.9127935767173767
50s5-26bio19	-12.667200000000001	0.9127935767173767
50s5-26bio19	-11.205600000000004	0.9127935767173767
50s5-26bio19	-9.744	0.9127935767173767
50s5-26bio19	-8.282400000000003	0.9127935767173767
50s5-26bio19	-6.820799999999998	0.9127935767173767
50s5-26bio19	-5.359200000000001	0.9127935767173767
50s5-26bio19	-3.897600000000004	0.9127935767173767
50s5-26bio19	-2.436	0.9127935767173767
50s5-26bio19	-0.9744000000000028	0.9127935767173767
50s5-26bio19	0.4872000000000014	0.9119752049446106
50s5-26bio19	1.9487999999999985	0.9094783663749695
50s5-26bio19	3.4103999999999886	0.9069178700447083
50s5-26bio19	4.872000000000007	0.9042925834655762
50s5-26bio19	6.333599999999997	0.9016013145446777
50s5-26bio19	7.795200000000001	0.8988428115844727
50s5-26bio19	9.256799999999991	0.8960159420967102
50s5-26bio19	10.718399999999995	0.8931193947792053
50s5-26bio19	12.18	0.890152096748352
50s5-26bio19	13.64159999999999	0.8871128559112549
50s5-26bio19	15.103199999999994	0.8840004205703735
50s5-26bio19	16.564799999999984	0.8806743621826172
50s5-26bio19	18.026400000000002	0.8741536736488342
50s5-26bio19	19.488000000000007	0.8667948246002197
50s5-26bio19	20.949599999999997	0.858805239200592
50s5-26bio19	22.4112	0.8504191637039185
50s5-26bio19	23.87279999999999	0.8416268229484558
50s5-26bio19	25.334399999999995	0.8324195146560669
50s5-26bio19	26.796	0.8227896094322205
50s5-26bio19	28.25759999999999	0.8127308487892151
50s5-26bio19	29.719199999999994	0.8022383451461792
50s5-26bio19	31.180799999999984	0.7913089394569397
50s5-26bio19	32.6424	0.779941201210022
50s5-26bio19	34.104000000000006	0.768135666847229
50s5-26bio19	35.565599999999996	0.7558950185775757
50s5-26bio19	37.0272	0.7432242035865784
50s5-26bio19	38.48879999999999	0.7301304340362549
50s5-26bio19	39.950399999999995	0.7166236042976379
50s5-26bio19	41.412	0.7027159929275513
50s5-26bio19	42.87359999999999	0.6884225606918335
50s5-26bio19	44.33519999999999	0.6748988032341003
50s5-26bio19	45.79679999999998	0.6648330092430115
50s5-26bio19	47.2584	0.6580718159675598
50s5-26bio19	48.720000000000006	0.6533829569816589
50s5-26bio19	50.181599999999996	0.6486641764640808
50s5-26bio19	51.6432	0.643916130065918
50s5-26bio19	53.10479999999999	0.6391396522521973
50s5-26bio19	54.566399999999994	0.634335458278656
50s5-26bio19	56.028	0.629504382610321
50s5-26bio19	57.48959999999999	0.6246472001075745
50s5-26bio19	58.95119999999999	0.6197648644447327
50s5-26bio19	60.41279999999998	0.6148581504821777
50s5-26bio19	61.8744	0.6099280118942261
50s5-26bio19	63.33599999999999	0.6049752831459045
50s5-26bio19	64.79759999999999	0.6000008583068848
50s5-26bio19	66.25919999999999	0.5950058102607727
50s5-26bio19	67.72079999999997	0.5899909734725952
50s5-26bio19	69.1824	0.5849573612213135
50s5-26bio19	70.644	0.5800451636314392
50s5-26bio19	72.10560000000001	0.5763943791389465
50s5-26bio19	73.56719999999999	0.5727352499961853
50s5-26bio19	75.02879999999999	0.5690681338310242
50s5-26bio19	76.4904	0.5653934478759766
50s5-26bio19	77.952	0.5617115497589111
50s5-26bio19	79.41359999999997	0.5580228567123413
50s5-26bio19	80.87519999999998	0.5543277263641357
50s5-26bio19	82.33679999999998	0.5506265759468079
50s5-26bio19	83.79839999999999	0.5469198226928711
50s5-26bio19	85.25999999999999	0.5432078242301941
50s5-26bio19	86.72159999999997	0.5394910573959351
50s5-26bio19	88.18319999999997	0.5357698798179626
50s5-26bio19	89.64479999999998	0.5320447683334351
50s5-26bio19	91.10639999999998	0.5283160209655762
50s5-26bio19	92.56799999999998	0.5245841145515442
50s5-26bio19	94.02959999999996	0.5208494663238525
50s5-26bio19	95.49119999999996	0.5171124935150146
50s5-26bio19	96.9528	0.513373613357544
50s5-26bio19	98.4144	0.5096332430839539
50s5-26bio19	99.876	0.5058917999267578
50s5-26bio19	101.33759999999998	0.5021496415138245
50s5-26bio19	102.79919999999998	0.4984073042869568
50s5-26bio19	104.26079999999999	0.49466511607170105
50s5-26bio19	105.7224	0.49092352390289307
50s5-26bio19	107.184	0.48718297481536865
50s5-26bio19	108.64559999999997	0.48344382643699646
50s5-26bio19	110.10719999999998	0.4797065258026123
50s5-26bio19	111.56879999999998	0.475971519947052
50s5-26bio19	113.03039999999999	0.4722391963005066
50s5-26bio19	114.49199999999999	0.4685099720954895
50s5-26bio19	115.95359999999997	0.46478426456451416
50s5-26bio19	117.41519999999997	0.461062490940094
50s5-26bio19	118.87679999999997	0.45734503865242004
50s5-26bio19	120.33839999999998	0.45363232493400574
50s5-26bio19	121.79999999999998	0.4499247670173645
50s5-26bio19	123.26159999999996	0.44622278213500977
50s5-26bio19	124.72319999999996	0.4425267279148102
50s5-26bio19	126.1848	0.4388370215892792
50s5-26bio19	127.6464	0.4351540803909302
50s5-26bio19	129.108	0.4314782917499542
50s5-26bio19	130.56959999999998	0.42781004309654236
50s5-26bio19	132.03119999999998	0.42414966225624084
50s5-26bio19	133.4928	0.4204976260662079
50s5-26bio19	134.9544	0.41685426235198975
50s5-26bio19	136.416	0.41321995854377747
50s5-26bio19	137.87759999999997	0.4095951020717621
50s5-26bio19	139.33919999999998	0.40598002076148987
50s5-26bio19	140.80079999999998	0.40237510204315186
50s5-26bio19	142.26239999999999	0.3987807035446167
50s5-26bio19	143.724	0.39519721269607544
50s5-26bio19	145.18559999999997	0.39162492752075195
50s5-26bio19	146.64719999999997	0.3880641758441925
50s5-26bio19	148.10879999999997	0.3845154047012329
50s5-26bio19	149.57039999999998	0.3809788227081299
50s5-26bio19	151.03199999999998	0.37745484709739685
50s5-26bio19	152.49359999999996	0.3739437460899353
50s5-26bio19	153.9552	0.37044593691825867
50s5-26bio19	155.4168	0.36696162819862366
50s5-26bio19	156.8784	0.36349114775657654
50s5-26bio19	158.34	0.36003485321998596
50s5-26bio19	159.80159999999998	0.35659298300743103
50s5-26bio19	161.26319999999998	0.3531658947467804
50s5-26bio19	162.7248	0.34975385665893555
50s5-26bio19	164.1864	0.3463570773601532
50s5-26bio19	165.648	0.342975914478302
50s5-26bio19	167.10959999999997	0.33961057662963867
50s5-26bio19	168.57119999999998	0.33626142144203186
50s5-26bio19	170.03279999999998	0.3329285681247711
50s5-26bio19	171.49439999999998	0.3296124041080475
50s5-26bio19	172.956	0.3263131082057953
50s5-26bio19	174.41759999999996	0.32303088903427124
50s5-26bio19	175.87919999999997	0.3197660446166992
50s5-26bio19	177.34079999999997	0.31651875376701355
50s5-26bio19	178.80239999999998	0.31328925490379333
50s5-26bio19	180.26399999999995	0.3100777566432953
50s5-26bio19	181.72559999999996	0.3068844676017761
50s5-26bio19	183.1872	0.30370962619781494
50s5-26bio19	184.6488	0.3005533218383789
50s5-26bio19	186.1104	0.2974158525466919
50s5-26bio19	187.57199999999997	0.29429730772972107
50s5-26bio19	189.03359999999998	0.2911979556083679
50s5-26bio19	190.49519999999998	0.288117915391922
50s5-26bio19	191.9568	0.28505733609199524
50s5-26bio19	193.4184	0.282016396522522
50s5-26bio19	194.87999999999997	0.27899521589279175
50s5-26bio19	196.34159999999994	0.2759940028190613
50s5-26bio19	197.80319999999998	0.27301281690597534
50s5-26bio19	199.2648	0.27005183696746826
50s5-26bio19	200.72639999999998	0.2671111822128296
50s5-26bio19	202.18800000000002	0.2641909122467041
50s5-26bio19	203.6496	0.2612912356853485
50s5-26bio19	205.11120000000003	0.2584121525287628
50s5-26bio19	206.5728	0.25555387139320374
50s5-26bio19	208.03439999999998	0.25271642208099365
50s5-26bio19	209.496	0.24989987909793854
50s5-26bio19	210.95759999999999	0.24710437655448914
50s5-26bio19	212.41920000000002	0.24432992935180664
50s5-26bio19	213.8808	0.2415766566991806
50s5-26bio19	215.34239999999997	0.2388445883989334
50s5-26bio19	216.804	0.23613381385803223
50s5-26bio19	218.26559999999998	0.23344437777996063
50s5-26bio19	219.72719999999995	0.23077629506587982
50s5-26bio19	221.1888	0.22812965512275696
50s5-26bio19	222.65039999999996	0.22550442814826965
50s5-26bio19	224.112	0.22290073335170746
50s5-26bio19	225.57359999999997	0.22031854093074799
50s5-26bio19	227.03519999999995	0.21775785088539124
50s5-26bio19	228.49679999999998	0.21521873772144318
50s5-26bio19	229.95839999999995	0.21270115673542023
50s5-26bio19	231.42	0.21020516753196716
50s5-26bio19	232.88159999999996	0.20773069560527802
50s5-26bio19	234.34319999999994	0.20527783036231995
50s5-26bio19	235.80479999999997	0.202846497297287
50s5-26bio19	237.26639999999995	0.20043668150901794
50s5-26bio19	238.72799999999998	0.198048397898674
50s5-26bio19	240.18959999999996	0.1956815868616104
50s5-26bio19	241.65119999999993	0.19333626329898834
50s5-26bio19	243.11279999999996	0.19101238250732422
50s5-26bio19	244.57439999999994	0.18870986998081207
50s5-26bio19	246.03599999999997	0.1864287406206131
50s5-26bio19	247.49759999999995	0.18416890501976013
50s5-26bio19	248.95919999999992	0.18193034827709198
50s5-26bio19	250.42079999999996	0.17971299588680267
50s5-26bio19	251.88239999999993	0.17751683294773102
50s5-26bio19	253.34400000000002	0.17534175515174866
50s5-26bio19	254.8056	0.17318770289421082
50s5-26bio19	256.2672	0.1710546314716339
50s5-26bio19	257.72880000000004	0.16894249618053436
50s5-26bio19	259.1904	0.16685114800930023
50s5-26bio19	260.65200000000004	0.16478055715560913
50s5-26bio19	262.1136	0.16273069381713867
50s5-26bio19	263.5752	0.16070136427879333
50s5-26bio19	265.0368	0.15869256854057312
50s5-26bio19	266.4984	0.15670417249202728
50s5-26bio19	267.96000000000004	0.15473616123199463
50s5-26bio19	269.4216	0.15278834104537964
50s5-26bio19	270.8832	0.15086068212985992
50s5-26bio19	272.3448	0.14895308017730713
50s5-26bio19	273.8064	0.1470654010772705
50s5-26bio19	275.26800000000003	0.1451975554227829
50s5-26bio19	276.7296	0.14334945380687714
50s5-26bio19	278.1912	0.14152100682258606
50s5-26bio19	279.6528	0.13971205055713654
50s5-26bio19	281.1144	0.1379224956035614
50s5-26bio19	282.576	0.13615228235721588
50s5-26bio19	284.0376	0.13440120220184326
50s5-26bio19	285.4992	0.13266918063163757
50s5-26bio19	286.9608	0.13095614314079285
50s5-26bio19	288.4224	0.12926189601421356
50s5-26bio19	289.884	0.12758634984493256
50s5-26bio19	291.3456	0.12592937052249908
50s5-26bio19	292.80719999999997	0.12429089099168777
50s5-26bio19	294.2688	0.12267070263624191
50s5-26bio19	295.7304	0.12106870859861374
50s5-26bio19	297.192	0.11948482692241669
50s5-26bio19	298.6536	0.11791884899139404
50s5-26bio19	300.11519999999996	0.11637067794799805
50s5-26bio19	301.5768	0.11484019458293915
50s5-26bio19	303.03839999999997	0.11332728713750839
50s5-26bio19	304.5	0.11183176189661026
50s5-26bio19	305.9616	0.1103535145521164
50s5-26bio19	307.42319999999995	0.10889244079589844
50s5-26bio19	308.8848	0.10744834691286087
50s5-26bio19	310.34639999999996	0.10602112859487534
50s5-26bio19	311.80800000000005	0.10461064428091049
50s5-26bio19	313.2696	0.10321678221225739
50s5-26bio19	314.7312	0.10183935612440109
50s5-26bio19	316.19280000000003	0.10047825425863266
50s5-26bio19	317.6544	0.09913335740566254
50s5-26bio19	319.11600000000004	0.0978044867515564
50s5-26bio19	320.5776	0.09649151563644409
50s5-26bio19	322.0392	0.09519430994987488
50s5-26bio19	323.5008	0.0939127579331398
50s5-26bio19	324.9624	0.09264666587114334
50s5-26bio19	326.42400000000004	0.09139592200517654
50s5-26bio19	327.8856	0.09016040712594986
50s5-26bio19	329.3472	0.08893993496894836
50s5-26bio19	330.8088	0.0877343937754631
50s5-26bio19	332.2704	0.08654366433620453
50s5-26bio19	333.732	0.08536756038665771
50s5-26bio19	335.1936	0.08420597016811371
50s5-26bio19	336.6552	0.08305874466896057
50s5-26bio19	338.1168	0.08192577213048935
50s5-26bio19	339.5784	0.08080687373876572
50s5-26bio19	341.04	0.08002234995365143
50s5-26bio19	342.5016	0.08002234995365143
50s5-26bio19	343.9632	0.08002234995365143
50s5-26bio19	345.4248	0.08002234995365143
50s5-26bio19	346.8864	0.08002234995365143
50s5-26bio19	348.348	0.08002234995365143
50s5-26bio19	349.8096	0.08002234995365143
50s5-26bio19	351.27119999999996	0.08002234995365143
50s5-26bio19	352.7328	0.08002234995365143
50s5-26bio19	354.1944	0.08002234995365143
50s5-26bio19	355.656	0.08002234995365143
50s5-26bio19	357.1176	0.08002234995365143
50s5-26bio19	358.57919999999996	0.08002234995365143
50s5-26bio19	360.0408	0.08002234995365143
50s5-26bio19	361.50239999999997	0.08002234995365143
50s5-26bio19	362.964	0.08002234995365143
50s5-26bio19	364.4256	0.08002234995365143
50s5-26bio19	365.88719999999995	0.08002234995365143
50s5-26bio19	367.3488	0.08002234995365143
50s5-26bio19	368.8104	0.08002234995365143
50s5-26bio19	370.27200000000005	0.08002234995365143
50s5-26bio19	371.7336	0.08002234995365143
50s5-26bio19	373.1952	0.08002234995365143
50s5-26bio19	374.65680000000003	0.08002234995365143
50s5-26bio19	376.1184	0.08002234995365143
50s5-26bio19	377.58000000000004	0.08002234995365143
50s5-26bio19	379.0416	0.08002234995365143
50s5-26bio19	380.5032	0.08002234995365143
50s5-26bio19	381.9648	0.08002234995365143
50s5-26bio19	383.4264	0.08002234995365143
50s5-26bio19	384.88800000000003	0.08002234995365143
50s5-26bio19	386.3496	0.08002234995365143
50s5-26bio19	387.8112	0.08002234995365143
50s5-26bio19	389.2728	0.08002234995365143
50s5-26bio19	390.7344	0.08002234995365143
50s5-26bio19	392.196	0.08002234995365143
50s5-26bio19	393.6576	0.08002234995365143
50s5-26bio19	395.1192	0.08002234995365143
50s5-26bio19	396.5808	0.08002234995365143
50s5-26bio19	398.0424	0.08002234995365143
50s5-26bio19	399.504	0.08002234995365143
50s5-26bio19	400.9656	0.08002234995365143
50s5-26bio19	402.42719999999997	0.08002234995365143
50s5-26bio19	403.8888	0.08002234995365143
50s5-26bio19	405.3504	0.08002234995365143
50s5-26bio19	406.812	0.08002234995365143
50s5-26bio19	408.2736	0.08002234995365143
50s5-26bio19	409.73519999999996	0.08002234995365143
50s5-26bio19	411.1968	0.08002234995365143
50s5-26bio19	412.6584	0.08002234995365143
50s5-26bio19	414.11999999999995	0.08002234995365143
50s5-26bio19	415.5816	0.08002234995365143
50s5-26bio19	417.04319999999996	0.08002234995365143
50s5-26bio19	418.5048	0.08002234995365143
50s5-26bio19	419.96639999999996	0.08002234995365143
50s5-26bio19	421.42799999999994	0.08002234995365143
50s5-26bio19	422.8896	0.08002234995365143
50s5-26bio19	424.35119999999995	0.08002234995365143
50s5-26bio19	425.81280000000004	0.08002234995365143
50s5-26bio19	427.2744	0.08002234995365143
50s5-26bio19	428.736	0.08002234995365143
50s5-26bio19	430.1976	0.08002234995365143
50s5-26bio19	431.6592	0.08002234995365143
50s5-26bio19	433.12080000000003	0.08002234995365143
50s5-26bio19	434.5824	0.08002234995365143
50s5-26bio19	436.044	0.08002234995365143
50s5-26bio19	437.5056	0.08002234995365143
50s5-26bio19	438.9672	0.08002234995365143
50s5-26bio19	440.4288	0.08002234995365143
50s5-26bio19	441.8904	0.08002234995365143
50s5-26bio19	443.352	0.08002234995365143
50s5-26bio19	444.8136	0.08002234995365143
50s5-26bio19	446.2752	0.08002234995365143
50s5-26bio19	447.7368	0.08002234995365143
50s5-26bio19	449.1984	0.08002234995365143
50s5-26bio19	450.65999999999997	0.08002234995365143
50s5-26bio19	452.12159999999994	0.08002234995365143
50s5-26bio19	453.5831999999999	0.08002234995365143
50s5-26bio19	455.0448	0.08002234995365143
50s5-26bio19	456.5064	0.08002234995365143
50s5-26bio19	457.96799999999996	0.08002234995365143
50s5-26bio19	459.42960000000005	0.08002234995365143
50s5-26bio19	460.8912	0.08002234995365143
50s5-26bio19	462.3528	0.08002234995365143
50s5-26bio19	463.8144000000001	0.08002234995365143
50s5-26bio19	465.27600000000007	0.08002234995365143
50s5-26bio19	466.73760000000004	0.08002234995365143
50s5-26bio19	468.1992	0.08002234995365143
50s5-26bio19	469.6608	0.08002234995365143
50s5-26bio19	471.1224000000001	0.08002234995365143
50s5-26bio19	472.58400000000006	0.08002234995365143
50s5-26bio19	474.04560000000004	0.08002234995365143
50s5-26bio19	475.5072	0.08002234995365143
50s5-26bio19	476.9688	0.08002234995365143
50s5-26bio19	478.4304000000001	0.08002234995365143
50s5-26bio19	479.89200000000005	0.08002234995365143
50s5-26bio19	481.35360000000003	0.08002234995365143
50s5-26bio19	482.8152	0.08002234995365143
50s5-26bio19	484.2768	0.08002234995365143
50s5-26bio19	485.73840000000007	0.08002234995365143
50s5-26bio19	487.20000000000005	0.08002234995365143
50s5-26bio19	488.6616	0.08002234995365143
50s5-26bio19	490.1232	0.08002234995365143
50s5-26bio19	491.5848	0.08002234995365143
50s5-26bio19	493.04640000000006	0.08002234995365143
50s5-26bio19	494.50800000000004	0.08002234995365143
50s5-26bio19	495.9696	0.08002234995365143
50s5-26bio19	497.4312	0.08002234995365143
50s5-26bio19	498.89279999999997	0.08002234995365143
50s5-26bio19	500.35439999999994	0.08002234995365143
50s5-26bio19	501.81600000000003	0.08002234995365143
50s5-26bio19	503.2776	0.08002234995365143
50s5-26bio19	504.7392	0.08002234995365143
50s5-26bio19	506.20079999999996	0.08002234995365143
50s5-26bio19	507.66239999999993	0.08002234995365143
50s5-26bio19	509.124	0.08002234995365143
50s5-26bio19	510.5856	0.08002234995365143
50s5-26bio19	512.0472	0.08002234995365143
50s5-26bio19	513.5088	0.08002234995365143
50s5-26bio19	514.9703999999999	0.08002234995365143
50s5-26bio19	516.432	0.08002234995365143
50s5-26bio19	517.8936	0.08002234995365143
50s5-26bio19	519.3552	0.08002234995365143
50s5-26bio19	520.8168	0.08002234995365143
50s5-26bio19	522.2783999999999	0.08002234995365143
50s5-26bio19	523.74	0.08002234995365143
50s5-26bio19	525.2016	0.08002234995365143
50s5-26bio19	526.6632	0.08002234995365143
50s5-26bio19	528.1247999999999	0.08002234995365143
50s5-26bio19	529.5863999999999	0.08002234995365143
50s5-26bio19	531.048	0.08002234995365143
50s5-26bio19	532.5096	0.08002234995365143
50s5-26bio19	533.9712	0.08002234995365143
50s5-26bio19	535.4327999999999	0.08002234995365143
50s5-26bio19	536.8943999999999	0.08002234995365143
50s5-26bio19	538.356	0.08002234995365143
50s5-26bio19	539.8176	0.08002234995365143
50s5-26bio19	541.2792	0.08002234995365143
50s5-26bio19	542.7407999999999	0.08002234995365143
50s5-26bio19	544.2023999999999	0.08002234995365143
50s5-26bio19	545.664	0.08002234995365143
50s5-26bio19	547.1256	0.08002234995365143
50s5-26bio19	548.5871999999999	0.08002234995365143
50s5-26bio19	550.0487999999999	0.08002234995365143
50s5-26bio19	551.5103999999999	0.08002234995365143
50s5-26bio19	552.972	0.08002234995365143
50s5-26bio19	554.4336	0.08002234995365143
50s5-26bio19	555.8951999999999	0.08002234995365143
50s5-26bio19	557.3567999999999	0.08002234995365143
50s5-26bio19	558.8183999999999	0.08002234995365143
50s5-26bio19	560.28	0.08002234995365143
50s5-26bio19	561.7416	0.08002234995365143
50s5-26bio19	563.2031999999999	0.08002234995365143
50s5-26bio19	564.6647999999999	0.08002234995365143
50s5-26bio19	566.1263999999999	0.08002234995365143
50s5-26bio19	567.5880000000001	0.08002234995365143
50s5-26bio19	569.0496	0.08002234995365143
50s5-26bio19	570.5112	0.08002234995365143
50s5-26bio19	571.9728	0.08002234995365143
50s5-26bio19	573.4344	0.08002234995365143
50s5-26bio19	574.8960000000001	0.08002234995365143
50s5-26bio19	576.3576	0.08002234995365143
50s5-26bio19	577.8192	0.08002234995365143
50s5-26bio19	579.2808	0.08002234995365143
50s5-26bio19	580.7424	0.08002234995365143
50s5-26bio19	582.2040000000001	0.08002234995365143
50s5-26bio19	583.6656	0.08002234995365143
50s5-26bio19	585.1272	0.08002234995365143
50s5-26bio19	586.5888	0.08002234995365143
50s5-26bio19	588.0504	0.08002234995365143
50s5-26bio19	589.5120000000001	0.08002234995365143
50s5-26bio19	590.9736	0.08002234995365143
50s5-26bio19	592.4352	0.08002234995365143
50s5-26bio19	593.8968	0.08002234995365143
50s5-26bio19	595.3584	0.08002234995365143
50s5-26bio19	596.82	0.08002234995365143
50s5-26bio19	598.2816	0.08002234995365143
50s5-26bio19	599.7432	0.08002234995365143
50s5-26bio19	601.2048	0.08002234995365143
50s5-26bio19	602.6664	0.08002234995365143
50s5-26bio19	604.128	0.08002234995365143
50s5-26bio19	605.5896	0.08002234995365143
50s5-26bio19	607.0512	0.08002234995365143
50s5-26bio19	608.5128	0.08002234995365143
50s5-26bio19	609.9744	0.08002234995365143
50s5-26bio19	611.436	0.08002234995365143
50s5-26bio19	612.8976	0.08002234995365143
50s5-26bio19	614.3592	0.08002234995365143
50s5-26bio19	615.8208	0.08002234995365143
50s5-26bio19	617.2823999999999	0.08002234995365143
50s5-26bio19	618.744	0.08002234995365143
50s5-26bio19	620.2056	0.08002234995365143
50s5-26bio19	621.6672	0.08002234995365143
50s5-26bio19	623.1288	0.08002234995365143
50s5-26bio19	624.5903999999999	0.08002234995365143
50s5-26bio19	626.052	0.08002234995365143
50s5-26bio19	627.5136	0.08002234995365143
50s5-26bio19	628.9752	0.08002234995365143
50s5-26bio19	630.4368	0.08002234995365143
50s5-26bio19	631.8983999999999	0.08002234995365143
50s5-26bio19	633.36	0.08002234995365143
50s5-26bio19	634.8216	0.08002234995365143
50s5-26bio19	636.2832	0.08002234995365143
50s5-26bio19	637.7447999999999	0.08002234995365143
50s5-26bio19	639.2063999999999	0.08002234995365143
50s5-26bio19	640.668	0.08002234995365143
50s5-26bio19	642.1296	0.08002234995365143
50s5-26bio19	643.5912	0.08002234995365143
50s5-26bio19	645.0527999999999	0.08002234995365143
50s5-26bio19	646.5143999999999	0.08002234995365143
50s5-26bio19	647.976	0.08002234995365143
50s5-26bio19	649.4376	0.08002234995365143
50s5-26bio19	650.8992	0.08002234995365143
50s5-26bio19	652.3607999999999	0.08002234995365143
50s5-26bio19	653.8223999999999	0.08002234995365143
50s5-26bio19	655.284	0.08002234995365143
50s5-26bio19	656.7456	0.08002234995365143
50s5-26bio19	658.2072	0.08002234995365143
50s5-26bio19	659.6687999999999	0.08002234995365143
50s5-26bio19	661.1303999999999	0.08002234995365143
50s5-26bio19	662.592	0.08002234995365143
50s5-26bio19	664.0536	0.08002234995365143
50s5-26bio19	665.5151999999999	0.08002234995365143
50s5-26bio19	666.9767999999999	0.08002234995365143
50s5-26bio19	668.4383999999999	0.08002234995365143
50s5-26bio19	669.9	0.08002234995365143
