# Supplementary material for: Paleodistribution of Cercidiphyllaceae and Future Habitat Prediction for Cercidiphyllum japonicum Under Climate Change
Source: Ecol Evol. 2026 Jan 19;16(1):e72940. doi: 10.1002/ece3.72940 (PMC12815699; doi:10.1002/ece3.72940)
Supplement: Supplementary file 1 — Data S1: ece372940‐sup‐0001‐supinfo.zip. [file ECE3-16-e72940-s001.zip › 50s-26/plots/连香树_3_50s5-26bio19_only.dat]

variable	x	y
50s5-26bio19	-60.9	0.0014212611131370068
50s5-26bio19	-59.4384	0.0014212611131370068
50s5-26bio19	-57.9768	0.0014212611131370068
50s5-26bio19	-56.5152	0.0014212611131370068
50s5-26bio19	-55.053599999999996	0.0014212611131370068
50s5-26bio19	-53.592	0.0014212611131370068
50s5-26bio19	-52.1304	0.0014212611131370068
50s5-26bio19	-50.6688	0.0014212611131370068
50s5-26bio19	-49.2072	0.0014212611131370068
50s5-26bio19	-47.745599999999996	0.0014212611131370068
50s5-26bio19	-46.284	0.0014212611131370068
50s5-26bio19	-44.8224	0.0014212611131370068
50s5-26bio19	-43.3608	0.0014212611131370068
50s5-26bio19	-41.8992	0.0014212611131370068
50s5-26bio19	-40.4376	0.0014212611131370068
50s5-26bio19	-38.976	0.0014212611131370068
50s5-26bio19	-37.514399999999995	0.0014212611131370068
50s5-26bio19	-36.052800000000005	0.0014212611131370068
50s5-26bio19	-34.5912	0.0014212611131370068
50s5-26bio19	-33.129599999999996	0.0014212611131370068
50s5-26bio19	-31.668	0.0014212611131370068
50s5-26bio19	-30.2064	0.0014212611131370068
50s5-26bio19	-28.744800000000005	0.0014212611131370068
50s5-26bio19	-27.2832	0.0014212611131370068
50s5-26bio19	-25.821600000000004	0.0014212611131370068
50s5-26bio19	-24.36	0.0014212611131370068
50s5-26bio19	-22.898400000000002	0.0014212611131370068
50s5-26bio19	-21.436799999999998	0.0014212611131370068
50s5-26bio19	-19.9752	0.0014212611131370068
50s5-26bio19	-18.513600000000004	0.0014212611131370068
50s5-26bio19	-17.052	0.0014212611131370068
50s5-26bio19	-15.590400000000002	0.0014212611131370068
50s5-26bio19	-14.128799999999998	0.0014212611131370068
50s5-26bio19	-12.667200000000001	0.0014212611131370068
50s5-26bio19	-11.205600000000004	0.0014212611131370068
50s5-26bio19	-9.744	0.0014212611131370068
50s5-26bio19	-8.282400000000003	0.0014212611131370068
50s5-26bio19	-6.820799999999998	0.0014212611131370068
50s5-26bio19	-5.359200000000001	0.0014212611131370068
50s5-26bio19	-3.897600000000004	0.0014212611131370068
50s5-26bio19	-2.436	0.0014212611131370068
50s5-26bio19	-0.9744000000000028	0.0014212611131370068
50s5-26bio19	0.4872000000000014	0.001755388337187469
50s5-26bio19	1.9487999999999985	0.0033054628875106573
50s5-26bio19	3.4103999999999886	0.0062157888896763325
50s5-26bio19	4.872000000000007	0.011658567935228348
50s5-26bio19	6.333599999999997	0.021762875840067863
50s5-26bio19	7.795200000000001	0.04026764631271362
50s5-26bio19	9.256799999999991	0.07332741469144821
50s5-26bio19	10.718399999999995	0.12985682487487793
50s5-26bio19	12.18	0.2196367233991623
50s5-26bio19	13.64159999999999	0.28461524844169617
50s5-26bio19	15.103199999999994	0.33983099460601807
50s5-26bio19	16.564799999999984	0.3971652090549469
50s5-26bio19	18.026400000000002	0.4574694335460663
50s5-26bio19	19.488000000000007	0.519046425819397
50s5-26bio19	20.949599999999997	0.5731906890869141
50s5-26bio19	22.4112	0.5927301645278931
50s5-26bio19	23.87279999999999	0.6011655330657959
50s5-26bio19	25.334399999999995	0.6039341688156128
50s5-26bio19	26.796	0.6015670299530029
50s5-26bio19	28.25759999999999	0.5990790128707886
50s5-26bio19	29.719199999999994	0.5965858697891235
50s5-26bio19	31.180799999999984	0.5940877199172974
50s5-26bio19	32.6424	0.5915847420692444
50s5-26bio19	34.104000000000006	0.5890769958496094
50s5-26bio19	35.565599999999996	0.5865645408630371
50s5-26bio19	37.0272	0.5840476751327515
50s5-26bio19	38.48879999999999	0.5815263390541077
50s5-26bio19	39.950399999999995	0.5790007710456848
50s5-26bio19	41.412	0.5764710307121277
50s5-26bio19	42.87359999999999	0.5739372968673706
50s5-26bio19	44.33519999999999	0.5713996887207031
50s5-26bio19	45.79679999999998	0.5697314739227295
50s5-26bio19	47.2584	0.5681726336479187
50s5-26bio19	48.720000000000006	0.5666124820709229
50s5-26bio19	50.181599999999996	0.5650509595870972
50s5-26bio19	51.6432	0.5634881854057312
50s5-26bio19	53.10479999999999	0.561924159526825
50s5-26bio19	54.566399999999994	0.5603588819503784
50s5-26bio19	56.028	0.5587924122810364
50s5-26bio19	57.48959999999999	0.5572247505187988
50s5-26bio19	58.95119999999999	0.5556560158729553
50s5-26bio19	60.41279999999998	0.5540860891342163
50s5-26bio19	61.8744	0.5525151491165161
50s5-26bio19	63.33599999999999	0.55094313621521
50s5-26bio19	64.79759999999999	0.5493700504302979
50s5-26bio19	66.25919999999999	0.5477960109710693
50s5-26bio19	67.72079999999997	0.5462210178375244
50s5-26bio19	69.1824	0.5446451306343079
50s5-26bio19	70.644	0.5430683493614197
50s5-26bio19	72.10560000000001	0.5414906740188599
50s5-26bio19	73.56719999999999	0.5399121642112732
50s5-26bio19	75.02879999999999	0.5383328795433044
50s5-26bio19	76.4904	0.5367527604103088
50s5-26bio19	77.952	0.5351719856262207
50s5-26bio19	79.41359999999997	0.5335904359817505
50s5-26bio19	80.87519999999998	0.5320082902908325
50s5-26bio19	82.33679999999998	0.5304254293441772
50s5-26bio19	83.79839999999999	0.5288419723510742
50s5-26bio19	85.25999999999999	0.5272579193115234
50s5-26bio19	86.72159999999997	0.5256733298301697
50s5-26bio19	88.18319999999997	0.5240882635116577
50s5-26bio19	89.64479999999998	0.5225026607513428
50s5-26bio19	91.10639999999998	0.5209166407585144
50s5-26bio19	92.56799999999998	0.5193302035331726
50s5-26bio19	94.02959999999996	0.5177433490753174
50s5-26bio19	95.49119999999996	0.5161561369895935
50s5-26bio19	96.9528	0.5145686268806458
50s5-26bio19	98.4144	0.5129807591438293
50s5-26bio19	99.876	0.5113927125930786
50s5-26bio19	101.33759999999998	0.509804368019104
50s5-26bio19	102.79919999999998	0.5082158446311951
50s5-26bio19	104.26079999999999	0.5066271424293518
50s5-26bio19	105.7224	0.5050383806228638
50s5-26bio19	107.184	0.5034494400024414
50s5-26bio19	108.64559999999997	0.5018604397773743
50s5-26bio19	110.10719999999998	0.5002714395523071
50s5-26bio19	111.56879999999998	0.4986824095249176
50s5-26bio19	113.03039999999999	0.49709340929985046
50s5-26bio19	114.49199999999999	0.4955044686794281
50s5-26bio19	115.95359999999997	0.4939155876636505
50s5-26bio19	117.41519999999997	0.49232685565948486
50s5-26bio19	118.87679999999997	0.49073830246925354
50s5-26bio19	120.33839999999998	0.48914989829063416
50s5-26bio19	121.79999999999998	0.48756173253059387
50s5-26bio19	123.26159999999996	0.4859738051891327
50s5-26bio19	124.72319999999996	0.4843861758708954
50s5-26bio19	126.1848	0.48279887437820435
50s5-26bio19	127.6464	0.4812118709087372
50s5-26bio19	129.108	0.47962528467178345
50s5-26bio19	130.56959999999998	0.47803911566734314
50s5-26bio19	132.03119999999998	0.47645336389541626
50s5-26bio19	133.4928	0.4748680889606476
50s5-26bio19	134.9544	0.4732833206653595
50s5-26bio19	136.416	0.4716991186141968
50s5-26bio19	137.87759999999997	0.4701154828071594
50s5-26bio19	139.33919999999998	0.46853241324424744
50s5-26bio19	140.80079999999998	0.466949999332428
50s5-26bio19	142.26239999999999	0.46536824107170105
50s5-26bio19	143.724	0.4637871980667114
50s5-26bio19	145.18559999999997	0.4622068703174591
50s5-26bio19	146.64719999999997	0.4606272876262665
50s5-26bio19	148.10879999999997	0.4590485095977783
50s5-26bio19	149.57039999999998	0.45747053623199463
50s5-26bio19	151.03199999999998	0.45589345693588257
50s5-26bio19	152.49359999999996	0.45431721210479736
50s5-26bio19	153.9552	0.45274192094802856
50s5-26bio19	155.4168	0.45116758346557617
50s5-26bio19	156.8784	0.4495941698551178
50s5-26bio19	158.34	0.448021799325943
50s5-26bio19	159.80159999999998	0.44645047187805176
50s5-26bio19	161.26319999999998	0.4448802173137665
50s5-26bio19	162.7248	0.44331103563308716
50s5-26bio19	164.1864	0.44174298644065857
50s5-26bio19	165.648	0.4401761293411255
50s5-26bio19	167.10959999999997	0.4386104345321655
50s5-26bio19	168.57119999999998	0.43704599142074585
50s5-26bio19	170.03279999999998	0.43548277020454407
50s5-26bio19	171.49439999999998	0.43392083048820496
50s5-26bio19	172.956	0.4323602318763733
50s5-26bio19	174.41759999999996	0.4308009445667267
50s5-26bio19	175.87919999999997	0.4292430281639099
50s5-26bio19	177.34079999999997	0.42768651247024536
50s5-26bio19	178.80239999999998	0.4261314570903778
50s5-26bio19	180.26399999999995	0.42457783222198486
50s5-26bio19	181.72559999999996	0.4230256974697113
50s5-26bio19	183.1872	0.4214751124382019
50s5-26bio19	184.6488	0.4199260473251343
50s5-26bio19	186.1104	0.4183785617351532
50s5-26bio19	187.57199999999997	0.41683265566825867
50s5-26bio19	189.03359999999998	0.41528841853141785
50s5-26bio19	190.49519999999998	0.41374585032463074
50s5-26bio19	191.9568	0.41220495104789734
50s5-26bio19	193.4184	0.4106657803058624
50s5-26bio19	194.87999999999997	0.409128338098526
50s5-26bio19	196.34159999999994	0.40759268403053284
50s5-26bio19	197.80319999999998	0.40605881810188293
50s5-26bio19	199.2648	0.40452679991722107
50s5-26bio19	200.72639999999998	0.40299665927886963
50s5-26bio19	202.18800000000002	0.4014683663845062
50s5-26bio19	203.6496	0.399942010641098
50s5-26bio19	205.11120000000003	0.398417592048645
50s5-26bio19	206.5728	0.3968951404094696
50s5-26bio19	208.03439999999998	0.39537468552589417
50s5-26bio19	209.496	0.3938562273979187
50s5-26bio19	210.95759999999999	0.3923398554325104
50s5-26bio19	212.41920000000002	0.3908255100250244
50s5-26bio19	213.8808	0.38931331038475037
50s5-26bio19	215.34239999999997	0.38780319690704346
50s5-26bio19	216.804	0.38629525899887085
50s5-26bio19	218.26559999999998	0.38478949666023254
50s5-26bio19	219.72719999999995	0.3832859396934509
50s5-26bio19	221.1888	0.3817846179008484
50s5-26bio19	222.65039999999996	0.3802855312824249
50s5-26bio19	224.112	0.3787887394428253
50s5-26bio19	225.57359999999997	0.37729427218437195
50s5-26bio19	227.03519999999995	0.37580209970474243
50s5-26bio19	228.49679999999998	0.37431228160858154
50s5-26bio19	229.95839999999995	0.37282484769821167
50s5-26bio19	231.42	0.3713398277759552
50s5-26bio19	232.88159999999996	0.36985722184181213
50s5-26bio19	234.34319999999994	0.36837708950042725
50s5-26bio19	235.80479999999997	0.36689940094947815
50s5-26bio19	237.26639999999995	0.3654242157936096
50s5-26bio19	238.72799999999998	0.36395156383514404
50s5-26bio19	240.18959999999996	0.3624814450740814
50s5-26bio19	241.65119999999993	0.36101391911506653
50s5-26bio19	243.11279999999996	0.35954898595809937
50s5-26bio19	244.57439999999994	0.35808661580085754
50s5-26bio19	246.03599999999997	0.3566269278526306
50s5-26bio19	247.49759999999995	0.3551698625087738
50s5-26bio19	248.95919999999992	0.3537155091762543
50s5-26bio19	250.42079999999996	0.35226383805274963
50s5-26bio19	251.88239999999993	0.35081490874290466
50s5-26bio19	253.34400000000002	0.34936872124671936
50s5-26bio19	254.8056	0.3479253053665161
50s5-26bio19	256.2672	0.34648463129997253
50s5-26bio19	257.72880000000004	0.34504684805870056
50s5-26bio19	259.1904	0.34361183643341064
50s5-26bio19	260.65200000000004	0.34217965602874756
50s5-26bio19	262.1136	0.34075039625167847
50s5-26bio19	263.5752	0.3393239974975586
50s5-26bio19	265.0368	0.3379005193710327
50s5-26bio19	266.4984	0.33647996187210083
50s5-26bio19	267.96000000000004	0.3350623846054077
50s5-26bio19	269.4216	0.333647757768631
50s5-26bio19	270.8832	0.33223608136177063
50s5-26bio19	272.3448	0.3308274745941162
50s5-26bio19	273.8064	0.32942184805870056
50s5-26bio19	275.26800000000003	0.32801929116249084
50s5-26bio19	276.7296	0.3266197741031647
50s5-26bio19	278.1912	0.3252233862876892
50s5-26bio19	279.6528	0.3238300383090973
50s5-26bio19	281.1144	0.32243984937667847
50s5-26bio19	282.576	0.32105278968811035
50s5-26bio19	284.0376	0.31966885924339294
50s5-26bio19	285.4992	0.318288117647171
50s5-26bio19	286.9608	0.3169105648994446
50s5-26bio19	288.4224	0.3155362010002136
50s5-26bio19	289.884	0.31416505575180054
50s5-26bio19	291.3456	0.3127971291542053
50s5-26bio19	292.80719999999997	0.31143251061439514
50s5-26bio19	294.2688	0.31007111072540283
50s5-26bio19	295.7304	0.30871298909187317
50s5-26bio19	297.192	0.3073582053184509
50s5-26bio19	298.6536	0.30600669980049133
50s5-26bio19	300.11519999999996	0.30465853214263916
50s5-26bio19	301.5768	0.3033137023448944
50s5-26bio19	303.03839999999997	0.30197227001190186
50s5-26bio19	304.5	0.3006341755390167
50s5-26bio19	305.9616	0.2992994487285614
50s5-26bio19	307.42319999999995	0.29796817898750305
50s5-26bio19	308.8848	0.2966402769088745
50s5-26bio19	310.34639999999996	0.29531580209732056
50s5-26bio19	311.80800000000005	0.2939947843551636
50s5-26bio19	313.2696	0.29267725348472595
50s5-26bio19	314.7312	0.2913631498813629
50s5-26bio19	316.19280000000003	0.29005253314971924
50s5-26bio19	317.6544	0.2887454330921173
50s5-26bio19	319.11600000000004	0.28744181990623474
50s5-26bio19	320.5776	0.28614169359207153
50s5-26bio19	322.0392	0.28484514355659485
50s5-26bio19	323.5008	0.2835521399974823
50s5-26bio19	324.9624	0.2822626531124115
50s5-26bio19	326.42400000000004	0.2809767425060272
50s5-26bio19	327.8856	0.27969440817832947
50s5-26bio19	329.3472	0.27841565012931824
50s5-26bio19	330.8088	0.2771404981613159
50s5-26bio19	332.2704	0.2758689820766449
50s5-26bio19	333.732	0.2746010422706604
50s5-26bio19	335.1936	0.2733367383480072
50s5-26bio19	336.6552	0.2720760703086853
50s5-26bio19	338.1168	0.2708190977573395
50s5-26bio19	339.5784	0.26956573128700256
50s5-26bio19	341.04	0.26831603050231934
50s5-26bio19	342.5016	0.2670700252056122
50s5-26bio19	343.9632	0.2658277153968811
50s5-26bio19	345.4248	0.2645890712738037
50s5-26bio19	346.8864	0.2633541226387024
50s5-26bio19	348.348	0.26212289929389954
50s5-26bio19	349.8096	0.26089540123939514
50s5-26bio19	351.27119999999996	0.2596715986728668
50s5-26bio19	352.7328	0.25845158100128174
50s5-26bio19	354.1944	0.25723525881767273
50s5-26bio19	355.656	0.25602269172668457
50s5-26bio19	357.1176	0.25481387972831726
50s5-26bio19	358.57919999999996	0.2536088526248932
50s5-26bio19	360.0408	0.2524075508117676
50s5-26bio19	361.50239999999997	0.2512100636959076
50s5-26bio19	362.964	0.25001636147499084
50s5-26bio19	364.4256	0.24882641434669495
50s5-26bio19	365.88719999999995	0.24764026701450348
50s5-26bio19	367.3488	0.24645794928073883
50s5-26bio19	368.8104	0.24527940154075623
50s5-26bio19	370.27200000000005	0.24410466849803925
50s5-26bio19	371.7336	0.2429337501525879
50s5-26bio19	373.1952	0.24176667630672455
50s5-26bio19	374.65680000000003	0.24060341715812683
50s5-26bio19	376.1184	0.23944397270679474
50s5-26bio19	377.58000000000004	0.23828838765621185
50s5-26bio19	379.0416	0.2371366173028946
50s5-26bio19	380.5032	0.23598869144916534
50s5-26bio19	381.9648	0.2348446100950241
50s5-26bio19	383.4264	0.23370440304279327
50s5-26bio19	384.88800000000003	0.23256802558898926
50s5-26bio19	386.3496	0.23143549263477325
50s5-26bio19	387.8112	0.23030686378479004
50s5-26bio19	389.2728	0.22918206453323364
50s5-26bio19	390.7344	0.22806112468242645
50s5-26bio19	392.196	0.22694405913352966
50s5-26bio19	393.6576	0.22583089768886566
50s5-26bio19	395.1192	0.22472158074378967
50s5-26bio19	396.5808	0.2236161231994629
50s5-26bio19	398.0424	0.2225145846605301
50s5-26bio19	399.504	0.2214168906211853
50s5-26bio19	400.9656	0.2203230857849121
50s5-26bio19	402.42719999999997	0.2192331850528717
50s5-26bio19	403.8888	0.2181471437215805
50s5-26bio19	405.3504	0.2170649766921997
50s5-26bio19	406.812	0.2159866988658905
50s5-26bio19	408.2736	0.21491234004497528
50s5-26bio19	409.73519999999996	0.21384184062480927
50s5-26bio19	411.1968	0.21277521550655365
50s5-26bio19	412.6584	0.21171250939369202
50s5-26bio19	414.11999999999995	0.21065367758274078
50s5-26bio19	415.5816	0.20959872007369995
50s5-26bio19	417.04319999999996	0.2085476666688919
50s5-26bio19	418.5048	0.20750050246715546
50s5-26bio19	419.96639999999996	0.2064572125673294
50s5-26bio19	421.42799999999994	0.20541781187057495
50s5-26bio19	422.8896	0.20438231527805328
50s5-26bio19	424.35119999999995	0.20335067808628082
50s5-26bio19	425.81280000000004	0.20232291519641876
50s5-26bio19	427.2744	0.2012990415096283
50s5-26bio19	428.736	0.20027907192707062
50s5-26bio19	430.1976	0.19926296174526215
50s5-26bio19	431.6592	0.19825072586536407
50s5-26bio19	433.12080000000003	0.1972423940896988
50s5-26bio19	434.5824	0.19623790681362152
50s5-26bio19	436.044	0.19523729383945465
50s5-26bio19	437.5056	0.19424055516719818
50s5-26bio19	438.9672	0.1932476907968521
50s5-26bio19	440.4288	0.19225867092609406
50s5-26bio19	441.8904	0.1912735253572464
50s5-26bio19	443.352	0.19029225409030914
50s5-26bio19	444.8136	0.1893148124217987
50s5-26bio19	446.2752	0.18834123015403748
50s5-26bio19	447.7368	0.18737150728702545
50s5-26bio19	449.1984	0.18640561401844025
50s5-26bio19	450.65999999999997	0.18544358015060425
50s5-26bio19	452.12159999999994	0.18448536098003387
50s5-26bio19	453.5831999999999	0.1835310161113739
50s5-26bio19	455.0448	0.18258047103881836
50s5-26bio19	456.5064	0.18163375556468964
50s5-26bio19	457.96799999999996	0.18069088459014893
50s5-26bio19	459.42960000000005	0.17975182831287384
50s5-26bio19	460.8912	0.17881657183170319
50s5-26bio19	462.3528	0.17788513004779816
50s5-26bio19	463.8144000000001	0.17695750296115875
50s5-26bio19	465.27600000000007	0.17603367567062378
50s5-26bio19	466.73760000000004	0.17511363327503204
50s5-26bio19	468.1992	0.17419740557670593
50s5-26bio19	469.6608	0.17328494787216187
50s5-26bio19	471.1224000000001	0.17237627506256104
50s5-26bio19	472.58400000000006	0.17147137224674225
50s5-26bio19	474.04560000000004	0.1705702543258667
50s5-26bio19	475.5072	0.169672891497612
50s5-26bio19	476.9688	0.16877928376197815
50s5-26bio19	478.4304000000001	0.16788946092128754
50s5-26bio19	479.89200000000005	0.16700336337089539
50s5-26bio19	481.35360000000003	0.1661210060119629
50s5-26bio19	482.8152	0.16524240374565125
50s5-26bio19	484.2768	0.16436751186847687
50s5-26bio19	485.73840000000007	0.16349634528160095
50s5-26bio19	487.20000000000005	0.1626289039850235
50s5-26bio19	488.6616	0.1617651879787445
50s5-26bio19	490.1232	0.1609051674604416
50s5-26bio19	491.5848	0.16004882752895355
50s5-26bio19	493.04640000000006	0.15919621288776398
50s5-26bio19	494.50800000000004	0.1583472639322281
50s5-26bio19	495.9696	0.15750199556350708
50s5-26bio19	497.4312	0.15666039288043976
50s5-26bio19	498.89279999999997	0.1558224856853485
50s5-26bio19	500.35439999999994	0.15498821437358856
50s5-26bio19	501.81600000000003	0.1541575789451599
50s5-26bio19	503.2776	0.15333062410354614
50s5-26bio19	504.7392	0.15250727534294128
50s5-26bio19	506.20079999999996	0.15168756246566772
50s5-26bio19	507.66239999999993	0.15087147057056427
50s5-26bio19	509.124	0.15005901455879211
50s5-26bio19	510.5856	0.14925013482570648
50s5-26bio19	512.0472	0.14844487607479095
50s5-26bio19	513.5088	0.14764319360256195
50s5-26bio19	514.9703999999999	0.14684510231018066
50s5-26bio19	516.432	0.1460505723953247
50s5-26bio19	517.8936	0.14525961875915527
50s5-26bio19	519.3552	0.14447221159934998
50s5-26bio19	520.8168	0.1436883956193924
50s5-26bio19	522.2783999999999	0.14290809631347656
50s5-26bio19	523.74	0.14213132858276367
50s5-26bio19	525.2016	0.14135807752609253
50s5-26bio19	526.6632	0.14058834314346313
50s5-26bio19	528.1247999999999	0.1398221254348755
50s5-26bio19	529.5863999999999	0.1390594094991684
50s5-26bio19	531.048	0.13830021023750305
50s5-26bio19	532.5096	0.13754446804523468
50s5-26bio19	533.9712	0.13679219782352448
50s5-26bio19	535.4327999999999	0.13604338467121124
50s5-26bio19	536.8943999999999	0.13529804348945618
50s5-26bio19	538.356	0.1345561295747757
50s5-26bio19	539.8176	0.1338176727294922
50s5-26bio19	541.2792	0.13308267295360565
50s5-26bio19	542.7407999999999	0.13235105574131012
50s5-26bio19	544.2023999999999	0.13162285089492798
50s5-26bio19	545.664	0.13089805841445923
50s5-26bio19	547.1256	0.13017664849758148
50s5-26bio19	548.5871999999999	0.12945862114429474
50s5-26bio19	550.0487999999999	0.128743976354599
50s5-26bio19	551.5103999999999	0.12803271412849426
50s5-26bio19	552.972	0.12732478976249695
50s5-26bio19	554.4336	0.12662020325660706
50s5-26bio19	555.8951999999999	0.12591895461082458
50s5-26bio19	557.3567999999999	0.12522104382514954
50s5-26bio19	558.8183999999999	0.12452644109725952
50s5-26bio19	560.28	0.12383514642715454
50s5-26bio19	561.7416	0.12314717471599579
50s5-26bio19	563.2031999999999	0.12246246635913849
50s5-26bio19	564.6647999999999	0.12178103625774384
50s5-26bio19	566.1263999999999	0.12110286951065063
50s5-26bio19	567.5880000000001	0.12042796611785889
50s5-26bio19	569.0496	0.1197563111782074
50s5-26bio19	570.5112	0.11908789724111557
50s5-26bio19	571.9728	0.1184227392077446
50s5-26bio19	573.4344	0.11776077002286911
50s5-26bio19	574.8960000000001	0.1171020045876503
50s5-26bio19	576.3576	0.11644645035266876
50s5-26bio19	577.8192	0.11579407751560211
50s5-26bio19	579.2808	0.11514487862586975
50s5-26bio19	580.7424	0.11449888348579407
50s5-26bio19	582.2040000000001	0.1138560101389885
50s5-26bio19	583.6656	0.11321629583835602
50s5-26bio19	585.1272	0.11257971078157425
50s5-26bio19	586.5888	0.11194625496864319
50s5-26bio19	588.0504	0.11131592094898224
50s5-26bio19	589.5120000000001	0.11068868637084961
50s5-26bio19	590.9736	0.11006458103656769
50s5-26bio19	592.4352	0.1094435304403305
50s5-26bio19	593.8968	0.10882556438446045
50s5-26bio19	595.3584	0.10821065306663513
50s5-26bio19	596.82	0.10759880393743515
50s5-26bio19	598.2816	0.10698999464511871
50s5-26bio19	599.7432	0.10638422518968582
50s5-26bio19	601.2048	0.10578149557113647
50s5-26bio19	602.6664	0.10518176108598709
50s5-26bio19	604.128	0.10458502918481827
50s5-26bio19	605.5896	0.10399128496646881
50s5-26bio19	607.0512	0.10340052843093872
50s5-26bio19	608.5128	0.1028127372264862
50s5-26bio19	609.9744	0.10261747241020203
50s5-26bio19	611.436	0.10261747241020203
50s5-26bio19	612.8976	0.10261747241020203
50s5-26bio19	614.3592	0.10261747241020203
50s5-26bio19	615.8208	0.10261747241020203
50s5-26bio19	617.2823999999999	0.10261747241020203
50s5-26bio19	618.744	0.10261747241020203
50s5-26bio19	620.2056	0.10261747241020203
50s5-26bio19	621.6672	0.10261747241020203
50s5-26bio19	623.1288	0.10261747241020203
50s5-26bio19	624.5903999999999	0.10261747241020203
50s5-26bio19	626.052	0.10261747241020203
50s5-26bio19	627.5136	0.10261747241020203
50s5-26bio19	628.9752	0.10261747241020203
50s5-26bio19	630.4368	0.10261747241020203
50s5-26bio19	631.8983999999999	0.10261747241020203
50s5-26bio19	633.36	0.10261747241020203
50s5-26bio19	634.8216	0.10261747241020203
50s5-26bio19	636.2832	0.10261747241020203
50s5-26bio19	637.7447999999999	0.10261747241020203
50s5-26bio19	639.2063999999999	0.10261747241020203
50s5-26bio19	640.668	0.10261747241020203
50s5-26bio19	642.1296	0.10261747241020203
50s5-26bio19	643.5912	0.10261747241020203
50s5-26bio19	645.0527999999999	0.10261747241020203
50s5-26bio19	646.5143999999999	0.10261747241020203
50s5-26bio19	647.976	0.10261747241020203
50s5-26bio19	649.4376	0.10261747241020203
50s5-26bio19	650.8992	0.10261747241020203
50s5-26bio19	652.3607999999999	0.10261747241020203
50s5-26bio19	653.8223999999999	0.10261747241020203
50s5-26bio19	655.284	0.10261747241020203
50s5-26bio19	656.7456	0.10261747241020203
50s5-26bio19	658.2072	0.10261747241020203
50s5-26bio19	659.6687999999999	0.10261747241020203
50s5-26bio19	661.1303999999999	0.10261747241020203
50s5-26bio19	662.592	0.10261747241020203
50s5-26bio19	664.0536	0.10261747241020203
50s5-26bio19	665.5151999999999	0.10261747241020203
50s5-26bio19	666.9767999999999	0.10261747241020203
50s5-26bio19	668.4383999999999	0.10261747241020203
50s5-26bio19	669.9	0.10261747241020203
