# Supplementary material for: Paleodistribution of Cercidiphyllaceae and Future Habitat Prediction for Cercidiphyllum japonicum Under Climate Change
Source: Ecol Evol. 2026 Jan 19;16(1):e72940. doi: 10.1002/ece3.72940 (PMC12815699; doi:10.1002/ece3.72940)
Supplement: Supplementary file 1 — Data S1: ece372940‐sup‐0001‐supinfo.zip. [file ECE3-16-e72940-s001.zip › 50s-26/plots/连香树_3_50s5-26bio2.dat]

variable	x	y
50s5-26bio2	3.8858337879180906	0.3498859405517578
50s5-26bio2	3.9171737869262695	0.3498859405517578
50s5-26bio2	3.948513785934448	0.3498859405517578
50s5-26bio2	3.9798537849426268	0.3498859405517578
50s5-26bio2	4.011193783950805	0.3498859405517578
50s5-26bio2	4.0425337829589845	0.3498859405517578
50s5-26bio2	4.073873781967163	0.3498859405517578
50s5-26bio2	4.105213780975341	0.3498859405517578
50s5-26bio2	4.136553779983521	0.3498859405517578
50s5-26bio2	4.167893778991699	0.3498859405517578
50s5-26bio2	4.199233777999877	0.3498859405517578
50s5-26bio2	4.230573777008057	0.3498859405517578
50s5-26bio2	4.261913776016235	0.3498859405517578
50s5-26bio2	4.2932537750244135	0.3498859405517578
50s5-26bio2	4.324593774032593	0.3498859405517578
50s5-26bio2	4.355933773040771	0.3498859405517578
50s5-26bio2	4.38727377204895	0.3498859405517578
50s5-26bio2	4.418613771057129	0.3498859405517578
50s5-26bio2	4.449953770065307	0.3498859405517578
50s5-26bio2	4.481293769073486	0.3498859405517578
50s5-26bio2	4.512633768081665	0.3498859405517578
50s5-26bio2	4.5439737670898435	0.3498859405517578
50s5-26bio2	4.575313766098022	0.3498859405517578
50s5-26bio2	4.606653765106201	0.3498859405517578
50s5-26bio2	4.63799376411438	0.3498859405517578
50s5-26bio2	4.669333763122558	0.3498859405517578
50s5-26bio2	4.700673762130737	0.3498859405517578
50s5-26bio2	4.732013761138916	0.3498859405517578
50s5-26bio2	4.763353760147094	0.3498859405517578
50s5-26bio2	4.794693759155273	0.3498859405517578
50s5-26bio2	4.826033758163452	0.3498859405517578
50s5-26bio2	4.857373757171631	0.3498859405517578
50s5-26bio2	4.8887137561798095	0.3498859405517578
50s5-26bio2	4.920053755187988	0.3498859405517578
50s5-26bio2	4.951393754196166	0.3498859405517578
50s5-26bio2	4.982733753204346	0.3498859405517578
50s5-26bio2	5.014073752212524	0.3498859405517578
50s5-26bio2	5.045413751220703	0.3498859405517578
50s5-26bio2	5.076753750228882	0.3498859405517578
50s5-26bio2	5.10809374923706	0.3498859405517578
50s5-26bio2	5.139433748245239	0.3498859405517578
50s5-26bio2	5.170773747253418	0.3498859405517578
50s5-26bio2	5.202113746261596	0.3507242500782013
50s5-26bio2	5.233453745269776	0.35324469208717346
50s5-26bio2	5.264793744277954	0.35577332973480225
50s5-26bio2	5.296133743286132	0.3583099842071533
50s5-26bio2	5.327473742294311	0.3608546555042267
50s5-26bio2	5.35881374130249	0.363407164812088
50s5-26bio2	5.3901537403106685	0.36596736311912537
50s5-26bio2	5.421493739318848	0.3685351312160492
50s5-26bio2	5.452833738327026	0.3711104094982147
50s5-26bio2	5.484173737335205	0.37369304895401
50s5-26bio2	5.515513736343383	0.3762829005718231
50s5-26bio2	5.546853735351562	0.3788797855377197
50s5-26bio2	5.578193734359741	0.38148370385169983
50s5-26bio2	5.60953373336792	0.3840944170951843
50s5-26bio2	5.6408737323760985	0.38671183586120605
50s5-26bio2	5.672213731384277	0.3893357813358307
50s5-26bio2	5.703553730392455	0.39196619391441345
50s5-26bio2	5.734893729400635	0.39460289478302
50s5-26bio2	5.766233728408813	0.39724573493003845
50s5-26bio2	5.797573727416992	0.3998945653438568
50s5-26bio2	5.828913726425171	0.40254926681518555
50s5-26bio2	5.860253725433349	0.4052097201347351
50s5-26bio2	5.8915937244415275	0.40787574648857117
50s5-26bio2	5.922933723449707	0.4105471670627594
50s5-26bio2	5.954273722457885	0.41322392225265503
50s5-26bio2	5.9856137214660645	0.41590580344200134
50s5-26bio2	6.016953720474243	0.4185926616191864
50s5-26bio2	6.048293719482421	0.42128434777259827
50s5-26bio2	6.0796337184906	0.4239807426929474
50s5-26bio2	6.110973717498779	0.42668166756629944
50s5-26bio2	6.142313716506958	0.4293869435787201
50s5-26bio2	6.173653715515137	0.4320964813232422
50s5-26bio2	6.204993714523315	0.434810072183609
50s5-26bio2	6.236333713531494	0.437527596950531
50s5-26bio2	6.267673712539672	0.4402488172054291
50s5-26bio2	6.299013711547851	0.44297367334365845
50s5-26bio2	6.33035371055603	0.4457019865512848
50s5-26bio2	6.361693709564209	0.4484335780143738
50s5-26bio2	6.393033708572387	0.4511682093143463
50s5-26bio2	6.424373707580566	0.4539058804512024
50s5-26bio2	6.455713706588744	0.45664629340171814
50s5-26bio2	6.487053705596923	0.4593893587589264
50s5-26bio2	6.518393704605103	0.46213486790657043
50s5-26bio2	6.549733703613281	0.46488267183303833
50s5-26bio2	6.58107370262146	0.4676326513290405
50s5-26bio2	6.612413701629638	0.4703845679759979
50s5-26bio2	6.6437537006378165	0.4731382429599762
50s5-26bio2	6.675093699645996	0.47589361667633057
50s5-26bio2	6.706433698654174	0.47865045070648193
50s5-26bio2	6.7377736976623535	0.48140859603881836
50s5-26bio2	6.769113696670532	0.48416781425476074
50s5-26bio2	6.80045369567871	0.4869280457496643
50s5-26bio2	6.831793694686889	0.48968908190727234
50s5-26bio2	6.863133693695067	0.4924507141113281
50s5-26bio2	6.894473692703247	0.4952127933502197
50s5-26bio2	6.925813691711426	0.49797523021698
50s5-26bio2	6.957153690719604	0.500737726688385
50s5-26bio2	6.9884936897277825	0.50350022315979
50s5-26bio2	7.019833688735961	0.506262481212616
50s5-26bio2	7.05117368774414	0.5090243816375732
50s5-26bio2	7.0825136867523195	0.5117857456207275
50s5-26bio2	7.113853685760498	0.514546275138855
50s5-26bio2	7.145193684768676	0.5173060297966003
50s5-26bio2	7.176533683776855	0.5200647115707397
50s5-26bio2	7.207873682785033	0.5228222012519836
50s5-26bio2	7.2392136817932125	0.5255782008171082
50s5-26bio2	7.270553680801391	0.5283327102661133
50s5-26bio2	7.30189367980957	0.5310854911804199
50s5-26bio2	7.333233678817749	0.5338364243507385
50s5-26bio2	7.364573677825927	0.5365852117538452
50s5-26bio2	7.395913676834105	0.5393317937850952
50s5-26bio2	7.427253675842285	0.542076051235199
50s5-26bio2	7.458593674850464	0.5448177456855774
50s5-26bio2	7.489933673858642	0.5475566387176514
50s5-26bio2	7.521273672866821	0.5502927303314209
50s5-26bio2	7.552613671874999	0.5530257821083069
50s5-26bio2	7.583953670883178	0.5557556748390198
50s5-26bio2	7.615293669891357	0.5584821105003357
50s5-26bio2	7.646633668899535	0.5601943135261536
50s5-26bio2	7.677973667907715	0.5612892508506775
50s5-26bio2	7.709313666915893	0.5623836517333984
50s5-26bio2	7.7406536659240714	0.5634773969650269
50s5-26bio2	7.771993664932251	0.5645706057548523
50s5-26bio2	7.803333663940429	0.5656630992889404
50s5-26bio2	7.8346736629486085	0.5667549967765808
50s5-26bio2	7.866013661956787	0.5678462386131287
50s5-26bio2	7.897353660964965	0.568936824798584
50s5-26bio2	7.928693659973145	0.5700267553329468
50s5-26bio2	7.960033658981323	0.571116030216217
50s5-26bio2	7.991373657989501	0.5722045302391052
50s5-26bio2	8.02271365699768	0.5732923746109009
50s5-26bio2	8.054053656005859	0.574379563331604
50s5-26bio2	8.085393655014038	0.575465977191925
50s5-26bio2	8.116733654022216	0.5765516757965088
50s5-26bio2	8.148073653030394	0.5776365995407104
50s5-26bio2	8.179413652038573	0.5787208676338196
50s5-26bio2	8.210753651046751	0.5798043012619019
50s5-26bio2	8.242093650054931	0.580886960029602
50s5-26bio2	8.27343364906311	0.5819688439369202
50s5-26bio2	8.304773648071288	0.5830499529838562
50s5-26bio2	8.336113647079468	0.5841302871704102
50s5-26bio2	8.367453646087647	0.5852097868919373
50s5-26bio2	8.398793645095825	0.5862885117530823
50s5-26bio2	8.430133644104004	0.5873664021492004
50s5-26bio2	8.461473643112182	0.588443398475647
50s5-26bio2	8.49281364212036	0.5895196199417114
50s5-26bio2	8.524153641128539	0.5905948877334595
50s5-26bio2	8.555493640136717	0.5916693806648254
50s5-26bio2	8.586833639144897	0.5927429795265198
50s5-26bio2	8.618173638153074	0.5938156247138977
50s5-26bio2	8.649513637161254	0.5948874354362488
50s5-26bio2	8.680853636169433	0.5959583520889282
50s5-26bio2	8.712193635177613	0.5970283150672913
50s5-26bio2	8.743533634185791	0.5980974435806274
50s5-26bio2	8.77487363319397	0.5991655588150024
50s5-26bio2	8.806213632202148	0.600232720375061
50s5-26bio2	8.837553631210326	0.601298987865448
50s5-26bio2	8.868893630218505	0.6023642420768738
50s5-26bio2	8.900233629226683	0.6034285426139832
50s5-26bio2	8.931573628234862	0.6044918894767761
50s5-26bio2	8.96291362724304	0.6055542230606079
50s5-26bio2	8.99425362625122	0.6066156029701233
50s5-26bio2	9.025593625259399	0.6076759696006775
50s5-26bio2	9.056933624267577	0.6087352633476257
50s5-26bio2	9.088273623275755	0.6097936034202576
50s5-26bio2	9.119613622283936	0.6108508706092834
50s5-26bio2	9.150953621292114	0.6119070649147034
50s5-26bio2	9.182293620300293	0.6129622459411621
50s5-26bio2	9.213633619308471	0.6140163540840149
50s5-26bio2	9.24497361831665	0.6150694489479065
50s5-26bio2	9.276313617324828	0.6161214113235474
50s5-26bio2	9.307653616333006	0.6171723008155823
50s5-26bio2	9.338993615341186	0.6182221174240112
50s5-26bio2	9.370333614349363	0.6192708015441895
50s5-26bio2	9.401673613357543	0.6203183531761169
50s5-26bio2	9.433013612365722	0.6213648319244385
50s5-26bio2	9.464353611373902	0.6224033832550049
50s5-26bio2	9.49569361038208	0.6233327984809875
50s5-26bio2	9.527033609390259	0.6242613792419434
50s5-26bio2	9.558373608398437	0.6251890063285828
50s5-26bio2	9.589713607406615	0.6261156797409058
50s5-26bio2	9.621053606414794	0.6270414590835571
50s5-26bio2	9.652393605422972	0.6279663443565369
50s5-26bio2	9.68373360443115	0.6288902759552002
50s5-26bio2	9.715073603439329	0.6298131942749023
50s5-26bio2	9.74641360244751	0.6307352185249329
50s5-26bio2	9.777753601455688	0.6307681798934937
50s5-26bio2	9.809093600463868	0.630509078502655
50s5-26bio2	9.840433599472044	0.6302498579025269
50s5-26bio2	9.871773598480225	0.6299905776977539
50s5-26bio2	9.903113597488403	0.6297311782836914
50s5-26bio2	9.934453596496581	0.6294717788696289
50s5-26bio2	9.96579359550476	0.6292122602462769
50s5-26bio2	9.997133594512938	0.62895268201828
50s5-26bio2	10.028473593521117	0.6286929845809937
50s5-26bio2	10.059813592529295	0.6284332871437073
50s5-26bio2	10.091153591537475	0.6281734704971313
50s5-26bio2	10.122493590545654	0.6279135346412659
50s5-26bio2	10.153833589553832	0.6276535987854004
50s5-26bio2	10.18517358856201	0.6273935437202454
50s5-26bio2	10.21651358757019	0.6271334886550903
50s5-26bio2	10.247853586578369	0.6268733143806458
50s5-26bio2	10.279193585586547	0.6266130208969116
50s5-26bio2	10.310533584594726	0.6263527274131775
50s5-26bio2	10.341873583602904	0.6260923147201538
50s5-26bio2	10.373213582611083	0.6258318424224854
50s5-26bio2	10.404553581619261	0.6255713105201721
50s5-26bio2	10.435893580627441	0.6253106594085693
50s5-26bio2	10.467233579635618	0.6249455809593201
50s5-26bio2	10.498573578643798	0.6239930987358093
50s5-26bio2	10.529913577651977	0.6230396032333374
50s5-26bio2	10.561253576660157	0.6220852136611938
50s5-26bio2	10.592593575668335	0.6211298704147339
50s5-26bio2	10.623933574676514	0.6201735734939575
50s5-26bio2	10.655273573684692	0.6192163228988647
50s5-26bio2	10.68661357269287	0.6182581782341003
50s5-26bio2	10.717953571701049	0.6172990798950195
50s5-26bio2	10.749293570709227	0.6163390874862671
50s5-26bio2	10.780633569717406	0.615378201007843
50s5-26bio2	10.811973568725584	0.6144164204597473
50s5-26bio2	10.843313567733764	0.6134536862373352
50s5-26bio2	10.874653566741943	0.6124901175498962
50s5-26bio2	10.905993565750121	0.6115256547927856
50s5-26bio2	10.9373335647583	0.6105602979660034
50s5-26bio2	10.96867356376648	0.6095941066741943
50s5-26bio2	11.000013562774658	0.6086270213127136
50s5-26bio2	11.031353561782836	0.607659101486206
50s5-26bio2	11.062693560791015	0.6066903471946716
50s5-26bio2	11.094033559799193	0.6057207584381104
50s5-26bio2	11.125373558807372	0.6047502756118774
50s5-26bio2	11.15671355781555	0.6037790179252625
50s5-26bio2	11.18805355682373	0.6028069853782654
50s5-26bio2	11.219393555831907	0.6018340587615967
50s5-26bio2	11.250733554840087	0.6008603572845459
50s5-26bio2	11.282073553848265	0.5998858213424683
50s5-26bio2	11.313413552856446	0.5989105701446533
50s5-26bio2	11.344753551864624	0.5979344844818115
50s5-26bio2	11.376093550872802	0.5965523719787598
50s5-26bio2	11.407433549880981	0.594089150428772
50s5-26bio2	11.43877354888916	0.5915138721466064
50s5-26bio2	11.470113547897338	0.5882012248039246
50s5-26bio2	11.501453546905516	0.5825908184051514
50s5-26bio2	11.532793545913695	0.5769587755203247
50s5-26bio2	11.564133544921873	0.5713068246841431
50s5-26bio2	11.595473543930053	0.5656362175941467
50s5-26bio2	11.626813542938232	0.559948205947876
50s5-26bio2	11.658153541946412	0.5542445778846741
50s5-26bio2	11.689493540954588	0.5485266447067261
50s5-26bio2	11.720833539962769	0.5427956581115723
50s5-26bio2	11.752173538970947	0.5370535254478455
50s5-26bio2	11.783513537979125	0.5313015580177307
50s5-26bio2	11.814853536987304	0.5255410671234131
50s5-26bio2	11.846193535995482	0.5197739601135254
50s5-26bio2	11.87753353500366	0.5140014290809631
50s5-26bio2	11.908873534011839	0.5082252621650696
50s5-26bio2	11.940213533020017	0.5024469494819641
50s5-26bio2	11.9715535320282	0.4966678023338318
50s5-26bio2	12.002893531036374	0.4908897280693054
50s5-26bio2	12.034233530044556	0.48511406779289246
50s5-26bio2	12.065573529052735	0.47934219241142273
50s5-26bio2	12.096913528060913	0.47357603907585144
50s5-26bio2	12.128253527069091	0.4678167402744293
50s5-26bio2	12.15959352607727	0.4620661735534668
50s5-26bio2	12.190933525085448	0.4563256800174713
50s5-26bio2	12.222273524093627	0.45059657096862793
50s5-26bio2	12.253613523101805	0.44488072395324707
50s5-26bio2	12.284953522109983	0.4391794502735138
50s5-26bio2	12.316293521118162	0.433493971824646
50s5-26bio2	12.347633520126344	0.4278261363506317
50s5-26bio2	12.378973519134522	0.4221770167350769
50s5-26bio2	12.410313518142697	0.41654834151268005
50s5-26bio2	12.441653517150879	0.41094133257865906
50s5-26bio2	12.472993516159057	0.4053572118282318
50s5-26bio2	12.504333515167236	0.399797648191452
50s5-26bio2	12.535673514175414	0.39426377415657043
50s5-26bio2	12.567013513183593	0.3887566924095154
50s5-26bio2	12.598353512191771	0.3832780420780182
50s5-26bio2	12.62969351119995	0.3778287172317505
50s5-26bio2	12.661033510208128	0.37241023778915405
50s5-26bio2	12.692373509216306	0.36702364683151245
50s5-26bio2	12.723713508224485	0.3616698682308197
50s5-26bio2	12.755053507232667	0.3563504219055176
50s5-26bio2	12.786393506240845	0.35106614232063293
50s5-26bio2	12.817733505249024	0.3458179831504822
50s5-26bio2	12.849073504257202	0.34060728549957275
50s5-26bio2	12.88041350326538	0.33543479442596436
50s5-26bio2	12.911753502273559	0.3303013741970062
50s5-26bio2	12.943093501281737	0.32520824670791626
50s5-26bio2	12.974433500289916	0.32015591859817505
50s5-26bio2	13.005773499298094	0.3151456117630005
50s5-26bio2	13.037113498306272	0.31017792224884033
50s5-26bio2	13.06845349731445	0.3052534759044647
50s5-26bio2	13.09979349632263	0.3003733158111572
50s5-26bio2	13.131133495330811	0.2955380082130432
50s5-26bio2	13.16247349433899	0.2907480299472809
50s5-26bio2	13.193813493347168	0.28600430488586426
50s5-26bio2	13.225153492355346	0.2813071608543396
50s5-26bio2	13.256493491363525	0.2766574025154114
50s5-26bio2	13.287833490371703	0.27205538749694824
50s5-26bio2	13.319173489379882	0.26750150322914124
50s5-26bio2	13.35051348838806	0.2629964053630829
50s5-26bio2	13.381853487396238	0.25854042172431946
50s5-26bio2	13.413193486404417	0.25413379073143005
50s5-26bio2	13.444533485412599	0.24977706372737885
50s5-26bio2	13.475873484420774	0.245470330119133
50s5-26bio2	13.507213483428952	0.2412141114473343
50s5-26bio2	13.538553482437134	0.23700851202011108
50s5-26bio2	13.569893481445312	0.23285359144210815
50s5-26bio2	13.601233480453491	0.2287498116493225
50s5-26bio2	13.63257347946167	0.22469717264175415
50s5-26bio2	13.663913478469848	0.22069565951824188
50s5-26bio2	13.695253477478026	0.21674561500549316
50s5-26bio2	13.726593476486205	0.21284694969654083
50s5-26bio2	13.757933475494383	0.20899957418441772
50s5-26bio2	13.789273474502561	0.20520374178886414
50s5-26bio2	13.82061347351074	0.20145918428897858
50s5-26bio2	13.851953472518922	0.19776605069637299
50s5-26bio2	13.883293471527097	0.19412416219711304
50s5-26bio2	13.914633470535279	0.19053331017494202
50s5-26bio2	13.945973469543457	0.1869935691356659
50s5-26bio2	13.977313468551635	0.18350468575954437
50s5-26bio2	14.008653467559814	0.18006637692451477
50s5-26bio2	14.039993466567992	0.17667865753173828
50s5-26bio2	14.07133346557617	0.17334109544754028
50s5-26bio2	14.102673464584349	0.1700536459684372
50s5-26bio2	14.134013463592527	0.16681598126888275
50s5-26bio2	14.165353462600706	0.16362769901752472
50s5-26bio2	14.196693461608884	0.16048870980739594
50s5-26bio2	14.228033460617063	0.15739861130714417
50s5-26bio2	14.259373459625245	0.1543569713830948
50s5-26bio2	14.29071345863342	0.15136364102363586
50s5-26bio2	14.322053457641601	0.14841808378696442
50s5-26bio2	14.35339345664978	0.14552010595798492
50s5-26bio2	14.384733455657958	0.14266924560070038
50s5-26bio2	14.416073454666137	0.1398649960756302
50s5-26bio2	14.447413453674315	0.13710713386535645
50s5-26bio2	14.478753452682493	0.13439515233039856
50s5-26bio2	14.510093451690672	0.13172855973243713
50s5-26bio2	14.54143345069885	0.1291070431470871
50s5-26bio2	14.572773449707029	0.12653011083602905
50s5-26bio2	14.604113448715207	0.12399720400571823
50s5-26bio2	14.635453447723389	0.12150802463293076
50s5-26bio2	14.666793446731567	0.11906195431947708
50s5-26bio2	14.698133445739742	0.11665865778923035
50s5-26bio2	14.729473444747924	0.11429757624864578
50s5-26bio2	14.760813443756103	0.11197815090417862
50s5-26bio2	14.792153442764281	0.1097000315785408
50s5-26bio2	14.82349344177246	0.10746265202760696
50s5-26bio2	14.854833440780638	0.10526544600725174
50s5-26bio2	14.886173439788816	0.10310804098844528
50s5-26bio2	14.917513438796995	0.10098979622125626
50s5-26bio2	14.948853437805177	0.09891033172607422
50s5-26bio2	14.980193436813352	0.09686906635761261
50s5-26bio2	15.01153343582153	0.09486544132232666
50s5-26bio2	15.042873434829712	0.09289904683828354
50s5-26bio2	15.07421343383789	0.09096931666135788
50s5-26bio2	15.105553432846069	0.08907568454742432
50s5-26bio2	15.136893431854247	0.08721774071455002
50s5-26bio2	15.168233430862426	0.08539485931396484
50s5-26bio2	15.199573429870604	0.08360664546489716
50s5-26bio2	15.230913428878782	0.08185252547264099
50s5-26bio2	15.26225342788696	0.08013194054365158
50s5-26bio2	15.29359342689514	0.0784444808959961
50s5-26bio2	15.324933425903318	0.07678958773612976
50s5-26bio2	15.3562734249115	0.07516670972108841
50s5-26bio2	15.387613423919674	0.0735754519701004
50s5-26bio2	15.418953422927856	0.0720152035355568
50s5-26bio2	15.450293421936035	0.07048557698726654
50s5-26bio2	15.481633420944213	0.06898602098226547
50s5-26bio2	15.512973419952392	0.06751600652933121
50s5-26bio2	15.54431341896057	0.06607513129711151
50s5-26bio2	15.575653417968748	0.0646628811955452
50s5-26bio2	15.606993416976927	0.06327872723340988
50s5-26bio2	15.638333415985105	0.06192227825522423
50s5-26bio2	15.669673414993284	0.060593027621507645
50s5-26bio2	15.701013414001462	0.05929046869277954
50s5-26bio2	15.732353413009644	0.058014217764139175
50s5-26bio2	15.763693412017822	0.056763745844364166
50s5-26bio2	15.795033411025997	0.05553867667913437
50s5-26bio2	15.82637341003418	0.054338518530130386
50s5-26bio2	15.857713409042358	0.05316280573606491
50s5-26bio2	15.889053408050536	0.0520111620426178
50s5-26bio2	15.920393407058715	0.050883129239082336
50s5-26bio2	15.951733406066893	0.04977824166417122
50s5-26bio2	15.983073405075071	0.04869614541530609
50s5-26bio2	16.01441340408325	0.04763636365532875
50s5-26bio2	16.04575340309143	0.04659854620695114
50s5-26bio2	16.077093402099607	0.045582257211208344
50s5-26bio2	16.108433401107785	0.04458709806203842
50s5-26bio2	16.139773400115967	0.04361261427402496
50s5-26bio2	16.171113399124145	0.04265853390097618
50s5-26bio2	16.202453398132324	0.04172441363334656
50s5-26bio2	16.233793397140502	0.04080987721681595
50s5-26bio2	16.26513339614868	0.03991454839706421
50s5-26bio2	16.29647339515686	0.03903806582093239
50s5-26bio2	16.327813394165037	0.03818001225590706
50s5-26bio2	16.359153393173216	0.03734013810753822
50s5-26bio2	16.390493392181394	0.03651803359389305
50s5-26bio2	16.421833391189573	0.03571335971355438
50s5-26bio2	16.453173390197755	0.03492577746510506
50s5-26bio2	16.48451338920593	0.034154895693063736
50s5-26bio2	16.51585338821411	0.03340049088001251
50s5-26bio2	16.54719338722229	0.03266218304634094
50s5-26bio2	16.57853338623047	0.03193965554237366
50s5-26bio2	16.609873385238647	0.031232597306370735
50s5-26bio2	16.641213384246825	0.030540695413947105
50s5-26bio2	16.672553383255003	0.02986360900104046
50s5-26bio2	16.703893382263182	0.029201122000813484
50s5-26bio2	16.73523338127136	0.02855289913713932
50s5-26bio2	16.76657338027954	0.027918649837374687
50s5-26bio2	16.797913379287717	0.0272980947047472
50s5-26bio2	16.8292533782959	0.02669091895222664
50s5-26bio2	16.860593377304077	0.026096919551491737
50s5-26bio2	16.891933376312252	0.02551579289138317
50s5-26bio2	16.923273375320434	0.0249472763389349
50s5-26bio2	16.954613374328613	0.024391109123826027
50s5-26bio2	16.98595337333679	0.023847006261348724
50s5-26bio2	17.01729337234497	0.023314781486988068
50s5-26bio2	17.048633371353148	0.02279415912926197
50s5-26bio2	17.079973370361326	0.022284895181655884
50s5-26bio2	17.111313369369505	0.021786756813526154
50s5-26bio2	17.142653368377687	0.021299511194229126
50s5-26bio2	17.17399336738586	0.020822899416089058
50s5-26bio2	17.20533336639404	0.020356761291623116
50s5-26bio2	17.236673365402222	0.019900845363736153
50s5-26bio2	17.2680133644104	0.019454937428236008
50s5-26bio2	17.29935336341858	0.019018827006220818
50s5-26bio2	17.330693362426757	0.01859228126704693
50s5-26bio2	17.362033361434936	0.018175149336457253
50s5-26bio2	17.393373360443114	0.017767207697033882
50s5-26bio2	17.424713359451292	0.017368258908391
50s5-26bio2	17.45605335845947	0.01697811484336853
50s5-26bio2	17.48739335746765	0.016596585512161255
50s5-26bio2	17.518733356475828	0.016223466023802757
50s5-26bio2	17.55007335548401	0.015858622267842293
50s5-26bio2	17.581413354492184	0.015501854009926319
50s5-26bio2	17.612753353500366	0.015152988024055958
50s5-26bio2	17.644093352508545	0.014811854809522629
50s5-26bio2	17.675433351516723	0.014478269033133984
50s5-26bio2	17.7067733505249	0.014152107760310173
50s5-26bio2	17.73811334953308	0.013833190314471722
50s5-26bio2	17.76945334854126	0.013521362096071243
50s5-26bio2	17.800793347549437	0.013216467574238777
50s5-26bio2	17.832133346557615	0.012918340973556042
50s5-26bio2	17.863473345565794	0.012626871466636658
50s5-26bio2	17.894813344573972	0.012341895140707493
50s5-26bio2	17.92615334358215	0.01206327136605978
50s5-26bio2	17.957493342590332	0.011790863238275051
50s5-26bio2	17.988833341598507	0.011524534784257412
50s5-26bio2	18.02017334060669	0.011264137923717499
50s5-26bio2	18.051513339614868	0.011009573936462402
50s5-26bio2	18.082853338623046	0.010760701261460781
50s5-26bio2	18.114193337631225	0.010517394170165062
50s5-26bio2	18.145533336639403	0.01027953065931797
50s5-26bio2	18.17687333564758	0.01004697848111391
50s5-26bio2	18.20821333465576	0.009819649159908295
50s5-26bio2	18.239553333663938	0.00959741324186325
50s5-26bio2	18.270893332672117	0.009524447843432426
50s5-26bio2	18.302233331680295	0.009524447843432426
50s5-26bio2	18.333573330688477	0.009524447843432426
50s5-26bio2	18.364913329696655	0.009524447843432426
50s5-26bio2	18.39625332870483	0.009524447843432426
50s5-26bio2	18.427593327713012	0.009524447843432426
50s5-26bio2	18.45893332672119	0.009524447843432426
50s5-26bio2	18.49027332572937	0.009524447843432426
50s5-26bio2	18.521613324737547	0.009524447843432426
50s5-26bio2	18.552953323745726	0.009524447843432426
50s5-26bio2	18.584293322753904	0.009524447843432426
50s5-26bio2	18.615633321762083	0.009524447843432426
50s5-26bio2	18.64697332077026	0.009524447843432426
50s5-26bio2	18.67831331977844	0.009524447843432426
50s5-26bio2	18.709653318786618	0.009524447843432426
50s5-26bio2	18.7409933177948	0.009524447843432426
50s5-26bio2	18.77233331680298	0.009524447843432426
50s5-26bio2	18.803673315811157	0.009524447843432426
50s5-26bio2	18.835013314819335	0.009524447843432426
50s5-26bio2	18.866353313827513	0.009524447843432426
50s5-26bio2	18.897693312835692	0.009524447843432426
50s5-26bio2	18.92903331184387	0.009524447843432426
50s5-26bio2	18.96037331085205	0.009524447843432426
50s5-26bio2	18.991713309860227	0.009524447843432426
50s5-26bio2	19.023053308868406	0.009524447843432426
50s5-26bio2	19.054393307876584	0.009524447843432426
50s5-26bio2	19.085733306884762	0.009524447843432426
50s5-26bio2	19.117073305892944	0.009524447843432426
50s5-26bio2	19.148413304901123	0.009524447843432426
50s5-26bio2	19.1797533039093	0.009524447843432426
50s5-26bio2	19.21109330291748	0.009524447843432426
50s5-26bio2	19.242433301925658	0.009524447843432426
50s5-26bio2	19.273773300933836	0.009524447843432426
50s5-26bio2	19.305113299942015	0.009524447843432426
50s5-26bio2	19.336453298950193	0.009524447843432426
50s5-26bio2	19.36779329795837	0.009524447843432426
50s5-26bio2	19.39913329696655	0.009524447843432426
50s5-26bio2	19.430473295974732	0.009524447843432426
50s5-26bio2	19.461813294982907	0.009524447843432426
50s5-26bio2	19.493153293991085	0.009524447843432426
50s5-26bio2	19.524493292999267	0.009524447843432426
50s5-26bio2	19.555833292007446	0.009524447843432426
