# Supplementary material for: Paleodistribution of Cercidiphyllaceae and Future Habitat Prediction for Cercidiphyllum japonicum Under Climate Change
Source: Ecol Evol. 2026 Jan 19;16(1):e72940. doi: 10.1002/ece3.72940 (PMC12815699; doi:10.1002/ece3.72940)
Supplement: Supplementary file 1 — Data S1: ece372940‐sup‐0001‐supinfo.zip. [file ECE3-16-e72940-s001.zip › 50s-26/plots/连香树_3_50s5-26bio2_only.dat]

variable	x	y
50s5-26bio2	3.8858337879180906	0.006605457980185747
50s5-26bio2	3.9171737869262695	0.006605457980185747
50s5-26bio2	3.948513785934448	0.006605457980185747
50s5-26bio2	3.9798537849426268	0.006605457980185747
50s5-26bio2	4.011193783950805	0.006605457980185747
50s5-26bio2	4.0425337829589845	0.006605457980185747
50s5-26bio2	4.073873781967163	0.006605457980185747
50s5-26bio2	4.105213780975341	0.006605457980185747
50s5-26bio2	4.136553779983521	0.006605457980185747
50s5-26bio2	4.167893778991699	0.006605457980185747
50s5-26bio2	4.199233777999877	0.006605457980185747
50s5-26bio2	4.230573777008057	0.006605457980185747
50s5-26bio2	4.261913776016235	0.006605457980185747
50s5-26bio2	4.2932537750244135	0.006605457980185747
50s5-26bio2	4.324593774032593	0.006605457980185747
50s5-26bio2	4.355933773040771	0.006605457980185747
50s5-26bio2	4.38727377204895	0.006605457980185747
50s5-26bio2	4.418613771057129	0.006605457980185747
50s5-26bio2	4.449953770065307	0.006605457980185747
50s5-26bio2	4.481293769073486	0.006605457980185747
50s5-26bio2	4.512633768081665	0.006605457980185747
50s5-26bio2	4.5439737670898435	0.006605457980185747
50s5-26bio2	4.575313766098022	0.006605457980185747
50s5-26bio2	4.606653765106201	0.006605457980185747
50s5-26bio2	4.63799376411438	0.006605457980185747
50s5-26bio2	4.669333763122558	0.006605457980185747
50s5-26bio2	4.700673762130737	0.006605457980185747
50s5-26bio2	4.732013761138916	0.006605457980185747
50s5-26bio2	4.763353760147094	0.006605457980185747
50s5-26bio2	4.794693759155273	0.006605457980185747
50s5-26bio2	4.826033758163452	0.006605457980185747
50s5-26bio2	4.857373757171631	0.006605457980185747
50s5-26bio2	4.8887137561798095	0.006605457980185747
50s5-26bio2	4.920053755187988	0.006605457980185747
50s5-26bio2	4.951393754196166	0.006605457980185747
50s5-26bio2	4.982733753204346	0.006605457980185747
50s5-26bio2	5.014073752212524	0.006605457980185747
50s5-26bio2	5.045413751220703	0.006605457980185747
50s5-26bio2	5.076753750228882	0.006605457980185747
50s5-26bio2	5.10809374923706	0.006605457980185747
50s5-26bio2	5.139433748245239	0.006605457980185747
50s5-26bio2	5.170773747253418	0.006605457980185747
50s5-26bio2	5.202113746261596	0.006741151213645935
50s5-26bio2	5.233453745269776	0.007165070623159409
50s5-26bio2	5.264793744277954	0.007615444250404835
50s5-26bio2	5.296133743286132	0.008093888871371746
50s5-26bio2	5.327473742294311	0.008602138608694077
50s5-26bio2	5.35881374130249	0.009142010472714901
50s5-26bio2	5.3901537403106685	0.009715432301163673
50s5-26bio2	5.421493739318848	0.010324436239898205
50s5-26bio2	5.452833738327026	0.010971203446388245
50s5-26bio2	5.484173737335205	0.011658009141683578
50s5-26bio2	5.515513736343383	0.012387271039187908
50s5-26bio2	5.546853735351562	0.013161531649529934
50s5-26bio2	5.578193734359741	0.013983515091240406
50s5-26bio2	5.60953373336792	0.014856061898171902
50s5-26bio2	5.6408737323760985	0.015782181173563004
50s5-26bio2	5.672213731384277	0.016765037551522255
50s5-26bio2	5.703553730392455	0.017808010801672935
50s5-26bio2	5.734893729400635	0.01891462132334709
50s5-26bio2	5.766233728408813	0.020088590681552887
50s5-26bio2	5.797573727416992	0.02133382111787796
50s5-26bio2	5.828913726425171	0.022654475644230843
50s5-26bio2	5.860253725433349	0.02405487559735775
50s5-26bio2	5.8915937244415275	0.02553957886993885
50s5-26bio2	5.922933723449707	0.027113350108265877
50s5-26bio2	5.954273722457885	0.028781259432435036
50s5-26bio2	5.9856137214660645	0.03054855205118656
50s5-26bio2	6.016953720474243	0.03242073953151703
50s5-26bio2	6.048293719482421	0.034403566271066666
50s5-26bio2	6.0796337184906	0.03650311380624771
50s5-26bio2	6.110973717498779	0.038725655525922775
50s5-26bio2	6.142313716506958	0.041077710688114166
50s5-26bio2	6.173653715515137	0.04356618970632553
50s5-26bio2	6.204993714523315	0.04619815573096275
50s5-26bio2	6.236333713531494	0.04898098111152649
50s5-26bio2	6.267673712539672	0.0519222654402256
50s5-26bio2	6.299013711547851	0.05503000319004059
50s5-26bio2	6.33035371055603	0.0583123043179512
50s5-26bio2	6.361693709564209	0.06177758798003197
50s5-26bio2	6.393033708572387	0.06543443351984024
50s5-26bio2	6.424373707580566	0.06929180771112442
50s5-26bio2	6.455713706588744	0.07335872948169708
50s5-26bio2	6.487053705596923	0.07764443755149841
50s5-26bio2	6.518393704605103	0.08215825259685516
50s5-26bio2	6.549733703613281	0.08690983057022095
50s5-26bio2	6.58107370262146	0.09190868586301804
50s5-26bio2	6.612413701629638	0.09716446697711945
50s5-26bio2	6.6437537006378165	0.10268673300743103
50s5-26bio2	6.675093699645996	0.10848522931337357
50s5-26bio2	6.706433698654174	0.11456935107707977
50s5-26bio2	6.7377736976623535	0.12094838917255402
50s5-26bio2	6.769113696670532	0.1276312917470932
50s5-26bio2	6.80045369567871	0.13462702929973602
50s5-26bio2	6.831793694686889	0.1419438123703003
50s5-26bio2	6.863133693695067	0.14958952367305756
50s5-26bio2	6.894473692703247	0.15757130086421967
50s5-26bio2	6.925813691711426	0.16589602828025818
50s5-26bio2	6.957153690719604	0.17456941306591034
50s5-26bio2	6.9884936897277825	0.18359646201133728
50s5-26bio2	7.019833688735961	0.19298100471496582
50s5-26bio2	7.05117368774414	0.20272628962993622
50s5-26bio2	7.0825136867523195	0.21283391118049622
50s5-26bio2	7.113853685760498	0.2233041673898697
50s5-26bio2	7.145193684768676	0.23413647711277008
50s5-26bio2	7.176533683776855	0.24532826244831085
50s5-26bio2	7.207873682785033	0.256875604391098
50s5-26bio2	7.2392136817932125	0.268772691488266
50s5-26bio2	7.270553680801391	0.281012624502182
50s5-26bio2	7.30189367980957	0.2935861349105835
50s5-26bio2	7.333233678817749	0.3064824640750885
50s5-26bio2	7.364573677825927	0.31968867778778076
50s5-26bio2	7.395913676834105	0.33319079875946045
50s5-26bio2	7.427253675842285	0.3469723165035248
50s5-26bio2	7.458593674850464	0.3610152304172516
50s5-26bio2	7.489933673858642	0.3752996623516083
50s5-26bio2	7.521273672866821	0.3898047208786011
50s5-26bio2	7.552613671874999	0.4045073688030243
50s5-26bio2	7.583953670883178	0.4193834364414215
50s5-26bio2	7.615293669891357	0.4344072937965393
50s5-26bio2	7.646633668899535	0.44955283403396606
50s5-26bio2	7.677973667907715	0.46479249000549316
50s5-26bio2	7.709313666915893	0.47918665409088135
50s5-26bio2	7.7406536659240714	0.4889707565307617
50s5-26bio2	7.771993664932251	0.49876344203948975
50s5-26bio2	7.803333663940429	0.5085570812225342
50s5-26bio2	7.8346736629486085	0.5179804563522339
50s5-26bio2	7.866013661956787	0.5218871831893921
50s5-26bio2	7.897353660964965	0.5254146456718445
50s5-26bio2	7.928693659973145	0.5289396047592163
50s5-26bio2	7.960033658981323	0.5324616432189941
50s5-26bio2	7.991373657989501	0.5359804630279541
50s5-26bio2	8.02271365699768	0.5394957065582275
50s5-26bio2	8.054053656005859	0.543006956577301
50s5-26bio2	8.085393655014038	0.546514093875885
50s5-26bio2	8.116733654022216	0.550016462802887
50s5-26bio2	8.148073653030394	0.5535139441490173
50s5-26bio2	8.179413652038573	0.5570061802864075
50s5-26bio2	8.210753651046751	0.560492753982544
50s5-26bio2	8.242093650054931	0.5639734268188477
50s5-26bio2	8.27343364906311	0.5674477219581604
50s5-26bio2	8.304773648071288	0.5709153413772583
50s5-26bio2	8.336113647079468	0.5743761658668518
50s5-26bio2	8.367453646087647	0.5778295993804932
50s5-26bio2	8.398793645095825	0.581275463104248
50s5-26bio2	8.430133644104004	0.5847135186195374
50s5-26bio2	8.461473643112182	0.5868288278579712
50s5-26bio2	8.49281364212036	0.587058424949646
50s5-26bio2	8.524153641128539	0.5872879028320312
50s5-26bio2	8.555493640136717	0.5875173807144165
50s5-26bio2	8.586833639144897	0.587746798992157
50s5-26bio2	8.618173638153074	0.5879762172698975
50s5-26bio2	8.649513637161254	0.5882055759429932
50s5-26bio2	8.680853636169433	0.5884348750114441
50s5-26bio2	8.712193635177613	0.588664174079895
50s5-26bio2	8.743533634185791	0.5888934135437012
50s5-26bio2	8.77487363319397	0.5891225934028625
50s5-26bio2	8.806213632202148	0.5893517732620239
50s5-26bio2	8.837553631210326	0.5895808935165405
50s5-26bio2	8.868893630218505	0.5898099541664124
50s5-26bio2	8.900233629226683	0.5900390148162842
50s5-26bio2	8.931573628234862	0.5902680158615112
50s5-26bio2	8.96291362724304	0.5904970169067383
50s5-26bio2	8.99425362625122	0.5907259583473206
50s5-26bio2	9.025593625259399	0.5909548401832581
50s5-26bio2	9.056933624267577	0.5911836624145508
50s5-26bio2	9.088273623275755	0.5914124846458435
50s5-26bio2	9.119613622283936	0.5916412472724915
50s5-26bio2	9.150953621292114	0.5918700098991394
50s5-26bio2	9.182293620300293	0.5920987129211426
50s5-26bio2	9.213633619308471	0.592327356338501
50s5-26bio2	9.24497361831665	0.5925559401512146
50s5-26bio2	9.276313617324828	0.5927845239639282
50s5-26bio2	9.307653616333006	0.5930130481719971
50s5-26bio2	9.338993615341186	0.5932415723800659
50s5-26bio2	9.370333614349363	0.5934699773788452
50s5-26bio2	9.401673613357543	0.5936983823776245
50s5-26bio2	9.433013612365722	0.5939267873764038
50s5-26bio2	9.464353611373902	0.5941551327705383
50s5-26bio2	9.49569361038208	0.5943834185600281
50s5-26bio2	9.527033609390259	0.594611644744873
50s5-26bio2	9.558373608398437	0.594839870929718
50s5-26bio2	9.589713607406615	0.5950680375099182
50s5-26bio2	9.621053606414794	0.5952961444854736
50s5-26bio2	9.652393605422972	0.595524251461029
50s5-26bio2	9.68373360443115	0.5957522988319397
50s5-26bio2	9.715073603439329	0.5959802865982056
50s5-26bio2	9.74641360244751	0.5962082147598267
50s5-26bio2	9.777753601455688	0.5964361429214478
50s5-26bio2	9.809093600463868	0.5966640114784241
50s5-26bio2	9.840433599472044	0.5967493653297424
50s5-26bio2	9.871773598480225	0.5967493653297424
50s5-26bio2	9.903113597488403	0.5967493653297424
50s5-26bio2	9.934453596496581	0.5967493653297424
50s5-26bio2	9.96579359550476	0.5967493653297424
50s5-26bio2	9.997133594512938	0.5967493653297424
50s5-26bio2	10.028473593521117	0.5967493653297424
50s5-26bio2	10.059813592529295	0.5967493653297424
50s5-26bio2	10.091153591537475	0.5964891314506531
50s5-26bio2	10.122493590545654	0.5942539572715759
50s5-26bio2	10.153833589553832	0.5920149087905884
50s5-26bio2	10.18517358856201	0.5897719860076904
50s5-26bio2	10.21651358757019	0.5874959230422974
50s5-26bio2	10.247853586578369	0.5851707458496094
50s5-26bio2	10.279193585586547	0.5828417539596558
50s5-26bio2	10.310533584594726	0.5805090665817261
50s5-26bio2	10.341873583602904	0.5758286118507385
50s5-26bio2	10.373213582611083	0.5692119002342224
50s5-26bio2	10.404553581619261	0.5617572069168091
50s5-26bio2	10.435893580627441	0.5540651679039001
50s5-26bio2	10.467233579635618	0.5451092720031738
50s5-26bio2	10.498573578643798	0.5340835452079773
50s5-26bio2	10.529913577651977	0.5228435397148132
50s5-26bio2	10.561253576660157	0.5111371874809265
50s5-26bio2	10.592593575668335	0.4994186460971832
50s5-26bio2	10.623933574676514	0.4877004027366638
50s5-26bio2	10.655273573684692	0.4759959876537323
50s5-26bio2	10.68661357269287	0.46431756019592285
50s5-26bio2	10.717953571701049	0.45267847180366516
50s5-26bio2	10.749293570709227	0.4410908818244934
50s5-26bio2	10.780633569717406	0.42956677079200745
50s5-26bio2	10.811973568725584	0.4181188642978668
50s5-26bio2	10.843313567733764	0.40675848722457886
50s5-26bio2	10.874653566741943	0.3954966366291046
50s5-26bio2	10.905993565750121	0.3843449354171753
50s5-26bio2	10.9373335647583	0.3733134865760803
50s5-26bio2	10.96867356376648	0.3624119162559509
50s5-26bio2	11.000013562774658	0.3516504168510437
50s5-26bio2	11.031353561782836	0.34103721380233765
50s5-26bio2	11.062693560791015	0.33058133721351624
50s5-26bio2	11.094033559799193	0.3202901780605316
50s5-26bio2	11.125373558807372	0.3101706802845001
50s5-26bio2	11.15671355781555	0.3002299666404724
50s5-26bio2	11.18805355682373	0.29047369956970215
50s5-26bio2	11.219393555831907	0.28090691566467285
50s5-26bio2	11.250733554840087	0.27153488993644714
50s5-26bio2	11.282073553848265	0.26236119866371155
50s5-26bio2	11.313413552856446	0.2533899247646332
50s5-26bio2	11.344753551864624	0.24462366104125977
50s5-26bio2	11.376093550872802	0.23606453835964203
50s5-26bio2	11.407433549880981	0.22771486639976501
50s5-26bio2	11.43877354888916	0.21957562863826752
50s5-26bio2	11.470113547897338	0.21164734661579132
50s5-26bio2	11.501453546905516	0.20393076539039612
50s5-26bio2	11.532793545913695	0.196425199508667
50s5-26bio2	11.564133544921873	0.18913045525550842
50s5-26bio2	11.595473543930053	0.18204525113105774
50s5-26bio2	11.626813542938232	0.17516793310642242
50s5-26bio2	11.658153541946412	0.16849711537361145
50s5-26bio2	11.689493540954588	0.1620304137468338
50s5-26bio2	11.720833539962769	0.15576523542404175
50s5-26bio2	11.752173538970947	0.14969919621944427
50s5-26bio2	11.783513537979125	0.14382915198802948
50s5-26bio2	11.814853536987304	0.13815172016620636
50s5-26bio2	11.846193535995482	0.13266383111476898
50s5-26bio2	11.87753353500366	0.12736158072948456
50s5-26bio2	11.908873534011839	0.12224151194095612
50s5-26bio2	11.940213533020017	0.1172996237874031
50s5-26bio2	11.9715535320282	0.11253175884485245
50s5-26bio2	12.002893531036374	0.1079341322183609
50s5-26bio2	12.034233530044556	0.10350244492292404
50s5-26bio2	12.065573529052735	0.09923234581947327
50s5-26bio2	12.096913528060913	0.09511984884738922
50s5-26bio2	12.128253527069091	0.09116041660308838
50s5-26bio2	12.15959352607727	0.08735000342130661
50s5-26bio2	12.190933525085448	0.08368419855833054
50s5-26bio2	12.222273524093627	0.08015862107276917
50s5-26bio2	12.253613523101805	0.07676922529935837
50s5-26bio2	12.284953522109983	0.07351169735193253
50s5-26bio2	12.316293521118162	0.070381760597229
50s5-26bio2	12.347633520126344	0.06737548857927322
50s5-26bio2	12.378973519134522	0.06448862701654434
50s5-26bio2	12.410313518142697	0.06171736493706703
50s5-26bio2	12.441653517150879	0.05905766785144806
50s5-26bio2	12.472993516159057	0.05650561302900314
50s5-26bio2	12.504333515167236	0.05405757948756218
50s5-26bio2	12.535673514175414	0.05170978978276253
50s5-26bio2	12.567013513183593	0.049458567053079605
50s5-26bio2	12.598353512191771	0.04730053246021271
50s5-26bio2	12.62969351119995	0.04523211345076561
50s5-26bio2	12.661033510208128	0.04325009882450104
50s5-26bio2	12.692373509216306	0.04135117307305336
50s5-26bio2	12.723713508224485	0.039532121270895004
50s5-26bio2	12.755053507232667	0.03778998926281929
50s5-26bio2	12.786393506240845	0.03612174093723297
50s5-26bio2	12.817733505249024	0.034524448215961456
50s5-26bio2	12.849073504257202	0.03299541771411896
50s5-26bio2	12.88041350326538	0.03153189271688461
50s5-26bio2	12.911753502273559	0.03013121709227562
50s5-26bio2	12.943093501281737	0.028790950775146484
50s5-26bio2	12.974433500289916	0.027508573606610298
50s5-26bio2	13.005773499298094	0.026281803846359253
50s5-26bio2	13.037113498306272	0.025108331814408302
50s5-26bio2	13.06845349731445	0.023985929787158966
50s5-26bio2	13.09979349632263	0.022912554442882538
50s5-26bio2	13.131133495330811	0.021886136382818222
50s5-26bio2	13.16247349433899	0.02090468630194664
50s5-26bio2	13.193813493347168	0.019966376945376396
50s5-26bio2	13.225153492355346	0.019069336354732513
50s5-26bio2	13.256493491363525	0.01821187511086464
50s5-26bio2	13.287833490371703	0.01739228516817093
50s5-26bio2	13.319173489379882	0.016608932986855507
50s5-26bio2	13.35051348838806	0.015860315412282944
50s5-26bio2	13.381853487396238	0.015144920907914639
50s5-26bio2	13.413193486404417	0.014461301267147064
50s5-26bio2	13.444533485412599	0.01380812469869852
50s5-26bio2	13.475873484420774	0.013184037990868092
50s5-26bio2	13.507213483428952	0.012587815523147583
50s5-26bio2	13.538553482437134	0.012018227018415928
50s5-26bio2	13.569893481445312	0.011474097147583961
50s5-26bio2	13.601233480453491	0.01095434557646513
50s5-26bio2	13.63257347946167	0.010457887314260006
50s5-26bio2	13.663913478469848	0.009983688592910767
50s5-26bio2	13.695253477478026	0.009530797600746155
50s5-26bio2	13.726593476486205	0.009098262526094913
50s5-26bio2	13.757933475494383	0.008685173466801643
50s5-26bio2	13.789273474502561	0.00829069409519434
50s5-26bio2	13.82061347351074	0.007913976907730103
50s5-26bio2	13.851953472518922	0.007554258685559034
50s5-26bio2	13.883293471527097	0.007210771553218365
50s5-26bio2	13.914633470535279	0.006882784888148308
50s5-26bio2	13.945973469543457	0.006569627206772566
50s5-26bio2	13.977313468551635	0.006270627491176128
50s5-26bio2	14.008653467559814	0.005985145922750235
50s5-26bio2	14.039993466567992	0.005712594836950302
50s5-26bio2	14.07133346557617	0.005452379118651152
50s5-26bio2	14.102673464584349	0.005203962326049805
50s5-26bio2	14.134013463592527	0.004966806620359421
50s5-26bio2	14.165353462600706	0.004740400705486536
50s5-26bio2	14.196693461608884	0.004524274729192257
50s5-26bio2	14.228033460617063	0.004317959304898977
50s5-26bio2	14.259373459625245	0.004121007863432169
50s5-26bio2	14.29071345863342	0.0039330096915364265
50s5-26bio2	14.322053457641601	0.003753550350666046
50s5-26bio2	14.35339345664978	0.0035822552163153887
50s5-26bio2	14.384733455657958	0.003418750362470746
50s5-26bio2	14.416073454666137	0.003262679325416684
50s5-26bio2	14.447413453674315	0.003113715210929513
50s5-26bio2	14.478753452682493	0.0029715322889387608
50s5-26bio2	14.510093451690672	0.0028358192648738623
50s5-26bio2	14.54143345069885	0.002706291386857629
50s5-26bio2	14.572773449707029	0.0025826646015048027
50s5-26bio2	14.604113448715207	0.002464667661115527
50s5-26bio2	14.635453447723389	0.002352052368223667
50s5-26bio2	14.666793446731567	0.0022445679642260075
50s5-26bio2	14.698133445739742	0.002141987904906273
50s5-26bio2	14.729473444747924	0.002044086344540119
50s5-26bio2	14.760813443756103	0.0019506479147821665
50s5-26bio2	14.792153442764281	0.00186147540807724
50s5-26bio2	14.82349344177246	0.0017763720825314522
50s5-26bio2	14.854833440780638	0.0016951505094766617
50s5-26bio2	14.886173439788816	0.001617638859897852
50s5-26bio2	14.917513438796995	0.0015436639077961445
50s5-26bio2	14.948853437805177	0.0014730688417330384
50s5-26bio2	14.980193436813352	0.0014056977815926075
50s5-26bio2	15.01153343582153	0.0013414019485935569
50s5-26bio2	15.042873434829712	0.0012800449039787054
50s5-26bio2	15.07421343383789	0.0012214910238981247
50s5-26bio2	15.105553432846069	0.0011656107380986214
50s5-26bio2	15.136893431854247	0.0011122856521978974
50s5-26bio2	15.168233430862426	0.0010613960912451148
50s5-26bio2	15.199573429870604	0.0010128337889909744
50s5-26bio2	15.230913428878782	9.6649129409343E-4
50s5-26bio2	15.26225342788696	9.222658700309694E-4
50s5-26bio2	15.29359342689514	8.800636860541999E-4
50s5-26bio2	15.324933425903318	8.397909696213901E-4
50s5-26bio2	15.3562734249115	8.013586048036814E-4
50s5-26bio2	15.387613423919674	7.646848098374903E-4
50s5-26bio2	15.418953422927856	7.296870462596416E-4
50s5-26bio2	15.450293421936035	6.962909828871489E-4
50s5-26bio2	15.481633420944213	6.644223467446864E-4
50s5-26bio2	15.512973419952392	6.340104737319052E-4
50s5-26bio2	15.54431341896057	6.049906369298697E-4
50s5-26bio2	15.575653417968748	5.772983422502875E-4
50s5-26bio2	15.606993416976927	5.508720641955733E-4
50s5-26bio2	15.638333415985105	5.256556323729455E-4
50s5-26bio2	15.669673414993284	5.015929345972836E-4
50s5-26bio2	15.701013414001462	4.78630478028208E-4
50s5-26bio2	15.732353413009644	4.567194264382124E-4
50s5-26bio2	15.763693412017822	4.358103615231812E-4
50s5-26bio2	15.795033411025997	4.158587253186852E-4
50s5-26bio2	15.82637341003418	3.968201344832778E-4
50s5-26bio2	15.857713409042358	3.7865230115130544E-4
50s5-26bio2	15.889053408050536	3.6131642991676927E-4
50s5-26bio2	15.920393407058715	3.44774016411975E-4
50s5-26bio2	15.951733406066893	3.2898824429139495E-4
50s5-26bio2	15.983073405075071	3.139254404231906E-4
50s5-26bio2	16.01441340408325	2.995516697410494E-4
50s5-26bio2	16.04575340309143	2.8583625680767E-4
50s5-26bio2	16.077093402099607	2.727486426010728E-4
50s5-26bio2	16.108433401107785	2.6026013074442744E-4
50s5-26bio2	16.139773400115967	2.483425778336823E-4
50s5-26bio2	16.171113399124145	2.3697128926869482E-4
50s5-26bio2	16.202453398132324	2.261205663671717E-4
50s5-26bio2	16.233793397140502	2.157665730919689E-4
50s5-26bio2	16.26513339614868	2.058865939034149E-4
50s5-26bio2	16.29647339515686	1.9645891734398901E-4
50s5-26bio2	16.327813394165037	1.874623412732035E-4
50s5-26bio2	16.359153393173216	1.7887818103190511E-4
50s5-26bio2	16.390493392181394	1.7068703891709447E-4
50s5-26bio2	16.421833391189573	1.6287091420963407E-4
50s5-26bio2	16.453173390197755	1.5541265020146966E-4
50s5-26bio2	16.48451338920593	1.4829545398242772E-4
50s5-26bio2	16.51585338821411	1.4150455535855144E-4
50s5-26bio2	16.54719338722229	1.3502457295544446E-4
50s5-26bio2	16.57853338623047	1.2884130410384387E-4
50s5-26bio2	16.609873385238647	1.2294115731492639E-4
50s5-26bio2	16.641213384246825	1.1731115955626592E-4
50s5-26bio2	16.672553383255003	1.1193864338565618E-4
50s5-26bio2	16.703893382263182	1.06812447484117E-4
50s5-26bio2	16.73523338127136	1.01920981251169E-4
50s5-26bio2	16.76657338027954	9.725349809741601E-5
50s5-26bio2	16.797913379287717	9.279974619857967E-5
50s5-26bio2	16.8292533782959	8.854967745719478E-5
50s5-26bio2	16.860593377304077	8.449448796454817E-5
50s5-26bio2	16.891933376312252	8.062498818617314E-5
50s5-26bio2	16.923273375320434	7.693267980357632E-5
50s5-26bio2	16.954613374328613	7.340945739997551E-5
50s5-26bio2	16.98595337333679	7.00473683536984E-5
50s5-26bio2	17.01729337234497	6.683944229735062E-5
50s5-26bio2	17.048633371353148	6.377841782523319E-5
50s5-26bio2	17.079973370361326	6.085757559048943E-5
50s5-26bio2	17.111313369369505	5.80704836465884E-5
50s5-26bio2	17.142653368377687	5.541103018913418E-5
50s5-26bio2	17.17399336738586	5.287321255309507E-5
50s5-26bio2	17.20533336639404	5.045176294515841E-5
50s5-26bio2	17.236673365402222	4.814120620721951E-5
50s5-26bio2	17.2680133644104	4.593646008288488E-5
50s5-26bio2	17.29935336341858	4.383268242236227E-5
50s5-26bio2	17.330693362426757	4.1825129301287234E-5
50s5-26bio2	17.362033361434936	3.990963159594685E-5
50s5-26bio2	17.393373360443114	3.8081856473581865E-5
50s5-26bio2	17.424713359451292	3.6337787605589256E-5
50s5-26bio2	17.45605335845947	3.4673590562306345E-5
50s5-26bio2	17.48739335746765	3.3085609175032005E-5
50s5-26bio2	17.518733356475828	3.157026003464125E-5
50s5-26bio2	17.55007335548401	3.0124398108455352E-5
50s5-26bio2	17.581413354492184	2.8744752853526734E-5
50s5-26bio2	17.612753353500366	2.7428292014519684E-5
50s5-26bio2	17.644093352508545	2.6172119760303758E-5
50s5-26bio2	17.675433351516723	2.4973407562356442E-5
50s5-26bio2	17.7067733505249	2.382966340519488E-5
50s5-26bio2	17.73811334953308	2.273829886689782E-5
50s5-26bio2	17.76945334854126	2.16969183384208E-5
50s5-26bio2	17.800793347549437	2.0703228074125946E-5
50s5-26bio2	17.832133346557615	1.9754992536036298E-5
50s5-26bio2	17.863473345565794	1.8850239939638413E-5
50s5-26bio2	17.894813344573972	1.79869221028639E-5
50s5-26bio2	17.92615334358215	1.716314181976486E-5
50s5-26bio2	17.957493342590332	1.6377091014874168E-5
50s5-26bio2	17.988833341598507	1.5627038010279648E-5
50s5-26bio2	18.02017334060669	1.4911295693309512E-5
50s5-26bio2	18.051513339614868	1.4228374311642256E-5
50s5-26bio2	18.082853338623046	1.3576729543274269E-5
50s5-26bio2	18.114193337631225	1.2954928934050258E-5
50s5-26bio2	18.145533336639403	1.2361606422928162E-5
50s5-26bio2	18.17687333564758	1.179542323370697E-5
50s5-26bio2	18.20821333465576	1.125520338973729E-5
50s5-26bio2	18.239553333663938	1.073972543963464E-5
50s5-26bio2	18.270893332672117	1.0573200597718824E-5
50s5-26bio2	18.302233331680295	1.0573200597718824E-5
50s5-26bio2	18.333573330688477	1.0573200597718824E-5
50s5-26bio2	18.364913329696655	1.0573200597718824E-5
50s5-26bio2	18.39625332870483	1.0573200597718824E-5
50s5-26bio2	18.427593327713012	1.0573200597718824E-5
50s5-26bio2	18.45893332672119	1.0573200597718824E-5
50s5-26bio2	18.49027332572937	1.0573200597718824E-5
50s5-26bio2	18.521613324737547	1.0573200597718824E-5
50s5-26bio2	18.552953323745726	1.0573200597718824E-5
50s5-26bio2	18.584293322753904	1.0573200597718824E-5
50s5-26bio2	18.615633321762083	1.0573200597718824E-5
50s5-26bio2	18.64697332077026	1.0573200597718824E-5
50s5-26bio2	18.67831331977844	1.0573200597718824E-5
50s5-26bio2	18.709653318786618	1.0573200597718824E-5
50s5-26bio2	18.7409933177948	1.0573200597718824E-5
50s5-26bio2	18.77233331680298	1.0573200597718824E-5
50s5-26bio2	18.803673315811157	1.0573200597718824E-5
50s5-26bio2	18.835013314819335	1.0573200597718824E-5
50s5-26bio2	18.866353313827513	1.0573200597718824E-5
50s5-26bio2	18.897693312835692	1.0573200597718824E-5
50s5-26bio2	18.92903331184387	1.0573200597718824E-5
50s5-26bio2	18.96037331085205	1.0573200597718824E-5
50s5-26bio2	18.991713309860227	1.0573200597718824E-5
50s5-26bio2	19.023053308868406	1.0573200597718824E-5
50s5-26bio2	19.054393307876584	1.0573200597718824E-5
50s5-26bio2	19.085733306884762	1.0573200597718824E-5
50s5-26bio2	19.117073305892944	1.0573200597718824E-5
50s5-26bio2	19.148413304901123	1.0573200597718824E-5
50s5-26bio2	19.1797533039093	1.0573200597718824E-5
50s5-26bio2	19.21109330291748	1.0573200597718824E-5
50s5-26bio2	19.242433301925658	1.0573200597718824E-5
50s5-26bio2	19.273773300933836	1.0573200597718824E-5
50s5-26bio2	19.305113299942015	1.0573200597718824E-5
50s5-26bio2	19.336453298950193	1.0573200597718824E-5
50s5-26bio2	19.36779329795837	1.0573200597718824E-5
50s5-26bio2	19.39913329696655	1.0573200597718824E-5
50s5-26bio2	19.430473295974732	1.0573200597718824E-5
50s5-26bio2	19.461813294982907	1.0573200597718824E-5
50s5-26bio2	19.493153293991085	1.0573200597718824E-5
50s5-26bio2	19.524493292999267	1.0573200597718824E-5
50s5-26bio2	19.555833292007446	1.0573200597718824E-5
