# Supplementary material for: Paleodistribution of Cercidiphyllaceae and Future Habitat Prediction for Cercidiphyllum japonicum Under Climate Change
Source: Ecol Evol. 2026 Jan 19;16(1):e72940. doi: 10.1002/ece3.72940 (PMC12815699; doi:10.1002/ece3.72940)
Supplement: Supplementary file 1 — Data S1: ece372940‐sup‐0001‐supinfo.zip. [file ECE3-16-e72940-s001.zip › 50s-26/plots/连香树_3_50s5-26bio4.dat]

variable	x	y
50s5-26bio4	157.45795593261718	0.007199365179985762
50s5-26bio4	160.92580556640624	0.007199365179985762
50s5-26bio4	164.3936552001953	0.007199365179985762
50s5-26bio4	167.86150483398438	0.007199365179985762
50s5-26bio4	171.32935446777344	0.007199365179985762
50s5-26bio4	174.7972041015625	0.007199365179985762
50s5-26bio4	178.26505373535156	0.007199365179985762
50s5-26bio4	181.73290336914062	0.007199365179985762
50s5-26bio4	185.20075300292967	0.007199365179985762
50s5-26bio4	188.66860263671873	0.007199365179985762
50s5-26bio4	192.13645227050782	0.007199365179985762
50s5-26bio4	195.60430190429688	0.007199365179985762
50s5-26bio4	199.07215153808593	0.007199365179985762
50s5-26bio4	202.540001171875	0.007199365179985762
50s5-26bio4	206.00785080566408	0.007199365179985762
50s5-26bio4	209.47570043945314	0.007199365179985762
50s5-26bio4	212.9435500732422	0.007199365179985762
50s5-26bio4	216.41139970703125	0.007199365179985762
50s5-26bio4	219.8792493408203	0.007199365179985762
50s5-26bio4	223.34709897460937	0.007199365179985762
50s5-26bio4	226.81494860839842	0.007199365179985762
50s5-26bio4	230.28279824218748	0.007199365179985762
50s5-26bio4	233.75064787597657	0.007199365179985762
50s5-26bio4	237.21849750976563	0.007199365179985762
50s5-26bio4	240.68634714355468	0.007199365179985762
50s5-26bio4	244.15419677734377	0.007199365179985762
50s5-26bio4	247.62204641113283	0.007199365179985762
50s5-26bio4	251.0898960449219	0.007199365179985762
50s5-26bio4	254.55774567871094	0.007199365179985762
50s5-26bio4	258.0255953125	0.007199365179985762
50s5-26bio4	261.49344494628906	0.007199365179985762
50s5-26bio4	264.9612945800781	0.007199365179985762
50s5-26bio4	268.4291442138672	0.007199365179985762
50s5-26bio4	271.8969938476563	0.007199365179985762
50s5-26bio4	275.3648434814453	0.007199365179985762
50s5-26bio4	278.8326931152344	0.007199365179985762
50s5-26bio4	282.3005427490234	0.007199365179985762
50s5-26bio4	285.7683923828125	0.007199365179985762
50s5-26bio4	289.2362420166016	0.007199365179985762
50s5-26bio4	292.70409165039064	0.007199365179985762
50s5-26bio4	296.1719412841797	0.007199365179985762
50s5-26bio4	299.63979091796875	0.007199365179985762
50s5-26bio4	303.1076405517578	0.0073332409374415874
50s5-26bio4	306.57549018554687	0.007749876938760281
50s5-26bio4	310.043339819336	0.00818998459726572
50s5-26bio4	313.511189453125	0.008654872886836529
50s5-26bio4	316.9790390869141	0.00914590060710907
50s5-26bio4	320.4468887207031	0.009664519689977169
50s5-26bio4	323.9147383544922	0.010212239809334278
50s5-26bio4	327.3825879882813	0.010790667496621609
50s5-26bio4	330.85043762207033	0.011401474475860596
50s5-26bio4	334.3182872558594	0.012046441435813904
50s5-26bio4	337.78613688964845	0.012727417051792145
50s5-26bio4	341.2539865234375	0.01344637107104063
50s5-26bio4	344.72183615722656	0.014205345883965492
50s5-26bio4	348.1896857910157	0.015006516128778458
50s5-26bio4	351.6575354248047	0.01585213840007782
50s5-26bio4	355.1253850585938	0.01674460805952549
50s5-26bio4	358.5932346923828	0.01768641360104084
50s5-26bio4	362.0610843261719	0.01868019439280033
50s5-26bio4	365.52893395996097	0.019728682935237885
50s5-26bio4	368.99678359375	0.020834781229496002
50s5-26bio4	372.4646332275391	0.022001491859555244
50s5-26bio4	375.93248286132814	0.023231996223330498
50s5-26bio4	379.4003324951172	0.024529583752155304
50s5-26bio4	382.86818212890626	0.025897735729813576
50s5-26bio4	386.33603176269537	0.02734004706144333
50s5-26bio4	389.80388139648437	0.028860317543148994
50s5-26bio4	393.2717310302735	0.030462462455034256
50s5-26bio4	396.7395806640625	0.032150618731975555
50s5-26bio4	400.2074302978516	0.03392903879284859
50s5-26bio4	403.67527993164066	0.0358022078871727
50s5-26bio4	407.1431295654297	0.03777473419904709
50s5-26bio4	410.6109791992188	0.039851464331150055
50s5-26bio4	414.07882883300783	0.04203735664486885
50s5-26bio4	417.54667846679695	0.04433763027191162
50s5-26bio4	421.01452810058595	0.04675760865211487
50s5-26bio4	424.48237773437495	0.04930288344621658
50s5-26bio4	427.95022736816406	0.051979128271341324
50s5-26bio4	431.4180770019532	0.05479229986667633
50s5-26bio4	434.8859266357422	0.057748422026634216
50s5-26bio4	438.3537762695313	0.06085379049181938
50s5-26bio4	441.8216259033203	0.0641147568821907
50s5-26bio4	445.2894755371094	0.06753792613744736
50s5-26bio4	448.7573251708984	0.0711299479007721
50s5-26bio4	452.2251748046875	0.07489769905805588
50s5-26bio4	455.69302443847664	0.07884804904460907
50s5-26bio4	459.16087407226564	0.08298809826374054
50s5-26bio4	462.62872370605476	0.08732488751411438
50s5-26bio4	466.09657333984376	0.0918656438589096
50s5-26bio4	469.5644229736329	0.09661746770143509
50s5-26bio4	473.0322726074219	0.10158763825893402
50s5-26bio4	476.500122241211	0.10678321868181229
50s5-26bio4	479.967971875	0.11221136897802353
50s5-26bio4	483.4358215087891	0.1178789958357811
50s5-26bio4	486.9036711425782	0.12379296869039536
50s5-26bio4	490.3715207763672	0.12995998561382294
50s5-26bio4	493.8393704101562	0.13638633489608765
50s5-26bio4	497.30722004394534	0.1430782824754715
50s5-26bio4	500.77506967773434	0.15004146099090576
50s5-26bio4	504.24291931152345	0.15728136897087097
50s5-26bio4	507.71076894531257	0.16480283439159393
50s5-26bio4	511.17861857910157	0.17261038720607758
50s5-26bio4	514.6464682128907	0.18070778250694275
50s5-26bio4	518.1143178466797	0.18909814953804016
50s5-26bio4	521.5821674804688	0.19778405129909515
50s5-26bio4	525.0500171142578	0.20676717162132263
50s5-26bio4	528.5178667480469	0.21604859828948975
50s5-26bio4	531.985716381836	0.22562797367572784
50s5-26bio4	535.453566015625	0.23550449311733246
50s5-26bio4	538.9214156494141	0.2456761747598648
50s5-26bio4	542.3892652832031	0.25614017248153687
50s5-26bio4	545.8571149169923	0.2668919861316681
50s5-26bio4	549.3249645507813	0.277926504611969
50s5-26bio4	552.7928141845704	0.28923723101615906
50s5-26bio4	556.2606638183594	0.30081671476364136
50s5-26bio4	559.7285134521485	0.31265562772750854
50s5-26bio4	563.1963630859376	0.3247440755367279
50s5-26bio4	566.6642127197266	0.3370707035064697
50s5-26bio4	570.1320623535156	0.3496232032775879
50s5-26bio4	573.5999119873047	0.36238738894462585
50s5-26bio4	577.0677616210937	0.37534862756729126
50s5-26bio4	580.5356112548828	0.3881191611289978
50s5-26bio4	584.003460888672	0.3975590765476227
50s5-26bio4	587.471310522461	0.40537145733833313
50s5-26bio4	590.9391601562501	0.4132320284843445
50s5-26bio4	594.4070097900391	0.42113709449768066
50s5-26bio4	597.8748594238282	0.4290829598903656
50s5-26bio4	601.3427090576172	0.43706539273262024
50s5-26bio4	604.8105586914063	0.44508054852485657
50s5-26bio4	608.2784083251954	0.45312437415122986
50s5-26bio4	611.7462579589844	0.46119290590286255
50s5-26bio4	615.2141075927735	0.4692816734313965
50s5-26bio4	618.6819572265625	0.47738662362098694
50s5-26bio4	622.1498068603515	0.4852035343647003
50s5-26bio4	625.6176564941406	0.49066847562789917
50s5-26bio4	629.0855061279298	0.4958488941192627
50s5-26bio4	632.5533557617188	0.5010302066802979
50s5-26bio4	636.0212053955079	0.5062113404273987
50s5-26bio4	639.4890550292969	0.5113911628723145
50s5-26bio4	642.956904663086	0.5153874754905701
50s5-26bio4	646.424754296875	0.5192179083824158
50s5-26bio4	649.8926039306641	0.5227257013320923
50s5-26bio4	653.3604535644531	0.5258559584617615
50s5-26bio4	656.8283031982422	0.5289841890335083
50s5-26bio4	660.2961528320313	0.5321100950241089
50s5-26bio4	663.7640024658203	0.5352335572242737
50s5-26bio4	667.2318520996095	0.538354218006134
50s5-26bio4	670.6997017333985	0.5412017107009888
50s5-26bio4	674.1675513671876	0.543747067451477
50s5-26bio4	677.6354010009767	0.5462085008621216
50s5-26bio4	681.1032506347657	0.5486677289009094
50s5-26bio4	684.5711002685548	0.5511245131492615
50s5-26bio4	688.0389499023438	0.553578794002533
50s5-26bio4	691.5067995361328	0.5560305118560791
50s5-26bio4	694.9746491699219	0.5584795475006104
50s5-26bio4	698.442498803711	0.5609256625175476
50s5-26bio4	701.9103484375001	0.5633688569068909
50s5-26bio4	705.3781980712891	0.5658089518547058
50s5-26bio4	708.8460477050781	0.5682458877563477
50s5-26bio4	712.3138973388673	0.5706795454025269
50s5-26bio4	715.7817469726564	0.5731097459793091
50s5-26bio4	719.2495966064454	0.5755364298820496
50s5-26bio4	722.7174462402345	0.5779594779014587
50s5-26bio4	726.1852958740235	0.5803787708282471
50s5-26bio4	729.6531455078126	0.5827942490577698
50s5-26bio4	733.1209951416017	0.5852056741714478
50s5-26bio4	736.5888447753907	0.5876131653785706
50s5-26bio4	740.0566944091797	0.5900163650512695
50s5-26bio4	743.5245440429688	0.5924152731895447
50s5-26bio4	746.992393676758	0.5948098301887512
50s5-26bio4	750.460243310547	0.5971998572349548
50s5-26bio4	753.9280929443361	0.5995852947235107
50s5-26bio4	757.3959425781251	0.6019659638404846
50s5-26bio4	760.8637922119141	0.6043418645858765
50s5-26bio4	764.3316418457033	0.6067128777503967
50s5-26bio4	767.7994914794923	0.6090788245201111
50s5-26bio4	771.2673411132813	0.6114397048950195
50s5-26bio4	774.7351907470704	0.6137953400611877
50s5-26bio4	778.2030403808594	0.616145670413971
50s5-26bio4	781.6708900146485	0.618263840675354
50s5-26bio4	785.1387396484376	0.620348334312439
50s5-26bio4	788.6065892822267	0.6224283576011658
50s5-26bio4	792.0744389160157	0.6245039105415344
50s5-26bio4	795.5422885498048	0.6265748739242554
50s5-26bio4	799.0101381835939	0.6286412477493286
50s5-26bio4	802.4779878173829	0.6307028532028198
50s5-26bio4	805.945837451172	0.6327598094940186
50s5-26bio4	809.413687084961	0.6348118782043457
50s5-26bio4	812.88153671875	0.6368590593338013
50s5-26bio4	816.3493863525392	0.6389012932777405
50s5-26bio4	819.8172359863282	0.6409385204315186
50s5-26bio4	823.2850856201172	0.6429706811904907
50s5-26bio4	826.7529352539063	0.6449977159500122
50s5-26bio4	830.2207848876953	0.6470195055007935
50s5-26bio4	833.6886345214845	0.6490361094474792
50s5-26bio4	837.1564841552736	0.65104740858078
50s5-26bio4	840.6243337890626	0.653053343296051
50s5-26bio4	844.0921834228516	0.6547238230705261
50s5-26bio4	847.5600330566407	0.6543994545936584
50s5-26bio4	851.0278826904298	0.6537541747093201
50s5-26bio4	854.4957323242189	0.6531083583831787
50s5-26bio4	857.9635819580079	0.6497348546981812
50s5-26bio4	861.4314315917969	0.6458572149276733
50s5-26bio4	864.899281225586	0.6419603228569031
50s5-26bio4	868.3671308593752	0.6370577216148376
50s5-26bio4	871.8349804931642	0.628818929195404
50s5-26bio4	875.3028301269533	0.6205043196678162
50s5-26bio4	878.7706797607423	0.6121184825897217
50s5-26bio4	882.2385293945313	0.6036657691001892
50s5-26bio4	885.7063790283205	0.5951506495475769
50s5-26bio4	889.1742286621095	0.5865777134895325
50s5-26bio4	892.6420782958985	0.5779520869255066
50s5-26bio4	896.1099279296876	0.5692787170410156
50s5-26bio4	899.5777775634766	0.5605626106262207
50s5-26bio4	903.0456271972657	0.551808774471283
50s5-26bio4	906.5134768310548	0.5430229306221008
50s5-26bio4	909.9813264648438	0.533170223236084
50s5-26bio4	913.4491760986328	0.5215497016906738
50s5-26bio4	916.917025732422	0.5099056363105774
50s5-26bio4	920.3848753662111	0.49825096130371094
50s5-26bio4	923.8527250000001	0.4865982234477997
50s5-26bio4	927.3205746337892	0.4749600291252136
50s5-26bio4	930.7884242675782	0.46334877610206604
50s5-26bio4	934.2562739013673	0.4517773389816284
50s5-26bio4	937.7241235351564	0.4402577877044678
50s5-26bio4	941.1919731689454	0.4288022220134735
50s5-26bio4	944.6598228027344	0.41742226481437683
50s5-26bio4	948.1276724365235	0.40612974762916565
50s5-26bio4	951.5955220703127	0.394935667514801
50s5-26bio4	955.0633717041017	0.38385069370269775
50s5-26bio4	958.5312213378908	0.3728848993778229
50s5-26bio4	961.9990709716798	0.362048476934433
50s5-26bio4	965.4669206054688	0.3513505756855011
50s5-26bio4	968.934770239258	0.34079986810684204
50s5-26bio4	972.402619873047	0.33040446043014526
50s5-26bio4	975.870469506836	0.3201722800731659
50s5-26bio4	979.3383191406251	0.3101102411746979
50s5-26bio4	982.8061687744141	0.30022478103637695
50s5-26bio4	986.2740184082032	0.2905215620994568
50s5-26bio4	989.7418680419923	0.28100618720054626
50s5-26bio4	993.2097176757813	0.27168309688568115
50s5-26bio4	996.6775673095703	0.26255640387535095
50s5-26bio4	1000.1454169433595	0.2536293566226959
50s5-26bio4	1003.6132665771486	0.24490520358085632
50s5-26bio4	1007.0811162109377	0.23638607561588287
50s5-26bio4	1010.5489658447267	0.22807379066944122
50s5-26bio4	1014.0168154785157	0.2199694663286209
50s5-26bio4	1017.4846651123048	0.2120741307735443
50s5-26bio4	1020.9525147460939	0.20438793301582336
50s5-26bio4	1024.4203643798828	0.1969105452299118
50s5-26bio4	1027.888214013672	0.1896417737007141
50s5-26bio4	1031.356063647461	0.18258006870746613
50s5-26bio4	1034.82391328125	0.17572453618049622
50s5-26bio4	1038.2917629150393	0.1690729558467865
50s5-26bio4	1041.7596125488283	0.16262346506118774
50s5-26bio4	1045.2274621826173	0.15637391805648804
50s5-26bio4	1048.6953118164063	0.15032121539115906
50s5-26bio4	1052.1631614501953	0.1444626748561859
50s5-26bio4	1055.6310110839845	0.13879536092281342
50s5-26bio4	1059.0988607177735	0.1333155483007431
50s5-26bio4	1062.5667103515625	0.12802009284496307
50s5-26bio4	1066.0345599853515	0.12290498614311218
50s5-26bio4	1069.5024096191407	0.11796660721302032
50s5-26bio4	1072.9702592529297	0.11320120841264725
50s5-26bio4	1076.4381088867187	0.10860444605350494
50s5-26bio4	1079.905958520508	0.10417242348194122
50s5-26bio4	1083.373808154297	0.09990113973617554
50s5-26bio4	1086.841657788086	0.09578612446784973
50s5-26bio4	1090.3095074218752	0.09182345122098923
50s5-26bio4	1093.7773570556642	0.08800862729549408
50s5-26bio4	1097.2452066894532	0.08433756977319717
50s5-26bio4	1100.7130563232422	0.0808061957359314
50s5-26bio4	1104.1809059570312	0.07741007208824158
50s5-26bio4	1107.6487555908204	0.07414516806602478
50s5-26bio4	1111.1166052246094	0.07100747525691986
50s5-26bio4	1114.5844548583984	0.06799270957708359
50s5-26bio4	1118.0523044921874	0.06509707123041153
50s5-26bio4	1121.5201541259767	0.0623164139688015
50s5-26bio4	1124.9880037597657	0.05964695289731026
50s5-26bio4	1128.4558533935547	0.05708497017621994
50s5-26bio4	1131.923703027344	0.05462655425071716
50s5-26bio4	1135.391552661133	0.052268143743276596
50s5-26bio4	1138.859402294922	0.05000624433159828
50s5-26bio4	1142.3272519287111	0.04783721640706062
50s5-26bio4	1145.7951015625001	0.04575780779123306
50s5-26bio4	1149.2629511962891	0.043764565140008926
50s5-26bio4	1152.7308008300781	0.041854340583086014
50s5-26bio4	1156.1986504638671	0.04002406448125839
50s5-26bio4	1159.6665000976564	0.03827057033777237
50s5-26bio4	1163.1343497314454	0.03659097105264664
50s5-26bio4	1166.6021993652344	0.034982457756996155
50s5-26bio4	1170.0700489990236	0.03344214707612991
50s5-26bio4	1173.5378986328126	0.031967464834451675
50s5-26bio4	1177.0057482666016	0.03055570274591446
50s5-26bio4	1180.4735979003908	0.02920440584421158
50s5-26bio4	1183.9414475341796	0.027911195531487465
50s5-26bio4	1187.4092971679688	0.026673633605241776
50s5-26bio4	1190.8771468017578	0.025489503517746925
50s5-26bio4	1194.3449964355468	0.024356666952371597
50s5-26bio4	1197.812846069336	0.023272935301065445
50s5-26bio4	1201.280695703125	0.022236362099647522
50s5-26bio4	1204.748545336914	0.021244918927550316
50s5-26bio4	1208.216394970703	0.020296761766076088
50s5-26bio4	1211.6842446044923	0.01939011551439762
50s5-26bio4	1215.152094238281	0.018523171544075012
50s5-26bio4	1218.6199438720703	0.017694290727376938
50s5-26bio4	1222.0877935058595	0.016901889815926552
50s5-26bio4	1225.5556431396483	0.016144365072250366
50s5-26bio4	1229.0234927734375	0.015420284122228622
50s5-26bio4	1232.4913424072265	0.014728168025612831
50s5-26bio4	1235.9591920410157	0.014066673815250397
50s5-26bio4	1239.4270416748047	0.013434505090117455
50s5-26bio4	1242.8948913085937	0.012830357067286968
50s5-26bio4	1246.362740942383	0.01225303951650858
50s5-26bio4	1249.8305905761717	0.011701410636305809
50s5-26bio4	1253.298440209961	0.011174316518008709
50s5-26bio4	1256.7662898437502	0.01067072618752718
50s5-26bio4	1260.234139477539	0.010189580731093884
50s5-26bio4	1263.7019891113282	0.009729917161166668
50s5-26bio4	1267.1698387451172	0.009290809743106365
50s5-26bio4	1270.6376883789062	0.008871328085660934
50s5-26bio4	1274.1055380126954	0.008470622822642326
50s5-26bio4	1277.5733876464844	0.00808788277208805
50s5-26bio4	1281.0412372802734	0.007722289767116308
50s5-26bio4	1284.5090869140627	0.007373111322522163
50s5-26bio4	1287.9769365478517	0.007039598189294338
50s5-26bio4	1291.4447861816407	0.0067210691049695015
50s5-26bio4	1294.9126358154297	0.006416869815438986
50s5-26bio4	1298.380485449219	0.006126344203948975
50s5-26bio4	1301.848335083008	0.005848894827067852
50s5-26bio4	1305.316184716797	0.0055839489214122295
50s5-26bio4	1308.7840343505861	0.005330931395292282
50s5-26bio4	1312.251883984375	0.005089328158646822
50s5-26bio4	1315.7197336181641	0.004858613479882479
50s5-26bio4	1319.1875832519534	0.004638309124857187
50s5-26bio4	1322.6554328857421	0.0044279564172029495
50s5-26bio4	1326.1232825195314	0.00422709621489048
50s5-26bio4	1329.5911321533204	0.004035310819745064
50s5-26bio4	1333.0589817871094	0.003852199064567685
50s5-26bio4	1336.5268314208986	0.0036773597821593285
50s5-26bio4	1339.9946810546876	0.003510433714836836
50s5-26bio4	1343.4625306884766	0.003351053921505809
50s5-26bio4	1346.9303803222656	0.003198886988684535
50s5-26bio4	1350.3982299560548	0.003053613705560565
50s5-26bio4	1353.8660795898438	0.002914913697168231
50s5-26bio4	1357.3339292236328	0.0027824961580336094
50s5-26bio4	1360.801778857422	0.002656082157045603
50s5-26bio4	1364.2696284912108	0.002535392763093114
50s5-26bio4	1367.737478125	0.0024201779160648584
50s5-26bio4	1371.2053277587893	0.002310182899236679
50s5-26bio4	1374.673177392578	0.0022051760461181402
50s5-26bio4	1378.1410270263673	0.0021049354691058397
50s5-26bio4	1381.6088766601563	0.002009239047765732
50s5-26bio4	1385.0767262939453	0.0019178850343450904
50s5-26bio4	1388.5445759277345	0.001830679946579039
50s5-26bio4	1392.0124255615235	0.0017474301857873797
50s5-26bio4	1395.4802751953125	0.0016679625259712338
50s5-26bio4	1398.9481248291015	0.0015921004815027118
50s5-26bio4	1402.4159744628907	0.0015196835156530142
50s5-26bio4	1405.8838240966797	0.0014505580766126513
50s5-26bio4	1409.3516737304687	0.001384570263326168
50s5-26bio4	1412.819523364258	0.001321580377407372
50s5-26bio4	1416.2873729980467	0.001261454657651484
50s5-26bio4	1419.755222631836	0.0012040589936077595
50s5-26bio4	1423.2230722656252	0.0011492738267406821
50s5-26bio4	1426.690921899414	0.0010969768045470119
50s5-26bio4	1430.1587715332032	0.0010470569832250476
50s5-26bio4	1433.6266211669922	9.99408308416605E-4
50s5-26bio4	1437.0944708007812	9.539242601022124E-4
50s5-26bio4	1440.5623204345704	9.105083881877363E-4
50s5-26bio4	1444.0301700683594	8.69068200699985E-4
50s5-26bio4	1447.4980197021484	8.295112056657672E-4
50s5-26bio4	1450.9658693359374	7.91754515375942E-4
50s5-26bio4	1454.4337189697267	7.557139033451676E-4
50s5-26bio4	1457.9015686035157	7.213126518763602E-4
50s5-26bio4	1461.3694182373047	6.884774775244296E-4
50s5-26bio4	1464.837267871094	6.571348640136421E-4
50s5-26bio4	1468.3051175048827	6.272182799875736E-4
50s5-26bio4	1471.772967138672	5.986638134345412E-4
50s5-26bio4	1475.2408167724611	5.714076687581837E-4
50s5-26bio4	1478.70866640625	5.453926278278232E-4
50s5-26bio4	1482.1765160400391	5.20560541190207E-4
50s5-26bio4	1485.6443656738281	4.968584980815649E-4
50s5-26bio4	1489.1122153076171	4.7423591604456306E-4
50s5-26bio4	1492.5800649414064	4.526421835180372E-4
50s5-26bio4	1496.0479145751954	4.320312582422048E-4
50s5-26bio4	1499.5157642089844	4.1235913522541523E-4
50s5-26bio4	1502.9836138427734	3.9358175126835704E-4
50s5-26bio4	1506.4514634765626	3.7565972888842225E-4
50s5-26bio4	1509.9193131103516	3.585529047995806E-4
50s5-26bio4	1513.3871627441406	3.422248410061002E-4
50s5-26bio4	1516.8550123779298	3.2664064201526344E-4
50s5-26bio4	1520.3228620117186	3.117653541266918E-4
50s5-26bio4	1523.7907116455078	2.975673123728484E-4
50s5-26bio4	1527.258561279297	2.8401613235473633E-4
50s5-26bio4	1530.7264109130858	2.7108145877718925E-4
50s5-26bio4	1534.194260546875	2.5873613776639104E-4
50s5-26bio4	1537.662110180664	2.4695246247574687E-4
50s5-26bio4	1541.1299598144533	2.3570535995531827E-4
50s5-26bio4	1544.5978094482423	2.2497073223348707E-4
50s5-26bio4	1548.0656590820313	2.1472452499438077E-4
50s5-26bio4	1551.5335087158205	2.0494488126132637E-4
50s5-26bio4	1555.0013583496093	1.956108899321407E-4
50s5-26bio4	1558.4692079833985	1.867016253527254E-4
50s5-26bio4	1561.9370576171877	1.781983592081815E-4
50s5-26bio4	1565.4049072509765	1.7008201393764466E-4
50s5-26bio4	1568.8727568847657	1.61023301188834E-4
50s5-26bio4	1572.3406065185548	1.5211367281153798E-4
50s5-26bio4	1575.8084561523438	1.4369665586855263E-4
50s5-26bio4	1579.276305786133	1.3574559125117958E-4
50s5-26bio4	1582.744155419922	1.2823416909668595E-4
50s5-26bio4	1586.212005053711	1.2113833508919924E-4
50s5-26bio4	1589.6798546875	1.1443533730925992E-4
50s5-26bio4	1593.1477043212892	1.081029768101871E-4
50s5-26bio4	1596.6155539550782	1.0212099005002528E-4
50s5-26bio4	1600.0834035888672	9.647018305258825E-5
50s5-26bio4	1603.5512532226564	9.113184205489233E-5
50s5-26bio4	1607.0191028564452	8.608906500739977E-5
50s5-26bio4	1610.4869524902344	8.132513903547078E-5
50s5-26bio4	1613.9548021240237	7.682481373194605E-5
50s5-26bio4	1617.4226517578124	7.257365359691903E-5
50s5-26bio4	1620.8905013916017	6.855758692836389E-5
50s5-26bio4	1624.3583510253907	6.476373528130352E-5
50s5-26bio4	1627.8262006591797	6.117994780652225E-5
50s5-26bio4	1631.294050292969	5.7794342865236104E-5
50s5-26bio4	1634.761899926758	5.4596188419964164E-5
50s5-26bio4	1638.229749560547	5.15749015903566E-5
50s5-26bio4	1641.697599194336	4.872079807682894E-5
50s5-26bio4	1645.1654488281251	4.602472472470254E-5
50s5-26bio4	1648.6332984619141	4.347775029600598E-5
50s5-26bio4	1652.1011480957031	4.107171844225377E-5
50s5-26bio4	1655.5689977294924	3.879890573443845E-5
50s5-26bio4	1659.0368473632811	3.6651788832386956E-5
50s5-26bio4	1662.5046969970704	3.462355743977241E-5
50s5-26bio4	1665.9725466308596	3.270749584771693E-5
50s5-26bio4	1669.4403962646484	3.089746314799413E-5
50s5-26bio4	1672.9082458984376	2.9187654945417307E-5
50s5-26bio4	1676.3760955322266	2.757240508799441E-5
50s5-26bio4	1679.8439451660156	2.6046542188851163E-5
50s5-26bio4	1683.3117947998048	2.4605167709523812E-5
50s5-26bio4	1686.7796444335938	2.3243508621817455E-5
50s5-26bio4	1690.2474940673828	2.1957246644888073E-5
50s5-26bio4	1693.7153437011718	2.074211988656316E-5
50s5-26bio4	1697.183193334961	1.9594239347497933E-5
50s5-26bio4	1700.65104296875	1.8509917936171405E-5
50s5-26bio4	1704.118892602539	1.748556678649038E-5
50s5-26bio4	1707.5867422363283	1.651790262258146E-5
50s5-26bio4	1711.0545918701173	1.5603818610543385E-5
50s5-26bio4	1714.5224415039063	1.4740290680492762E-5
50s5-26bio4	1717.9902911376955	1.3924577615398448E-5
50s5-26bio4	1721.4581407714843	1.3153978215996176E-5
50s5-26bio4	1724.9259904052735	1.2426024113665335E-5
50s5-26bio4	1728.3938400390628	1.173837881651707E-5
50s5-26bio4	1731.8616896728515	1.1088764949818142E-5
50s5-26bio4	1735.3295393066408	1.047509977070149E-5
50s5-26bio4	1738.7973889404298	9.89541604212718E-6
50s5-26bio4	1742.2652385742188	9.347792911285069E-6
50s5-26bio4	1745.733088208008	8.830492333800066E-6
50s5-26bio4	1749.200937841797	8.664488632348366E-6
50s5-26bio4	1752.668787475586	8.664488632348366E-6
50s5-26bio4	1756.136637109375	8.664488632348366E-6
50s5-26bio4	1759.6044867431642	8.664488632348366E-6
50s5-26bio4	1763.0723363769532	8.664488632348366E-6
50s5-26bio4	1766.5401860107422	8.664488632348366E-6
50s5-26bio4	1770.0080356445314	8.664488632348366E-6
50s5-26bio4	1773.4758852783202	8.664488632348366E-6
50s5-26bio4	1776.9437349121094	8.664488632348366E-6
50s5-26bio4	1780.4115845458987	8.664488632348366E-6
50s5-26bio4	1783.8794341796875	8.664488632348366E-6
50s5-26bio4	1787.3472838134767	8.664488632348366E-6
50s5-26bio4	1790.8151334472657	8.664488632348366E-6
50s5-26bio4	1794.2829830810547	8.664488632348366E-6
50s5-26bio4	1797.750832714844	8.664488632348366E-6
50s5-26bio4	1801.218682348633	8.664488632348366E-6
50s5-26bio4	1804.686531982422	8.664488632348366E-6
50s5-26bio4	1808.154381616211	8.664488632348366E-6
50s5-26bio4	1811.6222312500001	8.664488632348366E-6
50s5-26bio4	1815.0900808837891	8.664488632348366E-6
50s5-26bio4	1818.5579305175781	8.664488632348366E-6
50s5-26bio4	1822.0257801513674	8.664488632348366E-6
50s5-26bio4	1825.4936297851561	8.664488632348366E-6
50s5-26bio4	1828.9614794189454	8.664488632348366E-6
50s5-26bio4	1832.4293290527346	8.664488632348366E-6
50s5-26bio4	1835.8971786865234	8.664488632348366E-6
50s5-26bio4	1839.3650283203126	8.664488632348366E-6
50s5-26bio4	1842.8328779541016	8.664488632348366E-6
50s5-26bio4	1846.3007275878908	8.664488632348366E-6
50s5-26bio4	1849.7685772216798	8.664488632348366E-6
50s5-26bio4	1853.2364268554688	8.664488632348366E-6
50s5-26bio4	1856.704276489258	8.664488632348366E-6
50s5-26bio4	1860.1721261230468	8.664488632348366E-6
50s5-26bio4	1863.639975756836	8.664488632348366E-6
50s5-26bio4	1867.1078253906253	8.664488632348366E-6
50s5-26bio4	1870.575675024414	8.664488632348366E-6
50s5-26bio4	1874.0435246582033	8.664488632348366E-6
50s5-26bio4	1877.5113742919923	8.664488632348366E-6
50s5-26bio4	1880.9792239257813	8.664488632348366E-6
50s5-26bio4	1884.4470735595705	8.664488632348366E-6
50s5-26bio4	1887.9149231933595	8.664488632348366E-6
50s5-26bio4	1891.3827728271485	8.664488632348366E-6
