# Supplementary material for: Paleodistribution of Cercidiphyllaceae and Future Habitat Prediction for Cercidiphyllum japonicum Under Climate Change
Source: Ecol Evol. 2026 Jan 19;16(1):e72940. doi: 10.1002/ece3.72940 (PMC12815699; doi:10.1002/ece3.72940)
Supplement: Supplementary file 1 — Data S1: ece372940‐sup‐0001‐supinfo.zip. [file ECE3-16-e72940-s001.zip › 50s-26/plots/连香树_3_50s5-26bio4_only.dat]

variable	x	y
50s5-26bio4	157.45795593261718	0.00778758991509676
50s5-26bio4	160.92580556640624	0.00778758991509676
50s5-26bio4	164.3936552001953	0.00778758991509676
50s5-26bio4	167.86150483398438	0.00778758991509676
50s5-26bio4	171.32935446777344	0.00778758991509676
50s5-26bio4	174.7972041015625	0.00778758991509676
50s5-26bio4	178.26505373535156	0.00778758991509676
50s5-26bio4	181.73290336914062	0.00778758991509676
50s5-26bio4	185.20075300292967	0.00778758991509676
50s5-26bio4	188.66860263671873	0.00778758991509676
50s5-26bio4	192.13645227050782	0.00778758991509676
50s5-26bio4	195.60430190429688	0.00778758991509676
50s5-26bio4	199.07215153808593	0.00778758991509676
50s5-26bio4	202.540001171875	0.00778758991509676
50s5-26bio4	206.00785080566408	0.00778758991509676
50s5-26bio4	209.47570043945314	0.00778758991509676
50s5-26bio4	212.9435500732422	0.00778758991509676
50s5-26bio4	216.41139970703125	0.00778758991509676
50s5-26bio4	219.8792493408203	0.00778758991509676
50s5-26bio4	223.34709897460937	0.00778758991509676
50s5-26bio4	226.81494860839842	0.00778758991509676
50s5-26bio4	230.28279824218748	0.00778758991509676
50s5-26bio4	233.75064787597657	0.00778758991509676
50s5-26bio4	237.21849750976563	0.00778758991509676
50s5-26bio4	240.68634714355468	0.00778758991509676
50s5-26bio4	244.15419677734377	0.00778758991509676
50s5-26bio4	247.62204641113283	0.00778758991509676
50s5-26bio4	251.0898960449219	0.00778758991509676
50s5-26bio4	254.55774567871094	0.00778758991509676
50s5-26bio4	258.0255953125	0.00778758991509676
50s5-26bio4	261.49344494628906	0.00778758991509676
50s5-26bio4	264.9612945800781	0.00778758991509676
50s5-26bio4	268.4291442138672	0.00778758991509676
50s5-26bio4	271.8969938476563	0.00778758991509676
50s5-26bio4	275.3648434814453	0.00778758991509676
50s5-26bio4	278.8326931152344	0.00778758991509676
50s5-26bio4	282.3005427490234	0.00778758991509676
50s5-26bio4	285.7683923828125	0.00778758991509676
50s5-26bio4	289.2362420166016	0.00778758991509676
50s5-26bio4	292.70409165039064	0.00778758991509676
50s5-26bio4	296.1719412841797	0.00778758991509676
50s5-26bio4	299.63979091796875	0.00778758991509676
50s5-26bio4	303.1076405517578	0.007946393452584743
50s5-26bio4	306.57549018554687	0.00844233576208353
50s5-26bio4	310.043339819336	0.008968944661319256
50s5-26bio4	313.511189453125	0.009528092108666897
50s5-26bio4	316.9790390869141	0.010121737606823444
50s5-26bio4	320.4468887207031	0.010751972906291485
50s5-26bio4	323.9147383544922	0.011420992203056812
50s5-26bio4	327.3825879882813	0.012131135910749435
50s5-26bio4	330.85043762207033	0.012884852476418018
50s5-26bio4	334.3182872558594	0.013684757053852081
50s5-26bio4	337.78613688964845	0.014533581212162971
50s5-26bio4	341.2539865234375	0.015434239991009235
50s5-26bio4	344.72183615722656	0.01638977602124214
50s5-26bio4	348.1896857910157	0.017403433099389076
50s5-26bio4	351.6575354248047	0.018478594720363617
50s5-26bio4	355.1253850585938	0.019618863239884377
50s5-26bio4	358.5932346923828	0.020827988162636757
50s5-26bio4	362.0610843261719	0.022109966725111008
50s5-26bio4	365.52893395996097	0.023468945175409317
50s5-26bio4	368.99678359375	0.02490933984518051
50s5-26bio4	372.4646332275391	0.02643573097884655
50s5-26bio4	375.93248286132814	0.028052980080246925
50s5-26bio4	379.4003324951172	0.029766125604510307
50s5-26bio4	382.86818212890626	0.03158050775527954
50s5-26bio4	386.33603176269537	0.03350164741277695
50s5-26bio4	389.80388139648437	0.03553538769483566
50s5-26bio4	393.2717310302735	0.0376877523958683
50s5-26bio4	396.7395806640625	0.039965104311704636
50s5-26bio4	400.2074302978516	0.04237398877739906
50s5-26bio4	403.67527993164066	0.04492129758000374
50s5-26bio4	407.1431295654297	0.047614097595214844
50s5-26bio4	410.6109791992188	0.050459813326597214
50s5-26bio4	414.07882883300783	0.053466036915779114
50s5-26bio4	417.54667846679695	0.05664069950580597
50s5-26bio4	421.01452810058595	0.05999189242720604
50s5-26bio4	424.48237773437495	0.06352803856134415
50s5-26bio4	427.95022736816406	0.06725767254829407
50s5-26bio4	431.4180770019532	0.07118965685367584
50s5-26bio4	434.8859266357422	0.07533290237188339
50s5-26bio4	438.3537762695313	0.0796966403722763
50s5-26bio4	441.8216259033203	0.08429007232189178
50s5-26bio4	445.2894755371094	0.08912265300750732
50s5-26bio4	448.7573251708984	0.09420374780893326
50s5-26bio4	452.2251748046875	0.09954292327165604
50s5-26bio4	455.69302443847664	0.1051495298743248
50s5-26bio4	459.16087407226564	0.11103302985429764
50s5-26bio4	462.62872370605476	0.11720255762338638
50s5-26bio4	466.09657333984376	0.12366726994514465
50s5-26bio4	469.5644229736329	0.13043580949306488
50s5-26bio4	473.0322726074219	0.13751675188541412
50s5-26bio4	476.500122241211	0.14491795003414154
50s5-26bio4	479.967971875	0.15264706313610077
50s5-26bio4	483.4358215087891	0.16071084141731262
50s5-26bio4	486.9036711425782	0.1691155880689621
50s5-26bio4	490.3715207763672	0.17786681652069092
50s5-26bio4	493.8393704101562	0.18696890771389008
50s5-26bio4	497.30722004394534	0.19642557203769684
50s5-26bio4	500.77506967773434	0.20623913407325745
50s5-26bio4	504.24291931152345	0.2164110392332077
50s5-26bio4	507.71076894531257	0.2269410938024521
50s5-26bio4	511.17861857910157	0.2378281205892563
50s5-26bio4	514.6464682128907	0.24906915426254272
50s5-26bio4	518.1143178466797	0.26065966486930847
50s5-26bio4	521.5821674804688	0.27259376645088196
50s5-26bio4	525.0500171142578	0.28486374020576477
50s5-26bio4	528.5178667480469	0.2974604070186615
50s5-26bio4	531.985716381836	0.31037208437919617
50s5-26bio4	535.453566015625	0.3235860764980316
50s5-26bio4	538.9214156494141	0.3370876610279083
50s5-26bio4	542.3892652832031	0.3508606255054474
50s5-26bio4	545.8571149169923	0.36386793851852417
50s5-26bio4	549.3249645507813	0.37527430057525635
50s5-26bio4	552.7928141845704	0.38627371191978455
50s5-26bio4	556.2606638183594	0.39733484387397766
50s5-26bio4	559.7285134521485	0.40591493248939514
50s5-26bio4	563.1963630859376	0.4142315983772278
50s5-26bio4	566.6642127197266	0.4177436828613281
50s5-26bio4	570.1320623535156	0.4201603829860687
50s5-26bio4	573.5999119873047	0.42258089780807495
50s5-26bio4	577.0677616210937	0.42500510811805725
50s5-26bio4	580.5356112548828	0.42743295431137085
50s5-26bio4	584.003460888672	0.4298643469810486
50s5-26bio4	587.471310522461	0.43229907751083374
50s5-26bio4	590.9391601562501	0.43473705649375916
50s5-26bio4	594.4070097900391	0.43717822432518005
50s5-26bio4	597.8748594238282	0.4396224915981293
50s5-26bio4	601.3427090576172	0.4420696198940277
50s5-26bio4	604.8105586914063	0.444519579410553
50s5-26bio4	608.2784083251954	0.4469722509384155
50s5-26bio4	611.7462579589844	0.4494275450706482
50s5-26bio4	615.2141075927735	0.45188525319099426
50s5-26bio4	618.6819572265625	0.45434531569480896
50s5-26bio4	622.1498068603515	0.45680758357048035
50s5-26bio4	625.6176564941406	0.45927202701568604
50s5-26bio4	629.0855061279298	0.4617384374141693
50s5-26bio4	632.5533557617188	0.4642066955566406
50s5-26bio4	636.0212053955079	0.4666767418384552
50s5-26bio4	639.4890550292969	0.4691484272480011
50s5-26bio4	642.956904663086	0.4716216027736664
50s5-26bio4	646.424754296875	0.4740961790084839
50s5-26bio4	649.8926039306641	0.4765720069408417
50s5-26bio4	653.3604535644531	0.47904905676841736
50s5-26bio4	656.8283031982422	0.48152709007263184
50s5-26bio4	660.2961528320313	0.48400601744651794
50s5-26bio4	663.7640024658203	0.48648571968078613
50s5-26bio4	667.2318520996095	0.488966166973114
50s5-26bio4	670.6997017333985	0.4914470911026001
50s5-26bio4	674.1675513671876	0.4939284324645996
50s5-26bio4	677.6354010009767	0.496410071849823
50s5-26bio4	681.1032506347657	0.4988919496536255
50s5-26bio4	684.5711002685548	0.501373827457428
50s5-26bio4	688.0389499023438	0.5038556456565857
50s5-26bio4	691.5067995361328	0.5063372850418091
50s5-26bio4	694.9746491699219	0.5088186264038086
50s5-26bio4	698.442498803711	0.5112994909286499
50s5-26bio4	701.9103484375001	0.5137798190116882
50s5-26bio4	705.3781980712891	0.516259491443634
50s5-26bio4	708.8460477050781	0.5196702480316162
50s5-26bio4	712.3138973388673	0.5237370133399963
50s5-26bio4	715.7817469726564	0.5278006792068481
50s5-26bio4	719.2495966064454	0.5318606495857239
50s5-26bio4	722.7174462402345	0.5359503030776978
50s5-26bio4	726.1852958740235	0.5400367379188538
50s5-26bio4	729.6531455078126	0.5441178679466248
50s5-26bio4	733.1209951416017	0.548193097114563
50s5-26bio4	736.5888447753907	0.5522618889808655
50s5-26bio4	740.0566944091797	0.5563236474990845
50s5-26bio4	743.5245440429688	0.5603778958320618
50s5-26bio4	746.992393676758	0.5644240975379944
50s5-26bio4	750.460243310547	0.5684617757797241
50s5-26bio4	753.9280929443361	0.5724903345108032
50s5-26bio4	757.3959425781251	0.5765092968940735
50s5-26bio4	760.8637922119141	0.5805181860923767
50s5-26bio4	764.3316418457033	0.5845165252685547
50s5-26bio4	767.7994914794923	0.5885037183761597
50s5-26bio4	771.2673411132813	0.5924792885780334
50s5-26bio4	774.7351907470704	0.5964428186416626
50s5-26bio4	778.2030403808594	0.6003938317298889
50s5-26bio4	781.6708900146485	0.6043317914009094
50s5-26bio4	785.1387396484376	0.6082562804222107
50s5-26bio4	788.6065892822267	0.6121667623519897
50s5-26bio4	792.0744389160157	0.6160427331924438
50s5-26bio4	795.5422885498048	0.619478702545166
50s5-26bio4	799.0101381835939	0.6222106218338013
50s5-26bio4	802.4779878173829	0.6224071383476257
50s5-26bio4	805.945837451172	0.622440755367279
50s5-26bio4	809.413687084961	0.6224743723869324
50s5-26bio4	812.88153671875	0.6225079894065857
50s5-26bio4	816.3493863525392	0.6223887801170349
50s5-26bio4	819.8172359863282	0.6192044615745544
50s5-26bio4	823.2850856201172	0.6149312853813171
50s5-26bio4	826.7529352539063	0.6105731725692749
50s5-26bio4	830.2207848876953	0.6058523654937744
50s5-26bio4	833.6886345214845	0.6006733775138855
50s5-26bio4	837.1564841552736	0.5954052805900574
50s5-26bio4	840.6243337890626	0.5897417664527893
50s5-26bio4	844.0921834228516	0.5828723311424255
50s5-26bio4	847.5600330566407	0.5741205215454102
50s5-26bio4	851.0278826904298	0.5650467276573181
50s5-26bio4	854.4957323242189	0.5559290647506714
50s5-26bio4	857.9635819580079	0.5467736721038818
50s5-26bio4	861.4314315917969	0.5375862717628479
50s5-26bio4	864.899281225586	0.5283734798431396
50s5-26bio4	868.3671308593752	0.5191413164138794
50s5-26bio4	871.8349804931642	0.5098960995674133
50s5-26bio4	875.3028301269533	0.5006439089775085
50s5-26bio4	878.7706797607423	0.49139145016670227
50s5-26bio4	882.2385293945313	0.48214486241340637
50s5-26bio4	885.7063790283205	0.4729105234146118
50s5-26bio4	889.1742286621095	0.4636944830417633
50s5-26bio4	892.6420782958985	0.4545033574104309
50s5-26bio4	896.1099279296876	0.44534313678741455
50s5-26bio4	899.5777775634766	0.43621987104415894
50s5-26bio4	903.0456271972657	0.4271394610404968
50s5-26bio4	906.5134768310548	0.4181080162525177
50s5-26bio4	909.9813264648438	0.40913113951683044
50s5-26bio4	913.4491760986328	0.4001883268356323
50s5-26bio4	916.917025732422	0.38740378618240356
50s5-26bio4	920.3848753662111	0.37477269768714905
50s5-26bio4	923.8527250000001	0.36230987310409546
50s5-26bio4	927.3205746337892	0.35002946853637695
50s5-26bio4	930.7884242675782	0.33749866485595703
50s5-26bio4	934.2562739013673	0.3239127993583679
50s5-26bio4	937.7241235351564	0.3106174170970917
50s5-26bio4	941.1919731689454	0.2976275384426117
50s5-26bio4	944.6598228027344	0.28495609760284424
50s5-26bio4	948.1276724365235	0.272614985704422
50s5-26bio4	951.5955220703127	0.2606135606765747
50s5-26bio4	955.0633717041017	0.24895961582660675
50s5-26bio4	958.5312213378908	0.23765911161899567
50s5-26bio4	961.9990709716798	0.22671690583229065
50s5-26bio4	965.4669206054688	0.2161356508731842
50s5-26bio4	968.934770239258	0.20591673254966736
50s5-26bio4	972.402619873047	0.1960599571466446
50s5-26bio4	975.870469506836	0.18656431138515472
50s5-26bio4	979.3383191406251	0.17742706835269928
50s5-26bio4	982.8061687744141	0.16864456236362457
50s5-26bio4	986.2740184082032	0.1602119505405426
50s5-26bio4	989.7418680419923	0.15212398767471313
50s5-26bio4	993.2097176757813	0.14437413215637207
50s5-26bio4	996.6775673095703	0.13695530593395233
50s5-26bio4	1000.1454169433595	0.12985973060131073
50s5-26bio4	1003.6132665771486	0.12307946383953094
50s5-26bio4	1007.0811162109377	0.11660576611757278
50s5-26bio4	1010.5489658447267	0.11042968928813934
50s5-26bio4	1014.0168154785157	0.10454192012548447
50s5-26bio4	1017.4846651123048	0.09893325716257095
50s5-26bio4	1020.9525147460939	0.09359404444694519
50s5-26bio4	1024.4203643798828	0.08851458132266998
50s5-26bio4	1027.888214013672	0.083685502409935
50s5-26bio4	1031.356063647461	0.07909686863422394
50s5-26bio4	1034.82391328125	0.07473946362733841
50s5-26bio4	1038.2917629150393	0.07060355693101883
50s5-26bio4	1041.7596125488283	0.06668002903461456
50s5-26bio4	1045.2274621826173	0.06295989453792572
50s5-26bio4	1048.6953118164063	0.059433966875076294
50s5-26bio4	1052.1631614501953	0.05609368532896042
50s5-26bio4	1055.6310110839845	0.05293067544698715
50s5-26bio4	1059.0988607177735	0.049936484545469284
50s5-26bio4	1062.5667103515625	0.04710334166884422
50s5-26bio4	1066.0345599853515	0.04442332684993744
50s5-26bio4	1069.5024096191407	0.041889093816280365
50s5-26bio4	1072.9702592529297	0.039493538439273834
50s5-26bio4	1076.4381088867187	0.03722958266735077
50s5-26bio4	1079.905958520508	0.03509066253900528
50s5-26bio4	1083.373808154297	0.03307047858834267
50s5-26bio4	1086.841657788086	0.031162774190306664
50s5-26bio4	1090.3095074218752	0.029361838474869728
50s5-26bio4	1093.7773570556642	0.027661951258778572
50s5-26bio4	1097.2452066894532	0.026057835668325424
50s5-26bio4	1100.7130563232422	0.024544445797801018
50s5-26bio4	1104.1809059570312	0.023116817697882652
50s5-26bio4	1107.6487555908204	0.021770372986793518
50s5-26bio4	1111.1166052246094	0.020500749349594116
50s5-26bio4	1114.5844548583984	0.019303668290376663
50s5-26bio4	1118.0523044921874	0.01817522756755352
50s5-26bio4	1121.5201541259767	0.01711156591773033
50s5-26bio4	1124.9880037597657	0.016109129413962364
50s5-26bio4	1128.4558533935547	0.015164545737206936
50s5-26bio4	1131.923703027344	0.014274515211582184
50s5-26bio4	1135.391552661133	0.013436009176075459
50s5-26bio4	1138.859402294922	0.012646153569221497
50s5-26bio4	1142.3272519287111	0.01190214417874813
50s5-26bio4	1145.7951015625001	0.011201434768736362
50s5-26bio4	1149.2629511962891	0.010541515424847603
50s5-26bio4	1152.7308008300781	0.009920084848999977
50s5-26bio4	1156.1986504638671	0.009334961883723736
50s5-26bio4	1159.6665000976564	0.008784026838839054
50s5-26bio4	1163.1343497314454	0.00826533604413271
50s5-26bio4	1166.6021993652344	0.007777049671858549
50s5-26bio4	1170.0700489990236	0.007317380979657173
50s5-26bio4	1173.5378986328126	0.0068847076036036015
50s5-26bio4	1177.0057482666016	0.0064774369820952415
50s5-26bio4	1180.4735979003908	0.006094111129641533
50s5-26bio4	1183.9414475341796	0.005733351688832045
50s5-26bio4	1187.4092971679688	0.0053938208147883415
50s5-26bio4	1190.8771468017578	0.005074294283986092
50s5-26bio4	1194.3449964355468	0.00477361585944891
50s5-26bio4	1197.812846069336	0.004490664228796959
50s5-26bio4	1201.280695703125	0.004224421922117472
50s5-26bio4	1204.748545336914	0.003973892889916897
50s5-26bio4	1208.216394970703	0.0037381660658866167
50s5-26bio4	1211.6842446044923	0.0035163804423063993
50s5-26bio4	1215.152094238281	0.003307702485471964
50s5-26bio4	1218.6199438720703	0.003111369675025344
50s5-26bio4	1222.0877935058595	0.002926662564277649
50s5-26bio4	1225.5556431396483	0.0027528845239430666
50s5-26bio4	1229.0234927734375	0.0025894036516547203
50s5-26bio4	1232.4913424072265	0.0024356022477149963
50s5-26bio4	1235.9591920410157	0.0022909152321517467
50s5-26bio4	1239.4270416748047	0.0021548091899603605
50s5-26bio4	1242.8948913085937	0.0020267688669264317
50s5-26bio4	1246.362740942383	0.0019063219660893083
50s5-26bio4	1249.8305905761717	0.001793024130165577
50s5-26bio4	1253.298440209961	0.0016864448552951217
50s5-26bio4	1256.7662898437502	0.0015861941501498222
50s5-26bio4	1260.234139477539	0.0014918907545506954
50s5-26bio4	1263.7019891113282	0.0014031860046088696
50s5-26bio4	1267.1698387451172	0.001319751376286149
50s5-26bio4	1270.6376883789062	0.0012412689393386245
50s5-26bio4	1274.1055380126954	0.0011674482375383377
50s5-26bio4	1277.5733876464844	0.00109801534563303
50s5-26bio4	1281.0412372802734	0.0010327054187655449
50s5-26bio4	1284.5090869140627	9.712784085422754E-4
50s5-26bio4	1287.9769365478517	9.134998545050621E-4
50s5-26bio4	1291.4447861816407	8.591554942540824E-4
50s5-26bio4	1294.9126358154297	8.08043172582984E-4
50s5-26bio4	1298.380485449219	7.599676609970629E-4
50s5-26bio4	1301.848335083008	7.147503783926368E-4
50s5-26bio4	1305.316184716797	6.722231628373265E-4
50s5-26bio4	1308.7840343505861	6.32223323918879E-4
50s5-26bio4	1312.251883984375	5.946034798398614E-4
50s5-26bio4	1315.7197336181641	5.592196830548346E-4
50s5-26bio4	1319.1875832519534	5.259404424577951E-4
50s5-26bio4	1322.6554328857421	4.946417175233364E-4
50s5-26bio4	1326.1232825195314	4.652037168852985E-4
50s5-26bio4	1329.5911321533204	4.375169228296727E-4
50s5-26bio4	1333.0589817871094	4.1147813317365944E-4
50s5-26bio4	1336.5268314208986	3.8698757998645306E-4
50s5-26bio4	1339.9946810546876	3.639549540821463E-4
50s5-26bio4	1343.4625306884766	3.422919544391334E-4
50s5-26bio4	1346.9303803222656	3.219179343432188E-4
50s5-26bio4	1350.3982299560548	3.027569327969104E-4
50s5-26bio4	1353.8660795898438	2.8473546262830496E-4
50s5-26bio4	1357.3339292236328	2.677864395081997E-4
50s5-26bio4	1360.801778857422	2.5184659170918167E-4
50s5-26bio4	1364.2696284912108	2.368548302911222E-4
50s5-26bio4	1367.737478125	2.2275577066466212E-4
50s5-26bio4	1371.2053277587893	2.0949533791281283E-4
50s5-26bio4	1374.673177392578	1.97024128283374E-4
50s5-26bio4	1378.1410270263673	1.8529559019953012E-4
50s5-26bio4	1381.6088766601563	1.742647436913103E-4
50s5-26bio4	1385.0767262939453	1.6389046504627913E-4
50s5-26bio4	1388.5445759277345	1.5413401706609875E-4
50s5-26bio4	1392.0124255615235	1.44957986776717E-4
50s5-26bio4	1395.4802751953125	1.3632843911182135E-4
50s5-26bio4	1398.9481248291015	1.2821228301618248E-4
50s5-26bio4	1402.4159744628907	1.20579257782083E-4
50s5-26bio4	1405.8838240966797	1.1340084893163294E-4
50s5-26bio4	1409.3516737304687	1.0664951696526259E-4
50s5-26bio4	1412.819523364258	1.0030007979366928E-4
50s5-26bio4	1416.2873729980467	9.4328832346946E-5
50s5-26bio4	1419.755222631836	8.871285535860807E-5
50s5-26bio4	1423.2230722656252	8.34313832456246E-5
50s5-26bio4	1426.690921899414	7.846414519008249E-5
50s5-26bio4	1430.1587715332032	7.379261660389602E-5
50s5-26bio4	1433.6266211669922	6.939934974070638E-5
50s5-26bio4	1437.0944708007812	6.52674789307639E-5
50s5-26bio4	1440.5623204345704	6.138159369584173E-5
50s5-26bio4	1444.0301700683594	5.7727182138478383E-5
50s5-26bio4	1447.4980197021484	5.4290205298457295E-5
50s5-26bio4	1450.9658693359374	5.1057962991762906E-5
50s5-26bio4	1454.4337189697267	4.801804243470542E-5
50s5-26bio4	1457.9015686035157	4.5159104047343135E-5
50s5-26bio4	1461.3694182373047	4.247047036187723E-5
50s5-26bio4	1464.837267871094	3.994181679445319E-5
50s5-26bio4	1468.3051175048827	3.756371370400302E-5
50s5-26bio4	1471.772967138672	3.53272698703222E-5
50s5-26bio4	1475.2408167724611	3.322389966342598E-5
50s5-26bio4	1478.70866640625	3.124582872260362E-5
50s5-26bio4	1482.1765160400391	2.93854609481059E-5
50s5-26bio4	1485.6443656738281	2.7635856895358302E-5
50s5-26bio4	1489.1122153076171	2.599047547846567E-5
50s5-26bio4	1492.5800649414064	2.4443001166218892E-5
50s5-26bio4	1496.0479145751954	2.298766230524052E-5
50s5-26bio4	1499.5157642089844	2.161902011721395E-5
50s5-26bio4	1502.9836138427734	2.0331817722762935E-5
50s5-26bio4	1506.4514634765626	1.9121294826618396E-5
50s5-26bio4	1509.9193131103516	1.7982805729843676E-5
50s5-26bio4	1513.3871627441406	1.6912101273192093E-5
50s5-26bio4	1516.8550123779298	1.5905179679975845E-5
50s5-26bio4	1520.3228620117186	1.49581765072071E-5
50s5-26bio4	1523.7907116455078	1.4067556548980065E-5
50s5-26bio4	1527.258561279297	1.3229992873675656E-5
50s5-26bio4	1530.7264109130858	1.2442269508028403E-5
50s5-26bio4	1534.194260546875	1.1701472431013826E-5
50s5-26bio4	1537.662110180664	1.100475674320478E-5
50s5-26bio4	1541.1299598144533	1.0349524018238299E-5
50s5-26bio4	1544.5978094482423	9.73332589637721E-6
50s5-26bio4	1548.0656590820313	9.153794053418096E-6
50s5-26bio4	1551.5335087158205	8.608768439444248E-6
50s5-26bio4	1555.0013583496093	8.096210876828991E-6
50s5-26bio4	1558.4692079833985	7.614154583279742E-6
50s5-26bio4	1561.9370576171877	7.160815130191622E-6
50s5-26bio4	1565.4049072509765	6.73445265420014E-6
50s5-26bio4	1568.8727568847657	6.3334759943245444E-6
50s5-26bio4	1572.3406065185548	5.956386303296313E-6
50s5-26bio4	1575.8084561523438	5.601736575044924E-6
50s5-26bio4	1579.276305786133	5.26821395396837E-6
50s5-26bio4	1582.744155419922	4.954538326273905E-6
50s5-26bio4	1586.212005053711	4.659539172280347E-6
50s5-26bio4	1589.6798546875	4.382113729661796E-6
50s5-26bio4	1593.1477043212892	4.121197434869828E-6
50s5-26bio4	1596.6155539550782	3.8758162190788426E-6
50s5-26bio4	1600.0834035888672	3.6450530842557782E-6
50s5-26bio4	1603.5512532226564	3.4280219551874325E-6
50s5-26bio4	1607.0191028564452	3.2239202027994907E-6
50s5-26bio4	1610.4869524902344	3.031963615285349E-6
50s5-26bio4	1613.9548021240237	2.851436647688388E-6
50s5-26bio4	1617.4226517578124	2.681664227566216E-6
50s5-26bio4	1620.8905013916017	2.5219942472176626E-6
50s5-26bio4	1624.3583510253907	2.371831442360417E-6
50s5-26bio4	1627.8262006591797	2.2306142000161344E-6
50s5-26bio4	1631.294050292969	2.0978004613425583E-6
50s5-26bio4	1634.761899926758	1.9728986444533803E-6
50s5-26bio4	1638.229749560547	1.8554296730144415E-6
50s5-26bio4	1641.697599194336	1.7449548295189743E-6
50s5-26bio4	1645.1654488281251	1.6410613170592114E-6
50s5-26bio4	1648.6332984619141	1.5433503222084255E-6
50s5-26bio4	1652.1011480957031	1.4514570239043678E-6
50s5-26bio4	1655.5689977294924	1.3650382015839568E-6
50s5-26bio4	1659.0368473632811	1.2837618896810454E-6
50s5-26bio4	1662.5046969970704	1.2073275001966977E-6
50s5-26bio4	1665.9725466308596	1.135441607402754E-6
50s5-26bio4	1669.4403962646484	1.0678357966753538E-6
50s5-26bio4	1672.9082458984376	1.0042574558610795E-6
50s5-26bio4	1676.3760955322266	9.444625561627618E-7
50s5-26bio4	1679.8439451660156	8.88227930317953E-7
50s5-26bio4	1683.3117947998048	8.35343371363706E-7
50s5-26bio4	1686.7796444335938	7.856058346078498E-7
50s5-26bio4	1690.2474940673828	7.388313179035322E-7
50s5-26bio4	1693.7153437011718	6.948402528905717E-7
50s5-26bio4	1697.183193334961	6.534684757752984E-7
50s5-26bio4	1700.65104296875	6.145613156149921E-7
50s5-26bio4	1704.118892602539	5.779694447483052E-7
50s5-26bio4	1707.5867422363283	5.435563252831344E-7
50s5-26bio4	1711.0545918701173	5.111933205625974E-7
50s5-26bio4	1714.5224415039063	4.807561140296457E-7
50s5-26bio4	1717.9902911376955	4.521321557149349E-7
50s5-26bio4	1721.4581407714843	4.2521156728980714E-7
50s5-26bio4	1724.9259904052735	3.998938495897164E-7
50s5-26bio4	1728.3938400390628	3.7608438674396893E-7
50s5-26bio4	1731.8616896728515	3.5369177453503653E-7
50s5-26bio4	1735.3295393066408	3.326324531371938E-7
50s5-26bio4	1738.7973889404298	3.12827722837028E-7
50s5-26bio4	1742.2652385742188	2.9420149871839385E-7
50s5-26bio4	1745.733088208008	2.7668491497934156E-7
50s5-26bio4	1749.200937841797	2.710805517835979E-7
50s5-26bio4	1752.668787475586	2.710805517835979E-7
50s5-26bio4	1756.136637109375	2.710805517835979E-7
50s5-26bio4	1759.6044867431642	2.710805517835979E-7
50s5-26bio4	1763.0723363769532	2.710805517835979E-7
50s5-26bio4	1766.5401860107422	2.710805517835979E-7
50s5-26bio4	1770.0080356445314	2.710805517835979E-7
50s5-26bio4	1773.4758852783202	2.710805517835979E-7
50s5-26bio4	1776.9437349121094	2.710805517835979E-7
50s5-26bio4	1780.4115845458987	2.710805517835979E-7
50s5-26bio4	1783.8794341796875	2.710805517835979E-7
50s5-26bio4	1787.3472838134767	2.710805517835979E-7
50s5-26bio4	1790.8151334472657	2.710805517835979E-7
50s5-26bio4	1794.2829830810547	2.710805517835979E-7
50s5-26bio4	1797.750832714844	2.710805517835979E-7
50s5-26bio4	1801.218682348633	2.710805517835979E-7
50s5-26bio4	1804.686531982422	2.710805517835979E-7
50s5-26bio4	1808.154381616211	2.710805517835979E-7
50s5-26bio4	1811.6222312500001	2.710805517835979E-7
50s5-26bio4	1815.0900808837891	2.710805517835979E-7
50s5-26bio4	1818.5579305175781	2.710805517835979E-7
50s5-26bio4	1822.0257801513674	2.710805517835979E-7
50s5-26bio4	1825.4936297851561	2.710805517835979E-7
50s5-26bio4	1828.9614794189454	2.710805517835979E-7
50s5-26bio4	1832.4293290527346	2.710805517835979E-7
50s5-26bio4	1835.8971786865234	2.710805517835979E-7
50s5-26bio4	1839.3650283203126	2.710805517835979E-7
50s5-26bio4	1842.8328779541016	2.710805517835979E-7
50s5-26bio4	1846.3007275878908	2.710805517835979E-7
50s5-26bio4	1849.7685772216798	2.710805517835979E-7
50s5-26bio4	1853.2364268554688	2.710805517835979E-7
50s5-26bio4	1856.704276489258	2.710805517835979E-7
50s5-26bio4	1860.1721261230468	2.710805517835979E-7
50s5-26bio4	1863.639975756836	2.710805517835979E-7
50s5-26bio4	1867.1078253906253	2.710805517835979E-7
50s5-26bio4	1870.575675024414	2.710805517835979E-7
50s5-26bio4	1874.0435246582033	2.710805517835979E-7
50s5-26bio4	1877.5113742919923	2.710805517835979E-7
50s5-26bio4	1880.9792239257813	2.710805517835979E-7
50s5-26bio4	1884.4470735595705	2.710805517835979E-7
50s5-26bio4	1887.9149231933595	2.710805517835979E-7
50s5-26bio4	1891.3827728271485	2.710805517835979E-7
