# Supplementary material for: Paleodistribution of Cercidiphyllaceae and Future Habitat Prediction for Cercidiphyllum japonicum Under Climate Change
Source: Ecol Evol. 2026 Jan 19;16(1):e72940. doi: 10.1002/ece3.72940 (PMC12815699; doi:10.1002/ece3.72940)
Supplement: Supplementary file 1 — Data S1: ece372940‐sup‐0001‐supinfo.zip. [file ECE3-16-e72940-s001.zip › 50s-26/plots/连香树_3_50s5-26bio6.dat]

variable	x	y
50s5-26bio6	-38.85000076293945	1.0316571570001543E-4
50s5-26bio6	-38.72640076293945	1.0316571570001543E-4
50s5-26bio6	-38.60280076293945	1.0316571570001543E-4
50s5-26bio6	-38.47920076293945	1.0316571570001543E-4
50s5-26bio6	-38.35560076293945	1.0316571570001543E-4
50s5-26bio6	-38.23200076293945	1.0316571570001543E-4
50s5-26bio6	-38.10840076293945	1.0316571570001543E-4
50s5-26bio6	-37.98480076293945	1.0316571570001543E-4
50s5-26bio6	-37.861200762939454	1.0316571570001543E-4
50s5-26bio6	-37.73760076293945	1.0316571570001543E-4
50s5-26bio6	-37.614000762939455	1.0316571570001543E-4
50s5-26bio6	-37.49040076293945	1.0316571570001543E-4
50s5-26bio6	-37.366800762939455	1.0316571570001543E-4
50s5-26bio6	-37.24320076293945	1.0316571570001543E-4
50s5-26bio6	-37.11960076293945	1.0316571570001543E-4
50s5-26bio6	-36.99600076293945	1.0316571570001543E-4
50s5-26bio6	-36.87240076293945	1.0316571570001543E-4
50s5-26bio6	-36.74880076293945	1.0316571570001543E-4
50s5-26bio6	-36.62520076293945	1.0316571570001543E-4
50s5-26bio6	-36.501600762939454	1.0316571570001543E-4
50s5-26bio6	-36.37800076293945	1.0316571570001543E-4
50s5-26bio6	-36.254400762939454	1.0316571570001543E-4
50s5-26bio6	-36.13080076293945	1.0316571570001543E-4
50s5-26bio6	-36.007200762939455	1.0316571570001543E-4
50s5-26bio6	-35.88360076293945	1.0316571570001543E-4
50s5-26bio6	-35.760000762939455	1.0316571570001543E-4
50s5-26bio6	-35.63640076293945	1.0316571570001543E-4
50s5-26bio6	-35.51280076293945	1.0316571570001543E-4
50s5-26bio6	-35.38920076293945	1.0316571570001543E-4
50s5-26bio6	-35.26560076293945	1.0316571570001543E-4
50s5-26bio6	-35.14200076293945	1.0316571570001543E-4
50s5-26bio6	-35.01840076293945	1.0316571570001543E-4
50s5-26bio6	-34.894800762939454	1.0316571570001543E-4
50s5-26bio6	-34.77120076293945	1.0316571570001543E-4
50s5-26bio6	-34.647600762939454	1.0316571570001543E-4
50s5-26bio6	-34.52400076293945	1.0316571570001543E-4
50s5-26bio6	-34.400400762939455	1.0316571570001543E-4
50s5-26bio6	-34.27680076293945	1.0316571570001543E-4
50s5-26bio6	-34.15320076293945	1.0316571570001543E-4
50s5-26bio6	-34.02960076293945	1.0316571570001543E-4
50s5-26bio6	-33.90600076293945	1.0316571570001543E-4
50s5-26bio6	-33.78240076293945	1.0316571570001543E-4
50s5-26bio6	-33.65880076293945	1.0474772716406733E-4
50s5-26bio6	-33.53520076293945	1.0963931708829477E-4
50s5-26bio6	-33.41160076293945	1.1475678911665455E-4
50s5-26bio6	-33.288000762939454	1.2011044600512832E-4
50s5-26bio6	-33.16440076293945	1.257110561709851E-4
50s5-26bio6	-33.040800762939455	1.3156987552065402E-4
50s5-26bio6	-32.91720076293945	1.3769867655355483E-4
50s5-26bio6	-32.79360076293945	1.441097556380555E-4
50s5-26bio6	-32.67000076293945	1.5081594756338745E-4
50s5-26bio6	-32.546400762939456	1.578306982992217E-4
50s5-26bio6	-32.42280076293945	1.6516800678800792E-4
50s5-26bio6	-32.29920076293945	1.7284255591221154E-4
50s5-26bio6	-32.17560076293945	1.808696542866528E-4
50s5-26bio6	-32.05200076293945	1.8926527991425246E-4
50s5-26bio6	-31.928400762939454	1.9804632756859064E-4
50s5-26bio6	-31.80480076293945	2.0722996850963682E-4
50s5-26bio6	-31.681200762939454	2.1683459635823965E-4
50s5-26bio6	-31.55760076293945	2.268792741233483E-4
50s5-26bio6	-31.43400076293945	2.3738390882499516E-4
50s5-26bio6	-31.31040076293945	2.4836932425387204E-4
50s5-26bio6	-31.186800762939452	2.598572464194149E-4
50s5-26bio6	-31.063200762939452	2.7187037630937994E-4
50s5-26bio6	-30.939600762939452	2.844324626494199E-4
50s5-26bio6	-30.816000762939453	2.97568243695423E-4
50s5-26bio6	-30.692400762939453	3.1130362185649574E-4
50s5-26bio6	-30.568800762939453	3.2566560548730195E-4
50s5-26bio6	-30.44520076293945	3.406824544072151E-4
50s5-26bio6	-30.321600762939454	3.5638365079648793E-4
50s5-26bio6	-30.19800076293945	3.727999865077436E-4
50s5-26bio6	-30.07440076293945	3.899636212736368E-4
50s5-26bio6	-29.95080076293945	4.0790814091451466E-4
50s5-26bio6	-29.82720076293945	4.2666864464990795E-4
50s5-26bio6	-29.703600762939452	4.4628174509853125E-4
50s5-26bio6	-29.580000762939452	4.6678571379743516E-4
50s5-26bio6	-29.456400762939452	4.882205103058368E-4
50s5-26bio6	-29.332800762939453	5.106278113089502E-4
50s5-26bio6	-29.209200762939453	5.340512143447995E-4
50s5-26bio6	-29.08560076293945	5.585361504927278E-4
50s5-26bio6	-28.962000762939454	5.841301172040403E-4
50s5-26bio6	-28.83840076293945	6.108827656134963E-4
50s5-26bio6	-28.714800762939454	6.38845725916326E-4
50s5-26bio6	-28.59120076293945	6.68073131237179E-4
50s5-26bio6	-28.46760076293945	6.986213847994804E-4
50s5-26bio6	-28.34400076293945	7.305493345484138E-4
50s5-26bio6	-28.22040076293945	7.639185059815645E-4
50s5-26bio6	-28.096800762939452	7.987930439412594E-4
50s5-26bio6	-27.973200762939452	8.352399454452097E-4
50s5-26bio6	-27.849600762939453	8.733291178941727E-4
50s5-26bio6	-27.72600076293945	9.131335536949337E-4
50s5-26bio6	-27.602400762939453	9.547294466756284E-4
50s5-26bio6	-27.478800762939454	9.98196192085743E-4
50s5-26bio6	-27.355200762939454	0.0010436169104650617
50s5-26bio6	-27.23160076293945	0.00109107734169811
50s5-26bio6	-27.10800076293945	0.001140669221058488
50s5-26bio6	-26.98440076293945	0.0011924862628802657
50s5-26bio6	-26.860800762939455	0.0012466268381103873
50s5-26bio6	-26.73720076293945	0.0013031935086473823
50s5-26bio6	-26.613600762939452	0.0013622934930026531
50s5-26bio6	-26.490000762939452	0.0014240383170545101
50s5-26bio6	-26.366400762939453	0.0014885448617860675
50s5-26bio6	-26.242800762939453	0.0015559346647933125
50s5-26bio6	-26.119200762939453	0.0016263345023617148
50s5-26bio6	-25.995600762939453	0.0016998767387121916
50s5-26bio6	-25.87200076293945	0.0017766995588317513
50s5-26bio6	-25.748400762939454	0.0018569468520581722
50s5-26bio6	-25.62480076293945	0.0019407690269872546
50s5-26bio6	-25.501200762939455	0.0020283223129808903
50s5-26bio6	-25.37760076293945	0.0021197705063968897
50s5-26bio6	-25.25400076293945	0.0022152839228510857
50s5-26bio6	-25.130400762939452	0.002315039746463299
50s5-26bio6	-25.006800762939452	0.002419223776087165
50s5-26bio6	-24.883200762939452	0.0025280287954956293
50s5-26bio6	-24.759600762939453	0.0026416564360260963
50s5-26bio6	-24.636000762939453	0.002760316478088498
50s5-26bio6	-24.512400762939453	0.0028842275496572256
50s5-26bio6	-24.388800762939454	0.0030136180575937033
50s5-26bio6	-24.26520076293945	0.003148725489154458
50s5-26bio6	-24.141600762939454	0.0032897978089749813
50s5-26bio6	-24.01800076293945	0.003437093459069729
50s5-26bio6	-23.894400762939455	0.0035908811260014772
50s5-26bio6	-23.77080076293945	0.003751441603526473
50s5-26bio6	-23.647200762939452	0.003919066861271858
50s5-26bio6	-23.523600762939452	0.004094061441719532
50s5-26bio6	-23.400000762939452	0.004276742693036795
50s5-26bio6	-23.276400762939453	0.00446744030341506
50s5-26bio6	-23.152800762939453	0.004666498862206936
50s5-26bio6	-23.029200762939453	0.004874276462942362
50s5-26bio6	-22.90560076293945	0.005091146565973759
50s5-26bio6	-22.78200076293945	0.005317497532814741
50s5-26bio6	-22.658400762939454	0.00555373402312398
50s5-26bio6	-22.534800762939454	0.0058002774603664875
50s5-26bio6	-22.41120076293945	0.006057565566152334
50s5-26bio6	-22.287600762939455	0.006326055619865656
50s5-26bio6	-22.16400076293945	0.006606222130358219
50s5-26bio6	-22.040400762939452	0.0068985591642558575
50s5-26bio6	-21.916800762939452	0.007203581277281046
50s5-26bio6	-21.793200762939453	0.007521823048591614
50s5-26bio6	-21.669600762939453	0.007853840477764606
50s5-26bio6	-21.546000762939453	0.008200214244425297
50s5-26bio6	-21.422400762939454	0.008561544120311737
50s5-26bio6	-21.29880076293945	0.008938455954194069
50s5-26bio6	-21.175200762939454	0.009331601671874523
50s5-26bio6	-21.051600762939454	0.009741656482219696
50s5-26bio6	-20.92800076293945	0.010169323533773422
50s5-26bio6	-20.80440076293945	0.010615332052111626
50s5-26bio6	-20.68080076293945	0.011080441065132618
50s5-26bio6	-20.557200762939452	0.011565438471734524
50s5-26bio6	-20.433600762939452	0.01207114290446043
50s5-26bio6	-20.310000762939453	0.012598401866853237
50s5-26bio6	-20.186400762939453	0.01314810011535883
50s5-26bio6	-20.06280076293945	0.01372115034610033
50s5-26bio6	-19.939200762939453	0.014318502508103848
50s5-26bio6	-19.815600762939454	0.014941142871975899
50s5-26bio6	-19.69200076293945	0.015590091235935688
50s5-26bio6	-19.568400762939454	0.016266407445073128
50s5-26bio6	-19.44480076293945	0.01697118952870369
50s5-26bio6	-19.32120076293945	0.01770557463169098
50s5-26bio6	-19.197600762939455	0.01847074180841446
50s5-26bio6	-19.074000762939452	0.019267911091446877
50s5-26bio6	-18.950400762939452	0.02009834535419941
50s5-26bio6	-18.826800762939452	0.020963354036211967
50s5-26bio6	-18.703200762939453	0.021864289417862892
50s5-26bio6	-18.579600762939453	0.022802550345659256
50s5-26bio6	-18.456000762939453	0.02377958409488201
50s5-26bio6	-18.332400762939454	0.02479688450694084
50s5-26bio6	-18.20880076293945	0.02585599757730961
50s5-26bio6	-18.08520076293945	0.026958519592881203
50s5-26bio6	-17.961600762939455	0.028106093406677246
50s5-26bio6	-17.83800076293945	0.029300419613718987
50s5-26bio6	-17.71440076293945	0.0305432491004467
50s5-26bio6	-17.590800762939452	0.031836386770009995
50s5-26bio6	-17.467200762939452	0.03318168967962265
50s5-26bio6	-17.343600762939452	0.034581076353788376
50s5-26bio6	-17.220000762939453	0.03603651002049446
50s5-26bio6	-17.096400762939453	0.037550024688243866
50s5-26bio6	-16.97280076293945	0.039123695343732834
50s5-26bio6	-16.849200762939454	0.04075966030359268
50s5-26bio6	-16.725600762939454	0.042460113763809204
50s5-26bio6	-16.60200076293945	0.04422730579972267
50s5-26bio6	-16.478400762939454	0.046063538640737534
50s5-26bio6	-16.35480076293945	0.047971177846193314
50s5-26bio6	-16.23120076293945	0.049952633678913116
50s5-26bio6	-16.107600762939455	0.05201037600636482
50s5-26bio6	-15.984000762939452	0.05414692312479019
50s5-26bio6	-15.860400762939452	0.05636484548449516
50s5-26bio6	-15.736800762939453	0.058666761964559555
50s5-26bio6	-15.613200762939453	0.061055343598127365
50s5-26bio6	-15.489600762939453	0.06353329867124557
50s5-26bio6	-15.36600076293945	0.06610337644815445
50s5-26bio6	-15.242400762939454	0.06876838207244873
50s5-26bio6	-15.118800762939454	0.07153112441301346
50s5-26bio6	-14.99520076293945	0.07439447939395905
50s5-26bio6	-14.871600762939455	0.0773613229393959
50s5-26bio6	-14.748000762939451	0.08043457567691803
50s5-26bio6	-14.624400762939452	0.08361716568470001
50s5-26bio6	-14.500800762939456	0.08691202104091644
50s5-26bio6	-14.377200762939452	0.0903220996260643
50s5-26bio6	-14.253600762939453	0.09385035187005997
50s5-26bio6	-14.130000762939453	0.09749971330165863
50s5-26bio6	-14.006400762939453	0.10127311199903488
50s5-26bio6	-13.882800762939453	0.10517345368862152
50s5-26bio6	-13.759200762939454	0.10920360684394836
50s5-26bio6	-13.635600762939454	0.11336641758680344
50s5-26bio6	-13.51200076293945	0.11766465753316879
50s5-26bio6	-13.388400762939455	0.12210105359554291
50s5-26bio6	-13.264800762939455	0.12667827308177948
50s5-26bio6	-13.141200762939452	0.13139887154102325
50s5-26bio6	-13.017600762939455	0.1362653374671936
50s5-26bio6	-12.894000762939452	0.14128004014492035
50s5-26bio6	-12.770400762939452	0.14644524455070496
50s5-26bio6	-12.646800762939456	0.15176308155059814
50s5-26bio6	-12.523200762939453	0.1572355180978775
50s5-26bio6	-12.399600762939453	0.16286440193653107
50s5-26bio6	-12.27600076293945	0.16865137219429016
50s5-26bio6	-12.152400762939454	0.17459788918495178
50s5-26bio6	-12.028800762939454	0.1807052493095398
50s5-26bio6	-11.905200762939451	0.18697449564933777
50s5-26bio6	-11.781600762939455	0.19340644776821136
50s5-26bio6	-11.658000762939452	0.20000170171260834
50s5-26bio6	-11.534400762939452	0.20676060020923615
50s5-26bio6	-11.410800762939456	0.21368318796157837
50s5-26bio6	-11.287200762939452	0.2207692414522171
50s5-26bio6	-11.163600762939453	0.22801825404167175
50s5-26bio6	-11.040000762939453	0.23542942106723785
50s5-26bio6	-10.916400762939453	0.2430015653371811
50s5-26bio6	-10.792800762939454	0.25073325634002686
50s5-26bio6	-10.669200762939454	0.2586226761341095
50s5-26bio6	-10.545600762939454	0.2666676640510559
50s5-26bio6	-10.42200076293945	0.2748657166957855
50s5-26bio6	-10.298400762939455	0.2832140028476715
50s5-26bio6	-10.174800762939455	0.291709303855896
50s5-26bio6	-10.051200762939452	0.3003479838371277
50s5-26bio6	-9.927600762939456	0.3091261386871338
50s5-26bio6	-9.804000762939452	0.3180394470691681
50s5-26bio6	-9.680400762939453	0.3270832300186157
50s5-26bio6	-9.556800762939453	0.3362524211406708
50s5-26bio6	-9.433200762939453	0.34554171562194824
50s5-26bio6	-9.309600762939453	0.3549453318119049
50s5-26bio6	-9.18600076293945	0.36445724964141846
50s5-26bio6	-9.062400762939454	0.37407106161117554
50s5-26bio6	-8.938800762939454	0.3837801516056061
50s5-26bio6	-8.815200762939451	0.3935774862766266
50s5-26bio6	-8.691600762939455	0.4034558832645416
50s5-26bio6	-8.568000762939452	0.4134078323841095
50s5-26bio6	-8.444400762939452	0.4234256446361542
50s5-26bio6	-8.320800762939456	0.43350139260292053
50s5-26bio6	-8.197200762939453	0.4436269700527191
50s5-26bio6	-8.073600762939453	0.4537941515445709
50s5-26bio6	-7.950000762939453	0.46399450302124023
50s5-26bio6	-7.826400762939453	0.47421959042549133
50s5-26bio6	-7.702800762939454	0.48446083068847656
50s5-26bio6	-7.579200762939454	0.49470964074134827
50s5-26bio6	-7.455600762939454	0.504957377910614
50s5-26bio6	-7.332000762939451	0.5151954293251038
50s5-26bio6	-7.208400762939455	0.5254152417182922
50s5-26bio6	-7.084800762939455	0.5356083512306213
50s5-26bio6	-6.961200762939452	0.545766294002533
50s5-26bio6	-6.837600762939452	0.5552402138710022
50s5-26bio6	-6.714000762939449	0.5643731951713562
50s5-26bio6	-6.590400762939453	0.5725569725036621
50s5-26bio6	-6.466800762939457	0.5800876617431641
50s5-26bio6	-6.343200762939453	0.5870068669319153
50s5-26bio6	-6.219600762939457	0.591634213924408
50s5-26bio6	-6.096000762939454	0.5962401628494263
50s5-26bio6	-5.972400762939451	0.6008238792419434
50s5-26bio6	-5.8488007629394545	0.6053847074508667
50s5-26bio6	-5.725200762939458	0.6099220514297485
50s5-26bio6	-5.601600762939448	0.6144351959228516
50s5-26bio6	-5.478000762939452	0.618923544883728
50s5-26bio6	-5.354400762939456	0.6233865022659302
50s5-26bio6	-5.230800762939452	0.6278234720230103
50s5-26bio6	-5.107200762939456	0.6322338581085205
50s5-26bio6	-4.983600762939453	0.636617124080658
50s5-26bio6	-4.86000076293945	0.6409727931022644
50s5-26bio6	-4.736400762939454	0.6453002095222473
50s5-26bio6	-4.612800762939457	0.649599015712738
50s5-26bio6	-4.489200762939454	0.6538686752319336
50s5-26bio6	-4.365600762939451	0.6576115489006042
50s5-26bio6	-4.242000762939455	0.6582037806510925
50s5-26bio6	-4.1184007629394515	0.6583715677261353
50s5-26bio6	-3.9948007629394553	0.6585344076156616
50s5-26bio6	-3.871200762939459	0.6586921811103821
50s5-26bio6	-3.7476007629394488	0.6588230729103088
50s5-26bio6	-3.6240007629394526	0.6570218801498413
50s5-26bio6	-3.5004007629394565	0.6521230936050415
50s5-26bio6	-3.376800762939453	0.6469313502311707
50s5-26bio6	-3.253200762939457	0.6415223479270935
50s5-26bio6	-3.1296007629394538	0.6360719799995422
50s5-26bio6	-3.0060007629394505	0.6305813789367676
50s5-26bio6	-2.8824007629394544	0.6250515580177307
50s5-26bio6	-2.758800762939451	0.6194837093353271
50s5-26bio6	-2.635200762939455	0.6138790249824524
50s5-26bio6	-2.5116007629394517	0.6082387566566467
50s5-26bio6	-2.3880007629394484	0.6025641560554504
50s5-26bio6	-2.2644007629394522	0.5968565344810486
50s5-26bio6	-2.140800762939456	0.591117262840271
50s5-26bio6	-2.017200762939453	0.5853476524353027
50s5-26bio6	-1.8936007629394496	0.5795491933822632
50s5-26bio6	-1.7700007629394534	0.5737232565879822
50s5-26bio6	-1.6464007629394501	0.5678713917732239
50s5-26bio6	-1.522800762939454	0.5619950890541077
50s5-26bio6	-1.3992007629394578	0.5560958981513977
50s5-26bio6	-1.2756007629394475	0.5501754283905029
50s5-26bio6	-1.1520007629394513	0.5442352294921875
50s5-26bio6	-1.0284007629394551	0.5382769107818604
50s5-26bio6	-0.9048007629394519	0.5323021411895752
50s5-26bio6	-0.7812007629394557	0.5263125896453857
50s5-26bio6	-0.6576007629394525	0.5203099846839905
50s5-26bio6	-0.5340007629394492	0.5142959952354431
50s5-26bio6	-0.41040076293945305	0.5082723498344421
50s5-26bio6	-0.2868007629394569	0.502240777015686
50s5-26bio6	-0.16320076293945363	0.4962030053138733
50s5-26bio6	-0.03960076293945036	0.49016088247299194
50s5-26bio6	0.0839992370605458	0.4841161072254181
50s5-26bio6	0.20759923706054906	0.478070467710495
50s5-26bio6	0.3311992370605452	0.4720257520675659
50s5-26bio6	0.4547992370605414	0.4659530818462372
50s5-26bio6	0.5783992370605517	0.4591275155544281
50s5-26bio6	0.7019992370605479	0.45231175422668457
50s5-26bio6	0.8255992370605441	0.4455084204673767
50s5-26bio6	0.9491992370605473	0.4387200176715851
50s5-26bio6	1.0727992370605435	0.43194904923439026
50s5-26bio6	1.1963992370605467	0.4251980185508728
50s5-26bio6	1.31999923706055	0.4184693992137909
50s5-26bio6	1.4435992370605462	0.4117656648159027
50s5-26bio6	1.5671992370605423	0.4050891697406769
50s5-26bio6	1.6907992370605456	0.3984423279762268
50s5-26bio6	1.8143992370605488	0.39182746410369873
50s5-26bio6	1.937999237060545	0.3852468729019165
50s5-26bio6	2.0615992370605483	0.3787027597427368
50s5-26bio6	2.1851992370605444	0.37219738960266113
50s5-26bio6	2.3087992370605406	0.3657328486442566
50s5-26bio6	2.432399237060551	0.3593112528324127
50s5-26bio6	2.555999237060547	0.3529346287250519
50s5-26bio6	2.6795992370605504	0.34660494327545166
50s5-26bio6	2.8031992370605465	0.34032413363456726
50s5-26bio6	2.9267992370605427	0.33409401774406433
50s5-26bio6	3.050399237060553	0.3279164135456085
50s5-26bio6	3.173999237060549	0.3217930197715759
50s5-26bio6	3.2975992370605454	0.31572550535202026
50s5-26bio6	3.4211992370605486	0.3097154200077057
50s5-26bio6	3.544799237060545	0.303764283657074
50s5-26bio6	3.668399237060548	0.29787352681159973
50s5-26bio6	3.7919992370605513	0.2920445501804352
50s5-26bio6	3.9155992370605475	0.2862786054611206
50s5-26bio6	4.039199237060544	0.2805769443511963
50s5-26bio6	4.162799237060547	0.27494069933891296
50s5-26bio6	4.28639923706055	0.2693709433078766
50s5-26bio6	4.409999237060546	0.26386865973472595
50s5-26bio6	4.53359923706055	0.25843480229377747
50s5-26bio6	4.657199237060546	0.253070205450058
50s5-26bio6	4.780799237060542	0.2477756291627884
50s5-26bio6	4.904399237060552	0.2425518035888672
50s5-26bio6	5.027999237060548	0.2373993694782257
50s5-26bio6	5.151599237060545	0.23231887817382812
50s5-26bio6	5.275199237060548	0.22731082141399384
50s5-26bio6	5.398799237060544	0.22237564623355865
50s5-26bio6	5.522399237060547	0.21751369535923004
50s5-26bio6	5.6459992370605505	0.21272528171539307
50s5-26bio6	5.769599237060547	0.20801061391830444
50s5-26bio6	5.893199237060543	0.2033698856830597
50s5-26bio6	6.016799237060546	0.19880317151546478
50s5-26bio6	6.140399237060549	0.19431054592132568
50s5-26bio6	6.2639992370605455	0.1898919939994812
50s5-26bio6	6.387599237060549	0.18554744124412537
50s5-26bio6	6.511199237060545	0.18127676844596863
50s5-26bio6	6.634799237060541	0.17707982659339905
50s5-26bio6	6.7583992370605515	0.17295636236667633
50s5-26bio6	6.881999237060548	0.168906107544899
50s5-26bio6	7.005599237060544	0.16492873430252075
50s5-26bio6	7.129199237060547	0.16102391481399536
50s5-26bio6	7.252799237060543	0.157191202044487
50s5-26bio6	7.3763992370605465	0.15343017876148224
50s5-26bio6	7.49999923706055	0.1497403383255005
50s5-26bio6	7.623599237060546	0.14612117409706116
50s5-26bio6	7.747199237060542	0.14257211983203888
50s5-26bio6	7.870799237060545	0.1390925794839859
50s5-26bio6	7.994399237060549	0.13568192720413208
50s5-26bio6	8.117999237060552	0.13233953714370728
50s5-26bio6	8.241599237060548	0.12906469404697418
50s5-26bio6	8.365199237060544	0.12585671246051788
50s5-26bio6	8.488799237060547	0.12271485477685928
50s5-26bio6	8.612399237060544	0.11963837593793869
50s5-26bio6	8.735999237060547	0.11662649363279343
50s5-26bio6	8.85959923706055	0.11367842555046082
50s5-26bio6	8.983199237060546	0.11079335957765579
50s5-26bio6	9.106799237060542	0.1079704686999321
50s5-26bio6	9.230399237060546	0.10520891100168228
50s5-26bio6	9.353999237060549	0.10250784456729889
50s5-26bio6	9.477599237060545	0.09986640512943268
50s5-26bio6	9.601199237060548	0.09728370606899261
50s5-26bio6	9.724799237060544	0.09475888311862946
50s5-26bio6	9.84839923706054	0.09229104220867157
50s5-26bio6	9.971999237060551	0.08987928181886673
50s5-26bio6	10.095599237060547	0.0875227078795433
50s5-26bio6	10.219199237060543	0.08522041887044907
50s5-26bio6	10.342799237060547	0.08297150582075119
50s5-26bio6	10.466399237060543	0.08077505975961685
50s5-26bio6	10.589999237060546	0.07863017171621323
50s5-26bio6	10.71359923706055	0.07653594762086868
50s5-26bio6	10.837199237060545	0.0744914636015892
50s5-26bio6	10.960799237060542	0.07249582558870316
50s5-26bio6	11.084399237060545	0.07054812461137772
50s5-26bio6	11.207999237060548	0.06864747405052185
50s5-26bio6	11.331599237060544	0.06679297238588333
50s5-26bio6	11.455199237060548	0.06498373299837112
50s5-26bio6	11.578799237060544	0.06321887671947479
50s5-26bio6	11.70239923706054	0.0614975206553936
50s5-26bio6	11.82599923706055	0.0598188079893589
50s5-26bio6	11.949599237060546	0.05818186700344086
50s5-26bio6	12.073199237060543	0.05658584460616112
50s5-26bio6	12.196799237060546	0.05502990260720253
50s5-26bio6	12.320399237060542	0.05351319909095764
50s5-26bio6	12.443999237060545	0.052034907042980194
50s5-26bio6	12.567599237060548	0.050594210624694824
50s5-26bio6	12.691199237060545	0.049190305173397064
50s5-26bio6	12.81479923706054	0.047822386026382446
50s5-26bio6	12.938399237060544	0.046489667147397995
50s5-26bio6	13.061999237060547	0.04519137740135193
50s5-26bio6	13.185599237060543	0.043926745653152466
50s5-26bio6	13.309199237060547	0.04269501939415932
50s5-26bio6	13.432799237060543	0.04149545729160309
50s5-26bio6	13.556399237060539	0.040327321738004684
50s5-26bio6	13.67999923706055	0.0391898974776268
50s5-26bio6	13.803599237060546	0.03808247298002243
50s5-26bio6	13.927199237060549	0.03700435161590576
50s5-26bio6	14.050799237060545	0.03595484420657158
50s5-26bio6	14.174399237060541	0.03493328019976616
50s5-26bio6	14.297999237060552	0.033938996493816376
50s5-26bio6	14.421599237060548	0.03297134116292
50s5-26bio6	14.545199237060544	0.03202967718243599
50s5-26bio6	14.668799237060547	0.031113378703594208
50s5-26bio6	14.792399237060543	0.03022182732820511
50s5-26bio6	14.915999237060547	0.02935441955924034
50s5-26bio6	15.03959923706055	0.02851056680083275
50s5-26bio6	15.163199237060546	0.02768968604505062
50s5-26bio6	15.286799237060542	0.026891209185123444
50s5-26bio6	15.410399237060545	0.026114577427506447
50s5-26bio6	15.533999237060549	0.025359245017170906
50s5-26bio6	15.657599237060545	0.02462467923760414
50s5-26bio6	15.781199237060548	0.02391035296022892
50s5-26bio6	15.904799237060544	0.023215755820274353
50s5-26bio6	16.02839923706054	0.022540388628840446
50s5-26bio6	16.15199923706055	0.021883752197027206
50s5-26bio6	16.275599237060547	0.02124536968767643
50s5-26bio6	16.399199237060543	0.02062477171421051
50s5-26bio6	16.522799237060546	0.020021500065922737
50s5-26bio6	16.646399237060542	0.019435102120041847
50s5-26bio6	16.769999237060546	0.01886514015495777
50s5-26bio6	16.89359923706055	0.018311183899641037
50s5-26bio6	17.017199237060545	0.017772814258933067
50s5-26bio6	17.14079923706054	0.01724962145090103
50s5-26bio6	17.264399237060545	0.016741205006837845
50s5-26bio6	17.387999237060548	0.01624717377126217
50s5-26bio6	17.511599237060544	0.01576714590191841
50s5-26bio6	17.635199237060547	0.015300746075809002
50s5-26bio6	17.758799237060543	0.01484761293977499
50s5-26bio6	17.88239923706054	0.014699451625347137
50s5-26bio6	18.00599923706055	0.014699451625347137
50s5-26bio6	18.129599237060546	0.014699451625347137
50s5-26bio6	18.253199237060542	0.014699451625347137
50s5-26bio6	18.376799237060546	0.014699451625347137
50s5-26bio6	18.50039923706054	0.014699451625347137
50s5-26bio6	18.623999237060545	0.014699451625347137
50s5-26bio6	18.747599237060548	0.014699451625347137
50s5-26bio6	18.871199237060544	0.014699451625347137
50s5-26bio6	18.99479923706054	0.014699451625347137
50s5-26bio6	19.118399237060544	0.014699451625347137
50s5-26bio6	19.241999237060547	0.014699451625347137
50s5-26bio6	19.36559923706055	0.014699451625347137
50s5-26bio6	19.489199237060546	0.014699451625347137
50s5-26bio6	19.612799237060543	0.014699451625347137
50s5-26bio6	19.736399237060546	0.014699451625347137
50s5-26bio6	19.85999923706055	0.014699451625347137
50s5-26bio6	19.983599237060545	0.014699451625347137
50s5-26bio6	20.10719923706055	0.014699451625347137
50s5-26bio6	20.230799237060545	0.014699451625347137
50s5-26bio6	20.35439923706054	0.014699451625347137
50s5-26bio6	20.47799923706055	0.014699451625347137
50s5-26bio6	20.601599237060547	0.014699451625347137
50s5-26bio6	20.725199237060544	0.014699451625347137
50s5-26bio6	20.848799237060547	0.014699451625347137
50s5-26bio6	20.972399237060543	0.014699451625347137
50s5-26bio6	21.095999237060546	0.014699451625347137
50s5-26bio6	21.21959923706055	0.014699451625347137
50s5-26bio6	21.343199237060546	0.014699451625347137
50s5-26bio6	21.466799237060542	0.014699451625347137
50s5-26bio6	21.590399237060545	0.014699451625347137
50s5-26bio6	21.71399923706055	0.014699451625347137
50s5-26bio6	21.837599237060545	0.014699451625347137
50s5-26bio6	21.961199237060548	0.014699451625347137
50s5-26bio6	22.084799237060544	0.014699451625347137
50s5-26bio6	22.20839923706054	0.014699451625347137
50s5-26bio6	22.33199923706055	0.014699451625347137
50s5-26bio6	22.455599237060547	0.014699451625347137
50s5-26bio6	22.579199237060543	0.014699451625347137
50s5-26bio6	22.702799237060546	0.014699451625347137
50s5-26bio6	22.826399237060542	0.014699451625347137
50s5-26bio6	22.949999237060545	0.014699451625347137
