# Supplementary material for: Paleodistribution of Cercidiphyllaceae and Future Habitat Prediction for Cercidiphyllum japonicum Under Climate Change
Source: Ecol Evol. 2026 Jan 19;16(1):e72940. doi: 10.1002/ece3.72940 (PMC12815699; doi:10.1002/ece3.72940)
Supplement: Supplementary file 1 — Data S1: ece372940‐sup‐0001‐supinfo.zip. [file ECE3-16-e72940-s001.zip › 50s-26/plots/连香树_3_50s5-26bio6_only.dat]

variable	x	y
50s5-26bio6	-38.85000076293945	1.7151918427771307E-6
50s5-26bio6	-38.72640076293945	1.7151918427771307E-6
50s5-26bio6	-38.60280076293945	1.7151918427771307E-6
50s5-26bio6	-38.47920076293945	1.7151918427771307E-6
50s5-26bio6	-38.35560076293945	1.7151918427771307E-6
50s5-26bio6	-38.23200076293945	1.7151918427771307E-6
50s5-26bio6	-38.10840076293945	1.7151918427771307E-6
50s5-26bio6	-37.98480076293945	1.7151918427771307E-6
50s5-26bio6	-37.861200762939454	1.7151918427771307E-6
50s5-26bio6	-37.73760076293945	1.7151918427771307E-6
50s5-26bio6	-37.614000762939455	1.7151918427771307E-6
50s5-26bio6	-37.49040076293945	1.7151918427771307E-6
50s5-26bio6	-37.366800762939455	1.7151918427771307E-6
50s5-26bio6	-37.24320076293945	1.7151918427771307E-6
50s5-26bio6	-37.11960076293945	1.7151918427771307E-6
50s5-26bio6	-36.99600076293945	1.7151918427771307E-6
50s5-26bio6	-36.87240076293945	1.7151918427771307E-6
50s5-26bio6	-36.74880076293945	1.7151918427771307E-6
50s5-26bio6	-36.62520076293945	1.7151918427771307E-6
50s5-26bio6	-36.501600762939454	1.7151918427771307E-6
50s5-26bio6	-36.37800076293945	1.7151918427771307E-6
50s5-26bio6	-36.254400762939454	1.7151918427771307E-6
50s5-26bio6	-36.13080076293945	1.7151918427771307E-6
50s5-26bio6	-36.007200762939455	1.7151918427771307E-6
50s5-26bio6	-35.88360076293945	1.7151918427771307E-6
50s5-26bio6	-35.760000762939455	1.7151918427771307E-6
50s5-26bio6	-35.63640076293945	1.7151918427771307E-6
50s5-26bio6	-35.51280076293945	1.7151918427771307E-6
50s5-26bio6	-35.38920076293945	1.7151918427771307E-6
50s5-26bio6	-35.26560076293945	1.7151918427771307E-6
50s5-26bio6	-35.14200076293945	1.7151918427771307E-6
50s5-26bio6	-35.01840076293945	1.7151918427771307E-6
50s5-26bio6	-34.894800762939454	1.7151918427771307E-6
50s5-26bio6	-34.77120076293945	1.7151918427771307E-6
50s5-26bio6	-34.647600762939454	1.7151918427771307E-6
50s5-26bio6	-34.52400076293945	1.7151918427771307E-6
50s5-26bio6	-34.400400762939455	1.7151918427771307E-6
50s5-26bio6	-34.27680076293945	1.7151918427771307E-6
50s5-26bio6	-34.15320076293945	1.7151918427771307E-6
50s5-26bio6	-34.02960076293945	1.7151918427771307E-6
50s5-26bio6	-33.90600076293945	1.7151918427771307E-6
50s5-26bio6	-33.78240076293945	1.7151918427771307E-6
50s5-26bio6	-33.65880076293945	1.751374725245114E-6
50s5-26bio6	-33.53520076293945	1.8645716863829875E-6
50s5-26bio6	-33.41160076293945	1.9850849639624357E-6
50s5-26bio6	-33.288000762939454	2.1133873815415427E-6
50s5-26bio6	-33.16440076293945	2.24998234443774E-6
50s5-26bio6	-33.040800762939455	2.3954057724040467E-6
50s5-26bio6	-32.91720076293945	2.550228373365826E-6
50s5-26bio6	-32.79360076293945	2.715057689783862E-6
50s5-26bio6	-32.67000076293945	2.890540372391115E-6
50s5-26bio6	-32.546400762939456	3.0773649086768273E-6
50s5-26bio6	-32.42280076293945	3.2762645787443034E-6
50s5-26bio6	-32.29920076293945	3.4880197290476644E-6
50s5-26bio6	-32.17560076293945	3.71346118299698E-6
50s5-26bio6	-32.05200076293945	3.953473424189724E-6
50s5-26bio6	-31.928400762939454	4.2090027818630915E-6
50s5-26bio6	-31.80480076293945	4.481043561099796E-6
50s5-26bio6	-31.681200762939454	4.770666691911174E-6
50s5-26bio6	-31.55760076293945	5.079009042674443E-6
50s5-26bio6	-31.43400076293945	5.407280696090311E-6
50s5-26bio6	-31.31040076293945	5.756769041909138E-6
50s5-26bio6	-31.186800762939452	6.128846052888548E-6
50s5-26bio6	-31.063200762939452	6.524971013277536E-6
50s5-26bio6	-30.939600762939452	6.946698704268783E-6
50s5-26bio6	-30.816000762939453	7.395683496724814E-6
50s5-26bio6	-30.692400762939453	7.873687536630314E-6
50s5-26bio6	-30.568800762939453	8.382585292565636E-6
50s5-26bio6	-30.44520076293945	8.924374924390577E-6
50s5-26bio6	-30.321600762939454	9.501181921223179E-6
50s5-26bio6	-30.19800076293945	1.011526819638675E-5
50s5-26bio6	-30.07440076293945	1.0769044820335694E-5
50s5-26bio6	-29.95080076293945	1.1465075658634305E-5
50s5-26bio6	-29.82720076293945	1.220609283336671E-5
50s5-26bio6	-29.703600762939452	1.2995003089599777E-5
50s5-26bio6	-29.580000762939452	1.3834901437803637E-5
50s5-26bio6	-29.456400762939452	1.4729083886777516E-5
50s5-26bio6	-29.332800762939453	1.5681058357586153E-5
50s5-26bio6	-29.209200762939453	1.669456105446443E-5
50s5-26bio6	-29.08560076293945	1.7773565559764393E-5
50s5-26bio6	-28.962000762939454	1.8922310118796304E-5
50s5-26bio6	-28.83840076293945	2.014529673033394E-5
50s5-26bio6	-28.714800762939454	2.1447325707413256E-5
50s5-26bio6	-28.59120076293945	2.2833506591268815E-5
50s5-26bio6	-28.46760076293945	2.4309276341227815E-5
50s5-26bio6	-28.34400076293945	2.588042480056174E-5
50s5-26bio6	-28.22040076293945	2.755311652435921E-5
50s5-26bio6	-28.096800762939452	2.9333912607398815E-5
50s5-26bio6	-27.973200762939452	3.122980342595838E-5
50s5-26bio6	-27.849600762939453	3.324821955175139E-5
50s5-26bio6	-27.72600076293945	3.5397086321609095E-5
50s5-26bio6	-27.602400762939453	3.7684832932427526E-5
50s5-26bio6	-27.478800762939454	4.012043063994497E-5
50s5-26bio6	-27.355200762939454	4.271343641448766E-5
50s5-26bio6	-27.23160076293945	4.547397838905454E-5
50s5-26bio6	-27.10800076293945	4.8412970500066876E-5
50s5-26bio6	-26.98440076293945	5.1541901484597474E-5
50s5-26bio6	-26.860800762939455	5.487304224516265E-5
50s5-26bio6	-26.73720076293945	5.841946040163748E-5
50s5-26bio6	-26.613600762939452	6.219506758498028E-5
50s5-26bio6	-26.490000762939452	6.621467764489353E-5
50s5-26bio6	-26.366400762939453	7.049405394354835E-5
50s5-26bio6	-26.242800762939453	7.504997483920306E-5
50s5-26bio6	-26.119200762939453	7.99003173597157E-5
50s5-26bio6	-25.995600762939453	8.506410085828975E-5
50s5-26bio6	-25.87200076293945	9.056157432496548E-5
50s5-26bio6	-25.748400762939454	9.641430369811133E-5
50s5-26bio6	-25.62480076293945	1.0264524462400004E-4
50s5-26bio6	-25.501200762939455	1.0927882249234244E-4
50s5-26bio6	-25.37760076293945	1.1634105612756684E-4
50s5-26bio6	-25.25400076293945	1.2385963054839522E-4
50s5-26bio6	-25.130400762939452	1.3186402793508023E-4
50s5-26bio6	-25.006800762939452	1.403856440447271E-4
50s5-26bio6	-24.883200762939452	1.4945789007470012E-4
50s5-26bio6	-24.759600762939453	1.59116301801987E-4
50s5-26bio6	-24.636000762939453	1.6939877241384238E-4
50s5-26bio6	-24.512400762939453	1.8034561071544886E-4
50s5-26bio6	-24.388800762939454	1.9199970120098442E-4
50s5-26bio6	-24.26520076293945	2.0440675143618137E-4
50s5-26bio6	-24.141600762939454	2.1761536481790245E-4
50s5-26bio6	-24.01800076293945	2.3167730250861496E-4
50s5-26bio6	-23.894400762939455	2.4664768716320395E-4
50s5-26bio6	-23.77080076293945	2.6258514844812453E-4
50s5-26bio6	-23.647200762939452	2.7955215773545206E-4
50s5-26bio6	-23.523600762939452	2.976151881739497E-4
50s5-26bio6	-23.400000762939452	3.168449329677969E-4
50s5-26bio6	-23.276400762939453	3.373167710378766E-4
50s5-26bio6	-23.152800762939453	3.591108543332666E-4
50s5-26bio6	-23.029200762939453	3.8231248618103564E-4
50s5-26bio6	-22.90560076293945	4.0701255784370005E-4
50s5-26bio6	-22.78200076293945	4.333077522460371E-4
50s5-26bio6	-22.658400762939454	4.613009514287114E-4
50s5-26bio6	-22.534800762939454	4.911017022095621E-4
50s5-26bio6	-22.41120076293945	5.228266236372292E-4
50s5-26bio6	-22.287600762939455	5.565998726524413E-4
50s5-26bio6	-22.16400076293945	5.9255346423015E-4
50s5-26bio6	-22.040400762939452	6.308279698714614E-4
50s5-26bio6	-21.916800762939452	6.715730996802449E-4
50s5-26bio6	-21.793200762939453	7.149480516090989E-4
50s5-26bio6	-21.669600762939453	7.611223845742643E-4
50s5-26bio6	-21.546000762939453	8.102763677015901E-4
50s5-26bio6	-21.422400762939454	8.626020862720907E-4
50s5-26bio6	-21.29880076293945	9.183036745525897E-4
50s5-26bio6	-21.175200762939454	9.775987127795815E-4
50s5-26bio6	-21.051600762939454	0.0010407184017822146
50s5-26bio6	-20.92800076293945	0.001107908901758492
50s5-26bio6	-20.80440076293945	0.0011794323800131679
50s5-26bio6	-20.68080076293945	0.0012555671855807304
50s5-26bio6	-20.557200762939452	0.0013366102939471602
50s5-26bio6	-20.433600762939452	0.0014228768413886428
50s5-26bio6	-20.310000762939453	0.0015147028025239706
50s5-26bio6	-20.186400762939453	0.001612445223145187
50s5-26bio6	-20.06280076293945	0.0017164840828627348
50s5-26bio6	-19.939200762939453	0.0018272234592586756
50s5-26bio6	-19.815600762939454	0.0019450932741165161
50s5-26bio6	-19.69200076293945	0.0020705508068203926
50s5-26bio6	-19.568400762939454	0.002204082440584898
50s5-26bio6	-19.44480076293945	0.0023462052922695875
50s5-26bio6	-19.32120076293945	0.0024974695406854153
50s5-26bio6	-19.197600762939455	0.0026584602892398834
50s5-26bio6	-19.074000762939452	0.002829799195751548
50s5-26bio6	-18.950400762939452	0.0030121474992483854
50s5-26bio6	-18.826800762939452	0.003206208348274231
50s5-26bio6	-18.703200762939453	0.0034127291291952133
50s5-26bio6	-18.579600762939453	0.003632503794506192
50s5-26bio6	-18.456000762939453	0.0038663768209517
50s5-26bio6	-18.332400762939454	0.004115245305001736
50s5-26bio6	-18.20880076293945	0.004380062222480774
50s5-26bio6	-18.08520076293945	0.004661840386688709
50s5-26bio6	-17.961600762939455	0.00496165594086051
50s5-26bio6	-17.83800076293945	0.005280650686472654
50s5-26bio6	-17.71440076293945	0.005620038602501154
50s5-26bio6	-17.590800762939452	0.005981107708066702
50s5-26bio6	-17.467200762939452	0.006365225650370121
50s5-26bio6	-17.343600762939452	0.006773844826966524
50s5-26bio6	-17.220000762939453	0.007208504714071751
50s5-26bio6	-17.096400762939453	0.007670840248465538
50s5-26bio6	-16.97280076293945	0.008162585087120533
50s5-26bio6	-16.849200762939454	0.008685577660799026
50s5-26bio6	-16.725600762939454	0.009241767227649689
50s5-26bio6	-16.60200076293945	0.009833220392465591
50s5-26bio6	-16.478400762939454	0.010462124831974506
50s5-26bio6	-16.35480076293945	0.011130799539387226
50s5-26bio6	-16.23120076293945	0.011841701343655586
50s5-26bio6	-16.107600762939455	0.01259742770344019
50s5-26bio6	-15.984000762939452	0.013400730676949024
50s5-26bio6	-15.860400762939452	0.01425451785326004
50s5-26bio6	-15.736800762939453	0.015161866322159767
50s5-26bio6	-15.613200762939453	0.016126025468111038
50s5-26bio6	-15.489600762939453	0.017150428146123886
50s5-26bio6	-15.36600076293945	0.018238699063658714
50s5-26bio6	-15.242400762939454	0.019394664093852043
50s5-26bio6	-15.118800762939454	0.02062235400080681
50s5-26bio6	-14.99520076293945	0.021926021203398705
50s5-26bio6	-14.871600762939455	0.023310137912631035
50s5-26bio6	-14.748000762939451	0.024779416620731354
50s5-26bio6	-14.624400762939452	0.026338810101151466
50s5-26bio6	-14.500800762939456	0.027993518859148026
50s5-26bio6	-14.377200762939452	0.029749007895588875
50s5-26bio6	-14.253600762939453	0.03161100298166275
50s5-26bio6	-14.130000762939453	0.03358551114797592
50s5-26bio6	-14.006400762939453	0.03567880392074585
50s5-26bio6	-13.882800762939453	0.03789744898676872
50s5-26bio6	-13.759200762939454	0.04024830088019371
50s5-26bio6	-13.635600762939454	0.04273850470781326
50s5-26bio6	-13.51200076293945	0.04537549242377281
50s5-26bio6	-13.388400762939455	0.04816700145602226
50s5-26bio6	-13.264800762939455	0.05112104490399361
50s5-26bio6	-13.141200762939452	0.054245930165052414
50s5-26bio6	-13.017600762939455	0.05755024775862694
50s5-26bio6	-12.894000762939452	0.06104285269975662
50s5-26bio6	-12.770400762939452	0.0647328570485115
50s5-26bio6	-12.646800762939456	0.06862962245941162
50s5-26bio6	-12.523200762939453	0.07274270802736282
50s5-26bio6	-12.399600762939453	0.07708190381526947
50s5-26bio6	-12.27600076293945	0.08165714144706726
50s5-26bio6	-12.152400762939454	0.08647850155830383
50s5-26bio6	-12.028800762939454	0.09155615419149399
50s5-26bio6	-11.905200762939451	0.09690031409263611
50s5-26bio6	-11.781600762939455	0.10252121090888977
50s5-26bio6	-11.658000762939452	0.10842902213335037
50s5-26bio6	-11.534400762939452	0.11463377624750137
50s5-26bio6	-11.410800762939456	0.1211453527212143
50s5-26bio6	-11.287200762939452	0.12797334790229797
50s5-26bio6	-11.163600762939453	0.1351270079612732
50s5-26bio6	-11.040000762939453	0.1426151543855667
50s5-26bio6	-10.916400762939453	0.1504460871219635
50s5-26bio6	-10.792800762939454	0.158627450466156
50s5-26bio6	-10.669200762939454	0.16716617345809937
50s5-26bio6	-10.545600762939454	0.17606835067272186
50s5-26bio6	-10.42200076293945	0.185339093208313
50s5-26bio6	-10.298400762939455	0.19498245418071747
50s5-26bio6	-10.174800762939455	0.2050013244152069
50s5-26bio6	-10.051200762939452	0.21539723873138428
50s5-26bio6	-9.927600762939456	0.2261703759431839
50s5-26bio6	-9.804000762939452	0.23731935024261475
50s5-26bio6	-9.680400762939453	0.24884118139743805
50s5-26bio6	-9.556800762939453	0.26073116064071655
50s5-26bio6	-9.433200762939453	0.27298280596733093
50s5-26bio6	-9.309600762939453	0.28558772802352905
50s5-26bio6	-9.18600076293945	0.29853570461273193
50s5-26bio6	-9.062400762939454	0.31181448698043823
50s5-26bio6	-8.938800762939454	0.3254099190235138
50s5-26bio6	-8.815200762939451	0.3393058478832245
50s5-26bio6	-8.691600762939455	0.35348424315452576
50s5-26bio6	-8.568000762939452	0.36792516708374023
50s5-26bio6	-8.444400762939452	0.3826068937778473
50s5-26bio6	-8.320800762939456	0.39750605821609497
50s5-26bio6	-8.197200762939453	0.4125976860523224
50s5-26bio6	-8.073600762939453	0.42785540223121643
50s5-26bio6	-7.950000762939453	0.4432515501976013
50s5-26bio6	-7.826400762939453	0.45875751972198486
50s5-26bio6	-7.702800762939454	0.47434374690055847
50s5-26bio6	-7.579200762939454	0.48998016119003296
50s5-26bio6	-7.455600762939454	0.5056361556053162
50s5-26bio6	-7.332000762939451	0.5212811827659607
50s5-26bio6	-7.208400762939455	0.5368844866752625
50s5-26bio6	-7.084800762939455	0.5524159669876099
50s5-26bio6	-6.961200762939452	0.5678458213806152
50s5-26bio6	-6.837600762939452	0.5831450819969177
50s5-26bio6	-6.714000762939449	0.5967899560928345
50s5-26bio6	-6.590400762939453	0.6053094863891602
50s5-26bio6	-6.466800762939457	0.6123027205467224
50s5-26bio6	-6.343200762939453	0.6180234551429749
50s5-26bio6	-6.219600762939457	0.6224732995033264
50s5-26bio6	-6.096000762939454	0.6259915232658386
50s5-26bio6	-5.972400762939451	0.6292646527290344
50s5-26bio6	-5.8488007629394545	0.6324846148490906
50s5-26bio6	-5.725200762939458	0.635692834854126
50s5-26bio6	-5.601600762939448	0.6388890743255615
50s5-26bio6	-5.478000762939452	0.6420730352401733
50s5-26bio6	-5.354400762939456	0.6452444791793823
50s5-26bio6	-5.230800762939452	0.6484032273292542
50s5-26bio6	-5.107200762939456	0.6515490412712097
50s5-26bio6	-4.983600762939453	0.6546817421913147
50s5-26bio6	-4.86000076293945	0.6578010320663452
50s5-26bio6	-4.736400762939454	0.6609067320823669
50s5-26bio6	-4.612800762939457	0.6639986634254456
50s5-26bio6	-4.489200762939454	0.667076587677002
50s5-26bio6	-4.365600762939451	0.6701403260231018
50s5-26bio6	-4.242000762939455	0.6705259680747986
50s5-26bio6	-4.1184007629394515	0.6705259680747986
50s5-26bio6	-3.9948007629394553	0.6703727841377258
50s5-26bio6	-3.871200762939459	0.6700295805931091
50s5-26bio6	-3.7476007629394488	0.6696465015411377
50s5-26bio6	-3.6240007629394526	0.6671565771102905
50s5-26bio6	-3.5004007629394565	0.664297342300415
50s5-26bio6	-3.376800762939453	0.6614259481430054
50s5-26bio6	-3.253200762939457	0.6585426926612854
50s5-26bio6	-3.1296007629394538	0.6556475758552551
50s5-26bio6	-3.0060007629394505	0.6527408957481384
50s5-26bio6	-2.8824007629394544	0.6498228311538696
50s5-26bio6	-2.758800762939451	0.6468934416770935
50s5-26bio6	-2.635200762939455	0.6429131031036377
50s5-26bio6	-2.5116007629394517	0.6384611129760742
50s5-26bio6	-2.3880007629394484	0.6331556439399719
50s5-26bio6	-2.2644007629394522	0.6278177499771118
50s5-26bio6	-2.140800762939456	0.6224484443664551
50s5-26bio6	-2.017200762939453	0.6170489192008972
50s5-26bio6	-1.8936007629394496	0.6116204261779785
50s5-26bio6	-1.7700007629394534	0.6061640381813049
50s5-26bio6	-1.6464007629394501	0.6006810665130615
50s5-26bio6	-1.522800762939454	0.5951727032661438
50s5-26bio6	-1.3992007629394578	0.5896402597427368
50s5-26bio6	-1.2756007629394475	0.5840851068496704
50s5-26bio6	-1.1520007629394513	0.5785084962844849
50s5-26bio6	-1.0284007629394551	0.5729117393493652
50s5-26bio6	-0.9048007629394519	0.5672962665557861
50s5-26bio6	-0.7812007629394557	0.5616634488105774
50s5-26bio6	-0.6576007629394525	0.5560147166252136
50s5-26bio6	-0.5340007629394492	0.5503515005111694
50s5-26bio6	-0.41040076293945305	0.5446751117706299
50s5-26bio6	-0.2868007629394569	0.5389871597290039
50s5-26bio6	-0.16320076293945363	0.5332890152931213
50s5-26bio6	-0.03960076293945036	0.5275821685791016
50s5-26bio6	0.0839992370605458	0.521868109703064
50s5-26bio6	0.20759923706054906	0.5161483287811279
50s5-26bio6	0.3311992370605452	0.5104243159294128
50s5-26bio6	0.4547992370605414	0.5036856532096863
50s5-26bio6	0.5783992370605517	0.4941345155239105
50s5-26bio6	0.7019992370605479	0.48436468839645386
50s5-26bio6	0.8255992370605441	0.47196173667907715
50s5-26bio6	0.9491992370605473	0.4581142067909241
50s5-26bio6	1.0727992370605435	0.4443310797214508
50s5-26bio6	1.1963992370605467	0.4306330978870392
50s5-26bio6	1.31999923706055	0.41704046726226807
50s5-26bio6	1.4435992370605462	0.40357279777526855
50s5-26bio6	1.5671992370605423	0.3902488648891449
50s5-26bio6	1.6907992370605456	0.37708669900894165
50s5-26bio6	1.8143992370605488	0.36410340666770935
50s5-26bio6	1.937999237060545	0.3513149917125702
50s5-26bio6	2.0615992370605483	0.33873650431632996
50s5-26bio6	2.1851992370605444	0.32638177275657654
50s5-26bio6	2.3087992370605406	0.3142634928226471
50s5-26bio6	2.432399237060551	0.3023931682109833
50s5-26bio6	2.555999237060547	0.29078108072280884
50s5-26bio6	2.6795992370605504	0.279436320066452
50s5-26bio6	2.8031992370605465	0.26836666464805603
50s5-26bio6	2.9267992370605427	0.2575787603855133
50s5-26bio6	3.050399237060553	0.247078076004982
50s5-26bio6	3.173999237060549	0.23686890304088593
50s5-26bio6	3.2975992370605454	0.2269544005393982
50s5-26bio6	3.4211992370605486	0.21733669936656952
50s5-26bio6	3.544799237060545	0.20801690220832825
50s5-26bio6	3.668399237060548	0.19899512827396393
50s5-26bio6	3.7919992370605513	0.19027064740657806
50s5-26bio6	3.9155992370605475	0.18184182047843933
50s5-26bio6	4.039199237060544	0.1737062931060791
50s5-26bio6	4.162799237060547	0.16586095094680786
50s5-26bio6	4.28639923706055	0.15830206871032715
50s5-26bio6	4.409999237060546	0.15102529525756836
50s5-26bio6	4.53359923706055	0.1440257728099823
50s5-26bio6	4.657199237060546	0.13729819655418396
50s5-26bio6	4.780799237060542	0.1308368444442749
50s5-26bio6	4.904399237060552	0.12463562935590744
50s5-26bio6	5.027999237060548	0.1186881959438324
50s5-26bio6	5.151599237060545	0.1129879355430603
50s5-26bio6	5.275199237060548	0.10752804577350616
50s5-26bio6	5.398799237060544	0.10230155289173126
50s5-26bio6	5.522399237060547	0.0973014086484909
50s5-26bio6	5.6459992370605505	0.09252046793699265
50s5-26bio6	5.769599237060547	0.08795154839754105
50s5-26bio6	5.893199237060543	0.08358747512102127
50s5-26bio6	6.016799237060546	0.07942108809947968
50s5-26bio6	6.140399237060549	0.0754452720284462
50s5-26bio6	6.2639992370605455	0.07165299355983734
50s5-26bio6	6.387599237060549	0.06803730875253677
50s5-26bio6	6.511199237060545	0.06459137797355652
50s5-26bio6	6.634799237060541	0.06130851432681084
50s5-26bio6	6.7583992370605515	0.05818210542201996
50s5-26bio6	6.881999237060548	0.055205754935741425
50s5-26bio6	7.005599237060544	0.052373193204402924
50s5-26bio6	7.129199237060547	0.04967832565307617
50s5-26bio6	7.252799237060543	0.047115229070186615
50s5-26bio6	7.3763992370605465	0.044678155332803726
50s5-26bio6	7.49999923706055	0.0423615388572216
50s5-26bio6	7.623599237060546	0.04015998914837837
50s5-26bio6	7.747199237060542	0.03806830942630768
50s5-26bio6	7.870799237060545	0.036081474274396896
50s5-26bio6	7.994399237060549	0.03419464826583862
50s5-26bio6	8.117999237060552	0.03240317851305008
50s5-26bio6	8.241599237060548	0.03070257604122162
50s5-26bio6	8.365199237060544	0.029088545590639114
50s5-26bio6	8.488799237060547	0.027556950226426125
50s5-26bio6	8.612399237060544	0.026103829964995384
50s5-26bio6	8.735999237060547	0.02472538687288761
50s5-26bio6	8.85959923706055	0.023417985066771507
50s5-26bio6	8.983199237060546	0.02217814140021801
50s5-26bio6	9.106799237060542	0.021002527326345444
50s5-26bio6	9.230399237060546	0.01988796330988407
50s5-26bio6	9.353999237060549	0.018831409513950348
50s5-26bio6	9.477599237060545	0.01782996580004692
50s5-26bio6	9.601199237060548	0.016880860552191734
50s5-26bio6	9.724799237060544	0.015981454402208328
50s5-26bio6	9.84839923706054	0.015129231847822666
50s5-26bio6	9.971999237060551	0.014321792870759964
50s5-26bio6	10.095599237060547	0.01355685293674469
50s5-26bio6	10.219199237060543	0.012832238338887691
50s5-26bio6	10.342799237060547	0.01214587688446045
50s5-26bio6	10.466399237060543	0.011495798826217651
50s5-26bio6	10.589999237060546	0.01088013220578432
50s5-26bio6	10.71359923706055	0.010297094471752644
50s5-26bio6	10.837199237060545	0.009744992479681969
50s5-26bio6	10.960799237060542	0.00922221690416336
50s5-26bio6	11.084399237060545	0.0087272385135293
50s5-26bio6	11.207999237060548	0.008258605375885963
50s5-26bio6	11.331599237060544	0.007814938202500343
50s5-26bio6	11.455199237060548	0.007394928485155106
50s5-26bio6	11.578799237060544	0.006997332442551851
50s5-26bio6	11.70239923706054	0.006620971020311117
50s5-26bio6	11.82599923706055	0.0062647247686982155
50s5-26bio6	11.949599237060546	0.005927532445639372
50s5-26bio6	12.073199237060543	0.00560838682577014
50s5-26bio6	12.196799237060546	0.0053063323721289635
50s5-26bio6	12.320399237060542	0.005020464304834604
50s5-26bio6	12.443999237060545	0.004749922547489405
50s5-26bio6	12.567599237060548	0.004493894521147013
50s5-26bio6	12.691199237060545	0.0042516072280704975
50s5-26bio6	12.81479923706054	0.0040223305113613605
50s5-26bio6	12.938399237060544	0.0038053703028708696
50s5-26bio6	13.061999237060547	0.003600070718675852
50s5-26bio6	13.185599237060543	0.0034058091696351767
50s5-26bio6	13.309199237060547	0.0032219961285591125
50s5-26bio6	13.432799237060543	0.003048073034733534
50s5-26bio6	13.556399237060539	0.0028835113625973463
50s5-26bio6	13.67999923706055	0.002727809827774763
50s5-26bio6	13.803599237060546	0.0025804939214140177
50s5-26bio6	13.927199237060549	0.002441114280372858
50s5-26bio6	14.050799237060545	0.0023092455230653286
50s5-26bio6	14.174399237060541	0.002184484852477908
50s5-26bio6	14.297999237060552	0.0020664504263550043
50s5-26bio6	14.421599237060548	0.0019547813571989536
50s5-26bio6	14.545199237060544	0.0018491357332095504
50s5-26bio6	14.668799237060547	0.0017491895705461502
50s5-26bio6	14.792399237060543	0.0016546365804970264
50s5-26bio6	14.915999237060547	0.0015651866560801864
50s5-26bio6	15.03959923706055	0.0014805651735514402
50s5-26bio6	15.163199237060546	0.0014005124103277922
50s5-26bio6	15.286799237060542	0.0013247822644189
50s5-26bio6	15.410399237060545	0.00125314190518111
50s5-26bio6	15.533999237060549	0.0011853710748255253
50s5-26bio6	15.657599237060545	0.0011212612735107541
50s5-26bio6	15.781199237060548	0.001060615060850978
50s5-26bio6	15.904799237060544	0.0010032457066699862
50s5-26bio6	16.02839923706054	9.48977074585855E-4
50s5-26bio6	16.15199923706055	8.976408862508833E-4
50s5-26bio6	16.275599237060547	8.490794571116567E-4
50s5-26bio6	16.399199237060543	8.031430770643055E-4
50s5-26bio6	16.522799237060546	7.596900104545057E-4
50s5-26bio6	16.646399237060542	7.185862050391734E-4
50s5-26bio6	16.769999237060546	6.797048845328391E-4
50s5-26bio6	16.89359923706055	6.429259665310383E-4
50s5-26bio6	17.017199237060545	6.081359460949898E-4
50s5-26bio6	17.14079923706054	5.752274300903082E-4
50s5-26bio6	17.264399237060545	5.440987297333777E-4
50s5-26bio6	17.387999237060548	5.146537441760302E-4
50s5-26bio6	17.511599237060544	4.8680140753276646E-4
50s5-26bio6	17.635199237060547	4.6045571798458695E-4
50s5-26bio6	17.758799237060543	4.355352430138737E-4
50s5-26bio6	17.88239923706054	4.275315732229501E-4
50s5-26bio6	18.00599923706055	4.275315732229501E-4
50s5-26bio6	18.129599237060546	4.275315732229501E-4
50s5-26bio6	18.253199237060542	4.275315732229501E-4
50s5-26bio6	18.376799237060546	4.275315732229501E-4
50s5-26bio6	18.50039923706054	4.275315732229501E-4
50s5-26bio6	18.623999237060545	4.275315732229501E-4
50s5-26bio6	18.747599237060548	4.275315732229501E-4
50s5-26bio6	18.871199237060544	4.275315732229501E-4
50s5-26bio6	18.99479923706054	4.275315732229501E-4
50s5-26bio6	19.118399237060544	4.275315732229501E-4
50s5-26bio6	19.241999237060547	4.275315732229501E-4
50s5-26bio6	19.36559923706055	4.275315732229501E-4
50s5-26bio6	19.489199237060546	4.275315732229501E-4
50s5-26bio6	19.612799237060543	4.275315732229501E-4
50s5-26bio6	19.736399237060546	4.275315732229501E-4
50s5-26bio6	19.85999923706055	4.275315732229501E-4
50s5-26bio6	19.983599237060545	4.275315732229501E-4
50s5-26bio6	20.10719923706055	4.275315732229501E-4
50s5-26bio6	20.230799237060545	4.275315732229501E-4
50s5-26bio6	20.35439923706054	4.275315732229501E-4
50s5-26bio6	20.47799923706055	4.275315732229501E-4
50s5-26bio6	20.601599237060547	4.275315732229501E-4
50s5-26bio6	20.725199237060544	4.275315732229501E-4
50s5-26bio6	20.848799237060547	4.275315732229501E-4
50s5-26bio6	20.972399237060543	4.275315732229501E-4
50s5-26bio6	21.095999237060546	4.275315732229501E-4
50s5-26bio6	21.21959923706055	4.275315732229501E-4
50s5-26bio6	21.343199237060546	4.275315732229501E-4
50s5-26bio6	21.466799237060542	4.275315732229501E-4
50s5-26bio6	21.590399237060545	4.275315732229501E-4
50s5-26bio6	21.71399923706055	4.275315732229501E-4
50s5-26bio6	21.837599237060545	4.275315732229501E-4
50s5-26bio6	21.961199237060548	4.275315732229501E-4
50s5-26bio6	22.084799237060544	4.275315732229501E-4
50s5-26bio6	22.20839923706054	4.275315732229501E-4
50s5-26bio6	22.33199923706055	4.275315732229501E-4
50s5-26bio6	22.455599237060547	4.275315732229501E-4
50s5-26bio6	22.579199237060543	4.275315732229501E-4
50s5-26bio6	22.702799237060546	4.275315732229501E-4
50s5-26bio6	22.826399237060542	4.275315732229501E-4
50s5-26bio6	22.949999237060545	4.275315732229501E-4
