# Supplementary material for: Paleodistribution of Cercidiphyllaceae and Future Habitat Prediction for Cercidiphyllum japonicum Under Climate Change
Source: Ecol Evol. 2026 Jan 19;16(1):e72940. doi: 10.1002/ece3.72940 (PMC12815699; doi:10.1002/ece3.72940)
Supplement: Supplementary file 1 — Data S1: ece372940‐sup‐0001‐supinfo.zip. [file ECE3-16-e72940-s001.zip › 50s-26/plots/连香树_3_50s5-26bio9.dat]

variable	x	y
50s5-26bio9	-29.059999084472658	0.9555373191833496
50s5-26bio9	-28.945759088134768	0.9555373191833496
50s5-26bio9	-28.831519091796878	0.9555373191833496
50s5-26bio9	-28.717279095458984	0.9555373191833496
50s5-26bio9	-28.603039099121094	0.9555373191833496
50s5-26bio9	-28.488799102783204	0.9555373191833496
50s5-26bio9	-28.374559106445314	0.9555373191833496
50s5-26bio9	-28.260319110107424	0.9555373191833496
50s5-26bio9	-28.14607911376953	0.9555373191833496
50s5-26bio9	-28.03183911743164	0.9555373191833496
50s5-26bio9	-27.91759912109375	0.9555373191833496
50s5-26bio9	-27.80335912475586	0.9555373191833496
50s5-26bio9	-27.68911912841797	0.9555373191833496
50s5-26bio9	-27.574879132080078	0.9555373191833496
50s5-26bio9	-27.460639135742188	0.9555373191833496
50s5-26bio9	-27.346399139404298	0.9555373191833496
50s5-26bio9	-27.232159143066408	0.9555373191833496
50s5-26bio9	-27.117919146728518	0.9555373191833496
50s5-26bio9	-27.003679150390624	0.9555373191833496
50s5-26bio9	-26.889439154052734	0.9555373191833496
50s5-26bio9	-26.775199157714844	0.9555373191833496
50s5-26bio9	-26.660959161376955	0.9555373191833496
50s5-26bio9	-26.546719165039065	0.9555373191833496
50s5-26bio9	-26.43247916870117	0.9555373191833496
50s5-26bio9	-26.31823917236328	0.9555373191833496
50s5-26bio9	-26.20399917602539	0.9555373191833496
50s5-26bio9	-26.0897591796875	0.9555373191833496
50s5-26bio9	-25.97551918334961	0.9555373191833496
50s5-26bio9	-25.86127918701172	0.9555373191833496
50s5-26bio9	-25.747039190673828	0.9555373191833496
50s5-26bio9	-25.632799194335938	0.9555373191833496
50s5-26bio9	-25.518559197998048	0.9555373191833496
50s5-26bio9	-25.404319201660158	0.9555373191833496
50s5-26bio9	-25.290079205322268	0.9555373191833496
50s5-26bio9	-25.175839208984375	0.9555373191833496
50s5-26bio9	-25.061599212646485	0.9555373191833496
50s5-26bio9	-24.947359216308595	0.9555373191833496
50s5-26bio9	-24.833119219970705	0.9555373191833496
50s5-26bio9	-24.718879223632815	0.9555373191833496
50s5-26bio9	-24.604639227294925	0.9555373191833496
50s5-26bio9	-24.49039923095703	0.9555373191833496
50s5-26bio9	-24.37615923461914	0.9555373191833496
50s5-26bio9	-24.26191923828125	0.955421507358551
50s5-26bio9	-24.14767924194336	0.9550724029541016
50s5-26bio9	-24.03343924560547	0.9547207355499268
50s5-26bio9	-23.919199249267578	0.9543663859367371
50s5-26bio9	-23.804959252929688	0.954009473323822
50s5-26bio9	-23.690719256591798	0.9536498188972473
50s5-26bio9	-23.576479260253908	0.9532875418663025
50s5-26bio9	-23.462239263916018	0.9529225826263428
50s5-26bio9	-23.347999267578125	0.9525548815727234
50s5-26bio9	-23.233759271240235	0.9521844983100891
50s5-26bio9	-23.119519274902345	0.9518113136291504
50s5-26bio9	-23.005279278564455	0.951435387134552
50s5-26bio9	-22.891039282226565	0.9510566592216492
50s5-26bio9	-22.77679928588867	0.9506751894950867
50s5-26bio9	-22.66255928955078	0.950290858745575
50s5-26bio9	-22.54831929321289	0.949903666973114
50s5-26bio9	-22.434079296875	0.9495136737823486
50s5-26bio9	-22.31983930053711	0.9491207599639893
50s5-26bio9	-22.205599304199218	0.9487249851226807
50s5-26bio9	-22.091359307861328	0.9483262896537781
50s5-26bio9	-21.97711931152344	0.9479246735572815
50s5-26bio9	-21.86287931518555	0.9475200772285461
50s5-26bio9	-21.74863931884766	0.9471125602722168
50s5-26bio9	-21.634399322509765	0.9467020034790039
50s5-26bio9	-21.520159326171875	0.9462884664535522
50s5-26bio9	-21.405919329833985	0.9458719491958618
50s5-26bio9	-21.291679333496095	0.9454523324966431
50s5-26bio9	-21.177439337158205	0.9450296759605408
50s5-26bio9	-21.063199340820315	0.9446039199829102
50s5-26bio9	-20.948959344482425	0.9441750645637512
50s5-26bio9	-20.83471934814453	0.943743109703064
50s5-26bio9	-20.72047935180664	0.9433079957962036
50s5-26bio9	-20.60623935546875	0.9428696632385254
50s5-26bio9	-20.49199935913086	0.9424282312393188
50s5-26bio9	-20.377759362792972	0.9419835805892944
50s5-26bio9	-20.26351936645508	0.9415356516838074
50s5-26bio9	-20.14927937011719	0.9410845637321472
50s5-26bio9	-20.0350393737793	0.9406301975250244
50s5-26bio9	-19.92079937744141	0.9401724934577942
50s5-26bio9	-19.80655938110352	0.9397115111351013
50s5-26bio9	-19.692319384765625	0.9392472505569458
50s5-26bio9	-19.578079388427735	0.9387795925140381
50s5-26bio9	-19.463839392089845	0.938308596611023
50s5-26bio9	-19.349599395751955	0.9378342032432556
50s5-26bio9	-19.235359399414065	0.9373564124107361
50s5-26bio9	-19.12111940307617	0.9368752241134644
50s5-26bio9	-19.006879406738282	0.9363905787467957
50s5-26bio9	-18.892639410400392	0.9359024167060852
50s5-26bio9	-18.778399414062502	0.9354108572006226
50s5-26bio9	-18.664159417724612	0.9349157214164734
50s5-26bio9	-18.54991942138672	0.9344170689582825
50s5-26bio9	-18.43567942504883	0.933914840221405
50s5-26bio9	-18.32143942871094	0.9334090948104858
50s5-26bio9	-18.20719943237305	0.9328997135162354
50s5-26bio9	-18.09295943603516	0.9323867559432983
50s5-26bio9	-17.978719439697265	0.93187016248703
50s5-26bio9	-17.864479443359375	0.9313498735427856
50s5-26bio9	-17.750239447021485	0.93082594871521
50s5-26bio9	-17.635999450683595	0.9302982687950134
50s5-26bio9	-17.521759454345705	0.9297668933868408
50s5-26bio9	-17.407519458007812	0.9292318224906921
50s5-26bio9	-17.293279461669922	0.9286929368972778
50s5-26bio9	-17.179039465332032	0.9281502962112427
50s5-26bio9	-17.064799468994142	0.9276037812232971
50s5-26bio9	-16.950559472656252	0.9270535111427307
50s5-26bio9	-16.83631947631836	0.9264993667602539
50s5-26bio9	-16.72207947998047	0.9259413480758667
50s5-26bio9	-16.60783948364258	0.9253793954849243
50s5-26bio9	-16.49359948730469	0.9248135685920715
50s5-26bio9	-16.3793594909668	0.9242438077926636
50s5-26bio9	-16.265119494628905	0.9236700534820557
50s5-26bio9	-16.15087949829102	0.9230923652648926
50s5-26bio9	-16.036639501953125	0.9225106239318848
50s5-26bio9	-15.922399505615235	0.921924889087677
50s5-26bio9	-15.808159509277344	0.9213350415229797
50s5-26bio9	-15.693919512939454	0.9207412004470825
50s5-26bio9	-15.579679516601564	0.920143187046051
50s5-26bio9	-15.465439520263672	0.9195411205291748
50s5-26bio9	-15.351199523925782	0.9189348816871643
50s5-26bio9	-15.23695952758789	0.9183245301246643
50s5-26bio9	-15.12271953125	0.9177099466323853
50s5-26bio9	-15.00847953491211	0.9170911312103271
50s5-26bio9	-14.89423953857422	0.9164681434631348
50s5-26bio9	-14.779999542236329	0.9158408641815186
50s5-26bio9	-14.665759545898437	0.9152093529701233
50s5-26bio9	-14.551519549560547	0.9145734906196594
50s5-26bio9	-14.437279553222657	0.9139333367347717
50s5-26bio9	-14.323039556884767	0.9132888317108154
50s5-26bio9	-14.208799560546876	0.9126399755477905
50s5-26bio9	-14.094559564208984	0.911986768245697
50s5-26bio9	-13.980319567871094	0.9113290905952454
50s5-26bio9	-13.866079571533204	0.9106670022010803
50s5-26bio9	-13.751839575195314	0.9100004434585571
50s5-26bio9	-13.637599578857424	0.9093294143676758
50s5-26bio9	-13.52335958251953	0.9086539149284363
50s5-26bio9	-13.40911958618164	0.9079738259315491
50s5-26bio9	-13.29487958984375	0.9072892665863037
50s5-26bio9	-13.18063959350586	0.9066000580787659
50s5-26bio9	-13.06639959716797	0.9059063196182251
50s5-26bio9	-12.952159600830079	0.9052079319953918
50s5-26bio9	-12.837919604492189	0.9045049548149109
50s5-26bio9	-12.723679608154299	0.9037972688674927
50s5-26bio9	-12.609439611816406	0.903084933757782
50s5-26bio9	-12.495199615478516	0.9022640585899353
50s5-26bio9	-12.380959619140626	0.9011563658714294
50s5-26bio9	-12.266719622802736	0.9000375270843506
50s5-26bio9	-12.152479626464846	0.8989074230194092
50s5-26bio9	-12.038239630126952	0.8977659940719604
50s5-26bio9	-11.923999633789062	0.8966131806373596
50s5-26bio9	-11.809759637451172	0.8954488635063171
50s5-26bio9	-11.695519641113282	0.8942729830741882
50s5-26bio9	-11.581279644775393	0.8930854797363281
50s5-26bio9	-11.467039648437499	0.8918862342834473
50s5-26bio9	-11.352799652099609	0.8906751871109009
50s5-26bio9	-11.23855965576172	0.8894522786140442
50s5-26bio9	-11.12431965942383	0.8882173299789429
50s5-26bio9	-11.01007966308594	0.8869704008102417
50s5-26bio9	-10.895839666748046	0.8857113718986511
50s5-26bio9	-10.78159967041016	0.8844401240348816
50s5-26bio9	-10.667359674072266	0.8831565380096436
50s5-26bio9	-10.553119677734376	0.8818606734275818
50s5-26bio9	-10.438879681396486	0.880552351474762
50s5-26bio9	-10.324639685058592	0.8792315721511841
50s5-26bio9	-10.210399688720706	0.8778981566429138
50s5-26bio9	-10.096159692382813	0.8765521049499512
50s5-26bio9	-9.981919696044923	0.8751932978630066
50s5-26bio9	-9.867679699707033	0.8738217353820801
50s5-26bio9	-9.75343970336914	0.8724372982978821
50s5-26bio9	-9.639199707031253	0.871039867401123
50s5-26bio9	-9.52495971069336	0.869629442691803
50s5-26bio9	-9.41071971435547	0.8682059049606323
50s5-26bio9	-9.29647971801758	0.8667692542076111
50s5-26bio9	-9.182239721679686	0.8653193116188049
50s5-26bio9	-9.0679997253418	0.8638560771942139
50s5-26bio9	-8.953759729003906	0.8623794913291931
50s5-26bio9	-8.83951973266602	0.8608894944190979
50s5-26bio9	-8.725279736328126	0.8593859672546387
50s5-26bio9	-8.611039739990233	0.8578689098358154
50s5-26bio9	-8.496799743652346	0.8563381433486938
50s5-26bio9	-8.382559747314453	0.8547937273979187
50s5-26bio9	-8.268319750976566	0.8532355427742004
50s5-26bio9	-8.154079754638673	0.8516635894775391
50s5-26bio9	-8.03983975830078	0.8500776886940002
50s5-26bio9	-7.925599761962893	0.8484779000282288
50s5-26bio9	-7.811359765624999	0.8468641042709351
50s5-26bio9	-7.697119769287113	0.8452362418174744
50s5-26bio9	-7.582879772949219	0.8435942530632019
50s5-26bio9	-7.468639776611326	0.8419381380081177
50s5-26bio9	-7.3543997802734395	0.8402677774429321
50s5-26bio9	-7.240159783935546	0.8385831713676453
50s5-26bio9	-7.125919787597656	0.8368842005729675
50s5-26bio9	-7.011679791259766	0.8351709246635437
50s5-26bio9	-6.897439794921873	0.8334432244300842
50s5-26bio9	-6.783199798583986	0.8317010402679443
50s5-26bio9	-6.668959802246093	0.829944372177124
50s5-26bio9	-6.554719805908203	0.8281731605529785
50s5-26bio9	-6.440479809570313	0.826387345790863
50s5-26bio9	-6.326239813232419	0.8245868682861328
50s5-26bio9	-6.211999816894533	0.8227717876434326
50s5-26bio9	-6.0977598205566395	0.8209419250488281
50s5-26bio9	-5.9835198242187495	0.8190973997116089
50s5-26bio9	-5.86927982788086	0.8172380924224854
50s5-26bio9	-5.75503983154297	0.8153639435768127
50s5-26bio9	-5.64079983520508	0.8134750127792358
50s5-26bio9	-5.526559838867186	0.8115711808204651
50s5-26bio9	-5.412319842529296	0.8096524477005005
50s5-26bio9	-5.298079846191406	0.8077188730239868
50s5-26bio9	-5.183839849853516	0.8057703375816345
50s5-26bio9	-5.069599853515626	0.8038068413734436
50s5-26bio9	-4.955359857177733	0.8018283843994141
50s5-26bio9	-4.841119860839843	0.7998349070549011
50s5-26bio9	-4.726879864501953	0.7978264689445496
50s5-26bio9	-4.612639868164063	0.7958030104637146
50s5-26bio9	-4.498399871826173	0.793764591217041
50s5-26bio9	-4.38415987548828	0.7917110919952393
50s5-26bio9	-4.26991987915039	0.7896425724029541
50s5-26bio9	-4.1556798828125	0.7875590324401855
50s5-26bio9	-4.04143988647461	0.7854604721069336
50s5-26bio9	-3.9271998901367198	0.7833468317985535
50s5-26bio9	-3.81295989379883	0.7812182307243347
50s5-26bio9	-3.6987198974609363	0.7790745496749878
50s5-26bio9	-3.5844799011230464	0.7769159078598022
50s5-26bio9	-3.4702399047851564	0.7747423052787781
50s5-26bio9	-3.3559999084472665	0.7725536823272705
50s5-26bio9	-3.2417599121093765	0.7703500986099243
50s5-26bio9	-3.127519915771483	0.7681315541267395
50s5-26bio9	-3.013279919433593	0.7658981084823608
50s5-26bio9	-2.899039923095703	0.7636498212814331
50s5-26bio9	-2.784799926757813	0.7613865733146667
50s5-26bio9	-2.6705599304199232	0.7591085433959961
50s5-26bio9	-2.5563199340820297	0.7568157315254211
50s5-26bio9	-2.44207993774414	0.7545081377029419
50s5-26bio9	-2.32783994140625	0.7521857619285583
50s5-26bio9	-2.21359994506836	0.7498487830162048
50s5-26bio9	-2.09935994873047	0.7474970817565918
50s5-26bio9	-1.9851199523925764	0.7451308369636536
50s5-26bio9	-1.8708799560546865	0.7427500486373901
50s5-26bio9	-1.7566399597167965	0.7403547763824463
50s5-26bio9	-1.6423999633789066	0.7379450798034668
50s5-26bio9	-1.5281599670410166	0.7355209589004517
50s5-26bio9	-1.4139199707031231	0.7330825328826904
50s5-26bio9	-1.2996799743652367	0.7306299209594727
50s5-26bio9	-1.1854399780273432	0.7281630635261536
50s5-26bio9	-1.0711999816894533	0.7256821393966675
50s5-26bio9	-0.9569599853515633	0.7231871485710144
50s5-26bio9	-0.8427199890136698	0.7206782102584839
50s5-26bio9	-0.7284799926757834	0.7181553840637207
50s5-26bio9	-0.61423999633789	0.7156187891960144
50s5-26bio9	-0.5	0.7130684852600098
50s5-26bio9	-0.38576000366211005	0.7105045318603516
50s5-26bio9	-0.27152000732421655	0.7079271078109741
50s5-26bio9	-0.15728001098633015	0.7053362131118774
50s5-26bio9	-0.04304001464843665	0.7027319669723511
50s5-26bio9	0.0711999816894533	0.7001144886016846
50s5-26bio9	0.18543997802734324	0.6974839568138123
50s5-26bio9	0.29967997436523675	0.6948403120040894
50s5-26bio9	0.41391997070312314	0.6921838521957397
50s5-26bio9	0.5281599670410166	0.6895145177841187
50s5-26bio9	0.6423999633789066	0.6868325471878052
50s5-26bio9	0.7566399597167965	0.6841380596160889
50s5-26bio9	0.87087995605469	0.6814311146736145
50s5-26bio9	0.9851199523925764	0.6787118315696716
50s5-26bio9	1.09935994873047	0.6759803891181946
50s5-26bio9	1.2135999450683563	0.6732369065284729
50s5-26bio9	1.3278399414062498	0.6704815626144409
50s5-26bio9	1.4420799377441433	0.6677144169807434
50s5-26bio9	1.5563199340820297	0.6649355888366699
50s5-26bio9	1.6705599304199232	0.6621453762054443
50s5-26bio9	1.7847999267578096	0.6593437790870667
50s5-26bio9	1.8990399230957031	0.656531035900116
50s5-26bio9	2.0132799194335966	0.6537072062492371
50s5-26bio9	2.127519915771483	0.6508725881576538
50s5-26bio9	2.2417599121093765	0.6480271816253662
50s5-26bio9	2.355999908447263	0.6451712846755981
50s5-26bio9	2.4702399047851564	0.6423049569129944
50s5-26bio9	2.58447990112305	0.639428436756134
50s5-26bio9	2.6987198974609363	0.6365419030189514
50s5-26bio9	2.81295989379883	0.6336454749107361
50s5-26bio9	2.927199890136716	0.6307393312454224
50s5-26bio9	3.041439886474606	0.6278237104415894
50s5-26bio9	3.1556798828124997	0.6248987317085266
50s5-26bio9	3.269919879150393	0.6219646334648132
50s5-26bio9	3.3841598754882796	0.6187490820884705
50s5-26bio9	3.498399871826173	0.6152684688568115
50s5-26bio9	3.6126398681640595	0.6117759943008423
50s5-26bio9	3.726879864501953	0.6082720756530762
50s5-26bio9	3.8411198608398465	0.6047568917274475
50s5-26bio9	3.955359857177733	0.6012308597564697
50s5-26bio9	4.069599853515626	0.5976943373680115
50s5-26bio9	4.183839849853513	0.5941475629806519
50s5-26bio9	4.298079846191406	0.5905910134315491
50s5-26bio9	4.4123198425293	0.5870248675346375
50s5-26bio9	4.526559838867186	0.58344966173172
50s5-26bio9	4.64079983520508	0.579865574836731
50s5-26bio9	4.755039831542966	0.576050877571106
50s5-26bio9	4.86927982788086	0.5716027021408081
50s5-26bio9	4.983519824218753	0.5671429634094238
50s5-26bio9	5.0977598205566395	0.5626722574234009
50s5-26bio9	5.211999816894533	0.5579967498779297
50s5-26bio9	5.326239813232419	0.5529037117958069
50s5-26bio9	5.440479809570313	0.5477995276451111
50s5-26bio9	5.554719805908206	0.542685329914093
50s5-26bio9	5.668959802246093	0.5375620722770691
50s5-26bio9	5.783199798583986	0.5324308276176453
50s5-26bio9	5.897439794921873	0.527292788028717
50s5-26bio9	6.011679791259766	0.5221489071846008
50s5-26bio9	6.12591978759766	0.5170003771781921
50s5-26bio9	6.240159783935546	0.5118482112884521
50s5-26bio9	6.3543997802734395	0.5066934823989868
50s5-26bio9	6.468639776611326	0.5015373826026917
50s5-26bio9	6.582879772949219	0.4963809549808502
50s5-26bio9	6.697119769287113	0.4912252724170685
50s5-26bio9	6.811359765624999	0.48607146739959717
50s5-26bio9	6.925599761962886	0.4809206426143646
50s5-26bio9	7.039839758300779	0.4757738411426544
50s5-26bio9	7.154079754638673	0.4706321656703949
50s5-26bio9	7.268319750976566	0.4654967486858368
50s5-26bio9	7.382559747314453	0.46036863327026367
50s5-26bio9	7.496799743652339	0.4552488923072815
50s5-26bio9	7.6110397399902325	0.4501385986804962
50s5-26bio9	7.725279736328126	0.445038765668869
50s5-26bio9	7.8395197326660195	0.43995052576065063
50s5-26bio9	7.953759729003906	0.43487486243247986
50s5-26bio9	8.067999725341792	0.42981281876564026
50s5-26bio9	8.182239721679686	0.424765408039093
50s5-26bio9	8.29647971801758	0.41973361372947693
50s5-26bio9	8.410719714355473	0.41471847891807556
50s5-26bio9	8.52495971069336	0.4097209572792053
50s5-26bio9	8.639199707031246	0.404742032289505
50s5-26bio9	8.75343970336914	0.39978256821632385
50s5-26bio9	8.867679699707033	0.39484360814094543
50s5-26bio9	8.981919696044926	0.3899260461330414
50s5-26bio9	9.096159692382813	0.38503068685531616
50s5-26bio9	9.210399688720699	0.38015857338905334
50s5-26bio9	9.324639685058592	0.3753104507923126
50s5-26bio9	9.438879681396486	0.37048718333244324
50s5-26bio9	9.55311967773438	0.36568963527679443
50s5-26bio9	9.667359674072266	0.3609186112880707
50s5-26bio9	9.781599670410152	0.3561748266220093
50s5-26bio9	9.895839666748046	0.3514591455459595
50s5-26bio9	10.01007966308594	0.34677228331565857
50s5-26bio9	10.124319659423833	0.3421148955821991
50s5-26bio9	10.23855965576172	0.3374877870082855
50s5-26bio9	10.352799652099606	0.3328916132450104
50s5-26bio9	10.467039648437499	0.3283269703388214
50s5-26bio9	10.581279644775393	0.32379454374313354
50s5-26bio9	10.695519641113286	0.3192949891090393
50s5-26bio9	10.809759637451172	0.3148287832736969
50s5-26bio9	10.923999633789059	0.31039658188819885
50s5-26bio9	11.038239630126952	0.30599895119667053
50s5-26bio9	11.152479626464846	0.30163633823394775
50s5-26bio9	11.26671962280274	0.2973092794418335
50s5-26bio9	11.380959619140619	0.29301825165748596
50s5-26bio9	11.495199615478512	0.28876373171806335
50s5-26bio9	11.609439611816406	0.2845460772514343
50s5-26bio9	11.723679608154299	0.2803657650947571
50s5-26bio9	11.837919604492193	0.27622315287590027
50s5-26bio9	11.952159600830072	0.27211859822273254
50s5-26bio9	12.066399597167965	0.26805245876312256
50s5-26bio9	12.180639593505859	0.2640250325202942
50s5-26bio9	12.294879589843752	0.2600366175174713
50s5-26bio9	12.409119586181646	0.2560874819755554
50s5-26bio9	12.523359582519525	0.2521779239177704
50s5-26bio9	12.637599578857419	0.24830806255340576
50s5-26bio9	12.751839575195312	0.2444782257080078
50s5-26bio9	12.866079571533206	0.2406885325908661
50s5-26bio9	12.9803195678711	0.23693913221359253
50s5-26bio9	13.094559564208978	0.23323023319244385
50s5-26bio9	13.208799560546872	0.2295619249343872
50s5-26bio9	13.323039556884765	0.22593428194522858
50s5-26bio9	13.437279553222659	0.2223474383354187
50s5-26bio9	13.551519549560552	0.21880145370960236
50s5-26bio9	13.665759545898432	0.21529637277126312
50s5-26bio9	13.779999542236325	0.2118321657180786
50s5-26bio9	13.894239538574219	0.20840893685817719
50s5-26bio9	14.008479534912112	0.20502664148807526
50s5-26bio9	14.122719531250006	0.20168522000312805
50s5-26bio9	14.236959527587885	0.19838468730449677
50s5-26bio9	14.351199523925779	0.19512496888637543
50s5-26bio9	14.465439520263672	0.19190596044063568
50s5-26bio9	14.579679516601566	0.18872763216495514
50s5-26bio9	14.693919512939459	0.18558986485004425
50s5-26bio9	14.808159509277345	0.18249249458312988
50s5-26bio9	14.922399505615232	0.17943544685840607
50s5-26bio9	15.036639501953125	0.17641857266426086
50s5-26bio9	15.150879498291019	0.17344166338443756
50s5-26bio9	15.265119494628912	0.1705046147108078
50s5-26bio9	15.379359490966799	0.16760721802711487
50s5-26bio9	15.493599487304685	0.16474926471710205
50s5-26bio9	15.607839483642579	0.16193057596683502
50s5-26bio9	15.722079479980472	0.15915091335773468
50s5-26bio9	15.836319476318366	0.15641005337238312
50s5-26bio9	15.950559472656252	0.15370778739452362
50s5-26bio9	16.06479946899414	0.1510438174009323
50s5-26bio9	16.179039465332032	0.14841797947883606
50s5-26bio9	16.293279461669925	0.14582990109920502
50s5-26bio9	16.40751945800782	0.14327935874462128
50s5-26bio9	16.521759454345705	0.14076611399650574
50s5-26bio9	16.63599945068359	0.13828979432582855
50s5-26bio9	16.750239447021485	0.13585014641284943
50s5-26bio9	16.86447944335938	0.13344691693782806
50s5-26bio9	16.978719439697265	0.13107971847057343
50s5-26bio9	17.09295943603516	0.12874826788902283
50s5-26bio9	17.207199432373045	0.1264522820711136
50s5-26bio9	17.32143942871094	0.12419138103723526
50s5-26bio9	17.435679425048832	0.12196528911590576
50s5-26bio9	17.54991942138672	0.11977360397577286
50s5-26bio9	17.664159417724612	0.11761602759361267
50s5-26bio9	17.7783994140625	0.11549225449562073
50s5-26bio9	17.892639410400392	0.1134018674492836
50s5-26bio9	18.006879406738285	0.11134455353021622
50s5-26bio9	18.12111940307617	0.10931999981403351
50s5-26bio9	18.235359399414065	0.10732777416706085
50s5-26bio9	18.34959939575195	0.10536755621433258
50s5-26bio9	18.463839392089845	0.10343902558088303
50s5-26bio9	18.57807938842774	0.10154175013303757
50s5-26bio9	18.692319384765625	0.09967541694641113
50s5-26bio9	18.80655938110352	0.09783966839313507
50s5-26bio9	18.920799377441405	0.09603410214185715
50s5-26bio9	19.0350393737793	0.0942583754658699
50s5-26bio9	19.149279370117192	0.09251214563846588
50s5-26bio9	19.26351936645508	0.09079500287771225
50s5-26bio9	19.377759362792972	0.08910659700632095
50s5-26bio9	19.49199935913086	0.08744659274816513
50s5-26bio9	19.60623935546875	0.08581458032131195
50s5-26bio9	19.720479351806645	0.08421020954847336
50s5-26bio9	19.83471934814453	0.08263315260410309
50s5-26bio9	19.948959344482425	0.08108299225568771
50s5-26bio9	20.06319934082031	0.07955938577651978
50s5-26bio9	20.177439337158205	0.07806200534105301
50s5-26bio9	20.2916793334961	0.07659043371677399
50s5-26bio9	20.405919329833985	0.07514434307813644
50s5-26bio9	20.52015932617188	0.07372339814901352
50s5-26bio9	20.634399322509765	0.07232719659805298
50s5-26bio9	20.74863931884766	0.07095541805028915
50s5-26bio9	20.862879315185552	0.06960771977901459
50s5-26bio9	20.97711931152344	0.06828372180461884
50s5-26bio9	21.09135930786133	0.06698308885097504
50s5-26bio9	21.205599304199218	0.06570550799369812
50s5-26bio9	21.31983930053711	0.06445059180259705
50s5-26bio9	21.434079296874998	0.06321801990270615
50s5-26bio9	21.54831929321289	0.06200747564435005
50s5-26bio9	21.662559289550785	0.060818590223789215
50s5-26bio9	21.77679928588867	0.05965104699134827
50s5-26bio9	21.891039282226565	0.05850454047322273
50s5-26bio9	22.00527927856445	0.05737870931625366
50s5-26bio9	22.119519274902345	0.05627324804663658
50s5-26bio9	22.23375927124024	0.05518785119056702
50s5-26bio9	22.347999267578125	0.05412217602133751
50s5-26bio9	22.462239263916018	0.053075939416885376
50s5-26bio9	22.576479260253905	0.05204879492521286
50s5-26bio9	22.690719256591798	0.05104045942425728
50s5-26bio9	22.80495925292969	0.05005064234137535
50s5-26bio9	22.919199249267578	0.049079012125730515
50s5-26bio9	23.03343924560547	0.048125289380550385
50s5-26bio9	23.147679241943358	0.047189194709062576
50s5-26bio9	23.26191923828125	0.04627040773630142
50s5-26bio9	23.376159234619145	0.0459679439663887
50s5-26bio9	23.49039923095703	0.0459679439663887
50s5-26bio9	23.604639227294925	0.0459679439663887
50s5-26bio9	23.71887922363281	0.0459679439663887
50s5-26bio9	23.833119219970705	0.0459679439663887
50s5-26bio9	23.947359216308598	0.0459679439663887
50s5-26bio9	24.061599212646485	0.0459679439663887
50s5-26bio9	24.175839208984378	0.0459679439663887
50s5-26bio9	24.290079205322264	0.0459679439663887
50s5-26bio9	24.404319201660158	0.0459679439663887
50s5-26bio9	24.51855919799805	0.0459679439663887
50s5-26bio9	24.632799194335938	0.0459679439663887
50s5-26bio9	24.74703919067383	0.0459679439663887
50s5-26bio9	24.861279187011718	0.0459679439663887
50s5-26bio9	24.97551918334961	0.0459679439663887
50s5-26bio9	25.089759179687505	0.0459679439663887
50s5-26bio9	25.20399917602539	0.0459679439663887
50s5-26bio9	25.318239172363285	0.0459679439663887
50s5-26bio9	25.43247916870117	0.0459679439663887
50s5-26bio9	25.546719165039065	0.0459679439663887
50s5-26bio9	25.660959161376958	0.0459679439663887
50s5-26bio9	25.775199157714844	0.0459679439663887
50s5-26bio9	25.88943915405273	0.0459679439663887
50s5-26bio9	26.003679150390624	0.0459679439663887
50s5-26bio9	26.117919146728518	0.0459679439663887
50s5-26bio9	26.23215914306641	0.0459679439663887
50s5-26bio9	26.346399139404298	0.0459679439663887
50s5-26bio9	26.460639135742184	0.0459679439663887
50s5-26bio9	26.574879132080078	0.0459679439663887
50s5-26bio9	26.68911912841797	0.0459679439663887
50s5-26bio9	26.803359124755865	0.0459679439663887
50s5-26bio9	26.91759912109375	0.0459679439663887
50s5-26bio9	27.031839117431637	0.0459679439663887
50s5-26bio9	27.14607911376953	0.0459679439663887
50s5-26bio9	27.260319110107424	0.0459679439663887
50s5-26bio9	27.374559106445318	0.0459679439663887
50s5-26bio9	27.488799102783204	0.0459679439663887
50s5-26bio9	27.60303909912109	0.0459679439663887
50s5-26bio9	27.717279095458984	0.0459679439663887
50s5-26bio9	27.831519091796878	0.0459679439663887
50s5-26bio9	27.94575908813477	0.0459679439663887
50s5-26bio9	28.059999084472658	0.0459679439663887
