# Supplementary material for: Paleodistribution of Cercidiphyllaceae and Future Habitat Prediction for Cercidiphyllum japonicum Under Climate Change
Source: Ecol Evol. 2026 Jan 19;16(1):e72940. doi: 10.1002/ece3.72940 (PMC12815699; doi:10.1002/ece3.72940)
Supplement: Supplementary file 1 — Data S1: ece372940‐sup‐0001‐supinfo.zip. [file ECE3-16-e72940-s001.zip › 50s-26/plots/连香树_3_50s5-26bio9_only.dat]

variable	x	y
50s5-26bio9	-29.059999084472658	9.505577480695138E-8
50s5-26bio9	-28.945759088134768	9.505577480695138E-8
50s5-26bio9	-28.831519091796878	9.505577480695138E-8
50s5-26bio9	-28.717279095458984	9.505577480695138E-8
50s5-26bio9	-28.603039099121094	9.505577480695138E-8
50s5-26bio9	-28.488799102783204	9.505577480695138E-8
50s5-26bio9	-28.374559106445314	9.505577480695138E-8
50s5-26bio9	-28.260319110107424	9.505577480695138E-8
50s5-26bio9	-28.14607911376953	9.505577480695138E-8
50s5-26bio9	-28.03183911743164	9.505577480695138E-8
50s5-26bio9	-27.91759912109375	9.505577480695138E-8
50s5-26bio9	-27.80335912475586	9.505577480695138E-8
50s5-26bio9	-27.68911912841797	9.505577480695138E-8
50s5-26bio9	-27.574879132080078	9.505577480695138E-8
50s5-26bio9	-27.460639135742188	9.505577480695138E-8
50s5-26bio9	-27.346399139404298	9.505577480695138E-8
50s5-26bio9	-27.232159143066408	9.505577480695138E-8
50s5-26bio9	-27.117919146728518	9.505577480695138E-8
50s5-26bio9	-27.003679150390624	9.505577480695138E-8
50s5-26bio9	-26.889439154052734	9.505577480695138E-8
50s5-26bio9	-26.775199157714844	9.505577480695138E-8
50s5-26bio9	-26.660959161376955	9.505577480695138E-8
50s5-26bio9	-26.546719165039065	9.505577480695138E-8
50s5-26bio9	-26.43247916870117	9.505577480695138E-8
50s5-26bio9	-26.31823917236328	9.505577480695138E-8
50s5-26bio9	-26.20399917602539	9.505577480695138E-8
50s5-26bio9	-26.0897591796875	9.505577480695138E-8
50s5-26bio9	-25.97551918334961	9.505577480695138E-8
50s5-26bio9	-25.86127918701172	9.505577480695138E-8
50s5-26bio9	-25.747039190673828	9.505577480695138E-8
50s5-26bio9	-25.632799194335938	9.505577480695138E-8
50s5-26bio9	-25.518559197998048	9.505577480695138E-8
50s5-26bio9	-25.404319201660158	9.505577480695138E-8
50s5-26bio9	-25.290079205322268	9.505577480695138E-8
50s5-26bio9	-25.175839208984375	9.505577480695138E-8
50s5-26bio9	-25.061599212646485	9.505577480695138E-8
50s5-26bio9	-24.947359216308595	9.505577480695138E-8
50s5-26bio9	-24.833119219970705	9.505577480695138E-8
50s5-26bio9	-24.718879223632815	9.505577480695138E-8
50s5-26bio9	-24.604639227294925	9.505577480695138E-8
50s5-26bio9	-24.49039923095703	9.505577480695138E-8
50s5-26bio9	-24.37615923461914	9.505577480695138E-8
50s5-26bio9	-24.26191923828125	9.857058813622643E-8
50s5-26bio9	-24.14767924194336	1.0989186449705812E-7
50s5-26bio9	-24.03343924560547	1.2247586766989116E-7
50s5-26bio9	-23.919199249267578	1.3645953345076123E-7
50s5-26bio9	-23.804959252929688	1.5199341873994854E-7
50s5-26bio9	-23.690719256591798	1.6924369106163795E-7
50s5-26bio9	-23.576479260253908	1.883946509906309E-7
50s5-26bio9	-23.462239263916018	2.0964870373063604E-7
50s5-26bio9	-23.347999267578125	2.3322904496581032E-7
50s5-26bio9	-23.233759271240235	2.5938294356819824E-7
50s5-26bio9	-23.119519274902345	2.883812157961074E-7
50s5-26bio9	-23.005279278564455	3.205242649073625E-7
50s5-26bio9	-22.891039282226565	3.5614135640571476E-7
50s5-26bio9	-22.77679928588867	3.9559492392982065E-7
50s5-26bio9	-22.66255928955078	4.3928596937803377E-7
50s5-26bio9	-22.54831929321289	4.876537218478916E-7
50s5-26bio9	-22.434079296875	5.411810661826166E-7
50s5-26bio9	-22.31983930053711	6.004017336636025E-7
50s5-26bio9	-22.205599304199218	6.658997335762251E-7
50s5-26bio9	-22.091359307861328	7.383164870589098E-7
50s5-26bio9	-21.97711931152344	8.183604904843378E-7
50s5-26bio9	-21.86287931518555	9.068057806871366E-7
50s5-26bio9	-21.74863931884766	1.0045017688753433E-6
50s5-26bio9	-21.634399322509765	1.1123859167128103E-6
50s5-26bio9	-21.520159326171875	1.2314812920521945E-6
50s5-26bio9	-21.405919329833985	1.3629094155476196E-6
50s5-26bio9	-21.291679333496095	1.5079066315593082E-6
50s5-26bio9	-21.177439337158205	1.6678212659826386E-6
50s5-26bio9	-21.063199340820315	1.8441293150317506E-6
50s5-26bio9	-20.948959344482425	2.0384568415465765E-6
50s5-26bio9	-20.83471934814453	2.252575086458819E-6
50s5-26bio9	-20.72047935180664	2.4884209324227413E-6
50s5-26bio9	-20.60623935546875	2.748126235019299E-6
50s5-26bio9	-20.49199935913086	3.0340106604853645E-6
50s5-26bio9	-20.377759362792972	3.3486085158074275E-6
50s5-26bio9	-20.26351936645508	3.694706265378045E-6
50s5-26bio9	-20.14927937011719	4.07533207180677E-6
50s5-26bio9	-20.0350393737793	4.493791948334547E-6
50s5-26bio9	-19.92079937744141	4.953716597810853E-6
50s5-26bio9	-19.80655938110352	5.459048225020524E-6
50s5-26bio9	-19.692319384765625	6.014084647176787E-6
50s5-26bio9	-19.578079388427735	6.623543413297739E-6
50s5-26bio9	-19.463839392089845	7.292539976333501E-6
50s5-26bio9	-19.349599395751955	8.026645446079783E-6
50s5-26bio9	-19.235359399414065	8.831969353195745E-6
50s5-26bio9	-19.12111940307617	9.715129635878839E-6
50s5-26bio9	-19.006879406738282	1.0683325854188297E-5
50s5-26bio9	-18.892639410400392	1.1744446965167299E-5
50s5-26bio9	-18.778399414062502	1.290702675760258E-5
50s5-26bio9	-18.664159417724612	1.4180342077452224E-5
50s5-26bio9	-18.54991942138672	1.557454561407212E-5
50s5-26bio9	-18.43567942504883	1.710060860204976E-5
50s5-26bio9	-18.32143942871094	1.8770446331473067E-5
50s5-26bio9	-18.20719943237305	2.059708822343964E-5
50s5-26bio9	-18.09295943603516	2.259455868625082E-5
50s5-26bio9	-17.978719439697265	2.4778217266430147E-5
50s5-26bio9	-17.864479443359375	2.7164625862496905E-5
50s5-26bio9	-17.750239447021485	2.97717415378429E-5
50s5-26bio9	-17.635999450683595	3.261916572228074E-5
50s5-26bio9	-17.521759454345705	3.5728022339753807E-5
50s5-26bio9	-17.407519458007812	3.912117244908586E-5
50s5-26bio9	-17.293279461669922	4.282356530893594E-5
50s5-26bio9	-17.179039465332032	4.686204556492157E-5
50s5-26bio9	-17.064799468994142	5.126564428792335E-5
50s5-26bio9	-16.950559472656252	5.6066008255584165E-5
50s5-26bio9	-16.83631947631836	6.12971416558139E-5
50s5-26bio9	-16.72207947998047	6.699580262647942E-5
50s5-26bio9	-16.60783948364258	7.320199074456468E-5
50s5-26bio9	-16.49359948730469	7.995867053978145E-5
50s5-26bio9	-16.3793594909668	8.731219713808969E-5
50s5-26bio9	-16.265119494628905	9.531300747767091E-5
50s5-26bio9	-16.15087949829102	1.0401517647551373E-4
50s5-26bio9	-16.036639501953125	1.134770063799806E-4
50s5-26bio9	-15.922399505615235	1.2376187078189105E-4
50s5-26bio9	-15.808159509277344	1.3493752339854836E-4
50s5-26bio9	-15.693919512939454	1.4707744412589818E-4
50s5-26bio9	-15.579679516601564	1.6026040248107165E-4
50s5-26bio9	-15.465439520263672	1.7457154172006994E-4
50s5-26bio9	-15.351199523925782	1.901025971164927E-4
50s5-26bio9	-15.23695952758789	2.0695185230579227E-4
50s5-26bio9	-15.12271953125	2.252254926133901E-4
50s5-26bio9	-15.00847953491211	2.450377505738288E-4
50s5-26bio9	-14.89423953857422	2.665109059307724E-4
50s5-26bio9	-14.779999542236329	2.8977691545151174E-4
50s5-26bio9	-14.665759545898437	3.149775438942015E-4
50s5-26bio9	-14.551519549560547	3.4226442221552134E-4
50s5-26bio9	-14.437279553222657	3.718009975273162E-4
50s5-26bio9	-14.323039556884767	4.037623875774443E-4
50s5-26bio9	-14.208799560546876	4.383367486298084E-4
50s5-26bio9	-14.094559564208984	4.7572501352988183E-4
50s5-26bio9	-13.980319567871094	5.161433364264667E-4
50s5-26bio9	-13.866079571533204	5.598235293291509E-4
50s5-26bio9	-13.751839575195314	6.070125964470208E-4
50s5-26bio9	-13.637599578857424	6.579761975444853E-4
50s5-26bio9	-13.52335958251953	7.129987352527678E-4
50s5-26bio9	-13.40911958618164	7.72383064031601E-4
50s5-26bio9	-13.29487958984375	8.364543318748474E-4
50s5-26bio9	-13.18063959350586	9.055603877641261E-4
50s5-26bio9	-13.06639959716797	9.800710249692202E-4
50s5-26bio9	-12.952159600830079	0.0010603828122839332
50s5-26bio9	-12.837919604492189	0.0011469196761026978
50s5-26bio9	-12.723679608154299	0.0012401314452290535
50s5-26bio9	-12.609439611816406	0.0013405001955106854
50s5-26bio9	-12.495199615478516	0.0014485401334241033
50s5-26bio9	-12.380959619140626	0.0015647966647520661
50s5-26bio9	-12.266719622802736	0.0016898534959182143
50s5-26bio9	-12.152479626464846	0.0018243321683257818
50s5-26bio9	-12.038239630126952	0.0019688911270350218
50s5-26bio9	-11.923999633789062	0.0021242338698357344
50s5-26bio9	-11.809759637451172	0.0022911077830940485
50s5-26bio9	-11.695519641113282	0.0024703084491193295
50s5-26bio9	-11.581279644775393	0.0026626763865351677
50s5-26bio9	-11.467039648437499	0.0028691089246422052
50s5-26bio9	-11.352799652099609	0.0030905583407729864
50s5-26bio9	-11.23855965576172	0.0033280295319855213
50s5-26bio9	-11.12431965942383	0.003582593286409974
50s5-26bio9	-11.01007966308594	0.0038553844206035137
50s5-26bio9	-10.895839666748046	0.0041475980542600155
50s5-26bio9	-10.78159967041016	0.004460506606847048
50s5-26bio9	-10.667359674072266	0.004795455373823643
50s5-26bio9	-10.553119677734376	0.0051538594998419285
50s5-26bio9	-10.438879681396486	0.005537221673876047
50s5-26bio9	-10.324639685058592	0.005947129335254431
50s5-26bio9	-10.210399688720706	0.0063852486200630665
50s5-26bio9	-10.096159692382813	0.006853344850242138
50s5-26bio9	-9.981919696044923	0.007353281136602163
50s5-26bio9	-9.867679699707033	0.007887005805969238
50s5-26bio9	-9.75343970336914	0.008456583134829998
50s5-26bio9	-9.639199707031253	0.009064183570444584
50s5-26bio9	-9.52495971069336	0.00971207395195961
50s5-26bio9	-9.41071971435547	0.010402647778391838
50s5-26bio9	-9.29647971801758	0.011138413101434708
50s5-26bio9	-9.182239721679686	0.01192200556397438
50s5-26bio9	-9.0679997253418	0.012756165117025375
50s5-26bio9	-8.953759729003906	0.013643777929246426
50s5-26bio9	-8.83951973266602	0.014587866142392159
50s5-26bio9	-8.725279736328126	0.015591558068990707
50s5-26bio9	-8.611039739990233	0.01665814407169819
50s5-26bio9	-8.496799743652346	0.017791053280234337
50s5-26bio9	-8.382559747314453	0.018993832170963287
50s5-26bio9	-8.268319750976566	0.02027018740773201
50s5-26bio9	-8.154079754638673	0.02162398211658001
50s5-26bio9	-8.03983975830078	0.02305918186903
50s5-26bio9	-7.925599761962893	0.024579938501119614
50s5-26bio9	-7.811359765624999	0.026190513744950294
50s5-26bio9	-7.697119769287113	0.02789534069597721
50s5-26bio9	-7.582879772949219	0.029698964208364487
50s5-26bio9	-7.468639776611326	0.03160607069730759
50s5-26bio9	-7.3543997802734395	0.033621497452259064
50s5-26bio9	-7.240159783935546	0.03575017303228378
50s5-26bio9	-7.125919787597656	0.037997182458639145
50s5-26bio9	-7.011679791259766	0.040367696434259415
50s5-26bio9	-6.897439794921873	0.04286698251962662
50s5-26bio9	-6.783199798583986	0.045500434935092926
50s5-26bio9	-6.668959802246093	0.048273492604494095
50s5-26bio9	-6.554719805908203	0.05119166895747185
50s5-26bio9	-6.440479809570313	0.05426055192947388
50s5-26bio9	-6.326239813232419	0.05748574063181877
50s5-26bio9	-6.211999816894533	0.06087283790111542
50s5-26bio9	-6.0977598205566395	0.06442749500274658
50s5-26bio9	-5.9835198242187495	0.06815527379512787
50s5-26bio9	-5.86927982788086	0.07206173986196518
50s5-26bio9	-5.75503983154297	0.07615236192941666
50s5-26bio9	-5.64079983520508	0.0804324820637703
50s5-26bio9	-5.526559838867186	0.08490737527608871
50s5-26bio9	-5.412319842529296	0.08958210051059723
50s5-26bio9	-5.298079846191406	0.09446151554584503
50s5-26bio9	-5.183839849853516	0.09955032169818878
50s5-26bio9	-5.069599853515626	0.10485289990901947
50s5-26bio9	-4.955359857177733	0.11037331819534302
50s5-26bio9	-4.841119860839843	0.11611539870500565
50s5-26bio9	-4.726879864501953	0.12208248674869537
50s5-26bio9	-4.612639868164063	0.12827762961387634
50s5-26bio9	-4.498399871826173	0.1347033679485321
50s5-26bio9	-4.38415987548828	0.14136171340942383
50s5-26bio9	-4.26991987915039	0.14825430512428284
50s5-26bio9	-4.1556798828125	0.15538211166858673
50s5-26bio9	-4.04143988647461	0.16274553537368774
50s5-26bio9	-3.9271998901367198	0.17034445703029633
50s5-26bio9	-3.81295989379883	0.17817796766757965
50s5-26bio9	-3.6987198974609363	0.18624462187290192
50s5-26bio9	-3.5844799011230464	0.19454222917556763
50s5-26bio9	-3.4702399047851564	0.20306788384914398
50s5-26bio9	-3.3559999084472665	0.21181796491146088
50s5-26bio9	-3.2417599121093765	0.2207881361246109
50s5-26bio9	-3.127519915771483	0.22997334599494934
50s5-26bio9	-3.013279919433593	0.23936770856380463
50s5-26bio9	-2.899039923095703	0.24896471202373505
50s5-26bio9	-2.784799926757813	0.2587571144104004
50s5-26bio9	-2.6705599304199232	0.2687368392944336
50s5-26bio9	-2.5563199340820297	0.2788953185081482
50s5-26bio9	-2.44207993774414	0.28922319412231445
50s5-26bio9	-2.32783994140625	0.29971054196357727
50s5-26bio9	-2.21359994506836	0.3103468120098114
50s5-26bio9	-2.09935994873047	0.3211209177970886
50s5-26bio9	-1.9851199523925764	0.3320213556289673
50s5-26bio9	-1.8708799560546865	0.34303608536720276
50s5-26bio9	-1.7566399597167965	0.3541526794433594
50s5-26bio9	-1.6423999633789066	0.3653584420681
50s5-26bio9	-1.5281599670410166	0.3766403794288635
50s5-26bio9	-1.4139199707031231	0.3879852592945099
50s5-26bio9	-1.2996799743652367	0.3993797302246094
50s5-26bio9	-1.1854399780273432	0.4108103811740875
50s5-26bio9	-1.0711999816894533	0.4222637116909027
50s5-26bio9	-0.9569599853515633	0.43372640013694763
50s5-26bio9	-0.8427199890136698	0.445185124874115
50s5-26bio9	-0.7284799926757834	0.4566267728805542
50s5-26bio9	-0.61423999633789	0.4680384397506714
50s5-26bio9	-0.5	0.47940751910209656
50s5-26bio9	-0.38576000366211005	0.49072179198265076
50s5-26bio9	-0.27152000732421655	0.5019693374633789
50s5-26bio9	-0.15728001098633015	0.5131387114524841
50s5-26bio9	-0.04304001464843665	0.5242189168930054
50s5-26bio9	0.0711999816894533	0.5351995229721069
50s5-26bio9	0.18543997802734324	0.5460705161094666
50s5-26bio9	0.29967997436523675	0.5568224787712097
50s5-26bio9	0.41391997070312314	0.5674466490745544
50s5-26bio9	0.5281599670410166	0.577934741973877
50s5-26bio9	0.6423999633789066	0.5882791876792908
50s5-26bio9	0.7566399597167965	0.5984729528427124
50s5-26bio9	0.87087995605469	0.6085096001625061
50s5-26bio9	0.9851199523925764	0.6183833479881287
50s5-26bio9	1.09935994873047	0.6280890107154846
50s5-26bio9	1.2135999450683563	0.6373104453086853
50s5-26bio9	1.3278399414062498	0.6457029581069946
50s5-26bio9	1.4420799377441433	0.6493011116981506
50s5-26bio9	1.5563199340820297	0.6514953374862671
50s5-26bio9	1.6705599304199232	0.6536140441894531
50s5-26bio9	1.7847999267578096	0.6556578874588013
50s5-26bio9	1.8990399230957031	0.6576273441314697
50s5-26bio9	2.0132799194335966	0.6595228910446167
50s5-26bio9	2.127519915771483	0.6613450646400452
50s5-26bio9	2.2417599121093765	0.6630943417549133
50s5-26bio9	2.355999908447263	0.6647712588310242
50s5-26bio9	2.4702399047851564	0.6663761734962463
50s5-26bio9	2.58447990112305	0.667535126209259
50s5-26bio9	2.6987198974609363	0.6666654944419861
50s5-26bio9	2.81295989379883	0.6650288701057434
50s5-26bio9	2.927199890136716	0.6633185148239136
50s5-26bio9	3.041439886474606	0.6598740816116333
50s5-26bio9	3.1556798828124997	0.6561140418052673
50s5-26bio9	3.269919879150393	0.652265191078186
50s5-26bio9	3.3841598754882796	0.6483268141746521
50s5-26bio9	3.498399871826173	0.6442983150482178
50s5-26bio9	3.6126398681640595	0.6401789784431458
50s5-26bio9	3.726879864501953	0.6359683275222778
50s5-26bio9	3.8411198608398465	0.631665825843811
50s5-26bio9	3.955359857177733	0.6272709369659424
50s5-26bio9	4.069599853515626	0.622783362865448
50s5-26bio9	4.183839849853513	0.6182025671005249
50s5-26bio9	4.298079846191406	0.6135284304618835
50s5-26bio9	4.4123198425293	0.6087606549263
50s5-26bio9	4.526559838867186	0.6038990616798401
50s5-26bio9	4.64079983520508	0.5989435911178589
50s5-26bio9	4.755039831542966	0.5938943028450012
50s5-26bio9	4.86927982788086	0.5887512564659119
50s5-26bio9	4.983519824218753	0.5835146307945251
50s5-26bio9	5.0977598205566395	0.5781847834587097
50s5-26bio9	5.211999816894533	0.5727619528770447
50s5-26bio9	5.326239813232419	0.5672467947006226
50s5-26bio9	5.440479809570313	0.5616398453712463
50s5-26bio9	5.554719805908206	0.5559417605400085
50s5-26bio9	5.668959802246093	0.5501535534858704
50s5-26bio9	5.783199798583986	0.5442760586738586
50s5-26bio9	5.897439794921873	0.5383104085922241
50s5-26bio9	6.011679791259766	0.5322579145431519
50s5-26bio9	6.12591978759766	0.5261198282241821
50s5-26bio9	6.240159783935546	0.5198977589607239
50s5-26bio9	6.3543997802734395	0.513593316078186
50s5-26bio9	6.468639776611326	0.5072083473205566
50s5-26bio9	6.582879772949219	0.5007448196411133
50s5-26bio9	6.697119769287113	0.4942047595977783
50s5-26bio9	6.811359765624999	0.4875905215740204
50s5-26bio9	6.925599761962886	0.4809045195579529
50s5-26bio9	7.039839758300779	0.47414931654930115
50s5-26bio9	7.154079754638673	0.46732765436172485
50s5-26bio9	7.268319750976566	0.460442453622818
50s5-26bio9	7.382559747314453	0.4534967243671417
50s5-26bio9	7.496799743652339	0.4464936852455139
50s5-26bio9	7.6110397399902325	0.43943673372268677
50s5-26bio9	7.725279736328126	0.43232929706573486
50s5-26bio9	7.8395197326660195	0.42437365651130676
50s5-26bio9	7.953759729003906	0.4152137339115143
50s5-26bio9	8.067999725341792	0.4060385227203369
50s5-26bio9	8.182239721679686	0.3968554735183716
50s5-26bio9	8.29647971801758	0.3876720666885376
50s5-26bio9	8.410719714355473	0.3784961402416229
50s5-26bio9	8.52495971069336	0.3693353235721588
50s5-26bio9	8.639199707031246	0.3601974546909332
50s5-26bio9	8.75343970336914	0.3510902225971222
50s5-26bio9	8.867679699707033	0.3420216143131256
50s5-26bio9	8.981919696044926	0.33299925923347473
50s5-26bio9	9.096159692382813	0.3240308165550232
50s5-26bio9	9.210399688720699	0.3151240348815918
50s5-26bio9	9.324639685058592	0.3062863349914551
50s5-26bio9	9.438879681396486	0.29752498865127563
50s5-26bio9	9.55311967773438	0.28884732723236084
50s5-26bio9	9.667359674072266	0.28026023507118225
50s5-26bio9	9.781599670410152	0.2717704474925995
50s5-26bio9	9.895839666748046	0.2633845806121826
50s5-26bio9	10.01007966308594	0.25510886311531067
50s5-26bio9	10.124319659423833	0.2469492107629776
50s5-26bio9	10.23855965576172	0.238911435008049
50s5-26bio9	10.352799652099606	0.2310008406639099
50s5-26bio9	10.467039648437499	0.22322238981723785
50s5-26bio9	10.581279644775393	0.21558089554309845
50s5-26bio9	10.695519641113286	0.20808066427707672
50s5-26bio9	10.809759637451172	0.20072560012340546
50s5-26bio9	10.923999633789059	0.19351942837238312
50s5-26bio9	11.038239630126952	0.1864653378725052
50s5-26bio9	11.152479626464846	0.1795661896467209
50s5-26bio9	11.26671962280274	0.1728244125843048
50s5-26bio9	11.380959619140619	0.16624222695827484
50s5-26bio9	11.495199615478512	0.15982134640216827
50s5-26bio9	11.609439611816406	0.15356308221817017
50s5-26bio9	11.723679608154299	0.14746856689453125
50s5-26bio9	11.837919604492193	0.14153841137886047
50s5-26bio9	11.952159600830072	0.1357729136943817
50s5-26bio9	12.066399597167965	0.13017216324806213
50s5-26bio9	12.180639593505859	0.12473579496145248
50s5-26bio9	12.294879589843752	0.11946315318346024
50s5-26bio9	12.409119586181646	0.11435341835021973
50s5-26bio9	12.523359582519525	0.10940536856651306
50s5-26bio9	12.637599578857419	0.10461751371622086
50s5-26bio9	12.751839575195312	0.09998825192451477
50s5-26bio9	12.866079571533206	0.09551562368869781
50s5-26bio9	12.9803195678711	0.09119748324155807
50s5-26bio9	13.094559564208978	0.08703156560659409
50s5-26bio9	13.208799560546872	0.08301534503698349
50s5-26bio9	13.323039556884765	0.0791461393237114
50s5-26bio9	13.437279553222659	0.07542119175195694
50s5-26bio9	13.551519549560552	0.07183753699064255
50s5-26bio9	13.665759545898432	0.06839214265346527
50s5-26bio9	13.779999542236325	0.06508181244134903
50s5-26bio9	13.894239538574219	0.061903372406959534
50s5-26bio9	14.008479534912112	0.058853499591350555
50s5-26bio9	14.122719531250006	0.055928800255060196
50s5-26bio9	14.236959527587885	0.05312591791152954
50s5-26bio9	14.351199523925779	0.05044138804078102
50s5-26bio9	14.465439520263672	0.047871727496385574
50s5-26bio9	14.579679516601566	0.045413512736558914
50s5-26bio9	14.693919512939459	0.04306324943900108
50s5-26bio9	14.808159509277345	0.04081745818257332
50s5-26bio9	14.922399505615232	0.038672734051942825
50s5-26bio9	15.036639501953125	0.036625634878873825
50s5-26bio9	15.150879498291019	0.03467276692390442
50s5-26bio9	15.265119494628912	0.032810814678668976
50s5-26bio9	15.379359490966799	0.031036460772156715
50s5-26bio9	15.493599487304685	0.029346449300646782
50s5-26bio9	15.607839483642579	0.02773761749267578
50s5-26bio9	15.722079479980472	0.026206819340586662
50s5-26bio9	15.836319476318366	0.024750979617238045
50s5-26bio9	15.950559472656252	0.023367125540971756
50s5-26bio9	16.06479946899414	0.022052304819226265
50s5-26bio9	16.179039465332032	0.020803699269890785
50s5-26bio9	16.293279461669925	0.019618486985564232
50s5-26bio9	16.40751945800782	0.018493985757231712
50s5-26bio9	16.521759454345705	0.017427587881684303
50s5-26bio9	16.63599945068359	0.01641670987010002
50s5-26bio9	16.750239447021485	0.015458904206752777
50s5-26bio9	16.86447944335938	0.014551794156432152
50s5-26bio9	16.978719439697265	0.013693039305508137
50s5-26bio9	17.09295943603516	0.012880422174930573
50s5-26bio9	17.207199432373045	0.012111801654100418
50s5-26bio9	17.32143942871094	0.011385073885321617
50s5-26bio9	17.435679425048832	0.010698261670768261
50s5-26bio9	17.54991942138672	0.010049416683614254
50s5-26bio9	17.664159417724612	0.009436696767807007
50s5-26bio9	17.7783994140625	0.008858333341777325
50s5-26bio9	17.892639410400392	0.008312596008181572
50s5-26bio9	18.006879406738285	0.007797855883836746
50s5-26bio9	18.12111940307617	0.007312548812478781
50s5-26bio9	18.235359399414065	0.006855153478682041
50s5-26bio9	18.34959939575195	0.00642423564568162
50s5-26bio9	18.463839392089845	0.006018423475325108
50s5-26bio9	18.57807938842774	0.005636385176330805
50s5-26bio9	18.692319384765625	0.005276868585497141
50s5-26bio9	18.80655938110352	0.0049386764876544476
50s5-26bio9	18.920799377441405	0.004620650317519903
50s5-26bio9	19.0350393737793	0.004321702290326357
50s5-26bio9	19.149279370117192	0.0040407944470644
50s5-26bio9	19.26351936645508	0.003776924218982458
50s5-26bio9	19.377759362792972	0.0035291516687721014
50s5-26bio9	19.49199935913086	0.003296581329777837
50s5-26bio9	19.60623935546875	0.0030783505644649267
50s5-26bio9	19.720479351806645	0.0028736507520079613
50s5-26bio9	19.83471934814453	0.0026817137841135263
50s5-26bio9	19.948959344482425	0.002501800423488021
50s5-26bio9	20.06319934082031	0.0023332193959504366
50s5-26bio9	20.177439337158205	0.0021753134205937386
50s5-26bio9	20.2916793334961	0.0020274531561881304
50s5-26bio9	20.405919329833985	0.0018890491919592023
50s5-26bio9	20.52015932617188	0.0017595430836081505
50s5-26bio9	20.634399322509765	0.0016384001355618238
50s5-26bio9	20.74863931884766	0.0015251205768436193
50s5-26bio9	20.862879315185552	0.001419231528416276
50s5-26bio9	20.97711931152344	0.0013202809495851398
50s5-26bio9	21.09135930786133	0.001227846834808588
50s5-26bio9	21.205599304199218	0.0011415303451940417
50s5-26bio9	21.31983930053711	0.0010609509190544486
50s5-26bio9	21.434079296874998	9.857534896582365E-4
50s5-26bio9	21.54831929321289	9.156031883321702E-4
50s5-26bio9	21.662559289550785	8.501807460561395E-4
50s5-26bio9	21.77679928588867	7.891886634752154E-4
50s5-26bio9	21.891039282226565	7.323467289097607E-4
50s5-26bio9	22.00527927856445	6.793881766498089E-4
50s5-26bio9	22.119519274902345	6.300648092292249E-4
50s5-26bio9	22.23375927124024	5.841429228894413E-4
50s5-26bio9	22.347999267578125	5.41400455404073E-4
50s5-26bio9	22.462239263916018	5.01631700899452E-4
50s5-26bio9	22.576479260253905	4.6464058686979115E-4
50s5-26bio9	22.690719256591798	4.302449233364314E-4
50s5-26bio9	22.80495925292969	3.982735506724566E-4
50s5-26bio9	22.919199249267578	3.685642150230706E-4
50s5-26bio9	23.03343924560547	3.4096636227332056E-4
50s5-26bio9	23.147679241943358	3.1533866422250867E-4
50s5-26bio9	23.26191923828125	2.915473305620253E-4
50s5-26bio9	23.376159234619145	2.8400332666933537E-4
50s5-26bio9	23.49039923095703	2.8400332666933537E-4
50s5-26bio9	23.604639227294925	2.8400332666933537E-4
50s5-26bio9	23.71887922363281	2.8400332666933537E-4
50s5-26bio9	23.833119219970705	2.8400332666933537E-4
50s5-26bio9	23.947359216308598	2.8400332666933537E-4
50s5-26bio9	24.061599212646485	2.8400332666933537E-4
50s5-26bio9	24.175839208984378	2.8400332666933537E-4
50s5-26bio9	24.290079205322264	2.8400332666933537E-4
50s5-26bio9	24.404319201660158	2.8400332666933537E-4
50s5-26bio9	24.51855919799805	2.8400332666933537E-4
50s5-26bio9	24.632799194335938	2.8400332666933537E-4
50s5-26bio9	24.74703919067383	2.8400332666933537E-4
50s5-26bio9	24.861279187011718	2.8400332666933537E-4
50s5-26bio9	24.97551918334961	2.8400332666933537E-4
50s5-26bio9	25.089759179687505	2.8400332666933537E-4
50s5-26bio9	25.20399917602539	2.8400332666933537E-4
50s5-26bio9	25.318239172363285	2.8400332666933537E-4
50s5-26bio9	25.43247916870117	2.8400332666933537E-4
50s5-26bio9	25.546719165039065	2.8400332666933537E-4
50s5-26bio9	25.660959161376958	2.8400332666933537E-4
50s5-26bio9	25.775199157714844	2.8400332666933537E-4
50s5-26bio9	25.88943915405273	2.8400332666933537E-4
50s5-26bio9	26.003679150390624	2.8400332666933537E-4
50s5-26bio9	26.117919146728518	2.8400332666933537E-4
50s5-26bio9	26.23215914306641	2.8400332666933537E-4
50s5-26bio9	26.346399139404298	2.8400332666933537E-4
50s5-26bio9	26.460639135742184	2.8400332666933537E-4
50s5-26bio9	26.574879132080078	2.8400332666933537E-4
50s5-26bio9	26.68911912841797	2.8400332666933537E-4
50s5-26bio9	26.803359124755865	2.8400332666933537E-4
50s5-26bio9	26.91759912109375	2.8400332666933537E-4
50s5-26bio9	27.031839117431637	2.8400332666933537E-4
50s5-26bio9	27.14607911376953	2.8400332666933537E-4
50s5-26bio9	27.260319110107424	2.8400332666933537E-4
50s5-26bio9	27.374559106445318	2.8400332666933537E-4
50s5-26bio9	27.488799102783204	2.8400332666933537E-4
50s5-26bio9	27.60303909912109	2.8400332666933537E-4
50s5-26bio9	27.717279095458984	2.8400332666933537E-4
50s5-26bio9	27.831519091796878	2.8400332666933537E-4
50s5-26bio9	27.94575908813477	2.8400332666933537E-4
50s5-26bio9	28.059999084472658	2.8400332666933537E-4
