# Supplementary material for: Paleodistribution of Cercidiphyllaceae and Future Habitat Prediction for Cercidiphyllum japonicum Under Climate Change
Source: Ecol Evol. 2026 Jan 19;16(1):e72940. doi: 10.1002/ece3.72940 (PMC12815699; doi:10.1002/ece3.72940)
Supplement: Supplementary file 1 — Data S1: ece372940‐sup‐0001‐supinfo.zip. [file ECE3-16-e72940-s001.zip › 50s-26/plots/连香树_4_50s5-26bio12.dat]

variable	x	y
50s5-26bio12	-388.2	0.039118170738220215
50s5-26bio12	-378.5952	0.039118170738220215
50s5-26bio12	-368.99039999999997	0.039118170738220215
50s5-26bio12	-359.3856	0.039118170738220215
50s5-26bio12	-349.7808	0.039118170738220215
50s5-26bio12	-340.176	0.039118170738220215
50s5-26bio12	-330.5712	0.039118170738220215
50s5-26bio12	-320.9664	0.039118170738220215
50s5-26bio12	-311.3616	0.039118170738220215
50s5-26bio12	-301.7568	0.039118170738220215
50s5-26bio12	-292.152	0.039118170738220215
50s5-26bio12	-282.5472	0.039118170738220215
50s5-26bio12	-272.9424	0.039118170738220215
50s5-26bio12	-263.3376	0.039118170738220215
50s5-26bio12	-253.7328	0.039118170738220215
50s5-26bio12	-244.128	0.039118170738220215
50s5-26bio12	-234.5232	0.039118170738220215
50s5-26bio12	-224.91840000000002	0.039118170738220215
50s5-26bio12	-215.3136	0.039118170738220215
50s5-26bio12	-205.7088	0.039118170738220215
50s5-26bio12	-196.10399999999998	0.039118170738220215
50s5-26bio12	-186.4992	0.039118170738220215
50s5-26bio12	-176.89440000000002	0.039118170738220215
50s5-26bio12	-167.2896	0.039118170738220215
50s5-26bio12	-157.6848	0.039118170738220215
50s5-26bio12	-148.08	0.039118170738220215
50s5-26bio12	-138.4752	0.039118170738220215
50s5-26bio12	-128.87040000000002	0.039118170738220215
50s5-26bio12	-119.2656	0.039118170738220215
50s5-26bio12	-109.66080000000005	0.039118170738220215
50s5-26bio12	-100.05599999999998	0.039118170738220215
50s5-26bio12	-90.45120000000003	0.039118170738220215
50s5-26bio12	-80.84640000000002	0.039118170738220215
50s5-26bio12	-71.2416	0.039118170738220215
50s5-26bio12	-61.63680000000005	0.039118170738220215
50s5-26bio12	-52.03199999999998	0.039118170738220215
50s5-26bio12	-42.42720000000003	0.039118170738220215
50s5-26bio12	-32.822400000000016	0.039118170738220215
50s5-26bio12	-23.217600000000004	0.039118170738220215
50s5-26bio12	-13.61280000000005	0.039118170738220215
50s5-26bio12	-4.007999999999981	0.039118170738220215
50s5-26bio12	5.596799999999973	0.039118170738220215
50s5-26bio12	15.201599999999985	0.03920101746916771
50s5-26bio12	24.806399999999996	0.04003642126917839
50s5-26bio12	34.41119999999995	0.041383445262908936
50s5-26bio12	44.01599999999996	0.0427737683057785
50s5-26bio12	53.620799999999974	0.044208649545907974
50s5-26bio12	63.225599999999986	0.04568936675786972
50s5-26bio12	72.8304	0.0472172275185585
50s5-26bio12	82.43519999999995	0.048793572932481766
50s5-26bio12	92.03999999999996	0.05041975528001785
50s5-26bio12	101.64479999999998	0.05209716409444809
50s5-26bio12	111.24959999999999	0.05382721871137619
50s5-26bio12	120.8544	0.05561135709285736
50s5-26bio12	130.45919999999995	0.0574510358273983
50s5-26bio12	140.06400000000002	0.05934775248169899
50s5-26bio12	149.66879999999998	0.06130301207304001
50s5-26bio12	159.27360000000004	0.06331835687160492
50s5-26bio12	168.87839999999989	0.06539534032344818
50s5-26bio12	178.48319999999995	0.06753553450107574
50s5-26bio12	188.08800000000002	0.06974054872989655
50s5-26bio12	197.69279999999998	0.07201199978590012
50s5-26bio12	207.29759999999993	0.07435151934623718
50s5-26bio12	216.9023999999999	0.07676075398921967
50s5-26bio12	226.50719999999995	0.07924137264490128
50s5-26bio12	236.11200000000002	0.08179505169391632
50s5-26bio12	245.71679999999998	0.0844234898686409
50s5-26bio12	255.32159999999993	0.08712836354970932
50s5-26bio12	264.9263999999999	0.08991140127182007
50s5-26bio12	274.53119999999996	0.09277429431676865
50s5-26bio12	284.136	0.09571875631809235
50s5-26bio12	293.7408	0.09874650835990906
50s5-26bio12	303.34559999999993	0.10185923427343369
50s5-26bio12	312.9503999999999	0.10505864769220352
50s5-26bio12	322.55519999999996	0.10834643244743347
50s5-26bio12	332.16	0.11172425746917725
50s5-26bio12	341.7648	0.11519378423690796
50s5-26bio12	351.36959999999993	0.11875665932893753
50s5-26bio12	360.9743999999999	0.1224144771695137
50s5-26bio12	370.57919999999996	0.12616883218288422
50s5-26bio12	380.184	0.13002127408981323
50s5-26bio12	389.7888	0.13397330045700073
50s5-26bio12	399.39359999999994	0.1380264014005661
50s5-26bio12	408.9983999999999	0.14218200743198395
50s5-26bio12	418.60319999999996	0.14644144475460052
50s5-26bio12	428.2079999999999	0.15080606937408447
50s5-26bio12	437.8128	0.1552771031856537
50s5-26bio12	447.41759999999994	0.15985573828220367
50s5-26bio12	457.0223999999999	0.16454309225082397
50s5-26bio12	466.62719999999996	0.16934017837047577
50s5-26bio12	476.2319999999999	0.17424795031547546
50s5-26bio12	485.8368	0.1792672723531723
50s5-26bio12	495.44159999999994	0.18439887464046478
50s5-26bio12	505.0463999999999	0.18964344263076782
50s5-26bio12	514.6512	0.1950015127658844
50s5-26bio12	524.2559999999999	0.20047350227832794
50s5-26bio12	533.8607999999999	0.2060597538948059
50s5-26bio12	543.4656	0.21176043152809143
50s5-26bio12	553.0703999999998	0.21757559478282928
50s5-26bio12	562.6751999999999	0.2235051691532135
50s5-26bio12	572.28	0.22954897582530975
50s5-26bio12	581.8848	0.23570656776428223
50s5-26bio12	591.4895999999999	0.24197745323181152
50s5-26bio12	601.0944	0.24836096167564392
50s5-26bio12	610.6992	0.2548562288284302
50s5-26bio12	620.3039999999999	0.2614623010158539
50s5-26bio12	629.9087999999999	0.26817798614501953
50s5-26bio12	639.5136	0.2750019133090973
50s5-26bio12	649.1183999999998	0.2819325923919678
50s5-26bio12	658.7231999999999	0.2889683246612549
50s5-26bio12	668.328	0.2961072325706482
50s5-26bio12	677.9327999999998	0.30334725975990295
50s5-26bio12	687.5375999999999	0.3106862008571625
50s5-26bio12	697.1424	0.3181215822696686
50s5-26bio12	706.7472	0.3256508708000183
50s5-26bio12	716.3519999999999	0.33327123522758484
50s5-26bio12	725.9567999999997	0.34097975492477417
50s5-26bio12	735.5615999999998	0.348773330450058
50s5-26bio12	745.1663999999998	0.35664862394332886
50s5-26bio12	754.7711999999999	0.3646021783351898
50s5-26bio12	764.376	0.37263035774230957
50s5-26bio12	773.9807999999998	0.38072940707206726
50s5-26bio12	783.5855999999999	0.3888953626155853
50s5-26bio12	793.1904	0.39712420105934143
50s5-26bio12	802.7951999999998	0.40541160106658936
50s5-26bio12	812.3999999999999	0.4137532413005829
50s5-26bio12	822.0047999999997	0.42214465141296387
50s5-26bio12	831.6095999999998	0.430581271648407
50s5-26bio12	841.2143999999998	0.4390583634376526
50s5-26bio12	850.8191999999999	0.44757118821144104
50s5-26bio12	860.424	0.45611485838890076
50s5-26bio12	870.0287999999998	0.4646844267845154
50s5-26bio12	879.6335999999999	0.47327491641044617
50s5-26bio12	889.2384	0.4818812310695648
50s5-26bio12	898.8431999999998	0.4904983341693878
50s5-26bio12	908.4479999999999	0.4991210699081421
50s5-26bio12	918.0527999999997	0.507744312286377
50s5-26bio12	927.6575999999998	0.5163629651069641
50s5-26bio12	937.2623999999998	0.5249719023704529
50s5-26bio12	946.8671999999999	0.5335660576820374
50s5-26bio12	956.472	0.5421403050422668
50s5-26bio12	966.0767999999998	0.5506896376609802
50s5-26bio12	975.6815999999999	0.5592091679573059
50s5-26bio12	985.2864	0.5676939487457275
50s5-26bio12	994.8911999999998	0.5761391520500183
50s5-26bio12	1004.4959999999999	0.5845401883125305
50s5-26bio12	1014.1007999999997	0.5928924083709717
50s5-26bio12	1023.7055999999998	0.6011912226676941
50s5-26bio12	1033.3103999999998	0.6094322800636292
50s5-26bio12	1042.9152	0.6176113486289978
50s5-26bio12	1052.52	0.6257243752479553
50s5-26bio12	1062.1247999999998	0.633767306804657
50s5-26bio12	1071.7296	0.6417363882064819
50s5-26bio12	1081.3344	0.6496278643608093
50s5-26bio12	1090.9391999999998	0.6574383974075317
50s5-26bio12	1100.5439999999999	0.6651644706726074
50s5-26bio12	1110.1487999999997	0.6728031039237976
50s5-26bio12	1119.7535999999998	0.6803511381149292
50s5-26bio12	1129.3583999999998	0.6878059506416321
50s5-26bio12	1138.9632	0.6951647996902466
50s5-26bio12	1148.568	0.7024251222610474
50s5-26bio12	1158.1727999999998	0.7095848321914673
50s5-26bio12	1167.7776	0.7166417241096497
50s5-26bio12	1177.3824	0.7235940098762512
50s5-26bio12	1186.9871999999998	0.7304397821426392
50s5-26bio12	1196.5919999999996	0.7371776700019836
50s5-26bio12	1206.1967999999997	0.7438061833381653
50s5-26bio12	1215.8015999999998	0.7503241300582886
50s5-26bio12	1225.4063999999998	0.7567304968833923
50s5-26bio12	1235.0112	0.7630243897438049
50s5-26bio12	1244.6159999999998	0.7692050933837891
50s5-26bio12	1254.2207999999998	0.7752721309661865
50s5-26bio12	1263.8256	0.7812249660491943
50s5-26bio12	1273.4304	0.7870635390281677
50s5-26bio12	1283.0351999999998	0.792787492275238
50s5-26bio12	1292.6399999999996	0.7983970642089844
50s5-26bio12	1302.2447999999997	0.8038923144340515
50s5-26bio12	1311.8495999999998	0.8092736005783081
50s5-26bio12	1321.4543999999999	0.814541220664978
50s5-26bio12	1331.0592	0.8196958303451538
50s5-26bio12	1340.6639999999998	0.8247379660606384
50s5-26bio12	1350.2687999999998	0.8296684622764587
50s5-26bio12	1359.8736	0.834488034248352
50s5-26bio12	1369.4784	0.8391976952552795
50s5-26bio12	1379.0831999999998	0.8437983989715576
50s5-26bio12	1388.6879999999996	0.848291277885437
50s5-26bio12	1398.2927999999997	0.8526774644851685
50s5-26bio12	1407.8975999999998	0.8569582104682922
50s5-26bio12	1417.5023999999999	0.8611348867416382
50s5-26bio12	1427.1072	0.8652087450027466
50s5-26bio12	1436.7119999999998	0.8691812753677368
50s5-26bio12	1446.3167999999998	0.8730539083480835
50s5-26bio12	1455.9216	0.876828134059906
50s5-26bio12	1465.5264	0.8805055022239685
50s5-26bio12	1475.1311999999998	0.8840876221656799
50s5-26bio12	1484.7359999999996	0.8875759840011597
50s5-26bio12	1494.3407999999997	0.8909724354743958
50s5-26bio12	1503.9455999999998	0.8942784070968628
50s5-26bio12	1513.5503999999999	0.897495687007904
50s5-26bio12	1523.1552	0.9006259441375732
50s5-26bio12	1532.7599999999998	0.9036709070205688
50s5-26bio12	1542.3647999999998	0.9066321849822998
50s5-26bio12	1551.9696	0.9095115661621094
50s5-26bio12	1561.5744	0.9123107194900513
50s5-26bio12	1571.1791999999998	0.9150314331054688
50s5-26bio12	1580.7839999999997	0.9176753163337708
50s5-26bio12	1590.3887999999997	0.9202440977096558
50s5-26bio12	1599.9935999999998	0.9227394461631775
50s5-26bio12	1609.5983999999999	0.9251630902290344
50s5-26bio12	1619.2032	0.9275166988372803
50s5-26bio12	1628.8079999999998	0.929801881313324
50s5-26bio12	1638.4127999999998	0.9320203065872192
50s5-26bio12	1648.0176	0.934173583984375
50s5-26bio12	1657.6224	0.9362633228302002
50s5-26bio12	1667.2272	0.9382911324501038
50s5-26bio12	1676.8319999999997	0.9402585029602051
50s5-26bio12	1686.4367999999997	0.9421670436859131
50s5-26bio12	1696.0415999999998	0.9440181851387024
50s5-26bio12	1705.6463999999999	0.9458135366439819
50s5-26bio12	1715.2511999999995	0.9475545287132263
50s5-26bio12	1724.856	0.9492425322532654
50s5-26bio12	1734.4607999999996	0.9508790373802185
50s5-26bio12	1744.0655999999997	0.9524654150009155
50s5-26bio12	1753.6703999999997	0.954003095626831
50s5-26bio12	1763.2751999999998	0.9554932713508606
50s5-26bio12	1772.8799999999999	0.9569374322891235
50s5-26bio12	1782.4848	0.9583367109298706
50s5-26bio12	1792.0895999999996	0.9596924781799316
50s5-26bio12	1801.6944	0.9610059261322021
50s5-26bio12	1811.2991999999997	0.9622781872749329
50s5-26bio12	1820.9039999999998	0.9635105729103088
50s5-26bio12	1830.5087999999998	0.964704155921936
50s5-26bio12	1840.1135999999995	0.96586012840271
50s5-26bio12	1849.7184	0.966979444026947
50s5-26bio12	1859.3231999999996	0.9680633544921875
50s5-26bio12	1868.928	0.9691128134727478
50s5-26bio12	1878.5327999999997	0.9701288342475891
50s5-26bio12	1888.1375999999998	0.9711123704910278
50s5-26bio12	1897.7423999999999	0.9720645546913147
50s5-26bio12	1907.3471999999995	0.9729861617088318
50s5-26bio12	1916.952	0.9738782048225403
50s5-26bio12	1926.5567999999996	0.9747415781021118
50s5-26bio12	1936.1615999999997	0.9755771160125732
50s5-26bio12	1945.7663999999997	0.9763856530189514
50s5-26bio12	1955.3711999999998	0.977168083190918
50s5-26bio12	1964.9759999999999	0.9779251217842102
50s5-26bio12	1974.5808	0.9786576628684998
50s5-26bio12	1984.1855999999996	0.9793664216995239
50s5-26bio12	1993.7903999999996	0.9800520539283752
50s5-26bio12	2003.3951999999997	0.9807153940200806
50s5-26bio12	2012.9999999999998	0.9813570976257324
50s5-26bio12	2022.6047999999998	0.9819778800010681
50s5-26bio12	2032.2095999999995	0.9825782775878906
50s5-26bio12	2041.8144	0.983159065246582
50s5-26bio12	2051.4192	0.9837207794189453
50s5-26bio12	2061.0240000000003	0.984264075756073
50s5-26bio12	2070.6288	0.9847895503044128
50s5-26bio12	2080.2336	0.9852977395057678
50s5-26bio12	2089.8384	0.9857891201972961
50s5-26bio12	2099.4431999999997	0.9862643480300903
50s5-26bio12	2109.0480000000002	0.9867239594459534
50s5-26bio12	2118.6528	0.9868865609169006
50s5-26bio12	2128.2576	0.9869935512542725
50s5-26bio12	2137.8624	0.9870995879173279
50s5-26bio12	2147.4672	0.9872047901153564
50s5-26bio12	2157.072	0.9873092174530029
50s5-26bio12	2166.6768	0.9874127507209778
50s5-26bio12	2176.2816	0.9875154495239258
50s5-26bio12	2185.8864	0.9876173138618469
50s5-26bio12	2195.4912	0.9877183437347412
50s5-26bio12	2205.096	0.9878185987472534
50s5-26bio12	2214.7008	0.9879180192947388
50s5-26bio12	2224.3055999999997	0.9880166053771973
50s5-26bio12	2233.9104	0.9881144762039185
50s5-26bio12	2243.5152	0.9882115125656128
50s5-26bio12	2253.1200000000003	0.988307774066925
50s5-26bio12	2262.7248	0.9884032607078552
50s5-26bio12	2272.3296	0.9884979724884033
50s5-26bio12	2281.9344	0.9885919094085693
50s5-26bio12	2291.5391999999997	0.9886850714683533
50s5-26bio12	2301.1440000000002	0.9887775182723999
50s5-26bio12	2310.7488	0.9888691902160645
50s5-26bio12	2320.3536	0.9889601469039917
50s5-26bio12	2329.9584	0.9890503883361816
50s5-26bio12	2339.5632	0.9891398549079895
50s5-26bio12	2349.168	0.9892286062240601
50s5-26bio12	2358.7728	0.9893166422843933
50s5-26bio12	2368.3776	0.9894039630889893
50s5-26bio12	2377.9824	0.9894906282424927
50s5-26bio12	2387.5872	0.989576518535614
50s5-26bio12	2397.192	0.9896617531776428
50s5-26bio12	2406.7968	0.9897463321685791
50s5-26bio12	2416.4015999999997	0.9898301362991333
50s5-26bio12	2426.0064	0.9899133443832397
50s5-26bio12	2435.6112	0.9899958372116089
50s5-26bio12	2445.2160000000003	0.9900776743888855
50s5-26bio12	2454.8208	0.9901588559150696
50s5-26bio12	2464.4256	0.9902393817901611
50s5-26bio12	2474.0304	0.9903192520141602
50s5-26bio12	2483.6351999999997	0.9903984665870667
50s5-26bio12	2493.2400000000002	0.9904770255088806
50s5-26bio12	2502.8448	0.990554928779602
50s5-26bio12	2512.4496	0.9906322360038757
50s5-26bio12	2522.0544	0.9907089471817017
50s5-26bio12	2531.6592	0.9907850027084351
50s5-26bio12	2541.264	0.9908604025840759
50s5-26bio12	2550.8688	0.9909352660179138
50s5-26bio12	2560.4736	0.9910094738006592
50s5-26bio12	2570.0784	0.9910830855369568
50s5-26bio12	2579.6832	0.9911561012268066
50s5-26bio12	2589.288	0.9912285208702087
50s5-26bio12	2598.8928	0.9913004040718079
50s5-26bio12	2608.4975999999997	0.9913716316223145
50s5-26bio12	2618.1024	0.9914423227310181
50s5-26bio12	2627.7072	0.9915124177932739
50s5-26bio12	2637.3120000000004	0.9915819764137268
50s5-26bio12	2646.9168	0.9916509389877319
50s5-26bio12	2656.5216	0.9917193055152893
50s5-26bio12	2666.1264	0.9917871952056885
50s5-26bio12	2675.7311999999997	0.9918544888496399
50s5-26bio12	2685.3360000000002	0.9919212460517883
50s5-26bio12	2694.9408	0.9919874668121338
50s5-26bio12	2704.5456	0.9920531511306763
50s5-26bio12	2714.1504	0.992118239402771
50s5-26bio12	2723.7552	0.9921828508377075
50s5-26bio12	2733.3599999999997	0.9922469854354858
50s5-26bio12	2742.9648	0.9923105239868164
50s5-26bio12	2752.5696	0.9923735857009888
50s5-26bio12	2762.1744	0.9924361109733582
50s5-26bio12	2771.7792	0.9924980998039246
50s5-26bio12	2781.3839999999996	0.9925596714019775
50s5-26bio12	2790.9888	0.9926206469535828
50s5-26bio12	2800.5935999999997	0.9926812052726746
50s5-26bio12	2810.1984	0.9927412271499634
50s5-26bio12	2819.8032	0.992800772190094
50s5-26bio12	2829.408	0.9928598403930664
50s5-26bio12	2839.0128	0.9929183721542358
50s5-26bio12	2848.6175999999996	0.9929764866828918
50s5-26bio12	2858.2224	0.9930341243743896
50s5-26bio12	2867.8271999999997	0.9930912852287292
50s5-26bio12	2877.432	0.9931479692459106
50s5-26bio12	2887.0368	0.9932041764259338
50s5-26bio12	2896.6416	0.9932560920715332
50s5-26bio12	2906.2464	0.993300199508667
50s5-26bio12	2915.8512	0.9933440089225769
50s5-26bio12	2925.4559999999997	0.9933875799179077
50s5-26bio12	2935.0608	0.9934307932853699
50s5-26bio12	2944.6656	0.9934737682342529
50s5-26bio12	2954.2704	0.9935164451599121
50s5-26bio12	2963.8752	0.9935588836669922
50s5-26bio12	2973.4799999999996	0.9936010241508484
50s5-26bio12	2983.0848	0.9936428666114807
50s5-26bio12	2992.6895999999997	0.9936844706535339
50s5-26bio12	3002.2944	0.9937257766723633
50s5-26bio12	3011.8992	0.9937668442726135
50s5-26bio12	3021.504	0.9938076138496399
50s5-26bio12	3031.1088	0.9938481450080872
50s5-26bio12	3040.7135999999996	0.9938883781433105
50s5-26bio12	3050.3184	0.9939283728599548
50s5-26bio12	3059.9231999999997	0.99396812915802
50s5-26bio12	3069.528	0.9940075874328613
50s5-26bio12	3079.1328	0.9940468072891235
50s5-26bio12	3088.7376	0.9940857291221619
50s5-26bio12	3098.3424	0.9941244721412659
50s5-26bio12	3107.9472	0.994162917137146
50s5-26bio12	3117.5519999999997	0.994201123714447
50s5-26bio12	3127.1568	0.994239091873169
50s5-26bio12	3136.7616	0.9942768216133118
50s5-26bio12	3146.3664	0.9943142533302307
50s5-26bio12	3155.9712	0.9943515062332153
50s5-26bio12	3165.5759999999996	0.9943884611129761
50s5-26bio12	3175.1808	0.9944251775741577
50s5-26bio12	3184.7855999999997	0.994461715221405
50s5-26bio12	3194.3904	0.9944979548454285
50s5-26bio12	3203.9952	0.9945339560508728
50s5-26bio12	3213.6	0.9945697784423828
50s5-26bio12	3223.2048	0.994605302810669
50s5-26bio12	3232.8095999999996	0.9946406483650208
50s5-26bio12	3242.4144	0.9946757555007935
50s5-26bio12	3252.0191999999997	0.9947106242179871
50s5-26bio12	3261.624	0.9947452545166016
50s5-26bio12	3271.2288	0.994779646396637
50s5-26bio12	3280.8336	0.994813859462738
50s5-26bio12	3290.4384	0.99484783411026
50s5-26bio12	3300.0432	0.9948815703392029
50s5-26bio12	3309.6479999999997	0.9949151277542114
50s5-26bio12	3319.2528	0.9949483871459961
50s5-26bio12	3328.8576	0.9949815273284912
50s5-26bio12	3338.4624	0.9950143694877625
50s5-26bio12	3348.0672	0.9950470328330994
50s5-26bio12	3357.6719999999996	0.995079517364502
50s5-26bio12	3367.2768	0.9951117038726807
50s5-26bio12	3376.8815999999997	0.9951437711715698
50s5-26bio12	3386.4864000000002	0.9951755404472351
50s5-26bio12	3396.0912	0.9952071905136108
50s5-26bio12	3405.696	0.9952386021614075
50s5-26bio12	3415.3008	0.995269775390625
50s5-26bio12	3424.9055999999996	0.9953007698059082
50s5-26bio12	3434.5104	0.9953315854072571
50s5-26bio12	3444.1151999999997	0.9953621625900269
50s5-26bio12	3453.72	0.9953925609588623
50s5-26bio12	3463.3248	0.9954227209091187
50s5-26bio12	3472.9296	0.9954527616500854
50s5-26bio12	3482.5344	0.9954825639724731
50s5-26bio12	3492.1392	0.9955121278762817
50s5-26bio12	3501.7439999999997	0.9955415725708008
50s5-26bio12	3511.3488	0.9955707788467407
50s5-26bio12	3520.9536	0.9955998063087463
50s5-26bio12	3530.5584	0.9956286549568176
50s5-26bio12	3540.1632	0.9956573247909546
50s5-26bio12	3549.7679999999996	0.9956858158111572
50s5-26bio12	3559.3728	0.9957140684127808
50s5-26bio12	3568.9775999999997	0.99574214220047
50s5-26bio12	3578.5824000000002	0.9957700967788696
50s5-26bio12	3588.1872	0.9957978129386902
50s5-26bio12	3597.792	0.9958253502845764
50s5-26bio12	3607.3968	0.9958527088165283
50s5-26bio12	3617.0015999999996	0.9958799481391907
50s5-26bio12	3626.6064	0.9959069490432739
50s5-26bio12	3636.2111999999997	0.9959337711334229
50s5-26bio12	3645.816	0.9959604144096375
50s5-26bio12	3655.4208	0.9959869384765625
50s5-26bio12	3665.0256	0.9960132241249084
50s5-26bio12	3674.6304	0.9960393905639648
50s5-26bio12	3684.2352	0.9960653781890869
50s5-26bio12	3693.8399999999997	0.9960911870002747
50s5-26bio12	3703.4448	0.9961168169975281
50s5-26bio12	3713.0495999999994	0.9961422681808472
50s5-26bio12	3722.6544000000004	0.9961675405502319
50s5-26bio12	3732.2591999999995	0.9961926937103271
50s5-26bio12	3741.8639999999996	0.996217668056488
50s5-26bio12	3751.4687999999996	0.9962424635887146
50s5-26bio12	3761.0735999999997	0.9962671399116516
50s5-26bio12	3770.6784	0.9962915778160095
50s5-26bio12	3780.2832	0.9963159561157227
50s5-26bio12	3789.888	0.9963400959968567
50s5-26bio12	3799.4928	0.9963641166687012
50s5-26bio12	3809.0976	0.9963879585266113
50s5-26bio12	3818.702399999999	0.9964116215705872
50s5-26bio12	3828.3071999999993	0.9964351654052734
50s5-26bio12	3837.9120000000003	0.9964585900306702
50s5-26bio12	3847.5168000000003	0.9964818358421326
50s5-26bio12	3857.1215999999995	0.9965049028396606
50s5-26bio12	3866.7263999999996	0.9965277910232544
50s5-26bio12	3876.3311999999996	0.9965506196022034
50s5-26bio12	3885.9360000000006	0.9965732097625732
50s5-26bio12	3895.5407999999998	0.9965957403182983
50s5-26bio12	3905.1456	0.9966180324554443
50s5-26bio12	3914.7504	0.9966402649879456
50s5-26bio12	3924.355199999999	0.9966622591018677
50s5-26bio12	3933.96	0.996684193611145
50s5-26bio12	3943.5648	0.996705949306488
50s5-26bio12	3953.1696	0.9967275857925415
50s5-26bio12	3962.7743999999993	0.9967490434646606
50s5-26bio12	3972.3791999999994	0.9967703819274902
50s5-26bio12	3981.9840000000004	0.9967915415763855
50s5-26bio12	3991.5888000000004	0.996812641620636
50s5-26bio12	4001.1935999999996	0.9968335628509521
50s5-26bio12	4010.7983999999997	0.996854305267334
50s5-26bio12	4020.4031999999997	0.9968612194061279
50s5-26bio12	4030.008	0.9968612194061279
50s5-26bio12	4039.6128	0.9968612194061279
50s5-26bio12	4049.2176	0.9968612194061279
50s5-26bio12	4058.8224	0.9968612194061279
50s5-26bio12	4068.427199999999	0.9968612194061279
50s5-26bio12	4078.032	0.9968612194061279
50s5-26bio12	4087.6368	0.9968612194061279
50s5-26bio12	4097.241599999999	0.9968612194061279
50s5-26bio12	4106.846399999999	0.9968612194061279
50s5-26bio12	4116.4511999999995	0.9968612194061279
50s5-26bio12	4126.0560000000005	0.9968612194061279
50s5-26bio12	4135.6608	0.9968612194061279
50s5-26bio12	4145.2656	0.9968612194061279
50s5-26bio12	4154.8704	0.9968612194061279
50s5-26bio12	4164.4752	0.9968612194061279
50s5-26bio12	4174.08	0.9968612194061279
50s5-26bio12	4183.6848	0.9968612194061279
50s5-26bio12	4193.2896	0.9968612194061279
50s5-26bio12	4202.894399999999	0.9968612194061279
50s5-26bio12	4212.499199999999	0.9968612194061279
50s5-26bio12	4222.104	0.9968612194061279
50s5-26bio12	4231.7088	0.9968612194061279
50s5-26bio12	4241.3135999999995	0.9968612194061279
50s5-26bio12	4250.9184	0.9968612194061279
50s5-26bio12	4260.5232	0.9968612194061279
50s5-26bio12	4270.128000000001	0.9968612194061279
50s5-26bio12	4279.7328	0.9968612194061279
50s5-26bio12	4289.3376	0.9968612194061279
50s5-26bio12	4298.9424	0.9968612194061279
50s5-26bio12	4308.547199999999	0.9968612194061279
50s5-26bio12	4318.152	0.9968612194061279
50s5-26bio12	4327.7568	0.9968612194061279
50s5-26bio12	4337.3616	0.9968612194061279
50s5-26bio12	4346.966399999999	0.9968612194061279
50s5-26bio12	4356.571199999999	0.9968612194061279
50s5-26bio12	4366.176	0.9968612194061279
50s5-26bio12	4375.7807999999995	0.9968612194061279
50s5-26bio12	4385.3856	0.9968612194061279
50s5-26bio12	4394.9904	0.9968612194061279
50s5-26bio12	4404.5952	0.9968612194061279
50s5-26bio12	4414.2	0.9968612194061279
