# Supplementary material for: Paleodistribution of Cercidiphyllaceae and Future Habitat Prediction for Cercidiphyllum japonicum Under Climate Change
Source: Ecol Evol. 2026 Jan 19;16(1):e72940. doi: 10.1002/ece3.72940 (PMC12815699; doi:10.1002/ece3.72940)
Supplement: Supplementary file 1 — Data S1: ece372940‐sup‐0001‐supinfo.zip. [file ECE3-16-e72940-s001.zip › 50s-26/plots/连香树_4_50s5-26bio12_only.dat]

variable	x	y
50s5-26bio12	-388.2	5.191053787712008E-6
50s5-26bio12	-378.5952	5.191053787712008E-6
50s5-26bio12	-368.99039999999997	5.191053787712008E-6
50s5-26bio12	-359.3856	5.191053787712008E-6
50s5-26bio12	-349.7808	5.191053787712008E-6
50s5-26bio12	-340.176	5.191053787712008E-6
50s5-26bio12	-330.5712	5.191053787712008E-6
50s5-26bio12	-320.9664	5.191053787712008E-6
50s5-26bio12	-311.3616	5.191053787712008E-6
50s5-26bio12	-301.7568	5.191053787712008E-6
50s5-26bio12	-292.152	5.191053787712008E-6
50s5-26bio12	-282.5472	5.191053787712008E-6
50s5-26bio12	-272.9424	5.191053787712008E-6
50s5-26bio12	-263.3376	5.191053787712008E-6
50s5-26bio12	-253.7328	5.191053787712008E-6
50s5-26bio12	-244.128	5.191053787712008E-6
50s5-26bio12	-234.5232	5.191053787712008E-6
50s5-26bio12	-224.91840000000002	5.191053787712008E-6
50s5-26bio12	-215.3136	5.191053787712008E-6
50s5-26bio12	-205.7088	5.191053787712008E-6
50s5-26bio12	-196.10399999999998	5.191053787712008E-6
50s5-26bio12	-186.4992	5.191053787712008E-6
50s5-26bio12	-176.89440000000002	5.191053787712008E-6
50s5-26bio12	-167.2896	5.191053787712008E-6
50s5-26bio12	-157.6848	5.191053787712008E-6
50s5-26bio12	-148.08	5.191053787712008E-6
50s5-26bio12	-138.4752	5.191053787712008E-6
50s5-26bio12	-128.87040000000002	5.191053787712008E-6
50s5-26bio12	-119.2656	5.191053787712008E-6
50s5-26bio12	-109.66080000000005	5.191053787712008E-6
50s5-26bio12	-100.05599999999998	5.191053787712008E-6
50s5-26bio12	-90.45120000000003	5.191053787712008E-6
50s5-26bio12	-80.84640000000002	5.191053787712008E-6
50s5-26bio12	-71.2416	5.191053787712008E-6
50s5-26bio12	-61.63680000000005	5.191053787712008E-6
50s5-26bio12	-52.03199999999998	5.191053787712008E-6
50s5-26bio12	-42.42720000000003	5.191053787712008E-6
50s5-26bio12	-32.822400000000016	5.191053787712008E-6
50s5-26bio12	-23.217600000000004	5.191053787712008E-6
50s5-26bio12	-13.61280000000005	5.191053787712008E-6
50s5-26bio12	-4.007999999999981	5.191053787712008E-6
50s5-26bio12	5.596799999999973	5.191053787712008E-6
50s5-26bio12	15.201599999999985	5.52044593860046E-6
50s5-26bio12	24.806399999999996	6.639419098064536E-6
50s5-26bio12	34.41119999999995	7.985201591509394E-6
50s5-26bio12	44.01599999999996	9.60376564762555E-6
50s5-26bio12	53.620799999999974	1.1550402632565238E-5
50s5-26bio12	63.225599999999986	1.3891607522964478E-5
50s5-26bio12	72.8304	1.6707354006939568E-5
50s5-26bio12	82.43519999999995	2.0093824787181802E-5
50s5-26bio12	92.03999999999996	2.416669303784147E-5
50s5-26bio12	101.64479999999998	2.9065075068501756E-5
50s5-26bio12	111.24959999999999	3.495629061944783E-5
50s5-26bio12	120.8544	4.20415417465847E-5
50s5-26bio12	130.45919999999995	5.0562819524202496E-5
50s5-26bio12	140.06400000000002	6.0811151342932135E-5
50s5-26bio12	149.66879999999998	7.313650712603703E-5
50s5-26bio12	159.27360000000004	8.795980829745531E-5
50s5-26bio12	168.87839999999989	1.0578714864095673E-4
50s5-26bio12	178.48319999999995	1.2722720566671342E-4
50s5-26bio12	188.08800000000002	1.530118752270937E-4
50s5-26bio12	197.69279999999998	1.8402127898298204E-4
50s5-26bio12	207.29759999999993	2.2131371952127665E-4
50s5-26bio12	216.9023999999999	2.661614853423089E-4
50s5-26bio12	226.50719999999995	3.200944629497826E-4
50s5-26bio12	236.11200000000002	3.84951796149835E-4
50s5-26bio12	245.71679999999998	4.629444156307727E-4
50s5-26bio12	255.32159999999993	5.567297921516001E-4
50s5-26bio12	264.9263999999999	6.69501896481961E-4
50s5-26bio12	274.53119999999996	8.050989708863199E-4
50s5-26bio12	284.136	9.681324008852243E-4
50s5-26bio12	293.7408	0.001164142624475062
50s5-26bio12	303.34559999999993	0.0013997809728607535
50s5-26bio12	312.9503999999999	0.0016830353997647762
50s5-26bio12	322.55519999999996	0.002023492008447647
50s5-26bio12	332.16	0.0024326506536453962
50s5-26bio12	341.7648	0.002924300730228424
50s5-26bio12	351.36959999999993	0.003514965297654271
50s5-26bio12	360.9743999999999	0.004224429838359356
50s5-26bio12	370.57919999999996	0.0050763641484081745
50s5-26bio12	380.184	0.0060990541242063046
50s5-26bio12	389.7888	0.0073262592777609825
50s5-26bio12	399.39359999999994	0.00879820715636015
50s5-26bio12	408.9983999999999	0.010562749579548836
50s5-26bio12	418.60319999999996	0.012676650658249855
50s5-26bio12	428.2079999999999	0.015207099728286266
50s5-26bio12	437.8128	0.01823333650827408
50s5-26bio12	447.41759999999994	0.021848436444997787
50s5-26bio12	457.0223999999999	0.026161199435591698
50s5-26bio12	466.62719999999996	0.031298041343688965
50s5-26bio12	476.2319999999999	0.03740477189421654
50s5-26bio12	485.8368	0.04464810714125633
50s5-26bio12	495.44159999999994	0.05321655049920082
50s5-26bio12	505.0463999999999	0.06332037597894669
50s5-26bio12	514.6512	0.07519020140171051
50s5-26bio12	524.2559999999999	0.08907350152730942
50s5-26bio12	533.8607999999999	0.10522856563329697
50s5-26bio12	543.4656	0.12391506880521774
50s5-26bio12	553.0703999999998	0.14538076519966125
50s5-26bio12	562.6751999999999	0.16984404623508453
50s5-26bio12	572.28	0.19747279584407806
50s5-26bio12	581.8848	0.2283594310283661
50s5-26bio12	591.4895999999999	0.2624968886375427
50s5-26bio12	601.0944	0.2997550964355469
50s5-26bio12	610.6992	0.3398646414279938
50s5-26bio12	620.3039999999999	0.3824102282524109
50s5-26bio12	629.9087999999999	0.42056167125701904
50s5-26bio12	639.5136	0.43274518847465515
50s5-26bio12	649.1183999999998	0.4448995888233185
50s5-26bio12	658.7231999999999	0.45712023973464966
50s5-26bio12	668.328	0.4693927466869354
50s5-26bio12	677.9327999999998	0.48170235753059387
50s5-26bio12	687.5375999999999	0.4940342307090759
50s5-26bio12	697.1424	0.5063733458518982
50s5-26bio12	706.7472	0.5187047719955444
50s5-26bio12	716.3519999999999	0.5310133695602417
50s5-26bio12	725.9567999999997	0.5432844161987305
50s5-26bio12	735.5615999999998	0.5555030703544617
50s5-26bio12	745.1663999999998	0.5676550269126892
50s5-26bio12	754.7711999999999	0.5797260999679565
50s5-26bio12	764.376	0.5906246900558472
50s5-26bio12	773.9807999999998	0.596766471862793
50s5-26bio12	783.5855999999999	0.5967593193054199
50s5-26bio12	793.1904	0.5967521071434021
50s5-26bio12	802.7951999999998	0.5967448949813843
50s5-26bio12	812.3999999999999	0.5967376828193665
50s5-26bio12	822.0047999999997	0.5967304706573486
50s5-26bio12	831.6095999999998	0.5967232584953308
50s5-26bio12	841.2143999999998	0.5949864387512207
50s5-26bio12	850.8191999999999	0.5928224325180054
50s5-26bio12	860.424	0.5906548500061035
50s5-26bio12	870.0287999999998	0.5884837508201599
50s5-26bio12	879.6335999999999	0.5863091349601746
50s5-26bio12	889.2384	0.5841312408447266
50s5-26bio12	898.8431999999998	0.5819500088691711
50s5-26bio12	908.4479999999999	0.5797655582427979
50s5-26bio12	918.0527999999997	0.5775780081748962
50s5-26bio12	927.6575999999998	0.5753873586654663
50s5-26bio12	937.2623999999998	0.5731937885284424
50s5-26bio12	946.8671999999999	0.5709973573684692
50s5-26bio12	956.472	0.5687980651855469
50s5-26bio12	966.0767999999998	0.5665960907936096
50s5-26bio12	975.6815999999999	0.5643914937973022
50s5-26bio12	985.2864	0.5621843338012695
50s5-26bio12	994.8911999999998	0.5599746704101562
50s5-26bio12	1004.4959999999999	0.5577626824378967
50s5-26bio12	1014.1007999999997	0.555548369884491
50s5-26bio12	1023.7055999999998	0.5533318519592285
50s5-26bio12	1033.3103999999998	0.5511132478713989
50s5-26bio12	1042.9152	0.548892617225647
50s5-26bio12	1052.52	0.5466699600219727
50s5-26bio12	1062.1247999999998	0.5444455146789551
50s5-26bio12	1071.7296	0.5422192215919495
50s5-26bio12	1081.3344	0.5400136113166809
50s5-26bio12	1090.9391999999998	0.5390272736549377
50s5-26bio12	1100.5439999999999	0.5389324426651001
50s5-26bio12	1110.1487999999997	0.5389324426651001
50s5-26bio12	1119.7535999999998	0.5389324426651001
50s5-26bio12	1129.3583999999998	0.5389324426651001
50s5-26bio12	1138.9632	0.5389324426651001
50s5-26bio12	1148.568	0.5389324426651001
50s5-26bio12	1158.1727999999998	0.5389324426651001
50s5-26bio12	1167.7776	0.5389324426651001
50s5-26bio12	1177.3824	0.5389324426651001
50s5-26bio12	1186.9871999999998	0.5389324426651001
50s5-26bio12	1196.5919999999996	0.5389324426651001
50s5-26bio12	1206.1967999999997	0.5389324426651001
50s5-26bio12	1215.8015999999998	0.5389324426651001
50s5-26bio12	1225.4063999999998	0.5389324426651001
50s5-26bio12	1235.0112	0.5389324426651001
50s5-26bio12	1244.6159999999998	0.5389324426651001
50s5-26bio12	1254.2207999999998	0.5389324426651001
50s5-26bio12	1263.8256	0.5389324426651001
50s5-26bio12	1273.4304	0.5389324426651001
50s5-26bio12	1283.0351999999998	0.5389324426651001
50s5-26bio12	1292.6399999999996	0.5389324426651001
50s5-26bio12	1302.2447999999997	0.5389324426651001
50s5-26bio12	1311.8495999999998	0.5389324426651001
50s5-26bio12	1321.4543999999999	0.5389324426651001
50s5-26bio12	1331.0592	0.5389324426651001
50s5-26bio12	1340.6639999999998	0.5389324426651001
50s5-26bio12	1350.2687999999998	0.5389324426651001
50s5-26bio12	1359.8736	0.5389324426651001
50s5-26bio12	1369.4784	0.5380390882492065
50s5-26bio12	1379.0831999999998	0.5353370904922485
50s5-26bio12	1388.6879999999996	0.5317931771278381
50s5-26bio12	1398.2927999999997	0.5282459855079651
50s5-26bio12	1407.8975999999998	0.5246959924697876
50s5-26bio12	1417.5023999999999	0.5211434960365295
50s5-26bio12	1427.1072	0.5175888538360596
50s5-26bio12	1436.7119999999998	0.5140324234962463
50s5-26bio12	1446.3167999999998	0.5104745626449585
50s5-26bio12	1455.9216	0.5069156289100647
50s5-26bio12	1465.5264	0.5033560991287231
50s5-26bio12	1475.1311999999998	0.4997960925102234
50s5-26bio12	1484.7359999999996	0.4962362051010132
50s5-26bio12	1494.3407999999997	0.49267661571502686
50s5-26bio12	1503.9455999999998	0.489117830991745
50s5-26bio12	1513.5503999999999	0.4855601191520691
50s5-26bio12	1523.1552	0.4820038974285126
50s5-26bio12	1532.7599999999998	0.4784494638442993
50s5-26bio12	1542.3647999999998	0.47489723563194275
50s5-26bio12	1551.9696	0.47134754061698914
50s5-26bio12	1561.5744	0.46780073642730713
50s5-26bio12	1571.1791999999998	0.4642571806907654
50s5-26bio12	1580.7839999999997	0.46071720123291016
50s5-26bio12	1590.3887999999997	0.45718124508857727
50s5-26bio12	1599.9935999999998	0.4536495506763458
50s5-26bio12	1609.5983999999999	0.45012253522872925
50s5-26bio12	1619.2032	0.4466005265712738
50s5-26bio12	1628.8079999999998	0.44308388233184814
50s5-26bio12	1638.4127999999998	0.43957290053367615
50s5-26bio12	1648.0176	0.43606796860694885
50s5-26bio12	1657.6224	0.4325694143772125
50s5-26bio12	1667.2272	0.4290775954723358
50s5-26bio12	1676.8319999999997	0.4255927801132202
50s5-26bio12	1686.4367999999997	0.42211538553237915
50s5-26bio12	1696.0415999999998	0.4186456501483917
50s5-26bio12	1705.6463999999999	0.41518399119377136
50s5-26bio12	1715.2511999999995	0.4117306172847748
50s5-26bio12	1724.856	0.4082860052585602
50s5-26bio12	1734.4607999999996	0.4048503041267395
50s5-26bio12	1744.0655999999997	0.40142393112182617
50s5-26bio12	1753.6703999999997	0.3980071544647217
50s5-26bio12	1763.2751999999998	0.3946003019809723
50s5-26bio12	1772.8799999999999	0.3912036418914795
50s5-26bio12	1782.4848	0.38781750202178955
50s5-26bio12	1792.0895999999996	0.38444215059280396
50s5-26bio12	1801.6944	0.3810778856277466
50s5-26bio12	1811.2991999999997	0.3777250349521637
50s5-26bio12	1820.9039999999998	0.3743837773799896
50s5-26bio12	1830.5087999999998	0.3710545003414154
50s5-26bio12	1840.1135999999995	0.36773741245269775
50s5-26bio12	1849.7184	0.36443281173706055
50s5-26bio12	1859.3231999999996	0.3611409068107605
50s5-26bio12	1868.928	0.35786205530166626
50s5-26bio12	1878.5327999999997	0.3545963764190674
50s5-26bio12	1888.1375999999998	0.3513442575931549
50s5-26bio12	1897.7423999999999	0.34810584783554077
50s5-26bio12	1907.3471999999995	0.34488141536712646
50s5-26bio12	1916.952	0.3416711986064911
50s5-26bio12	1926.5567999999996	0.33847543597221375
50s5-26bio12	1936.1615999999997	0.33529430627822876
50s5-26bio12	1945.7663999999997	0.33212810754776
50s5-26bio12	1955.3711999999998	0.32897698879241943
50s5-26bio12	1964.9759999999999	0.32584118843078613
50s5-26bio12	1974.5808	0.32272088527679443
50s5-26bio12	1984.1855999999996	0.31961631774902344
50s5-26bio12	1993.7903999999996	0.3165276348590851
50s5-26bio12	2003.3951999999997	0.31345507502555847
50s5-26bio12	2012.9999999999998	0.31039878726005554
50s5-26bio12	2022.6047999999998	0.30735892057418823
50s5-26bio12	2032.2095999999995	0.30433574318885803
50s5-26bio12	2041.8144	0.3013293147087097
50s5-26bio12	2051.4192	0.2983399033546448
50s5-26bio12	2061.0240000000003	0.29536759853363037
50s5-26bio12	2070.6288	0.29241248965263367
50s5-26bio12	2080.2336	0.2894749045372009
50s5-26bio12	2089.8384	0.28655484318733215
50s5-26bio12	2099.4431999999997	0.28365248441696167
50s5-26bio12	2109.0480000000002	0.28076788783073425
50s5-26bio12	2118.6528	0.2779013216495514
50s5-26bio12	2128.2576	0.2750528156757355
50s5-26bio12	2137.8624	0.27222251892089844
50s5-26bio12	2147.4672	0.2694104313850403
50s5-26bio12	2157.072	0.2666168510913849
50s5-26bio12	2166.6768	0.26384174823760986
50s5-26bio12	2176.2816	0.26108527183532715
50s5-26bio12	2185.8864	0.25834739208221436
50s5-26bio12	2195.4912	0.255628377199173
50s5-26bio12	2205.096	0.2529281973838806
50s5-26bio12	2214.7008	0.25024697184562683
50s5-26bio12	2224.3055999999997	0.24758468568325043
50s5-26bio12	2233.9104	0.24494153261184692
50s5-26bio12	2243.5152	0.24231749773025513
50s5-26bio12	2253.1200000000003	0.23971259593963623
50s5-26bio12	2262.7248	0.23712699115276337
50s5-26bio12	2272.3296	0.23456066846847534
50s5-26bio12	2281.9344	0.23201368749141693
50s5-26bio12	2291.5391999999997	0.22948598861694336
50s5-26bio12	2301.1440000000002	0.22697776556015015
50s5-26bio12	2310.7488	0.2244889736175537
50s5-26bio12	2320.3536	0.22201961278915405
50s5-26bio12	2329.9584	0.21956968307495117
50s5-26bio12	2339.5632	0.21713928878307343
50s5-26bio12	2349.168	0.21472840011119843
50s5-26bio12	2358.7728	0.21233703196048737
50s5-26bio12	2368.3776	0.20996509492397308
50s5-26bio12	2377.9824	0.20761273801326752
50s5-26bio12	2387.5872	0.2052798867225647
50s5-26bio12	2397.192	0.20296654105186462
50s5-26bio12	2406.7968	0.20067261159420013
50s5-26bio12	2416.4015999999997	0.19839821755886078
50s5-26bio12	2426.0064	0.1961432844400406
50s5-26bio12	2435.6112	0.19390776753425598
50s5-26bio12	2445.2160000000003	0.19169160723686218
50s5-26bio12	2454.8208	0.18949487805366516
50s5-26bio12	2464.4256	0.18731747567653656
50s5-26bio12	2474.0304	0.1851593255996704
50s5-26bio12	2483.6351999999997	0.18302050232887268
50s5-26bio12	2493.2400000000002	0.18090090155601501
50s5-26bio12	2502.8448	0.17880047857761383
50s5-26bio12	2512.4496	0.17671911418437958
50s5-26bio12	2522.0544	0.17465688288211823
50s5-26bio12	2531.6592	0.17261368036270142
50s5-26bio12	2541.264	0.17058943212032318
50s5-26bio12	2550.8688	0.16858403384685516
50s5-26bio12	2560.4736	0.16659753024578094
50s5-26bio12	2570.0784	0.16462980210781097
50s5-26bio12	2579.6832	0.16268077492713928
50s5-26bio12	2589.288	0.16075032949447632
50s5-26bio12	2598.8928	0.15883849561214447
50s5-26bio12	2608.4975999999997	0.1569451540708542
50s5-26bio12	2618.1024	0.1550702005624771
50s5-26bio12	2627.7072	0.15321354568004608
50s5-26bio12	2637.3120000000004	0.1513751894235611
50s5-26bio12	2646.9168	0.14955498278141022
50s5-26bio12	2656.5216	0.14775285124778748
50s5-26bio12	2666.1264	0.14596867561340332
50s5-26bio12	2675.7311999999997	0.14420244097709656
50s5-26bio12	2685.3360000000002	0.14245399832725525
50s5-26bio12	2694.9408	0.14072324335575104
50s5-26bio12	2704.5456	0.13901014626026154
50s5-26bio12	2714.1504	0.137314572930336
50s5-26bio12	2723.7552	0.13563641905784607
50s5-26bio12	2733.3599999999997	0.1339755356311798
50s5-26bio12	2742.9648	0.1323319375514984
50s5-26bio12	2752.5696	0.13070544600486755
50s5-26bio12	2762.1744	0.12909598648548126
50s5-26bio12	2771.7792	0.1275033801794052
50s5-26bio12	2781.3839999999996	0.1259276270866394
50s5-26bio12	2790.9888	0.1243685781955719
50s5-26bio12	2800.5935999999997	0.12282611429691315
50s5-26bio12	2810.1984	0.12130008637905121
50s5-26bio12	2819.8032	0.11979047954082489
50s5-26bio12	2829.408	0.11829712241888046
50s5-26bio12	2839.0128	0.11681991070508957
50s5-26bio12	2848.6175999999996	0.11535869538784027
50s5-26bio12	2858.2224	0.11391343921422958
50s5-26bio12	2867.8271999999997	0.11248398572206497
50s5-26bio12	2877.432	0.11107022315263748
50s5-26bio12	2887.0368	0.10967199504375458
50s5-26bio12	2896.6416	0.10828926414251328
50s5-26bio12	2906.2464	0.10692187398672104
50s5-26bio12	2915.8512	0.10556966811418533
50s5-26bio12	2925.4559999999997	0.10423260182142258
50s5-26bio12	2935.0608	0.10291051864624023
50s5-26bio12	2944.6656	0.10160330682992935
50s5-26bio12	2954.2704	0.1003108024597168
50s5-26bio12	2963.8752	0.09903296828269958
50s5-26bio12	2973.4799999999996	0.09776964038610458
50s5-26bio12	2983.0848	0.09652070701122284
50s5-26bio12	2992.6895999999997	0.09528600424528122
50s5-26bio12	3002.2944	0.09406548738479614
50s5-26bio12	3011.8992	0.09285899251699448
50s5-26bio12	3021.504	0.09166641533374786
50s5-26bio12	3031.1088	0.09048759192228317
50s5-26bio12	3040.7135999999996	0.08932247012853622
50s5-26bio12	3050.3184	0.08817089349031448
50s5-26bio12	3059.9231999999997	0.0870327427983284
50s5-26bio12	3069.528	0.08590786904096603
50s5-26bio12	3079.1328	0.08479622006416321
50s5-26bio12	3088.7376	0.08369763195514679
50s5-26bio12	3098.3424	0.08261199295520782
50s5-26bio12	3107.9472	0.08153916150331497
50s5-26bio12	3117.5519999999997	0.08047905564308167
50s5-26bio12	3127.1568	0.07943154871463776
50s5-26bio12	3136.7616	0.07839648425579071
50s5-26bio12	3146.3664	0.07737380266189575
50s5-26bio12	3155.9712	0.07636335492134094
50s5-26bio12	3165.5759999999996	0.07536502927541733
50s5-26bio12	3175.1808	0.07437867671251297
50s5-26bio12	3184.7855999999997	0.0734042301774025
50s5-26bio12	3194.3904	0.07244154810905457
50s5-26bio12	3203.9952	0.07149052619934082
50s5-26bio12	3213.6	0.07055100798606873
50s5-26bio12	3223.2048	0.0696229413151741
50s5-26bio12	3232.8095999999996	0.06870617717504501
50s5-26bio12	3242.4144	0.0678006038069725
50s5-26bio12	3252.0191999999997	0.06690608710050583
50s5-26bio12	3261.624	0.06602255254983902
50s5-26bio12	3271.2288	0.06514988094568253
50s5-26bio12	3280.8336	0.0642879456281662
50s5-26bio12	3290.4384	0.06343661993741989
50s5-26bio12	3300.0432	0.06259582936763763
50s5-26bio12	3309.6479999999997	0.06176545470952988
50s5-26bio12	3319.2528	0.06094537675380707
50s5-26bio12	3328.8576	0.06013546884059906
50s5-26bio12	3338.4624	0.05933566391468048
50s5-26bio12	3348.0672	0.058545831590890884
50s5-26bio12	3357.6719999999996	0.05776585265994072
50s5-26bio12	3367.2768	0.05699565261602402
50s5-26bio12	3376.8815999999997	0.05623510852456093
50s5-26bio12	3386.4864000000002	0.055484116077423096
50s5-26bio12	3396.0912	0.05474255234003067
50s5-26bio12	3405.696	0.05401035025715828
50s5-26bio12	3415.3008	0.05328739061951637
50s5-26bio12	3424.9055999999996	0.05257357284426689
50s5-26bio12	3434.5104	0.05186877399682999
50s5-26bio12	3444.1151999999997	0.051172930747270584
50s5-26bio12	3453.72	0.05048592388629913
50s5-26bio12	3463.3248	0.049807656556367874
50s5-26bio12	3472.9296	0.049138013273477554
50s5-26bio12	3482.5344	0.0484769307076931
50s5-26bio12	3492.1392	0.04782429710030556
50s5-26bio12	3501.7439999999997	0.04718001186847687
50s5-26bio12	3511.3488	0.04654396325349808
50s5-26bio12	3520.9536	0.04591609537601471
50s5-26bio12	3530.5584	0.04529629647731781
50s5-26bio12	3540.1632	0.04468446969985962
50s5-26bio12	3549.7679999999996	0.04408051073551178
50s5-26bio12	3559.3728	0.04348435625433922
50s5-26bio12	3568.9775999999997	0.042895905673503876
50s5-26bio12	3578.5824000000002	0.0423150509595871
50s5-26bio12	3588.1872	0.04174173250794411
50s5-26bio12	3597.792	0.04117584601044655
50s5-26bio12	3607.3968	0.040617309510707855
50s5-26bio12	3617.0015999999996	0.04006601497530937
50s5-26bio12	3626.6064	0.03952191025018692
50s5-26bio12	3636.2111999999997	0.03898489475250244
50s5-26bio12	3645.816	0.03845488652586937
50s5-26bio12	3655.4208	0.03793178126215935
50s5-26bio12	3665.0256	0.037415530532598495
50s5-26bio12	3674.6304	0.03690603747963905
50s5-26bio12	3684.2352	0.036403220146894455
50s5-26bio12	3693.8399999999997	0.03590698167681694
50s5-26bio12	3703.4448	0.03541727364063263
50s5-26bio12	3713.0495999999994	0.03493400290608406
50s5-26bio12	3722.6544000000004	0.034457091242074966
50s5-26bio12	3732.2591999999995	0.033986449241638184
50s5-26bio12	3741.8639999999996	0.033522021025419235
50s5-26bio12	3751.4687999999996	0.033063724637031555
50s5-26bio12	3761.0735999999997	0.032611481845378876
50s5-26bio12	3770.6784	0.03216521069407463
50s5-26bio12	3780.2832	0.031724851578474045
50s5-26bio12	3789.888	0.03129032999277115
50s5-26bio12	3799.4928	0.030861560255289078
50s5-26bio12	3809.0976	0.030438490211963654
50s5-26bio12	3818.702399999999	0.03002103976905346
50s5-26bio12	3828.3071999999993	0.029609141871333122
50s5-26bio12	3837.9120000000003	0.029202712699770927
50s5-26bio12	3847.5168000000003	0.028801707550883293
50s5-26bio12	3857.1215999999995	0.02840604819357395
50s5-26bio12	3866.7263999999996	0.02801566757261753
50s5-26bio12	3876.3311999999996	0.027630489319562912
50s5-26bio12	3885.9360000000006	0.027250466868281364
50s5-26bio12	3895.5407999999998	0.026875527575612068
50s5-26bio12	3905.1456	0.0265056062489748
50s5-26bio12	3914.7504	0.02614063210785389
50s5-26bio12	3924.355199999999	0.025780556723475456
50s5-26bio12	3933.96	0.025425314903259277
50s5-26bio12	3943.5648	0.02507483959197998
50s5-26bio12	3953.1696	0.024729065597057343
50s5-26bio12	3962.7743999999993	0.024387948215007782
50s5-26bio12	3972.3791999999994	0.024051420390605927
50s5-26bio12	3981.9840000000004	0.023719422519207
50s5-26bio12	3991.5888000000004	0.02339189127087593
50s5-26bio12	4001.1935999999996	0.023068783804774284
50s5-26bio12	4010.7983999999997	0.02275003306567669
50s5-26bio12	4020.4031999999997	0.022644739598035812
50s5-26bio12	4030.008	0.022644739598035812
50s5-26bio12	4039.6128	0.022644739598035812
50s5-26bio12	4049.2176	0.022644739598035812
50s5-26bio12	4058.8224	0.022644739598035812
50s5-26bio12	4068.427199999999	0.022644739598035812
50s5-26bio12	4078.032	0.022644739598035812
50s5-26bio12	4087.6368	0.022644739598035812
50s5-26bio12	4097.241599999999	0.022644739598035812
50s5-26bio12	4106.846399999999	0.022644739598035812
50s5-26bio12	4116.4511999999995	0.022644739598035812
50s5-26bio12	4126.0560000000005	0.022644739598035812
50s5-26bio12	4135.6608	0.022644739598035812
50s5-26bio12	4145.2656	0.022644739598035812
50s5-26bio12	4154.8704	0.022644739598035812
50s5-26bio12	4164.4752	0.022644739598035812
50s5-26bio12	4174.08	0.022644739598035812
50s5-26bio12	4183.6848	0.022644739598035812
50s5-26bio12	4193.2896	0.022644739598035812
50s5-26bio12	4202.894399999999	0.022644739598035812
50s5-26bio12	4212.499199999999	0.022644739598035812
50s5-26bio12	4222.104	0.022644739598035812
50s5-26bio12	4231.7088	0.022644739598035812
50s5-26bio12	4241.3135999999995	0.022644739598035812
50s5-26bio12	4250.9184	0.022644739598035812
50s5-26bio12	4260.5232	0.022644739598035812
50s5-26bio12	4270.128000000001	0.022644739598035812
50s5-26bio12	4279.7328	0.022644739598035812
50s5-26bio12	4289.3376	0.022644739598035812
50s5-26bio12	4298.9424	0.022644739598035812
50s5-26bio12	4308.547199999999	0.022644739598035812
50s5-26bio12	4318.152	0.022644739598035812
50s5-26bio12	4327.7568	0.022644739598035812
50s5-26bio12	4337.3616	0.022644739598035812
50s5-26bio12	4346.966399999999	0.022644739598035812
50s5-26bio12	4356.571199999999	0.022644739598035812
50s5-26bio12	4366.176	0.022644739598035812
50s5-26bio12	4375.7807999999995	0.022644739598035812
50s5-26bio12	4385.3856	0.022644739598035812
50s5-26bio12	4394.9904	0.022644739598035812
50s5-26bio12	4404.5952	0.022644739598035812
50s5-26bio12	4414.2	0.022644739598035812
