# Supplementary material for: Paleodistribution of Cercidiphyllaceae and Future Habitat Prediction for Cercidiphyllum japonicum Under Climate Change
Source: Ecol Evol. 2026 Jan 19;16(1):e72940. doi: 10.1002/ece3.72940 (PMC12815699; doi:10.1002/ece3.72940)
Supplement: Supplementary file 1 — Data S1: ece372940‐sup‐0001‐supinfo.zip. [file ECE3-16-e72940-s001.zip › 50s-26/plots/连香树_4_50s5-26bio15.dat]

variable	x	y
50s5-26bio15	10.165023803710938	0.6235829591751099
50s5-26bio15	10.499142578125	0.6235829591751099
50s5-26bio15	10.833261352539063	0.6235829591751099
50s5-26bio15	11.167380126953125	0.6235829591751099
50s5-26bio15	11.501498901367187	0.6235829591751099
50s5-26bio15	11.83561767578125	0.6235829591751099
50s5-26bio15	12.169736450195312	0.6235829591751099
50s5-26bio15	12.503855224609374	0.6235829591751099
50s5-26bio15	12.837973999023438	0.6235829591751099
50s5-26bio15	13.1720927734375	0.6235829591751099
50s5-26bio15	13.506211547851562	0.6235829591751099
50s5-26bio15	13.840330322265626	0.6235829591751099
50s5-26bio15	14.174449096679687	0.6235829591751099
50s5-26bio15	14.50856787109375	0.6235829591751099
50s5-26bio15	14.842686645507811	0.6235829591751099
50s5-26bio15	15.176805419921875	0.6235829591751099
50s5-26bio15	15.510924194335939	0.6235829591751099
50s5-26bio15	15.84504296875	0.6235829591751099
50s5-26bio15	16.179161743164062	0.6235829591751099
50s5-26bio15	16.513280517578124	0.6235829591751099
50s5-26bio15	16.847399291992186	0.6235829591751099
50s5-26bio15	17.181518066406248	0.6235829591751099
50s5-26bio15	17.515636840820314	0.6235829591751099
50s5-26bio15	17.849755615234375	0.6235829591751099
50s5-26bio15	18.183874389648437	0.6235829591751099
50s5-26bio15	18.5179931640625	0.6235829591751099
50s5-26bio15	18.85211193847656	0.6235829591751099
50s5-26bio15	19.186230712890627	0.6235829591751099
50s5-26bio15	19.520349487304685	0.6235829591751099
50s5-26bio15	19.85446826171875	0.6235829591751099
50s5-26bio15	20.188587036132812	0.6235829591751099
50s5-26bio15	20.522705810546874	0.6235829591751099
50s5-26bio15	20.85682458496094	0.6235829591751099
50s5-26bio15	21.190943359374998	0.6235829591751099
50s5-26bio15	21.525062133789064	0.6235829591751099
50s5-26bio15	21.859180908203125	0.6235829591751099
50s5-26bio15	22.193299682617187	0.6235829591751099
50s5-26bio15	22.52741845703125	0.6235829591751099
50s5-26bio15	22.86153723144531	0.6235829591751099
50s5-26bio15	23.195656005859377	0.6235829591751099
50s5-26bio15	23.529774780273435	0.6235829591751099
50s5-26bio15	23.8638935546875	0.6235829591751099
50s5-26bio15	24.198012329101562	0.62334144115448
50s5-26bio15	24.532131103515624	0.6226164698600769
50s5-26bio15	24.86624987792969	0.6218909621238708
50s5-26bio15	25.200368652343748	0.621164858341217
50s5-26bio15	25.534487426757813	0.620438277721405
50s5-26bio15	25.868606201171875	0.6197111010551453
50s5-26bio15	26.202724975585937	0.6189834475517273
50s5-26bio15	26.53684375	0.6182552576065063
50s5-26bio15	26.87096252441406	0.6175264716148376
50s5-26bio15	27.205081298828127	0.6167972087860107
50s5-26bio15	27.53920007324219	0.6160674095153809
50s5-26bio15	27.87331884765625	0.615337073802948
50s5-26bio15	28.207437622070312	0.6146062016487122
50s5-26bio15	28.541556396484374	0.6138748526573181
50s5-26bio15	28.875675170898436	0.6131429672241211
50s5-26bio15	29.2097939453125	0.6124106049537659
50s5-26bio15	29.543912719726563	0.6116777062416077
50s5-26bio15	29.878031494140625	0.6109442710876465
50s5-26bio15	30.212150268554687	0.6102104187011719
50s5-26bio15	30.54626904296875	0.6094759702682495
50s5-26bio15	30.88038781738281	0.6087411046028137
50s5-26bio15	31.214506591796876	0.608005702495575
50s5-26bio15	31.54862536621094	0.607269823551178
50s5-26bio15	31.882744140625	0.606533408164978
50s5-26bio15	32.21686291503906	0.6057965755462646
50s5-26bio15	32.550981689453124	0.6050592064857483
50s5-26bio15	32.88510046386719	0.6043214201927185
50s5-26bio15	33.219219238281255	0.6035830974578857
50s5-26bio15	33.55333801269531	0.6028443574905396
50s5-26bio15	33.88745678710937	0.6021051406860352
50s5-26bio15	34.22157556152344	0.6013654470443726
50s5-26bio15	34.5556943359375	0.6006252765655518
50s5-26bio15	34.88981311035156	0.5998846292495728
50s5-26bio15	35.223931884765626	0.5991435647010803
50s5-26bio15	35.558050659179685	0.5984020233154297
50s5-26bio15	35.89216943359375	0.5976600646972656
50s5-26bio15	36.226288208007816	0.5969176292419434
50s5-26bio15	36.560406982421874	0.5961747169494629
50s5-26bio15	36.89452575683593	0.595431387424469
50s5-26bio15	37.22864453125	0.5946876406669617
50s5-26bio15	37.56276330566406	0.5939434766769409
50s5-26bio15	37.89688208007813	0.593198835849762
50s5-26bio15	38.23100085449219	0.5924537777900696
50s5-26bio15	38.565119628906245	0.5917083024978638
50s5-26bio15	38.89923840332031	0.5909624099731445
50s5-26bio15	39.233357177734376	0.5902161002159119
50s5-26bio15	39.56747595214844	0.5894693732261658
50s5-26bio15	39.9015947265625	0.5887222290039062
50s5-26bio15	40.23571350097656	0.5879746675491333
50s5-26bio15	40.569832275390624	0.5872266888618469
50s5-26bio15	40.90395104980469	0.5864783525466919
50s5-26bio15	41.238069824218755	0.5857295989990234
50s5-26bio15	41.57218859863281	0.5849804282188416
50s5-26bio15	41.90630737304687	0.584230899810791
50s5-26bio15	42.24042614746094	0.583480954170227
50s5-26bio15	42.574544921875	0.5827305912971497
50s5-26bio15	42.90866369628906	0.5819798707962036
50s5-26bio15	43.242782470703126	0.5812287926673889
50s5-26bio15	43.576901245117185	0.5804773569107056
50s5-26bio15	43.91102001953125	0.5797255039215088
50s5-26bio15	44.245138793945316	0.5789732933044434
50s5-26bio15	44.579257568359374	0.5782207250595093
50s5-26bio15	44.91337634277344	0.5774677395820618
50s5-26bio15	45.2474951171875	0.5767144560813904
50s5-26bio15	45.58161389160156	0.5759608149528503
50s5-26bio15	45.91573266601562	0.5752067565917969
50s5-26bio15	46.24985144042969	0.5744524002075195
50s5-26bio15	46.58397021484375	0.5736976861953735
50s5-26bio15	46.91808898925781	0.5729426741600037
50s5-26bio15	47.252207763671876	0.5721872448921204
50s5-26bio15	47.586326538085935	0.5714315176010132
50s5-26bio15	47.9204453125	0.5706754922866821
50s5-26bio15	48.254564086914066	0.5699190497398376
50s5-26bio15	48.588682861328124	0.5691623687744141
50s5-26bio15	48.92280163574219	0.5684053301811218
50s5-26bio15	49.25692041015625	0.5676479339599609
50s5-26bio15	49.59103918457031	0.566890299320221
50s5-26bio15	49.92515795898437	0.5661322474479675
50s5-26bio15	50.25927673339844	0.565373957157135
50s5-26bio15	50.5933955078125	0.5646153688430786
50s5-26bio15	50.92751428222656	0.5638564825057983
50s5-26bio15	51.261633056640626	0.5630972385406494
50s5-26bio15	51.595751831054685	0.5623377561569214
50s5-26bio15	51.92987060546875	0.5615779161453247
50s5-26bio15	52.263989379882815	0.5608178377151489
50s5-26bio15	52.598108154296874	0.5600574612617493
50s5-26bio15	52.93222692871094	0.5592968463897705
50s5-26bio15	53.266345703125	0.5585358738899231
50s5-26bio15	53.60046447753906	0.5577747225761414
50s5-26bio15	53.93458325195313	0.557013213634491
50s5-26bio15	54.26870202636719	0.5562514662742615
50s5-26bio15	54.60282080078125	0.5554894804954529
50s5-26bio15	54.93693957519531	0.5547271966934204
50s5-26bio15	55.271058349609376	0.5539646744728088
50s5-26bio15	55.605177124023434	0.5532018542289734
50s5-26bio15	55.9392958984375	0.5524388551712036
50s5-26bio15	56.273414672851565	0.55167555809021
50s5-26bio15	56.607533447265624	0.5509120225906372
50s5-26bio15	56.94165222167969	0.5501482486724854
50s5-26bio15	57.27577099609375	0.5493842363357544
50s5-26bio15	57.60988977050781	0.5486200451850891
50s5-26bio15	57.94400854492188	0.5478555560112
50s5-26bio15	58.27812731933594	0.5470908880233765
50s5-26bio15	58.61224609375	0.5463259220123291
50s5-26bio15	58.94636486816406	0.5455608367919922
50s5-26bio15	59.280483642578126	0.5447954535484314
50s5-26bio15	59.614602416992184	0.5440298914909363
50s5-26bio15	59.94872119140625	0.5432641506195068
50s5-26bio15	60.282839965820315	0.5424981713294983
50s5-26bio15	60.616958740234374	0.5417320132255554
50s5-26bio15	60.95107751464844	0.5409656167030334
50s5-26bio15	61.2851962890625	0.5401991009712219
50s5-26bio15	61.61931506347656	0.5394323468208313
50s5-26bio15	61.95343383789063	0.5386653542518616
50s5-26bio15	62.28755261230469	0.5378982424736023
50s5-26bio15	62.62167138671875	0.5371309518814087
50s5-26bio15	62.95579016113281	0.5369664430618286
50s5-26bio15	63.289908935546876	0.5392981171607971
50s5-26bio15	63.624027709960934	0.541929304599762
50s5-26bio15	63.958146484375	0.5445581078529358
50s5-26bio15	64.29226525878906	0.5471845269203186
50s5-26bio15	64.62638403320312	0.5498082041740417
50s5-26bio15	64.96050280761719	0.5524292588233948
50s5-26bio15	65.29462158203125	0.555047333240509
50s5-26bio15	65.62874035644532	0.557662308216095
50s5-26bio15	65.96285913085939	0.5602741837501526
50s5-26bio15	66.29697790527344	0.5628826022148132
50s5-26bio15	66.6310966796875	0.5654876828193665
50s5-26bio15	66.96521545410155	0.5680890679359436
50s5-26bio15	67.29933422851562	0.5706866979598999
50s5-26bio15	67.63345300292968	0.5732805132865906
50s5-26bio15	67.96757177734375	0.5758702754974365
50s5-26bio15	68.30169055175782	0.5784558057785034
50s5-26bio15	68.63580932617188	0.5810371041297913
50s5-26bio15	68.96992810058595	0.583613932132721
50s5-26bio15	69.304046875	0.5861862897872925
50s5-26bio15	69.63816564941406	0.588753879070282
50s5-26bio15	69.97228442382813	0.5913166403770447
50s5-26bio15	70.30640319824218	0.5938745141029358
50s5-26bio15	70.64052197265624	0.5964956283569336
50s5-26bio15	70.97464074707031	0.5991818308830261
50s5-26bio15	71.30875952148438	0.6018620729446411
50s5-26bio15	71.64287829589844	0.6045361757278442
50s5-26bio15	71.9769970703125	0.6072165369987488
50s5-26bio15	72.31111584472657	0.610052764415741
50s5-26bio15	72.64523461914062	0.6129519939422607
50s5-26bio15	72.97935339355469	0.6161133050918579
50s5-26bio15	73.31347216796874	0.6194353103637695
50s5-26bio15	73.6475909423828	0.6227461695671082
50s5-26bio15	73.98170971679687	0.6260457038879395
50s5-26bio15	74.31582849121094	0.6293334364891052
50s5-26bio15	74.649947265625	0.6326092481613159
50s5-26bio15	74.98406604003907	0.6358729600906372
50s5-26bio15	75.31818481445312	0.6391240954399109
50s5-26bio15	75.65230358886718	0.6423625946044922
50s5-26bio15	75.98642236328125	0.6455880999565125
50s5-26bio15	76.32054113769532	0.6488004326820374
50s5-26bio15	76.65465991210938	0.6519994139671326
50s5-26bio15	76.98877868652343	0.6551846265792847
50s5-26bio15	77.3228974609375	0.6583560705184937
50s5-26bio15	77.65701623535156	0.6615133285522461
50s5-26bio15	77.99113500976563	0.6646563410758972
50s5-26bio15	78.3252537841797	0.6677848100662231
50s5-26bio15	78.65937255859374	0.6708984971046448
50s5-26bio15	78.99349133300781	0.6739972829818726
50s5-26bio15	79.32761010742188	0.6770809888839722
50s5-26bio15	79.66172888183594	0.680149257183075
50s5-26bio15	79.99584765625	0.6832020878791809
50s5-26bio15	80.32996643066406	0.6868007183074951
50s5-26bio15	80.66408520507812	0.6910011768341064
50s5-26bio15	80.99820397949219	0.695294201374054
50s5-26bio15	81.33232275390625	0.6995534300804138
50s5-26bio15	81.6664415283203	0.7037785649299622
50s5-26bio15	82.00056030273437	0.7079690098762512
50s5-26bio15	82.33467907714844	0.7121245265007019
50s5-26bio15	82.6687978515625	0.7162445783615112
50s5-26bio15	83.00291662597657	0.7203287482261658
50s5-26bio15	83.33703540039062	0.7243768572807312
50s5-26bio15	83.67115417480468	0.7283884882926941
50s5-26bio15	84.00527294921875	0.7323631644248962
50s5-26bio15	84.33939172363282	0.7363008260726929
50s5-26bio15	84.67351049804688	0.7402010560035706
50s5-26bio15	85.00762927246093	0.744063675403595
50s5-26bio15	85.341748046875	0.747888445854187
50s5-26bio15	85.67586682128906	0.7516750693321228
50s5-26bio15	86.00998559570313	0.7554235458374023
50s5-26bio15	86.3441043701172	0.7591333985328674
50s5-26bio15	86.67822314453124	0.7628048062324524
50s5-26bio15	87.01234191894531	0.7664374113082886
50s5-26bio15	87.34646069335938	0.7700310945510864
50s5-26bio15	87.68057946777344	0.7735859155654907
50s5-26bio15	88.0146982421875	0.7771016955375671
50s5-26bio15	88.34881701660156	0.7805782556533813
50s5-26bio15	88.68293579101562	0.7840157747268677
50s5-26bio15	89.01705456542969	0.787414014339447
50s5-26bio15	89.35117333984375	0.7907730937004089
50s5-26bio15	89.6852921142578	0.7940930128097534
50s5-26bio15	90.01941088867187	0.7973737120628357
50s5-26bio15	90.35352966308594	0.8006153106689453
50s5-26bio15	90.6876484375	0.8030781745910645
50s5-26bio15	91.02176721191407	0.8021093606948853
50s5-26bio15	91.35588598632812	0.799465000629425
50s5-26bio15	91.69000476074218	0.7962875962257385
50s5-26bio15	92.02412353515625	0.7930727601051331
50s5-26bio15	92.35824230957031	0.7895854711532593
50s5-26bio15	92.69236108398438	0.7860139012336731
50s5-26bio15	93.02647985839843	0.7823983430862427
50s5-26bio15	93.3605986328125	0.7787389755249023
50s5-26bio15	93.69471740722656	0.7750356793403625
50s5-26bio15	94.02883618164063	0.7712885737419128
50s5-26bio15	94.3629549560547	0.7674978971481323
50s5-26bio15	94.69707373046874	0.7636635303497314
50s5-26bio15	95.03119250488281	0.7597858309745789
50s5-26bio15	95.36531127929688	0.7558647394180298
50s5-26bio15	95.69943005371094	0.7519005537033081
50s5-26bio15	96.033548828125	0.7478935718536377
50s5-26bio15	96.36766760253906	0.7438437938690186
50s5-26bio15	96.70178637695312	0.7397516369819641
50s5-26bio15	97.03590515136719	0.7356173992156982
50s5-26bio15	97.37002392578125	0.7314412593841553
50s5-26bio15	97.70414270019532	0.7272236943244934
50s5-26bio15	98.03826147460937	0.722964882850647
50s5-26bio15	98.37238024902344	0.718665361404419
50s5-26bio15	98.7064990234375	0.714325487613678
50s5-26bio15	99.04061779785157	0.7099456191062927
50s5-26bio15	99.37473657226562	0.7055264115333557
50s5-26bio15	99.70885534667968	0.701068103313446
50s5-26bio15	100.04297412109375	0.6965713500976562
50s5-26bio15	100.37709289550781	0.6920367479324341
50s5-26bio15	100.71121166992188	0.6874646544456482
50s5-26bio15	101.04533044433593	0.6828558444976807
50s5-26bio15	101.37944921875	0.678210973739624
50s5-26bio15	101.71356799316406	0.6735304594039917
50s5-26bio15	102.04768676757813	0.6688152551651001
50s5-26bio15	102.3818055419922	0.6640657782554626
50s5-26bio15	102.71592431640624	0.6592828631401062
50s5-26bio15	103.05004309082031	0.6544674634933472
50s5-26bio15	103.38416186523438	0.6496200561523438
50s5-26bio15	103.71828063964844	0.6447415947914124
50s5-26bio15	104.0523994140625	0.6398328542709351
50s5-26bio15	104.38651818847656	0.634894609451294
50s5-26bio15	104.72063696289062	0.6299279928207397
50s5-26bio15	105.05475573730469	0.6249336004257202
50s5-26bio15	105.38887451171875	0.6199124455451965
50s5-26bio15	105.72299328613282	0.6148656606674194
50s5-26bio15	106.05711206054687	0.6097939014434814
50s5-26bio15	106.39123083496094	0.6046983599662781
50s5-26bio15	106.725349609375	0.599579930305481
50s5-26bio15	107.05946838378907	0.5944396257400513
50s5-26bio15	107.39358715820312	0.5892786979675293
50s5-26bio15	107.72770593261718	0.5840979218482971
50s5-26bio15	108.06182470703125	0.5788986086845398
50s5-26bio15	108.39594348144531	0.5736815929412842
50s5-26bio15	108.73006225585938	0.5684481263160706
50s5-26bio15	109.06418103027343	0.5631994605064392
50s5-26bio15	109.3982998046875	0.5579364895820618
50s5-26bio15	109.73241857910156	0.5526604652404785
50s5-26bio15	110.06653735351563	0.5473726987838745
50s5-26bio15	110.4006561279297	0.5420740842819214
50s5-26bio15	110.73477490234374	0.5367660522460938
50s5-26bio15	111.06889367675781	0.531449556350708
50s5-26bio15	111.40301245117188	0.5261259078979492
50s5-26bio15	111.73713122558594	0.5207964181900024
50s5-26bio15	112.07125	0.5154621005058289
50s5-26bio15	112.40536877441406	0.5101243257522583
50s5-26bio15	112.73948754882812	0.5047841668128967
50s5-26bio15	113.07360632324219	0.4994429349899292
50s5-26bio15	113.40772509765625	0.4941019117832184
50s5-26bio15	113.74184387207032	0.48876214027404785
50s5-26bio15	114.07596264648437	0.4834249019622803
50s5-26bio15	114.41008142089844	0.4780915677547455
50s5-26bio15	114.7442001953125	0.4727631211280823
50s5-26bio15	115.07831896972657	0.46744099259376526
50s5-26bio15	115.41243774414062	0.46212613582611084
50s5-26bio15	115.74655651855468	0.4568198621273041
50s5-26bio15	116.08067529296875	0.4515235126018524
50s5-26bio15	116.41479406738281	0.4462379813194275
50s5-26bio15	116.74891284179688	0.44096460938453674
50s5-26bio15	117.08303161621093	0.43570461869239807
50s5-26bio15	117.417150390625	0.4304589331150055
50s5-26bio15	117.75126916503906	0.42522892355918884
50s5-26bio15	118.08538793945313	0.42001551389694214
50s5-26bio15	118.4195067138672	0.4148198664188385
50s5-26bio15	118.75362548828124	0.4096432030200958
50s5-26bio15	119.08774426269531	0.40448638796806335
50s5-26bio15	119.42186303710938	0.39935070276260376
50s5-26bio15	119.75598181152344	0.3942369222640991
50s5-26bio15	120.0901005859375	0.38914620876312256
50s5-26bio15	120.42421936035156	0.3840796649456024
50s5-26bio15	120.75833813476562	0.3790380358695984
50s5-26bio15	121.09245690917969	0.37402239441871643
50s5-26bio15	121.42657568359375	0.3690338134765625
50s5-26bio15	121.76069445800782	0.3640729486942291
50s5-26bio15	122.09481323242187	0.35914090275764465
50s5-26bio15	122.42893200683594	0.354238361120224
50s5-26bio15	122.76305078125	0.34936627745628357
50s5-26bio15	123.09716955566407	0.3445255160331726
50s5-26bio15	123.43128833007812	0.33971673250198364
50s5-26bio15	123.76540710449218	0.3349408805370331
50s5-26bio15	124.09952587890625	0.3301984667778015
50s5-26bio15	124.43364465332031	0.3254903554916382
50s5-26bio15	124.76776342773438	0.32081732153892517
50s5-26bio15	125.10188220214843	0.3161798119544983
50s5-26bio15	125.4360009765625	0.3115786015987396
50s5-26bio15	125.77011975097656	0.3070143759250641
50s5-26bio15	126.10423852539063	0.3024875223636627
50s5-26bio15	126.4383572998047	0.29799884557724
50s5-26bio15	126.77247607421874	0.2935486137866974
50s5-26bio15	127.10659484863281	0.28913748264312744
50s5-26bio15	127.44071362304688	0.2847660183906555
50s5-26bio15	127.77483239746094	0.2804344892501831
50s5-26bio15	128.108951171875	0.27614349126815796
50s5-26bio15	128.44306994628906	0.2718932330608368
50s5-26bio15	128.77718872070312	0.2676842212677002
50s5-26bio15	129.1113074951172	0.26351675391197205
50s5-26bio15	129.44542626953125	0.2593913972377777
50s5-26bio15	129.77954504394532	0.25530806183815
50s5-26bio15	130.11366381835938	0.2512671947479248
50s5-26bio15	130.44778259277342	0.24726901948451996
50s5-26bio15	130.78190136718752	0.24331380426883698
50s5-26bio15	131.11602014160155	0.2394019216299057
50s5-26bio15	131.45013891601562	0.23553316295146942
50s5-26bio15	131.78425769042968	0.2317078858613968
50s5-26bio15	132.11837646484375	0.22792622447013855
50s5-26bio15	132.45249523925781	0.22418825328350067
50s5-26bio15	132.78661401367188	0.2204940915107727
50s5-26bio15	133.12073278808595	0.21684394776821136
50s5-26bio15	133.45485156249998	0.21323753893375397
50s5-26bio15	133.78897033691408	0.20967504382133484
50s5-26bio15	134.1230891113281	0.20615647733211517
50s5-26bio15	134.4572078857422	0.20268180966377258
50s5-26bio15	134.79132666015624	0.19925116002559662
50s5-26bio15	135.1254454345703	0.19586417078971863
50s5-26bio15	135.45956420898438	0.1925209015607834
50s5-26bio15	135.79368298339844	0.18922127783298492
50s5-26bio15	136.1278017578125	0.1859651803970337
50s5-26bio15	136.46192053222654	0.18275263905525208
50s5-26bio15	136.79603930664064	0.17958319187164307
50s5-26bio15	137.13015808105467	0.17645685374736786
50s5-26bio15	137.46427685546877	0.17337343096733093
50s5-26bio15	137.7983956298828	0.17033275961875916
50s5-26bio15	138.13251440429687	0.16733473539352417
50s5-26bio15	138.46663317871094	0.16437891125679016
50s5-26bio15	138.800751953125	0.16146516799926758
50s5-26bio15	139.13487072753907	0.15859326720237732
50s5-26bio15	139.46898950195313	0.1557629555463791
50s5-26bio15	139.8031082763672	0.1529739797115326
50s5-26bio15	140.13722705078126	0.1502261757850647
50s5-26bio15	140.4713458251953	0.14751900732517242
50s5-26bio15	140.80546459960937	0.14485231041908264
50s5-26bio15	141.13958337402343	0.14222578704357147
50s5-26bio15	141.4737021484375	0.13963909447193146
50s5-26bio15	141.80782092285156	0.13709205389022827
50s5-26bio15	142.14193969726563	0.13458408415317535
50s5-26bio15	142.4760584716797	0.132114976644516
50s5-26bio15	142.81017724609376	0.12968438863754272
50s5-26bio15	143.14429602050782	0.1272919476032257
50s5-26bio15	143.4784147949219	0.12493740767240524
50s5-26bio15	143.81253356933593	0.12262020260095596
50s5-26bio15	144.14665234375	0.12034006416797638
50s5-26bio15	144.48077111816406	0.11809661984443665
50s5-26bio15	144.81488989257812	0.11588948965072632
50s5-26bio15	145.1490086669922	0.11371838301420212
50s5-26bio15	145.48312744140625	0.11158272624015808
50s5-26bio15	145.81724621582032	0.10948222130537033
50s5-26bio15	146.15136499023438	0.10741647332906723
50s5-26bio15	146.48548376464845	0.10538509488105774
50s5-26bio15	146.8196025390625	0.10338776558637619
50s5-26bio15	147.15372131347655	0.10142391920089722
50s5-26bio15	147.48784008789062	0.09949323534965515
50s5-26bio15	147.82195886230468	0.09759530425071716
50s5-26bio15	148.15607763671875	0.09572973847389221
50s5-26bio15	148.4901964111328	0.09389612078666687
50s5-26bio15	148.82431518554688	0.09209412336349487
50s5-26bio15	149.15843395996095	0.09032318741083145
50s5-26bio15	149.492552734375	0.08858297765254974
50s5-26bio15	149.82667150878908	0.08687309920787811
50s5-26bio15	150.1607902832031	0.08519313484430313
50s5-26bio15	150.49490905761718	0.08354276418685913
50s5-26bio15	150.82902783203124	0.08192142844200134
50s5-26bio15	151.1631466064453	0.0803287997841835
50s5-26bio15	151.49726538085937	0.07876448333263397
50s5-26bio15	151.83138415527344	0.07722806185483932
50s5-26bio15	152.1655029296875	0.07571922242641449
50s5-26bio15	152.49962170410157	0.07423742115497589
50s5-26bio15	152.83374047851564	0.07278233021497726
50s5-26bio15	153.16785925292967	0.07135356962680817
50s5-26bio15	153.50197802734374	0.06995073705911636
50s5-26bio15	153.8360968017578	0.06857350468635559
50s5-26bio15	154.17021557617187	0.06722137331962585
50s5-26bio15	154.50433435058594	0.06589401513338089
50s5-26bio15	154.838453125	0.06459105759859085
50s5-26bio15	155.17257189941407	0.0633121132850647
50s5-26bio15	155.50669067382813	0.06205686554312706
50s5-26bio15	155.8408094482422	0.060824837535619736
50s5-26bio15	156.17492822265626	0.059615716338157654
50s5-26bio15	156.5090469970703	0.058429133147001266
50s5-26bio15	156.84316577148437	0.05726472660899162
50s5-26bio15	157.17728454589843	0.05612214654684067
50s5-26bio15	157.5114033203125	0.05500108376145363
50s5-26bio15	157.84552209472656	0.05390108376741409
50s5-26bio15	158.17964086914063	0.05282185599207878
50s5-26bio15	158.5137596435547	0.051763053983449936
50s5-26bio15	158.84787841796876	0.0507243387401104
50s5-26bio15	159.18199719238282	0.049705419689416885
50s5-26bio15	159.5161159667969	0.048705872148275375
50s5-26bio15	159.85023474121093	0.04772541671991348
50s5-26bio15	160.184353515625	0.04676372930407524
50s5-26bio15	160.51847229003906	0.045820485800504684
50s5-26bio15	160.85259106445312	0.044895414263010025
50s5-26bio15	161.1867098388672	0.04398811608552933
50s5-26bio15	161.52082861328125	0.0430983267724514
50s5-26bio15	161.85494738769532	0.04222574084997177
50s5-26bio15	162.18906616210938	0.04137006029486656
50s5-26bio15	162.52318493652345	0.04053102061152458
50s5-26bio15	162.8573037109375	0.03970825672149658
50s5-26bio15	163.19142248535155	0.038901519030332565
50s5-26bio15	163.52554125976562	0.03863611817359924
50s5-26bio15	163.85966003417968	0.03863611817359924
50s5-26bio15	164.19377880859375	0.03863611817359924
50s5-26bio15	164.5278975830078	0.03863611817359924
50s5-26bio15	164.86201635742188	0.03863611817359924
50s5-26bio15	165.19613513183594	0.03863611817359924
50s5-26bio15	165.53025390625	0.03863611817359924
50s5-26bio15	165.86437268066408	0.03863611817359924
50s5-26bio15	166.1984914550781	0.03863611817359924
50s5-26bio15	166.53261022949218	0.03863611817359924
50s5-26bio15	166.86672900390624	0.03863611817359924
50s5-26bio15	167.2008477783203	0.03863611817359924
50s5-26bio15	167.53496655273437	0.03863611817359924
50s5-26bio15	167.86908532714844	0.03863611817359924
50s5-26bio15	168.2032041015625	0.03863611817359924
50s5-26bio15	168.53732287597657	0.03863611817359924
50s5-26bio15	168.87144165039064	0.03863611817359924
50s5-26bio15	169.20556042480467	0.03863611817359924
50s5-26bio15	169.53967919921874	0.03863611817359924
50s5-26bio15	169.8737979736328	0.03863611817359924
50s5-26bio15	170.20791674804687	0.03863611817359924
50s5-26bio15	170.54203552246094	0.03863611817359924
50s5-26bio15	170.876154296875	0.03863611817359924
50s5-26bio15	171.21027307128907	0.03863611817359924
50s5-26bio15	171.54439184570313	0.03863611817359924
50s5-26bio15	171.8785106201172	0.03863611817359924
50s5-26bio15	172.21262939453126	0.03863611817359924
50s5-26bio15	172.5467481689453	0.03863611817359924
50s5-26bio15	172.88086694335936	0.03863611817359924
50s5-26bio15	173.21498571777343	0.03863611817359924
50s5-26bio15	173.5491044921875	0.03863611817359924
50s5-26bio15	173.88322326660156	0.03863611817359924
50s5-26bio15	174.21734204101563	0.03863611817359924
50s5-26bio15	174.5514608154297	0.03863611817359924
50s5-26bio15	174.88557958984376	0.03863611817359924
50s5-26bio15	175.21969836425782	0.03863611817359924
50s5-26bio15	175.5538171386719	0.03863611817359924
50s5-26bio15	175.88793591308593	0.03863611817359924
50s5-26bio15	176.2220546875	0.03863611817359924
50s5-26bio15	176.55617346191406	0.03863611817359924
50s5-26bio15	176.89029223632812	0.03863611817359924
50s5-26bio15	177.2244110107422	0.03863611817359924
