# Supplementary material for: Paleodistribution of Cercidiphyllaceae and Future Habitat Prediction for Cercidiphyllum japonicum Under Climate Change
Source: Ecol Evol. 2026 Jan 19;16(1):e72940. doi: 10.1002/ece3.72940 (PMC12815699; doi:10.1002/ece3.72940)
Supplement: Supplementary file 1 — Data S1: ece372940‐sup‐0001‐supinfo.zip. [file ECE3-16-e72940-s001.zip › 50s-26/plots/连香树_4_50s5-26bio15_only.dat]

variable	x	y
50s5-26bio15	10.165023803710938	0.001128848409280181
50s5-26bio15	10.499142578125	0.001128848409280181
50s5-26bio15	10.833261352539063	0.001128848409280181
50s5-26bio15	11.167380126953125	0.001128848409280181
50s5-26bio15	11.501498901367187	0.001128848409280181
50s5-26bio15	11.83561767578125	0.001128848409280181
50s5-26bio15	12.169736450195312	0.001128848409280181
50s5-26bio15	12.503855224609374	0.001128848409280181
50s5-26bio15	12.837973999023438	0.001128848409280181
50s5-26bio15	13.1720927734375	0.001128848409280181
50s5-26bio15	13.506211547851562	0.001128848409280181
50s5-26bio15	13.840330322265626	0.001128848409280181
50s5-26bio15	14.174449096679687	0.001128848409280181
50s5-26bio15	14.50856787109375	0.001128848409280181
50s5-26bio15	14.842686645507811	0.001128848409280181
50s5-26bio15	15.176805419921875	0.001128848409280181
50s5-26bio15	15.510924194335939	0.001128848409280181
50s5-26bio15	15.84504296875	0.001128848409280181
50s5-26bio15	16.179161743164062	0.001128848409280181
50s5-26bio15	16.513280517578124	0.001128848409280181
50s5-26bio15	16.847399291992186	0.001128848409280181
50s5-26bio15	17.181518066406248	0.001128848409280181
50s5-26bio15	17.515636840820314	0.001128848409280181
50s5-26bio15	17.849755615234375	0.001128848409280181
50s5-26bio15	18.183874389648437	0.001128848409280181
50s5-26bio15	18.5179931640625	0.001128848409280181
50s5-26bio15	18.85211193847656	0.001128848409280181
50s5-26bio15	19.186230712890627	0.001128848409280181
50s5-26bio15	19.520349487304685	0.001128848409280181
50s5-26bio15	19.85446826171875	0.001128848409280181
50s5-26bio15	20.188587036132812	0.001128848409280181
50s5-26bio15	20.522705810546874	0.001128848409280181
50s5-26bio15	20.85682458496094	0.001128848409280181
50s5-26bio15	21.190943359374998	0.001128848409280181
50s5-26bio15	21.525062133789064	0.001128848409280181
50s5-26bio15	21.859180908203125	0.001128848409280181
50s5-26bio15	22.193299682617187	0.001128848409280181
50s5-26bio15	22.52741845703125	0.001128848409280181
50s5-26bio15	22.86153723144531	0.001128848409280181
50s5-26bio15	23.195656005859377	0.001128848409280181
50s5-26bio15	23.529774780273435	0.001128848409280181
50s5-26bio15	23.8638935546875	0.001128848409280181
50s5-26bio15	24.198012329101562	0.0011569198686629534
50s5-26bio15	24.532131103515624	0.0012453862000256777
50s5-26bio15	24.86624987792969	0.0013406049693003297
50s5-26bio15	25.200368652343748	0.001443090965040028
50s5-26bio15	25.534487426757813	0.001553395646624267
50s5-26bio15	25.868606201171875	0.001672114827670157
50s5-26bio15	26.202724975585937	0.0017998862313106656
50s5-26bio15	26.53684375	0.0019373989198356867
50s5-26bio15	26.87096252441406	0.0020853905007243156
50s5-26bio15	27.205081298828127	0.002244657604023814
50s5-26bio15	27.53920007324219	0.002416052622720599
50s5-26bio15	27.87331884765625	0.0026004966348409653
50s5-26bio15	28.207437622070312	0.002798974746838212
50s5-26bio15	28.541556396484374	0.0030125505290925503
50s5-26bio15	28.875675170898436	0.003242362290620804
50s5-26bio15	29.2097939453125	0.0034896363504230976
50s5-26bio15	29.543912719726563	0.0037556912284344435
50s5-26bio15	29.878031494140625	0.0040419381111860275
50s5-26bio15	30.212150268554687	0.004349899478256702
50s5-26bio15	30.54626904296875	0.004681202583014965
50s5-26bio15	30.88038781738281	0.005037602968513966
50s5-26bio15	31.214506591796876	0.005420976784080267
50s5-26bio15	31.54862536621094	0.005833344999700785
50s5-26bio15	31.882744140625	0.006276868283748627
50s5-26bio15	32.21686291503906	0.006753870751708746
50s5-26bio15	32.550981689453124	0.007266847882419825
50s5-26bio15	32.88510046386719	0.00781845860183239
50s5-26bio15	33.219219238281255	0.008411567658185959
50s5-26bio15	33.55333801269531	0.009049241431057453
50s5-26bio15	33.88745678710937	0.009734761901199818
50s5-26bio15	34.22157556152344	0.010471652261912823
50s5-26bio15	34.5556943359375	0.011263656429946423
50s5-26bio15	34.88981311035156	0.01211480237543583
50s5-26bio15	35.223931884765626	0.013029392808675766
50s5-26bio15	35.558050659179685	0.014012031257152557
50s5-26bio15	35.89216943359375	0.015067603439092636
50s5-26bio15	36.226288208007816	0.016201354563236237
50s5-26bio15	36.560406982421874	0.017418870702385902
50s5-26bio15	36.89452575683593	0.01872611604630947
50s5-26bio15	37.22864453125	0.020129401236772537
50s5-26bio15	37.56276330566406	0.02163548208773136
50s5-26bio15	37.89688208007813	0.023251524195075035
50s5-26bio15	38.23100085449219	0.024985143914818764
50s5-26bio15	38.565119628906245	0.026844436302781105
50s5-26bio15	38.89923840332031	0.028837913647294044
50s5-26bio15	39.233357177734376	0.030974654480814934
50s5-26bio15	39.56747595214844	0.03326422721147537
50s5-26bio15	39.9015947265625	0.03571675717830658
50s5-26bio15	40.23571350097656	0.038342829793691635
50s5-26bio15	40.569832275390624	0.04115366190671921
50s5-26bio15	40.90395104980469	0.04416099563241005
50s5-26bio15	41.238069824218755	0.04737718403339386
50s5-26bio15	41.57218859863281	0.05081500485539436
50s5-26bio15	41.90630737304687	0.054487910121679306
50s5-26bio15	42.24042614746094	0.05840984359383583
50s5-26bio15	42.574544921875	0.06259530782699585
50s5-26bio15	42.90866369628906	0.06705913692712784
50s5-26bio15	43.242782470703126	0.07181677967309952
50s5-26bio15	43.576901245117185	0.07688398659229279
50s5-26bio15	43.91102001953125	0.08227688074111938
50s5-26bio15	44.245138793945316	0.08801188319921494
50s5-26bio15	44.579257568359374	0.09410539269447327
50s5-26bio15	44.91337634277344	0.1005740687251091
50s5-26bio15	45.2474951171875	0.1074344664812088
50s5-26bio15	45.58161389160156	0.11470302194356918
50s5-26bio15	45.91573266601562	0.1223955824971199
50s5-26bio15	46.24985144042969	0.13052774965763092
50s5-26bio15	46.58397021484375	0.13911433517932892
50s5-26bio15	46.91808898925781	0.1481693536043167
50s5-26bio15	47.252207763671876	0.1577054113149643
50s5-26bio15	47.586326538085935	0.1677340567111969
50s5-26bio15	47.9204453125	0.17826515436172485
50s5-26bio15	48.254564086914066	0.18930673599243164
50s5-26bio15	48.588682861328124	0.20086483657360077
50s5-26bio15	48.92280163574219	0.21294277906417847
50s5-26bio15	49.25692041015625	0.2255416214466095
50s5-26bio15	49.59103918457031	0.23865947127342224
50s5-26bio15	49.92515795898437	0.2522915005683899
50s5-26bio15	50.25927673339844	0.2664291262626648
50s5-26bio15	50.5933955078125	0.28106075525283813
50s5-26bio15	50.92751428222656	0.29617103934288025
50s5-26bio15	51.261633056640626	0.3117412030696869
50s5-26bio15	51.595751831054685	0.32774806022644043
50s5-26bio15	51.92987060546875	0.3441653847694397
50s5-26bio15	52.263989379882815	0.36096301674842834
50s5-26bio15	52.598108154296874	0.37810733914375305
50s5-26bio15	52.93222692871094	0.3955616056919098
50s5-26bio15	53.266345703125	0.41328543424606323
50s5-26bio15	53.60046447753906	0.4286043047904968
50s5-26bio15	53.93458325195313	0.43393853306770325
50s5-26bio15	54.26870202636719	0.4388203024864197
50s5-26bio15	54.60282080078125	0.44371336698532104
50s5-26bio15	54.93693957519531	0.4486168622970581
50s5-26bio15	55.271058349609376	0.45352986454963684
50s5-26bio15	55.605177124023434	0.45845144987106323
50s5-26bio15	55.9392958984375	0.4633806049823761
50s5-26bio15	56.273414672851565	0.46831637620925903
50s5-26bio15	56.607533447265624	0.4732578694820404
50s5-26bio15	56.94165222167969	0.47820407152175903
50s5-26bio15	57.27577099609375	0.4831540882587433
50s5-26bio15	57.60988977050781	0.4881068170070648
50s5-26bio15	57.94400854492188	0.4930613934993744
50s5-26bio15	58.27812731933594	0.4980167746543884
50s5-26bio15	58.61224609375	0.5029721260070801
50s5-26bio15	58.94636486816406	0.5079262852668762
50s5-26bio15	59.280483642578126	0.5128783583641052
50s5-26bio15	59.614602416992184	0.5178273916244507
50s5-26bio15	59.94872119140625	0.522772490978241
50s5-26bio15	60.282839965820315	0.5277125239372253
50s5-26bio15	60.616958740234374	0.5326465964317322
50s5-26bio15	60.95107751464844	0.5375738143920898
50s5-26bio15	61.2851962890625	0.5424931645393372
50s5-26bio15	61.61931506347656	0.5474038124084473
50s5-26bio15	61.95343383789063	0.5523046255111694
50s5-26bio15	62.28755261230469	0.5571948289871216
50s5-26bio15	62.62167138671875	0.5620734095573425
50s5-26bio15	62.95579016113281	0.5669395923614502
50s5-26bio15	63.289908935546876	0.5717923641204834
50s5-26bio15	63.624027709960934	0.5766307711601257
50s5-26bio15	63.958146484375	0.5814540982246399
50s5-26bio15	64.29226525878906	0.5862613916397095
50s5-26bio15	64.62638403320312	0.5910517573356628
50s5-26bio15	64.96050280761719	0.5956405401229858
50s5-26bio15	65.29462158203125	0.5993897914886475
50s5-26bio15	65.62874035644532	0.6031267642974854
50s5-26bio15	65.96285913085939	0.6067160964012146
50s5-26bio15	66.29697790527344	0.6083009839057922
50s5-26bio15	66.6310966796875	0.6081229448318481
50s5-26bio15	66.96521545410155	0.6079444289207458
50s5-26bio15	67.29933422851562	0.6077653169631958
50s5-26bio15	67.63345300292968	0.6075857281684875
50s5-26bio15	67.96757177734375	0.6074056029319763
50s5-26bio15	68.30169055175782	0.6072249412536621
50s5-26bio15	68.63580932617188	0.6070437431335449
50s5-26bio15	68.96992810058595	0.6068620085716248
50s5-26bio15	69.304046875	0.6066797971725464
50s5-26bio15	69.63816564941406	0.6064969897270203
50s5-26bio15	69.97228442382813	0.6063137054443359
50s5-26bio15	70.30640319824218	0.6061298847198486
50s5-26bio15	70.64052197265624	0.6059455275535583
50s5-26bio15	70.97464074707031	0.6057606339454651
50s5-26bio15	71.30875952148438	0.6055752635002136
50s5-26bio15	71.64287829589844	0.6053892970085144
50s5-26bio15	71.9769970703125	0.605202853679657
50s5-26bio15	72.31111584472657	0.6050158143043518
50s5-26bio15	72.64523461914062	0.6048282980918884
50s5-26bio15	72.97935339355469	0.6046402454376221
50s5-26bio15	73.31347216796874	0.6044516563415527
50s5-26bio15	73.6475909423828	0.6042625308036804
50s5-26bio15	73.98170971679687	0.6040728688240051
50s5-26bio15	74.31582849121094	0.6038827300071716
50s5-26bio15	74.649947265625	0.6036919951438904
50s5-26bio15	74.98406604003907	0.6016858816146851
50s5-26bio15	75.31818481445312	0.5988948345184326
50s5-26bio15	75.65230358886718	0.5959939360618591
50s5-26bio15	75.98642236328125	0.592372477054596
50s5-26bio15	76.32054113769532	0.5884684920310974
50s5-26bio15	76.65465991210938	0.5845528841018677
50s5-26bio15	76.98877868652343	0.5806260704994202
50s5-26bio15	77.3228974609375	0.5766884684562683
50s5-26bio15	77.65701623535156	0.5727406740188599
50s5-26bio15	77.99113500976563	0.5687829852104187
50s5-26bio15	78.3252537841797	0.5648159980773926
50s5-26bio15	78.65937255859374	0.5608402490615845
50s5-26bio15	78.99349133300781	0.556856095790863
50s5-26bio15	79.32761010742188	0.5528640747070312
50s5-26bio15	79.66172888183594	0.5488648414611816
50s5-26bio15	79.99584765625	0.5448586344718933
50s5-26bio15	80.32996643066406	0.5408462285995483
50s5-26bio15	80.66408520507812	0.5368278622627258
50s5-26bio15	80.99820397949219	0.5328041911125183
50s5-26bio15	81.33232275390625	0.5287758111953735
50s5-26bio15	81.6664415283203	0.5247430801391602
50s5-26bio15	82.00056030273437	0.5207067131996155
50s5-26bio15	82.33467907714844	0.5166670083999634
50s5-26bio15	82.6687978515625	0.5126246213912964
50s5-26bio15	83.00291662597657	0.5085801482200623
50s5-26bio15	83.33703540039062	0.5045338869094849
50s5-26bio15	83.67115417480468	0.5004865527153015
50s5-26bio15	84.00527294921875	0.49643874168395996
50s5-26bio15	84.33939172363282	0.49239078164100647
50s5-26bio15	84.67351049804688	0.48834335803985596
50s5-26bio15	85.00762927246093	0.48429685831069946
50s5-26bio15	85.341748046875	0.48025190830230713
50s5-26bio15	85.67586682128906	0.4762091040611267
50s5-26bio15	86.00998559570313	0.47216880321502686
50s5-26bio15	86.3441043701172	0.46813175082206726
50s5-26bio15	86.67822314453124	0.4640982151031494
50s5-26bio15	87.01234191894531	0.46006885170936584
50s5-26bio15	87.34646069335938	0.4560442864894867
50s5-26bio15	87.68057946777344	0.4520248472690582
50s5-26bio15	88.0146982421875	0.4480111598968506
50s5-26bio15	88.34881701660156	0.44400379061698914
50s5-26bio15	88.68293579101562	0.44000309705734253
50s5-26bio15	89.01705456542969	0.4360097348690033
50s5-26bio15	89.35117333984375	0.4320240616798401
50s5-26bio15	89.6852921142578	0.42804667353630066
50s5-26bio15	90.01941088867187	0.4240781366825104
50s5-26bio15	90.35352966308594	0.4195336401462555
50s5-26bio15	90.6876484375	0.40828201174736023
50s5-26bio15	91.02176721191407	0.3921937644481659
50s5-26bio15	91.35588598632812	0.3763357400894165
50s5-26bio15	91.69000476074218	0.36073824763298035
50s5-26bio15	92.02412353515625	0.34542834758758545
50s5-26bio15	92.35824230957031	0.33043187856674194
50s5-26bio15	92.69236108398438	0.31577226519584656
50s5-26bio15	93.02647985839843	0.30146944522857666
50s5-26bio15	93.3605986328125	0.28754210472106934
50s5-26bio15	93.69471740722656	0.27400505542755127
50s5-26bio15	94.02883618164063	0.260871559381485
50s5-26bio15	94.3629549560547	0.24815231561660767
50s5-26bio15	94.69707373046874	0.23585465550422668
50s5-26bio15	95.03119250488281	0.22398479282855988
50s5-26bio15	95.36531127929688	0.21254552900791168
50s5-26bio15	95.69943005371094	0.20153842866420746
50s5-26bio15	96.033548828125	0.1909630298614502
50s5-26bio15	96.36766760253906	0.18081635236740112
50s5-26bio15	96.70178637695312	0.17109450697898865
50s5-26bio15	97.03590515136719	0.16179205477237701
50s5-26bio15	97.37002392578125	0.15290160477161407
50s5-26bio15	97.70414270019532	0.1444154530763626
50s5-26bio15	98.03826147460937	0.13632407784461975
50s5-26bio15	98.37238024902344	0.12861764430999756
50s5-26bio15	98.7064990234375	0.12128563970327377
50s5-26bio15	99.04061779785157	0.11431639641523361
50s5-26bio15	99.37473657226562	0.1076984778046608
50s5-26bio15	99.70885534667968	0.10141947865486145
50s5-26bio15	100.04297412109375	0.095467209815979
50s5-26bio15	100.37709289550781	0.08982931077480316
50s5-26bio15	100.71121166992188	0.08449298143386841
50s5-26bio15	101.04533044433593	0.07944583147764206
50s5-26bio15	101.37944921875	0.0746755450963974
50s5-26bio15	101.71356799316406	0.0701696127653122
50s5-26bio15	102.04768676757813	0.06591617316007614
50s5-26bio15	102.3818055419922	0.06190318614244461
50s5-26bio15	102.71592431640624	0.058119192719459534
50s5-26bio15	103.05004309082031	0.05455302819609642
50s5-26bio15	103.38416186523438	0.051193609833717346
50s5-26bio15	103.71828063964844	0.04803053289651871
50s5-26bio15	104.0523994140625	0.04505345597863197
50s5-26bio15	104.38651818847656	0.04225263372063637
50s5-26bio15	104.72063696289062	0.039618682116270065
50s5-26bio15	105.05475573730469	0.03714243322610855
50s5-26bio15	105.38887451171875	0.03481527045369148
50s5-26bio15	105.72299328613282	0.03262895718216896
50s5-26bio15	106.05711206054687	0.03057548590004444
50s5-26bio15	106.39123083496094	0.028647402301430702
50s5-26bio15	106.725349609375	0.026837443932890892
50s5-26bio15	107.05946838378907	0.02513882890343666
50s5-26bio15	107.39358715820312	0.02354511059820652
50s5-26bio15	107.72770593261718	0.02205006405711174
50s5-26bio15	108.06182470703125	0.0206479299813509
50s5-26bio15	108.39594348144531	0.01933312602341175
50s5-26bio15	108.73006225585938	0.01810045912861824
50s5-26bio15	109.06418103027343	0.016945021227002144
50s5-26bio15	109.3982998046875	0.01586209051311016
50s5-26bio15	109.73241857910156	0.014847292564809322
50s5-26bio15	110.06653735351563	0.013896494172513485
50s5-26bio15	110.4006561279297	0.01300573255866766
50s5-26bio15	110.73477490234374	0.012171356938779354
50s5-26bio15	111.06889367675781	0.01138985250145197
50s5-26bio15	111.40301245117188	0.01065796334296465
50s5-26bio15	111.73713122558594	0.00997262354940176
50s5-26bio15	112.07125	0.00933090504258871
50s5-26bio15	112.40536877441406	0.008730110712349415
50s5-26bio15	112.73948754882812	0.008167651481926441
50s5-26bio15	113.07360632324219	0.00764113524928689
50s5-26bio15	113.40772509765625	0.007148311473429203
50s5-26bio15	113.74184387207032	0.006687034387141466
50s5-26bio15	114.07596264648437	0.006255323067307472
50s5-26bio15	114.41008142089844	0.005851315334439278
50s5-26bio15	114.7442001953125	0.0054732379503548145
50s5-26bio15	115.07831896972657	0.0051194606348872185
50s5-26bio15	115.41243774414062	0.0047884234227240086
50s5-26bio15	115.74655651855468	0.004478686023503542
50s5-26bio15	116.08067529296875	0.004188897553831339
50s5-26bio15	116.41479406738281	0.003917771391570568
50s5-26bio15	116.74891284179688	0.0036641217302531004
50s5-26bio15	117.08303161621093	0.003426835872232914
50s5-26bio15	117.417150390625	0.0032048553694039583
50s5-26bio15	117.75126916503906	0.002997209317982197
50s5-26bio15	118.08538793945313	0.002802968956530094
50s5-26bio15	118.4195067138672	0.002621278166770935
50s5-26bio15	118.75362548828124	0.0024513343814760447
50s5-26bio15	119.08774426269531	0.002292374847456813
50s5-26bio15	119.42186303710938	0.00214369990862906
50s5-26bio15	119.75598181152344	0.0020046408753842115
50s5-26bio15	120.0901005859375	0.0018745814450085163
50s5-26bio15	120.42421936035156	0.001752944546751678
50s5-26bio15	120.75833813476562	0.0016391813987866044
50s5-26bio15	121.09245690917969	0.0015327867586165667
50s5-26bio15	121.42657568359375	0.0014332871651276946
50s5-26bio15	121.76069445800782	0.0013402330223470926
50s5-26bio15	122.09481323242187	0.0012532119872048497
50s5-26bio15	122.42893200683594	0.0011718303430825472
50s5-26bio15	122.76305078125	0.0010957254562526941
50s5-26bio15	123.09716955566407	0.0010245576268061996
50s5-26bio15	123.43128833007812	9.580042096786201E-4
50s5-26bio15	123.76540710449218	8.957696263678372E-4
50s5-26bio15	124.09952587890625	8.375715115107596E-4
50s5-26bio15	124.43364465332031	7.831499679014087E-4
50s5-26bio15	124.76776342773438	7.322615128941834E-4
50s5-26bio15	125.10188220214843	6.846749456599355E-4
50s5-26bio15	125.4360009765625	6.401775754056871E-4
50s5-26bio15	125.77011975097656	5.985699826851487E-4
50s5-26bio15	126.10423852539063	5.596631672233343E-4
50s5-26bio15	126.4383572998047	5.232836119830608E-4
50s5-26bio15	126.77247607421874	4.892658907920122E-4
50s5-26bio15	127.10659484863281	4.5745764509774745E-4
50s5-26bio15	127.44071362304688	4.277162079233676E-4
50s5-26bio15	127.77483239746094	3.99906188249588E-4
50s5-26bio15	128.108951171875	3.7390345823951066E-4
50s5-26bio15	128.44306994628906	3.49589652614668E-4
50s5-26bio15	128.77718872070312	3.2685569021850824E-4
50s5-26bio15	129.1113074951172	3.055990091525018E-4
50s5-26bio15	129.44542626953125	2.857246436178684E-4
50s5-26bio15	129.77954504394532	2.671410620678216E-4
50s5-26bio15	130.11366381835938	2.497653476893902E-4
50s5-26bio15	130.44778259277342	2.3351905110757798E-4
50s5-26bio15	130.78190136718752	2.1832883066963404E-4
50s5-26bio15	131.11602014160155	2.0412671437952667E-4
50s5-26bio15	131.45013891601562	1.9084727682638913E-4
50s5-26bio15	131.78425769042968	1.7843118985183537E-4
50s5-26bio15	132.11837646484375	1.6682239947840571E-4
50s5-26bio15	132.45249523925781	1.5596843149978667E-4
50s5-26bio15	132.78661401367188	1.4582024596165866E-4
50s5-26bio15	133.12073278808595	1.363324117846787E-4
50s5-26bio15	133.45485156249998	1.2746115680783987E-4
50s5-26bio15	133.78897033691408	1.1916685616597533E-4
50s5-26bio15	134.1230891113281	1.1141199502162635E-4
50s5-26bio15	134.4572078857422	1.041615178110078E-4
50s5-26bio15	134.79132666015624	9.738293738337234E-5
50s5-26bio15	135.1254454345703	9.10449743969366E-5
50s5-26bio15	135.45956420898438	8.511929627275094E-5
50s5-26bio15	135.79368298339844	7.957909838296473E-5
50s5-26bio15	136.1278017578125	7.439931505359709E-5
50s5-26bio15	136.46192053222654	6.955672142794356E-5
50s5-26bio15	136.79603930664064	6.502898031612858E-5
50s5-26bio15	137.13015808105467	6.079581726226024E-5
50s5-26bio15	137.46427685546877	5.6838089221855626E-5
50s5-26bio15	137.7983956298828	5.3137875511310995E-5
50s5-26bio15	138.13251440429687	4.967859058524482E-5
50s5-26bio15	138.46663317871094	4.6444252802757546E-5
50s5-26bio15	138.800751953125	4.342038664617576E-5
50s5-26bio15	139.13487072753907	4.059330603922717E-5
50s5-26bio15	139.46898950195313	3.795020893448964E-5
50s5-26bio15	139.8031082763672	3.547912638168782E-5
50s5-26bio15	140.13722705078126	3.316897709737532E-5
50s5-26bio15	140.4713458251953	3.100907997577451E-5
50s5-26bio15	140.80546459960937	2.8989767088205554E-5
50s5-26bio15	141.13958337402343	2.7101892555947416E-5
50s5-26bio15	141.4737021484375	2.5336903490824625E-5
50s5-26bio15	141.80782092285156	2.368687819398474E-5
50s5-26bio15	142.14193969726563	2.21441932808375E-5
50s5-26bio15	142.4760584716797	2.0701934772660024E-5
50s5-26bio15	142.81017724609376	1.935356885951478E-5
50s5-26bio15	143.14429602050782	1.8092985555995256E-5
50s5-26bio15	143.4784147949219	1.6914524167077616E-5
50s5-26bio15	143.81253356933593	1.5812738638487644E-5
50s5-26bio15	144.14665234375	1.4782688595005311E-5
50s5-26bio15	144.48077111816406	1.3819707419315819E-5
50s5-26bio15	144.81488989257812	1.2919429536850657E-5
50s5-26bio15	145.1490086669922	1.2077811334165744E-5
50s5-26bio15	145.48312744140625	1.1290960173937492E-5
50s5-26bio15	145.81724621582032	1.0555348126217723E-5
50s5-26bio15	146.15136499023438	9.867640983429737E-6
50s5-26bio15	146.48548376464845	9.224719178746454E-6
50s5-26bio15	146.8196025390625	8.623695975984447E-6
50s5-26bio15	147.15372131347655	8.061789230850991E-6
50s5-26bio15	147.48784008789062	7.536479188274825E-6
50s5-26bio15	147.82195886230468	7.045383881632006E-6
50s5-26bio15	148.15607763671875	6.5862755036505405E-6
50s5-26bio15	148.4901964111328	6.157071311463369E-6
50s5-26bio15	148.82431518554688	5.755842721555382E-6
50s5-26bio15	149.15843395996095	5.380732545745559E-6
50s5-26bio15	149.492552734375	5.030057764088269E-6
50s5-26bio15	149.82667150878908	4.702227215602761E-6
50s5-26bio15	150.1607902832031	4.395753421704285E-6
50s5-26bio15	150.49490905761718	4.1092584979196545E-6
50s5-26bio15	150.82902783203124	3.841416400973685E-6
50s5-26bio15	151.1631466064453	3.5910245514969574E-6
50s5-26bio15	151.49726538085937	3.3569465358596062E-6
50s5-26bio15	151.83138415527344	3.138120291623636E-6
50s5-26bio15	152.1655029296875	2.933561290774378E-6
50s5-26bio15	152.49962170410157	2.7423225219536107E-6
50s5-26bio15	152.83374047851564	2.5635449674155097E-6
50s5-26bio15	153.16785925292967	2.3964173578860937E-6
50s5-26bio15	153.50197802734374	2.240180720036733E-6
50s5-26bio15	153.8360968017578	2.094132014462957E-6
50s5-26bio15	154.17021557617187	1.957595031853998E-6
50s5-26bio15	154.50433435058594	1.8299563180335099E-6
50s5-26bio15	154.838453125	1.7106362975027878E-6
50s5-26bio15	155.17257189941407	1.5990930251064128E-6
50s5-26bio15	155.50669067382813	1.4948244597690064E-6
50s5-26bio15	155.8408094482422	1.3973475461170892E-6
50s5-26bio15	156.17492822265626	1.30622424876492E-6
50s5-26bio15	156.5090469970703	1.2210407476231921E-6
50s5-26bio15	156.84316577148437	1.1414099390094634E-6
50s5-26bio15	157.17728454589843	1.0669701850929414E-6
50s5-26bio15	157.5114033203125	9.973859960155096E-7
50s5-26bio15	157.84552209472656	9.32335183279065E-7
50s5-26bio15	158.17964086914063	8.715251738067309E-7
50s5-26bio15	158.5137596435547	8.146797085828439E-7
50s5-26bio15	158.84787841796876	7.615403774252627E-7
50s5-26bio15	159.18199719238282	7.118679263840022E-7
50s5-26bio15	159.5161159667969	6.654319690824195E-7
50s5-26bio15	159.85023474121093	6.220237764864578E-7
50s5-26bio15	160.184353515625	5.814460450892511E-7
50s5-26bio15	160.51847229003906	5.435142611531774E-7
50s5-26bio15	160.85259106445312	5.08057496517722E-7
50s5-26bio15	161.1867098388672	4.749113884372491E-7
50s5-26bio15	161.52082861328125	4.439268082023773E-7
50s5-26bio15	161.85494738769532	4.1496289782116946E-7
50s5-26bio15	162.18906616210938	3.878879226704157E-7
50s5-26bio15	162.52318493652345	3.625798399298219E-7
50s5-26bio15	162.8573037109375	3.3892126793944044E-7
50s5-26bio15	163.19142248535155	3.168057673974545E-7
50s5-26bio15	163.52554125976562	3.097592582435027E-7
50s5-26bio15	163.85966003417968	3.097592582435027E-7
50s5-26bio15	164.19377880859375	3.097592582435027E-7
50s5-26bio15	164.5278975830078	3.097592582435027E-7
50s5-26bio15	164.86201635742188	3.097592582435027E-7
50s5-26bio15	165.19613513183594	3.097592582435027E-7
50s5-26bio15	165.53025390625	3.097592582435027E-7
50s5-26bio15	165.86437268066408	3.097592582435027E-7
50s5-26bio15	166.1984914550781	3.097592582435027E-7
50s5-26bio15	166.53261022949218	3.097592582435027E-7
50s5-26bio15	166.86672900390624	3.097592582435027E-7
50s5-26bio15	167.2008477783203	3.097592582435027E-7
50s5-26bio15	167.53496655273437	3.097592582435027E-7
50s5-26bio15	167.86908532714844	3.097592582435027E-7
50s5-26bio15	168.2032041015625	3.097592582435027E-7
50s5-26bio15	168.53732287597657	3.097592582435027E-7
50s5-26bio15	168.87144165039064	3.097592582435027E-7
50s5-26bio15	169.20556042480467	3.097592582435027E-7
50s5-26bio15	169.53967919921874	3.097592582435027E-7
50s5-26bio15	169.8737979736328	3.097592582435027E-7
50s5-26bio15	170.20791674804687	3.097592582435027E-7
50s5-26bio15	170.54203552246094	3.097592582435027E-7
50s5-26bio15	170.876154296875	3.097592582435027E-7
50s5-26bio15	171.21027307128907	3.097592582435027E-7
50s5-26bio15	171.54439184570313	3.097592582435027E-7
50s5-26bio15	171.8785106201172	3.097592582435027E-7
50s5-26bio15	172.21262939453126	3.097592582435027E-7
50s5-26bio15	172.5467481689453	3.097592582435027E-7
50s5-26bio15	172.88086694335936	3.097592582435027E-7
50s5-26bio15	173.21498571777343	3.097592582435027E-7
50s5-26bio15	173.5491044921875	3.097592582435027E-7
50s5-26bio15	173.88322326660156	3.097592582435027E-7
50s5-26bio15	174.21734204101563	3.097592582435027E-7
50s5-26bio15	174.5514608154297	3.097592582435027E-7
50s5-26bio15	174.88557958984376	3.097592582435027E-7
50s5-26bio15	175.21969836425782	3.097592582435027E-7
50s5-26bio15	175.5538171386719	3.097592582435027E-7
50s5-26bio15	175.88793591308593	3.097592582435027E-7
50s5-26bio15	176.2220546875	3.097592582435027E-7
50s5-26bio15	176.55617346191406	3.097592582435027E-7
50s5-26bio15	176.89029223632812	3.097592582435027E-7
50s5-26bio15	177.2244110107422	3.097592582435027E-7
