# Supplementary material for: Paleodistribution of Cercidiphyllaceae and Future Habitat Prediction for Cercidiphyllum japonicum Under Climate Change
Source: Ecol Evol. 2026 Jan 19;16(1):e72940. doi: 10.1002/ece3.72940 (PMC12815699; doi:10.1002/ece3.72940)
Supplement: Supplementary file 1 — Data S1: ece372940‐sup‐0001‐supinfo.zip. [file ECE3-16-e72940-s001.zip › 50s-26/plots/连香树_4_50s5-26bio19.dat]

variable	x	y
50s5-26bio19	-60.9	0.8710489273071289
50s5-26bio19	-59.4384	0.8710489273071289
50s5-26bio19	-57.9768	0.8710489273071289
50s5-26bio19	-56.5152	0.8710489273071289
50s5-26bio19	-55.053599999999996	0.8710489273071289
50s5-26bio19	-53.592	0.8710489273071289
50s5-26bio19	-52.1304	0.8710489273071289
50s5-26bio19	-50.6688	0.8710489273071289
50s5-26bio19	-49.2072	0.8710489273071289
50s5-26bio19	-47.745599999999996	0.8710489273071289
50s5-26bio19	-46.284	0.8710489273071289
50s5-26bio19	-44.8224	0.8710489273071289
50s5-26bio19	-43.3608	0.8710489273071289
50s5-26bio19	-41.8992	0.8710489273071289
50s5-26bio19	-40.4376	0.8710489273071289
50s5-26bio19	-38.976	0.8710489273071289
50s5-26bio19	-37.514399999999995	0.8710489273071289
50s5-26bio19	-36.052800000000005	0.8710489273071289
50s5-26bio19	-34.5912	0.8710489273071289
50s5-26bio19	-33.129599999999996	0.8710489273071289
50s5-26bio19	-31.668	0.8710489273071289
50s5-26bio19	-30.2064	0.8710489273071289
50s5-26bio19	-28.744800000000005	0.8710489273071289
50s5-26bio19	-27.2832	0.8710489273071289
50s5-26bio19	-25.821600000000004	0.8710489273071289
50s5-26bio19	-24.36	0.8710489273071289
50s5-26bio19	-22.898400000000002	0.8710489273071289
50s5-26bio19	-21.436799999999998	0.8710489273071289
50s5-26bio19	-19.9752	0.8710489273071289
50s5-26bio19	-18.513600000000004	0.8710489273071289
50s5-26bio19	-17.052	0.8710489273071289
50s5-26bio19	-15.590400000000002	0.8710489273071289
50s5-26bio19	-14.128799999999998	0.8710489273071289
50s5-26bio19	-12.667200000000001	0.8710489273071289
50s5-26bio19	-11.205600000000004	0.8710489273071289
50s5-26bio19	-9.744	0.8710489273071289
50s5-26bio19	-8.282400000000003	0.8710489273071289
50s5-26bio19	-6.820799999999998	0.8710489273071289
50s5-26bio19	-5.359200000000001	0.8710489273071289
50s5-26bio19	-3.897600000000004	0.8710489273071289
50s5-26bio19	-2.436	0.8710489273071289
50s5-26bio19	-0.9744000000000028	0.8710489273071289
50s5-26bio19	0.4872000000000014	0.8707943558692932
50s5-26bio19	1.9487999999999985	0.870028018951416
50s5-26bio19	3.4103999999999886	0.8692578673362732
50s5-26bio19	4.872000000000007	0.86848384141922
50s5-26bio19	6.333599999999997	0.8677058815956116
50s5-26bio19	7.795200000000001	0.8669241070747375
50s5-26bio19	9.256799999999991	0.8661383390426636
50s5-26bio19	10.718399999999995	0.8653486967086792
50s5-26bio19	12.18	0.8645551204681396
50s5-26bio19	13.64159999999999	0.8637576103210449
50s5-26bio19	15.103199999999994	0.8629561066627502
50s5-26bio19	16.564799999999984	0.8620635867118835
50s5-26bio19	18.026400000000002	0.8576093316078186
50s5-26bio19	19.488000000000007	0.8499714136123657
50s5-26bio19	20.949599999999997	0.8419992923736572
50s5-26bio19	22.4112	0.8336864113807678
50s5-26bio19	23.87279999999999	0.8250271081924438
50s5-26bio19	25.334399999999995	0.816016435623169
50s5-26bio19	26.796	0.8066504597663879
50s5-26bio19	28.25759999999999	0.7969263195991516
50s5-26bio19	29.719199999999994	0.786842405796051
50s5-26bio19	31.180799999999984	0.776398241519928
50s5-26bio19	32.6424	0.7655947804450989
50s5-26bio19	34.104000000000006	0.7544344663619995
50s5-26bio19	35.565599999999996	0.7429211735725403
50s5-26bio19	37.0272	0.7310605645179749
50s5-26bio19	38.48879999999999	0.7188597917556763
50s5-26bio19	39.950399999999995	0.7063278555870056
50s5-26bio19	41.412	0.6934755444526672
50s5-26bio19	42.87359999999999	0.6803153157234192
50s5-26bio19	44.33519999999999	0.6668614745140076
50s5-26bio19	45.79679999999998	0.6561006903648376
50s5-26bio19	47.2584	0.6478667855262756
50s5-26bio19	48.720000000000006	0.643771231174469
50s5-26bio19	50.181599999999996	0.6404324769973755
50s5-26bio19	51.6432	0.6370801329612732
50s5-26bio19	53.10479999999999	0.6337143182754517
50s5-26bio19	54.566399999999994	0.6303354501724243
50s5-26bio19	56.028	0.6269437670707703
50s5-26bio19	57.48959999999999	0.6235395669937134
50s5-26bio19	58.95119999999999	0.6201230883598328
50s5-26bio19	60.41279999999998	0.6166946887969971
50s5-26bio19	61.8744	0.6132546067237854
50s5-26bio19	63.33599999999999	0.6098031997680664
50s5-26bio19	64.79759999999999	0.606340765953064
50s5-26bio19	66.25919999999999	0.6028676629066467
50s5-26bio19	67.72079999999997	0.599384069442749
50s5-26bio19	69.1824	0.595890462398529
50s5-26bio19	70.644	0.5923871397972107
50s5-26bio19	72.10560000000001	0.588874340057373
50s5-26bio19	73.56719999999999	0.5853524804115295
50s5-26bio19	75.02879999999999	0.581821858882904
50s5-26bio19	76.4904	0.57828289270401
50s5-26bio19	77.952	0.5747358202934265
50s5-26bio19	79.41359999999997	0.571181058883667
50s5-26bio19	80.87519999999998	0.5676189064979553
50s5-26bio19	82.33679999999998	0.5640497207641602
50s5-26bio19	83.79839999999999	0.5604739189147949
50s5-26bio19	85.25999999999999	0.5568918585777283
50s5-26bio19	86.72159999999997	0.5533038377761841
50s5-26bio19	88.18319999999997	0.5497102737426758
50s5-26bio19	89.64479999999998	0.546111524105072
50s5-26bio19	91.10639999999998	0.5425079464912415
50s5-26bio19	92.56799999999998	0.5388998985290527
50s5-26bio19	94.02959999999996	0.5352877378463745
50s5-26bio19	95.49119999999996	0.531671941280365
50s5-26bio19	96.9528	0.528052806854248
50s5-26bio19	98.4144	0.5244306921958923
50s5-26bio19	99.876	0.5208060145378113
50s5-26bio19	101.33759999999998	0.5171791315078735
50s5-26bio19	102.79919999999998	0.5135504007339478
50s5-26bio19	104.26079999999999	0.5099202990531921
50s5-26bio19	105.7224	0.5062891840934753
50s5-26bio19	107.184	0.5026573538780212
50s5-26bio19	108.64559999999997	0.49902522563934326
50s5-26bio19	110.10719999999998	0.49539321660995483
50s5-26bio19	111.56879999999998	0.491761714220047
50s5-26bio19	113.03039999999999	0.488131046295166
50s5-26bio19	114.49199999999999	0.4845016896724701
50s5-26bio19	115.95359999999997	0.4808739125728607
50s5-26bio19	117.41519999999997	0.4772481620311737
50s5-26bio19	118.87679999999997	0.4736248254776001
50s5-26bio19	120.33839999999998	0.47000423073768616
50s5-26bio19	121.79999999999998	0.4663868248462677
50s5-26bio19	123.26159999999996	0.462772935628891
50s5-26bio19	124.72319999999996	0.45916295051574707
50s5-26bio19	126.1848	0.455557256937027
50s5-26bio19	127.6464	0.45195621252059937
50s5-26bio19	129.108	0.4483601748943329
50s5-26bio19	130.56959999999998	0.44476956129074097
50s5-26bio19	132.03119999999998	0.4411846697330475
50s5-26bio19	133.4928	0.43760594725608826
50s5-26bio19	134.9544	0.43403366208076477
50s5-26bio19	136.416	0.43046823143959045
50s5-26bio19	137.87759999999997	0.42691001296043396
50s5-26bio19	139.33919999999998	0.42335930466651917
50s5-26bio19	140.80079999999998	0.4198165535926819
50s5-26bio19	142.26239999999999	0.41628196835517883
50s5-26bio19	143.724	0.4127560555934906
50s5-26bio19	145.18559999999997	0.4092390239238739
50s5-26bio19	146.64719999999997	0.4057312309741974
50s5-26bio19	148.10879999999997	0.4022330939769745
50s5-26bio19	149.57039999999998	0.3987448215484619
50s5-26bio19	151.03199999999998	0.3952668309211731
50s5-26bio19	152.49359999999996	0.3917993903160095
50s5-26bio19	153.9552	0.38834285736083984
50s5-26bio19	155.4168	0.38489753007888794
50s5-26bio19	156.8784	0.3814636766910553
50s5-26bio19	158.34	0.3780416250228882
50s5-26bio19	159.80159999999998	0.3746316730976105
50s5-26bio19	161.26319999999998	0.3712341785430908
50s5-26bio19	162.7248	0.36784932017326355
50s5-26bio19	164.1864	0.3644774258136749
50s5-26bio19	165.648	0.3611188232898712
50s5-26bio19	167.10959999999997	0.35777372121810913
50s5-26bio19	168.57119999999998	0.35444241762161255
50s5-26bio19	170.03279999999998	0.35112518072128296
50s5-26bio19	171.49439999999998	0.34782224893569946
50s5-26bio19	172.956	0.34453392028808594
50s5-26bio19	174.41759999999996	0.3412603735923767
50s5-26bio19	175.87919999999997	0.33800193667411804
50s5-26bio19	177.34079999999997	0.3347587287425995
50s5-26bio19	178.80239999999998	0.3315311372280121
50s5-26bio19	180.26399999999995	0.328319251537323
50s5-26bio19	181.72559999999996	0.3251233696937561
50s5-26bio19	183.1872	0.3219437003135681
50s5-26bio19	184.6488	0.31878039240837097
50s5-26bio19	186.1104	0.31563374400138855
50s5-26bio19	187.57199999999997	0.3125038743019104
50s5-26bio19	189.03359999999998	0.3093910217285156
50s5-26bio19	190.49519999999998	0.30629539489746094
50s5-26bio19	191.9568	0.3032170832157135
50s5-26bio19	193.4184	0.3001563847064972
50s5-26bio19	194.87999999999997	0.2971133589744568
50s5-26bio19	196.34159999999994	0.2940882444381714
50s5-26bio19	197.80319999999998	0.29108113050460815
50s5-26bio19	199.2648	0.2880922853946686
50s5-26bio19	200.72639999999998	0.28512176871299744
50s5-26bio19	202.18800000000002	0.2821696996688843
50s5-26bio19	203.6496	0.2792362868785858
50s5-26bio19	205.11120000000003	0.2763216197490692
50s5-26bio19	206.5728	0.2734258472919464
50s5-26bio19	208.03439999999998	0.27054908871650696
50s5-26bio19	209.496	0.26769140362739563
50s5-26bio19	210.95759999999999	0.26485300064086914
50s5-26bio19	212.41920000000002	0.2620338499546051
50s5-26bio19	213.8808	0.2592341899871826
50s5-26bio19	215.34239999999997	0.2564540207386017
50s5-26bio19	216.804	0.25369346141815186
50s5-26bio19	218.26559999999998	0.2509526014328003
50s5-26bio19	219.72719999999995	0.24823147058486938
50s5-26bio19	221.1888	0.24553020298480988
50s5-26bio19	222.65039999999996	0.24284881353378296
50s5-26bio19	224.112	0.240187406539917
50s5-26bio19	225.57359999999997	0.23754602670669556
50s5-26bio19	227.03519999999995	0.23492467403411865
50s5-26bio19	228.49679999999998	0.23232345283031464
50s5-26bio19	229.95839999999995	0.2297423779964447
50s5-26bio19	231.42	0.22718150913715363
50s5-26bio19	232.88159999999996	0.2246408313512802
50s5-26bio19	234.34319999999994	0.22212043404579163
50s5-26bio19	235.80479999999997	0.21962030231952667
50s5-26bio19	237.26639999999995	0.21714042127132416
50s5-26bio19	238.72799999999998	0.21468088030815125
50s5-26bio19	240.18959999999996	0.21224160492420197
50s5-26bio19	241.65119999999993	0.20982268452644348
50s5-26bio19	243.11279999999996	0.20742405951023102
50s5-26bio19	244.57439999999994	0.20504571497440338
50s5-26bio19	246.03599999999997	0.20268769562244415
50s5-26bio19	247.49759999999995	0.20034992694854736
50s5-26bio19	248.95919999999992	0.1980324536561966
50s5-26bio19	250.42079999999996	0.19573520123958588
50s5-26bio19	251.88239999999993	0.1934581995010376
50s5-26bio19	253.34400000000002	0.19120138883590698
50s5-26bio19	254.8056	0.18896470963954926
50s5-26bio19	256.2672	0.18674814701080322
50s5-26bio19	257.72880000000004	0.18455171585083008
50s5-26bio19	259.1904	0.18237528204917908
50s5-26bio19	260.65200000000004	0.18021884560585022
50s5-26bio19	262.1136	0.1780824065208435
50s5-26bio19	263.5752	0.1759658008813858
50s5-26bio19	265.0368	0.1738690286874771
50s5-26bio19	266.4984	0.17179204523563385
50s5-26bio19	267.96000000000004	0.16973480582237244
50s5-26bio19	269.4216	0.16769717633724213
50s5-26bio19	270.8832	0.16567912697792053
50s5-26bio19	272.3448	0.16368062794208527
50s5-26bio19	273.8064	0.1617015153169632
50s5-26bio19	275.26800000000003	0.15974177420139313
50s5-26bio19	276.7296	0.1578013151884079
50s5-26bio19	278.1912	0.15588007867336273
50s5-26bio19	279.6528	0.15397793054580688
50s5-26bio19	281.1144	0.15209481120109558
50s5-26bio19	282.576	0.15023066103458405
50s5-26bio19	284.0376	0.14838533103466034
50s5-26bio19	285.4992	0.1465587466955185
50s5-26bio19	286.9608	0.14475087821483612
50s5-26bio19	288.4224	0.1429615318775177
50s5-26bio19	289.884	0.14119064807891846
50s5-26bio19	291.3456	0.13943813741207123
50s5-26bio19	292.80719999999997	0.13770392537117004
50s5-26bio19	294.2688	0.13598783314228058
50s5-26bio19	295.7304	0.13428981602191925
50s5-26bio19	297.192	0.1326097548007965
50s5-26bio19	298.6536	0.1309475153684616
50s5-26bio19	300.11519999999996	0.1293030083179474
50s5-26bio19	301.5768	0.1276761144399643
50s5-26bio19	303.03839999999997	0.12606675922870636
50s5-26bio19	304.5	0.12447475641965866
50s5-26bio19	305.9616	0.12290003895759583
50s5-26bio19	307.42319999999995	0.12134250998497009
50s5-26bio19	308.8848	0.1198028102517128
50s5-26bio19	310.34639999999996	0.11830301582813263
50s5-26bio19	311.80800000000005	0.11681950837373734
50s5-26bio19	313.2696	0.11535219848155975
50s5-26bio19	314.7312	0.11390091478824615
50s5-26bio19	316.19280000000003	0.11246556788682938
50s5-26bio19	317.6544	0.11104607582092285
50s5-26bio19	319.11600000000004	0.10964225232601166
50s5-26bio19	320.5776	0.10825401544570923
50s5-26bio19	322.0392	0.10688124597072601
50s5-26bio19	323.5008	0.10552384704351425
50s5-26bio19	324.9624	0.10418165475130081
50s5-26bio19	326.42400000000004	0.10285457223653793
50s5-26bio19	327.8856	0.10154250264167786
50s5-26bio19	329.3472	0.10024527460336685
50s5-26bio19	330.8088	0.09896279126405716
50s5-26bio19	332.2704	0.09769496321678162
50s5-26bio19	333.732	0.0964416116476059
50s5-26bio19	335.1936	0.09520263969898224
50s5-26bio19	336.6552	0.09397793561220169
50s5-26bio19	338.1168	0.0927673950791359
50s5-26bio19	339.5784	0.09157083928585052
50s5-26bio19	341.04	0.09038818627595901
50s5-26bio19	342.5016	0.08992073684930801
50s5-26bio19	343.9632	0.08992073684930801
50s5-26bio19	345.4248	0.08992073684930801
50s5-26bio19	346.8864	0.08992073684930801
50s5-26bio19	348.348	0.08992073684930801
50s5-26bio19	349.8096	0.08992073684930801
50s5-26bio19	351.27119999999996	0.08992073684930801
50s5-26bio19	352.7328	0.08992073684930801
50s5-26bio19	354.1944	0.08992073684930801
50s5-26bio19	355.656	0.08992073684930801
50s5-26bio19	357.1176	0.08992073684930801
50s5-26bio19	358.57919999999996	0.08992073684930801
50s5-26bio19	360.0408	0.08992073684930801
50s5-26bio19	361.50239999999997	0.08992073684930801
50s5-26bio19	362.964	0.08992073684930801
50s5-26bio19	364.4256	0.08992073684930801
50s5-26bio19	365.88719999999995	0.08992073684930801
50s5-26bio19	367.3488	0.08992073684930801
50s5-26bio19	368.8104	0.08992073684930801
50s5-26bio19	370.27200000000005	0.08992073684930801
50s5-26bio19	371.7336	0.08992073684930801
50s5-26bio19	373.1952	0.08992073684930801
50s5-26bio19	374.65680000000003	0.08992073684930801
50s5-26bio19	376.1184	0.08992073684930801
50s5-26bio19	377.58000000000004	0.08992073684930801
50s5-26bio19	379.0416	0.08992073684930801
50s5-26bio19	380.5032	0.08992073684930801
50s5-26bio19	381.9648	0.08992073684930801
50s5-26bio19	383.4264	0.08992073684930801
50s5-26bio19	384.88800000000003	0.08992073684930801
50s5-26bio19	386.3496	0.08992073684930801
50s5-26bio19	387.8112	0.08992073684930801
50s5-26bio19	389.2728	0.08992073684930801
50s5-26bio19	390.7344	0.08992073684930801
50s5-26bio19	392.196	0.08992073684930801
50s5-26bio19	393.6576	0.08992073684930801
50s5-26bio19	395.1192	0.08992073684930801
50s5-26bio19	396.5808	0.08992073684930801
50s5-26bio19	398.0424	0.08992073684930801
50s5-26bio19	399.504	0.08992073684930801
50s5-26bio19	400.9656	0.08992073684930801
50s5-26bio19	402.42719999999997	0.08992073684930801
50s5-26bio19	403.8888	0.08992073684930801
50s5-26bio19	405.3504	0.08992073684930801
50s5-26bio19	406.812	0.08992073684930801
50s5-26bio19	408.2736	0.08992073684930801
50s5-26bio19	409.73519999999996	0.08992073684930801
50s5-26bio19	411.1968	0.08992073684930801
50s5-26bio19	412.6584	0.08992073684930801
50s5-26bio19	414.11999999999995	0.08992073684930801
50s5-26bio19	415.5816	0.08992073684930801
50s5-26bio19	417.04319999999996	0.08992073684930801
50s5-26bio19	418.5048	0.08992073684930801
50s5-26bio19	419.96639999999996	0.08992073684930801
50s5-26bio19	421.42799999999994	0.08992073684930801
50s5-26bio19	422.8896	0.08992073684930801
50s5-26bio19	424.35119999999995	0.08992073684930801
50s5-26bio19	425.81280000000004	0.08992073684930801
50s5-26bio19	427.2744	0.08992073684930801
50s5-26bio19	428.736	0.08992073684930801
50s5-26bio19	430.1976	0.08992073684930801
50s5-26bio19	431.6592	0.08992073684930801
50s5-26bio19	433.12080000000003	0.08992073684930801
50s5-26bio19	434.5824	0.08992073684930801
50s5-26bio19	436.044	0.08992073684930801
50s5-26bio19	437.5056	0.08992073684930801
50s5-26bio19	438.9672	0.08992073684930801
50s5-26bio19	440.4288	0.08992073684930801
50s5-26bio19	441.8904	0.08992073684930801
50s5-26bio19	443.352	0.08992073684930801
50s5-26bio19	444.8136	0.08992073684930801
50s5-26bio19	446.2752	0.08992073684930801
50s5-26bio19	447.7368	0.08992073684930801
50s5-26bio19	449.1984	0.08992073684930801
50s5-26bio19	450.65999999999997	0.08992073684930801
50s5-26bio19	452.12159999999994	0.08992073684930801
50s5-26bio19	453.5831999999999	0.08992073684930801
50s5-26bio19	455.0448	0.08992073684930801
50s5-26bio19	456.5064	0.08992073684930801
50s5-26bio19	457.96799999999996	0.08992073684930801
50s5-26bio19	459.42960000000005	0.08992073684930801
50s5-26bio19	460.8912	0.08992073684930801
50s5-26bio19	462.3528	0.08992073684930801
50s5-26bio19	463.8144000000001	0.08992073684930801
50s5-26bio19	465.27600000000007	0.08992073684930801
50s5-26bio19	466.73760000000004	0.08992073684930801
50s5-26bio19	468.1992	0.08992073684930801
50s5-26bio19	469.6608	0.08992073684930801
50s5-26bio19	471.1224000000001	0.08992073684930801
50s5-26bio19	472.58400000000006	0.08992073684930801
50s5-26bio19	474.04560000000004	0.08992073684930801
50s5-26bio19	475.5072	0.08992073684930801
50s5-26bio19	476.9688	0.08992073684930801
50s5-26bio19	478.4304000000001	0.08992073684930801
50s5-26bio19	479.89200000000005	0.08992073684930801
50s5-26bio19	481.35360000000003	0.08992073684930801
50s5-26bio19	482.8152	0.08992073684930801
50s5-26bio19	484.2768	0.08992073684930801
50s5-26bio19	485.73840000000007	0.08992073684930801
50s5-26bio19	487.20000000000005	0.08992073684930801
50s5-26bio19	488.6616	0.08992073684930801
50s5-26bio19	490.1232	0.08992073684930801
50s5-26bio19	491.5848	0.08992073684930801
50s5-26bio19	493.04640000000006	0.08992073684930801
50s5-26bio19	494.50800000000004	0.08992073684930801
50s5-26bio19	495.9696	0.08992073684930801
50s5-26bio19	497.4312	0.08992073684930801
50s5-26bio19	498.89279999999997	0.08992073684930801
50s5-26bio19	500.35439999999994	0.08992073684930801
50s5-26bio19	501.81600000000003	0.08992073684930801
50s5-26bio19	503.2776	0.08992073684930801
50s5-26bio19	504.7392	0.08992073684930801
50s5-26bio19	506.20079999999996	0.08992073684930801
50s5-26bio19	507.66239999999993	0.08992073684930801
50s5-26bio19	509.124	0.08992073684930801
50s5-26bio19	510.5856	0.08992073684930801
50s5-26bio19	512.0472	0.08992073684930801
50s5-26bio19	513.5088	0.08992073684930801
50s5-26bio19	514.9703999999999	0.08992073684930801
50s5-26bio19	516.432	0.08992073684930801
50s5-26bio19	517.8936	0.08992073684930801
50s5-26bio19	519.3552	0.08992073684930801
50s5-26bio19	520.8168	0.08992073684930801
50s5-26bio19	522.2783999999999	0.08992073684930801
50s5-26bio19	523.74	0.08992073684930801
50s5-26bio19	525.2016	0.08992073684930801
50s5-26bio19	526.6632	0.08992073684930801
50s5-26bio19	528.1247999999999	0.08992073684930801
50s5-26bio19	529.5863999999999	0.08992073684930801
50s5-26bio19	531.048	0.08992073684930801
50s5-26bio19	532.5096	0.08992073684930801
50s5-26bio19	533.9712	0.08992073684930801
50s5-26bio19	535.4327999999999	0.08992073684930801
50s5-26bio19	536.8943999999999	0.08992073684930801
50s5-26bio19	538.356	0.08992073684930801
50s5-26bio19	539.8176	0.08992073684930801
50s5-26bio19	541.2792	0.08992073684930801
50s5-26bio19	542.7407999999999	0.08992073684930801
50s5-26bio19	544.2023999999999	0.08992073684930801
50s5-26bio19	545.664	0.08992073684930801
50s5-26bio19	547.1256	0.08992073684930801
50s5-26bio19	548.5871999999999	0.08992073684930801
50s5-26bio19	550.0487999999999	0.08992073684930801
50s5-26bio19	551.5103999999999	0.08992073684930801
50s5-26bio19	552.972	0.08992073684930801
50s5-26bio19	554.4336	0.08992073684930801
50s5-26bio19	555.8951999999999	0.08992073684930801
50s5-26bio19	557.3567999999999	0.08992073684930801
50s5-26bio19	558.8183999999999	0.08992073684930801
50s5-26bio19	560.28	0.08992073684930801
50s5-26bio19	561.7416	0.08992073684930801
50s5-26bio19	563.2031999999999	0.08992073684930801
50s5-26bio19	564.6647999999999	0.08992073684930801
50s5-26bio19	566.1263999999999	0.08992073684930801
50s5-26bio19	567.5880000000001	0.08992073684930801
50s5-26bio19	569.0496	0.08992073684930801
50s5-26bio19	570.5112	0.08992073684930801
50s5-26bio19	571.9728	0.08992073684930801
50s5-26bio19	573.4344	0.08992073684930801
50s5-26bio19	574.8960000000001	0.08992073684930801
50s5-26bio19	576.3576	0.08992073684930801
50s5-26bio19	577.8192	0.08992073684930801
50s5-26bio19	579.2808	0.08992073684930801
50s5-26bio19	580.7424	0.08992073684930801
50s5-26bio19	582.2040000000001	0.08992073684930801
50s5-26bio19	583.6656	0.08992073684930801
50s5-26bio19	585.1272	0.08992073684930801
50s5-26bio19	586.5888	0.08992073684930801
50s5-26bio19	588.0504	0.08992073684930801
50s5-26bio19	589.5120000000001	0.08992073684930801
50s5-26bio19	590.9736	0.08992073684930801
50s5-26bio19	592.4352	0.08992073684930801
50s5-26bio19	593.8968	0.08992073684930801
50s5-26bio19	595.3584	0.08992073684930801
50s5-26bio19	596.82	0.08992073684930801
50s5-26bio19	598.2816	0.08992073684930801
50s5-26bio19	599.7432	0.08992073684930801
50s5-26bio19	601.2048	0.08992073684930801
50s5-26bio19	602.6664	0.08992073684930801
50s5-26bio19	604.128	0.08992073684930801
50s5-26bio19	605.5896	0.08992073684930801
50s5-26bio19	607.0512	0.08992073684930801
50s5-26bio19	608.5128	0.08992073684930801
50s5-26bio19	609.9744	0.08992073684930801
50s5-26bio19	611.436	0.08992073684930801
50s5-26bio19	612.8976	0.08992073684930801
50s5-26bio19	614.3592	0.08992073684930801
50s5-26bio19	615.8208	0.08992073684930801
50s5-26bio19	617.2823999999999	0.08992073684930801
50s5-26bio19	618.744	0.08992073684930801
50s5-26bio19	620.2056	0.08992073684930801
50s5-26bio19	621.6672	0.08992073684930801
50s5-26bio19	623.1288	0.08992073684930801
50s5-26bio19	624.5903999999999	0.08992073684930801
50s5-26bio19	626.052	0.08992073684930801
50s5-26bio19	627.5136	0.08992073684930801
50s5-26bio19	628.9752	0.08992073684930801
50s5-26bio19	630.4368	0.08992073684930801
50s5-26bio19	631.8983999999999	0.08992073684930801
50s5-26bio19	633.36	0.08992073684930801
50s5-26bio19	634.8216	0.08992073684930801
50s5-26bio19	636.2832	0.08992073684930801
50s5-26bio19	637.7447999999999	0.08992073684930801
50s5-26bio19	639.2063999999999	0.08992073684930801
50s5-26bio19	640.668	0.08992073684930801
50s5-26bio19	642.1296	0.08992073684930801
50s5-26bio19	643.5912	0.08992073684930801
50s5-26bio19	645.0527999999999	0.08992073684930801
50s5-26bio19	646.5143999999999	0.08992073684930801
50s5-26bio19	647.976	0.08992073684930801
50s5-26bio19	649.4376	0.08992073684930801
50s5-26bio19	650.8992	0.08992073684930801
50s5-26bio19	652.3607999999999	0.08992073684930801
50s5-26bio19	653.8223999999999	0.08992073684930801
50s5-26bio19	655.284	0.08992073684930801
50s5-26bio19	656.7456	0.08992073684930801
50s5-26bio19	658.2072	0.08992073684930801
50s5-26bio19	659.6687999999999	0.08992073684930801
50s5-26bio19	661.1303999999999	0.08992073684930801
50s5-26bio19	662.592	0.08992073684930801
50s5-26bio19	664.0536	0.08992073684930801
50s5-26bio19	665.5151999999999	0.08992073684930801
50s5-26bio19	666.9767999999999	0.08992073684930801
50s5-26bio19	668.4383999999999	0.08992073684930801
50s5-26bio19	669.9	0.08992073684930801
