# Supplementary material for: Paleodistribution of Cercidiphyllaceae and Future Habitat Prediction for Cercidiphyllum japonicum Under Climate Change
Source: Ecol Evol. 2026 Jan 19;16(1):e72940. doi: 10.1002/ece3.72940 (PMC12815699; doi:10.1002/ece3.72940)
Supplement: Supplementary file 1 — Data S1: ece372940‐sup‐0001‐supinfo.zip. [file ECE3-16-e72940-s001.zip › 50s-26/plots/连香树_4_50s5-26bio19_only.dat]

variable	x	y
50s5-26bio19	-60.9	0.001675126375630498
50s5-26bio19	-59.4384	0.001675126375630498
50s5-26bio19	-57.9768	0.001675126375630498
50s5-26bio19	-56.5152	0.001675126375630498
50s5-26bio19	-55.053599999999996	0.001675126375630498
50s5-26bio19	-53.592	0.001675126375630498
50s5-26bio19	-52.1304	0.001675126375630498
50s5-26bio19	-50.6688	0.001675126375630498
50s5-26bio19	-49.2072	0.001675126375630498
50s5-26bio19	-47.745599999999996	0.001675126375630498
50s5-26bio19	-46.284	0.001675126375630498
50s5-26bio19	-44.8224	0.001675126375630498
50s5-26bio19	-43.3608	0.001675126375630498
50s5-26bio19	-41.8992	0.001675126375630498
50s5-26bio19	-40.4376	0.001675126375630498
50s5-26bio19	-38.976	0.001675126375630498
50s5-26bio19	-37.514399999999995	0.001675126375630498
50s5-26bio19	-36.052800000000005	0.001675126375630498
50s5-26bio19	-34.5912	0.001675126375630498
50s5-26bio19	-33.129599999999996	0.001675126375630498
50s5-26bio19	-31.668	0.001675126375630498
50s5-26bio19	-30.2064	0.001675126375630498
50s5-26bio19	-28.744800000000005	0.001675126375630498
50s5-26bio19	-27.2832	0.001675126375630498
50s5-26bio19	-25.821600000000004	0.001675126375630498
50s5-26bio19	-24.36	0.001675126375630498
50s5-26bio19	-22.898400000000002	0.001675126375630498
50s5-26bio19	-21.436799999999998	0.001675126375630498
50s5-26bio19	-19.9752	0.001675126375630498
50s5-26bio19	-18.513600000000004	0.001675126375630498
50s5-26bio19	-17.052	0.001675126375630498
50s5-26bio19	-15.590400000000002	0.001675126375630498
50s5-26bio19	-14.128799999999998	0.001675126375630498
50s5-26bio19	-12.667200000000001	0.001675126375630498
50s5-26bio19	-11.205600000000004	0.001675126375630498
50s5-26bio19	-9.744	0.001675126375630498
50s5-26bio19	-8.282400000000003	0.001675126375630498
50s5-26bio19	-6.820799999999998	0.001675126375630498
50s5-26bio19	-5.359200000000001	0.001675126375630498
50s5-26bio19	-3.897600000000004	0.001675126375630498
50s5-26bio19	-2.436	0.001675126375630498
50s5-26bio19	-0.9744000000000028	0.001675126375630498
50s5-26bio19	0.4872000000000014	0.002044220920652151
50s5-26bio19	1.9487999999999985	0.0037129875272512436
50s5-26bio19	3.4103999999999886	0.006734831258654594
50s5-26bio19	4.872000000000007	0.012185946106910706
50s5-26bio19	6.333599999999997	0.02195163443684578
50s5-26bio19	7.795200000000001	0.039232611656188965
50s5-26bio19	9.256799999999991	0.06915577501058578
50s5-26bio19	10.718399999999995	0.11907315254211426
50s5-26bio19	12.18	0.19738122820854187
50s5-26bio19	13.64159999999999	0.2680906057357788
50s5-26bio19	15.103199999999994	0.3388364315032959
50s5-26bio19	16.564799999999984	0.4002172350883484
50s5-26bio19	18.026400000000002	0.45909079909324646
50s5-26bio19	19.488000000000007	0.5191290378570557
50s5-26bio19	20.949599999999997	0.5719941854476929
50s5-26bio19	22.4112	0.5973236560821533
50s5-26bio19	23.87279999999999	0.6086176037788391
50s5-26bio19	25.334399999999995	0.6091918349266052
50s5-26bio19	26.796	0.6063173413276672
50s5-26bio19	28.25759999999999	0.6034354567527771
50s5-26bio19	29.719199999999994	0.6005463600158691
50s5-26bio19	31.180799999999984	0.5976502299308777
50s5-26bio19	32.6424	0.5947473049163818
50s5-26bio19	34.104000000000006	0.5918377637863159
50s5-26bio19	35.565599999999996	0.5889217257499695
50s5-26bio19	37.0272	0.5859994888305664
50s5-26bio19	38.48879999999999	0.5830711126327515
50s5-26bio19	39.950399999999995	0.5801368951797485
50s5-26bio19	41.412	0.5771970152854919
50s5-26bio19	42.87359999999999	0.574251651763916
50s5-26bio19	44.33519999999999	0.5713009834289551
50s5-26bio19	45.79679999999998	0.5694622993469238
50s5-26bio19	47.2584	0.5677637457847595
50s5-26bio19	48.720000000000006	0.5660635828971863
50s5-26bio19	50.181599999999996	0.5643618702888489
50s5-26bio19	51.6432	0.5626586675643921
50s5-26bio19	53.10479999999999	0.5609539747238159
50s5-26bio19	54.566399999999994	0.5592478513717651
50s5-26bio19	56.028	0.5575402975082397
50s5-26bio19	57.48959999999999	0.5558313727378845
50s5-26bio19	58.95119999999999	0.5541211366653442
50s5-26bio19	60.41279999999998	0.5524096488952637
50s5-26bio19	61.8744	0.5506969094276428
50s5-26bio19	63.33599999999999	0.5489829778671265
50s5-26bio19	64.79759999999999	0.5472678542137146
50s5-26bio19	66.25919999999999	0.545551598072052
50s5-26bio19	67.72079999999997	0.5438342690467834
50s5-26bio19	69.1824	0.5421159267425537
50s5-26bio19	70.644	0.5403965711593628
50s5-26bio19	72.10560000000001	0.5386762619018555
50s5-26bio19	73.56719999999999	0.5369549989700317
50s5-26bio19	75.02879999999999	0.5352328419685364
50s5-26bio19	76.4904	0.5335099101066589
50s5-26bio19	77.952	0.5317861437797546
50s5-26bio19	79.41359999999997	0.5300616025924683
50s5-26bio19	80.87519999999998	0.5283363461494446
50s5-26bio19	82.33679999999998	0.5266104340553284
50s5-26bio19	83.79839999999999	0.5248838663101196
50s5-26bio19	85.25999999999999	0.5231567025184631
50s5-26bio19	86.72159999999997	0.5214290022850037
50s5-26bio19	88.18319999999997	0.5197007656097412
50s5-26bio19	89.64479999999998	0.5179720520973206
50s5-26bio19	91.10639999999998	0.5162429809570312
50s5-26bio19	92.56799999999998	0.5145134329795837
50s5-26bio19	94.02959999999996	0.5127835869789124
50s5-26bio19	95.49119999999996	0.5110533833503723
50s5-26bio19	96.9528	0.509323000907898
50s5-26bio19	98.4144	0.5075923204421997
50s5-26bio19	99.876	0.5058614611625671
50s5-26bio19	101.33759999999998	0.504130482673645
50s5-26bio19	102.79919999999998	0.5023994445800781
50s5-26bio19	104.26079999999999	0.5006682872772217
50s5-26bio19	105.7224	0.4989371597766876
50s5-26bio19	107.184	0.49720603227615356
50s5-26bio19	108.64559999999997	0.4954749643802643
50s5-26bio19	110.10719999999998	0.49374401569366455
50s5-26bio19	111.56879999999998	0.49201321601867676
50s5-26bio19	113.03039999999999	0.4902825951576233
50s5-26bio19	114.49199999999999	0.4885522425174713
50s5-26bio19	115.95359999999997	0.48682212829589844
50s5-26bio19	117.41519999999997	0.4850923418998718
50s5-26bio19	118.87679999999997	0.48336291313171387
50s5-26bio19	120.33839999999998	0.48163387179374695
50s5-26bio19	121.79999999999998	0.47990527749061584
50s5-26bio19	123.26159999999996	0.47817718982696533
50s5-26bio19	124.72319999999996	0.4764496088027954
50s5-26bio19	126.1848	0.47472256422042847
50s5-26bio19	127.6464	0.47299614548683167
50s5-26bio19	129.108	0.4712703824043274
50s5-26bio19	130.56959999999998	0.46954530477523804
50s5-26bio19	132.03119999999998	0.4678209125995636
50s5-26bio19	133.4928	0.46609732508659363
50s5-26bio19	134.9544	0.4643745422363281
50s5-26bio19	136.416	0.46265262365341187
50s5-26bio19	137.87759999999997	0.46093159914016724
50s5-26bio19	139.33919999999998	0.45921146869659424
50s5-26bio19	140.80079999999998	0.45749232172966003
50s5-26bio19	142.26239999999999	0.455774188041687
50s5-26bio19	143.724	0.45405712723731995
50s5-26bio19	145.18559999999997	0.45234113931655884
50s5-26bio19	146.64719999999997	0.45062628388404846
50s5-26bio19	148.10879999999997	0.4489126205444336
50s5-26bio19	149.57039999999998	0.44720014929771423
50s5-26bio19	151.03199999999998	0.44548892974853516
50s5-26bio19	152.49359999999996	0.44377899169921875
50s5-26bio19	153.9552	0.4420703947544098
50s5-26bio19	155.4168	0.44036319851875305
50s5-26bio19	156.8784	0.43865737318992615
50s5-26bio19	158.34	0.43695300817489624
50s5-26bio19	159.80159999999998	0.4352501332759857
50s5-26bio19	161.26319999999998	0.43354877829551697
50s5-26bio19	162.7248	0.43184900283813477
50s5-26bio19	164.1864	0.4301508069038391
50s5-26bio19	165.648	0.42845427989959717
50s5-26bio19	167.10959999999997	0.42675939202308655
50s5-26bio19	168.57119999999998	0.4250662624835968
50s5-26bio19	170.03279999999998	0.42337486147880554
50s5-26bio19	171.49439999999998	0.42168527841567993
50s5-26bio19	172.956	0.41999754309654236
50s5-26bio19	174.41759999999996	0.41831162571907043
50s5-26bio19	175.87919999999997	0.4166276454925537
50s5-26bio19	177.34079999999997	0.4149456024169922
50s5-26bio19	178.80239999999998	0.41326555609703064
50s5-26bio19	180.26399999999995	0.4115874767303467
50s5-26bio19	181.72559999999996	0.40991151332855225
50s5-26bio19	183.1872	0.40823760628700256
50s5-26bio19	184.6488	0.4065658152103424
50s5-26bio19	186.1104	0.40489619970321655
50s5-26bio19	187.57199999999997	0.4032287895679474
50s5-26bio19	189.03359999999998	0.4015636146068573
50s5-26bio19	190.49519999999998	0.3999007046222687
50s5-26bio19	191.9568	0.3982400894165039
50s5-26bio19	193.4184	0.39658182859420776
50s5-26bio19	194.87999999999997	0.39492589235305786
50s5-26bio19	196.34159999999994	0.39327242970466614
50s5-26bio19	197.80319999999998	0.39162135124206543
50s5-26bio19	199.2648	0.3899728059768677
50s5-26bio19	200.72639999999998	0.3883267343044281
50s5-26bio19	202.18800000000002	0.38668322563171387
50s5-26bio19	203.6496	0.385042279958725
50s5-26bio19	205.11120000000003	0.3834039270877838
50s5-26bio19	206.5728	0.38176825642585754
50s5-26bio19	208.03439999999998	0.3801352381706238
50s5-26bio19	209.496	0.3785049319267273
50s5-26bio19	210.95759999999999	0.3768773674964905
50s5-26bio19	212.41920000000002	0.3752525746822357
50s5-26bio19	213.8808	0.3736306130886078
50s5-26bio19	215.34239999999997	0.3720114529132843
50s5-26bio19	216.804	0.3703951835632324
50s5-26bio19	218.26559999999998	0.36878180503845215
50s5-26bio19	219.72719999999995	0.3671713173389435
50s5-26bio19	221.1888	0.36556383967399597
50s5-26bio19	222.65039999999996	0.36395934224128723
50s5-26bio19	224.112	0.36235785484313965
50s5-26bio19	225.57359999999997	0.360759437084198
50s5-26bio19	227.03519999999995	0.3591640591621399
50s5-26bio19	228.49679999999998	0.3575718104839325
50s5-26bio19	229.95839999999995	0.3559827208518982
50s5-26bio19	231.42	0.3543967604637146
50s5-26bio19	232.88159999999996	0.3528140187263489
50s5-26bio19	234.34319999999994	0.351234495639801
50s5-26bio19	235.80479999999997	0.34965822100639343
50s5-26bio19	237.26639999999995	0.3480852246284485
50s5-26bio19	238.72799999999998	0.3465155363082886
50s5-26bio19	240.18959999999996	0.3449491858482361
50s5-26bio19	241.65119999999993	0.3433862030506134
50s5-26bio19	243.11279999999996	0.34182658791542053
50s5-26bio19	244.57439999999994	0.34027040004730225
50s5-26bio19	246.03599999999997	0.33871763944625854
50s5-26bio19	247.49759999999995	0.3371683359146118
50s5-26bio19	248.95919999999992	0.33562254905700684
50s5-26bio19	250.42079999999996	0.3340802490711212
50s5-26bio19	251.88239999999993	0.33254149556159973
50s5-26bio19	253.34400000000002	0.33100631833076477
50s5-26bio19	254.8056	0.32947471737861633
50s5-26bio19	256.2672	0.3279467225074768
50s5-26bio19	257.72880000000004	0.32642239332199097
50s5-26bio19	259.1904	0.3249017000198364
50s5-26bio19	260.65200000000004	0.32338470220565796
50s5-26bio19	262.1136	0.32187142968177795
50s5-26bio19	263.5752	0.320361852645874
50s5-26bio19	265.0368	0.31885600090026855
50s5-26bio19	266.4984	0.3173539638519287
50s5-26bio19	267.96000000000004	0.3158557415008545
50s5-26bio19	269.4216	0.3143612742424011
50s5-26bio19	270.8832	0.31287068128585815
50s5-26bio19	272.3448	0.3113839626312256
50s5-26bio19	273.8064	0.30990108847618103
50s5-26bio19	275.26800000000003	0.30842211842536926
50s5-26bio19	276.7296	0.30694708228111267
50s5-26bio19	278.1912	0.30547598004341125
50s5-26bio19	279.6528	0.3040088415145874
50s5-26bio19	281.1144	0.3025456666946411
50s5-26bio19	282.576	0.30108651518821716
50s5-26bio19	284.0376	0.2996313273906708
50s5-26bio19	285.4992	0.2981801927089691
50s5-26bio19	286.9608	0.29673314094543457
50s5-26bio19	288.4224	0.29529014229774475
50s5-26bio19	289.884	0.29385119676589966
50s5-26bio19	291.3456	0.29241636395454407
50s5-26bio19	292.80719999999997	0.29098567366600037
50s5-26bio19	294.2688	0.28955909609794617
50s5-26bio19	295.7304	0.28813669085502625
50s5-26bio19	297.192	0.2867184579372406
50s5-26bio19	298.6536	0.28530439734458923
50s5-26bio19	300.11519999999996	0.28389450907707214
50s5-26bio19	301.5768	0.2824888527393341
50s5-26bio19	303.03839999999997	0.2810874581336975
50s5-26bio19	304.5	0.2796902656555176
50s5-26bio19	305.9616	0.2782973051071167
50s5-26bio19	307.42319999999995	0.2769086956977844
50s5-26bio19	308.8848	0.2755242884159088
50s5-26bio19	310.34639999999996	0.2741442024707794
50s5-26bio19	311.80800000000005	0.27276843786239624
50s5-26bio19	313.2696	0.27139702439308167
50s5-26bio19	314.7312	0.2700299024581909
50s5-26bio19	316.19280000000003	0.2686671316623688
50s5-26bio19	317.6544	0.2673087418079376
50s5-26bio19	319.11600000000004	0.2659547030925751
50s5-26bio19	320.5776	0.2646050453186035
50s5-26bio19	322.0392	0.26325979828834534
50s5-26bio19	323.5008	0.26191896200180054
50s5-26bio19	324.9624	0.26058250665664673
50s5-26bio19	326.42400000000004	0.2592504918575287
50s5-26bio19	327.8856	0.2579229176044464
50s5-26bio19	329.3472	0.2565997838973999
50s5-26bio19	330.8088	0.25528109073638916
50s5-26bio19	332.2704	0.2539668679237366
50s5-26bio19	333.732	0.25265711545944214
50s5-26bio19	335.1936	0.25135183334350586
50s5-26bio19	336.6552	0.2500510513782501
50s5-26bio19	338.1168	0.24875476956367493
50s5-26bio19	339.5784	0.24746297299861908
50s5-26bio19	341.04	0.24617567658424377
50s5-26bio19	342.5016	0.2448929399251938
50s5-26bio19	343.9632	0.24361468851566315
50s5-26bio19	345.4248	0.24234098196029663
50s5-26bio19	346.8864	0.24107180535793304
50s5-26bio19	348.348	0.23980718851089478
50s5-26bio19	349.8096	0.23854710161685944
50s5-26bio19	351.27119999999996	0.23729157447814941
50s5-26bio19	352.7328	0.2360406219959259
50s5-26bio19	354.1944	0.23479421436786652
50s5-26bio19	355.656	0.23355238139629364
50s5-26bio19	357.1176	0.23231510818004608
50s5-26bio19	358.57919999999996	0.23108245432376862
50s5-26bio19	360.0408	0.22985434532165527
50s5-26bio19	361.50239999999997	0.22863082587718964
50s5-26bio19	362.964	0.2274119257926941
50s5-26bio19	364.4256	0.22619758546352386
50s5-26bio19	365.88719999999995	0.22498784959316254
50s5-26bio19	367.3488	0.2237827330827713
50s5-26bio19	368.8104	0.22258220613002777
50s5-26bio19	370.27200000000005	0.22138626873493195
50s5-26bio19	371.7336	0.22019493579864502
50s5-26bio19	373.1952	0.21900823712348938
50s5-26bio19	374.65680000000003	0.21782612800598145
50s5-26bio19	376.1184	0.2166486233472824
50s5-26bio19	377.58000000000004	0.21547575294971466
50s5-26bio19	379.0416	0.21430747210979462
50s5-26bio19	380.5032	0.21314381062984467
50s5-26bio19	381.9648	0.2119847536087036
50s5-26bio19	383.4264	0.21083034574985504
50s5-26bio19	384.88800000000003	0.20968052744865417
50s5-26bio19	386.3496	0.2085353136062622
50s5-26bio19	387.8112	0.20739474892616272
50s5-26bio19	389.2728	0.20625875890254974
50s5-26bio19	390.7344	0.20512738823890686
50s5-26bio19	392.196	0.20400062203407288
50s5-26bio19	393.6576	0.20287850499153137
50s5-26bio19	395.1192	0.20176096260547638
50s5-26bio19	396.5808	0.20064802467823029
50s5-26bio19	398.0424	0.19953970611095428
50s5-26bio19	399.504	0.198435977101326
50s5-26bio19	400.9656	0.1973368525505066
50s5-26bio19	402.42719999999997	0.1962423473596573
50s5-26bio19	403.8888	0.1951524019241333
50s5-26bio19	405.3504	0.1940670609474182
50s5-26bio19	406.812	0.19298630952835083
50s5-26bio19	408.2736	0.19191014766693115
50s5-26bio19	409.73519999999996	0.19083856046199799
50s5-26bio19	411.1968	0.18977154791355133
50s5-26bio19	412.6584	0.18870913982391357
50s5-26bio19	414.11999999999995	0.18765127658843994
50s5-26bio19	415.5816	0.18659797310829163
50s5-26bio19	417.04319999999996	0.18554922938346863
50s5-26bio19	418.5048	0.18450507521629333
50s5-26bio19	419.96639999999996	0.18346545100212097
50s5-26bio19	421.42799999999994	0.18243037164211273
50s5-26bio19	422.8896	0.1813998520374298
50s5-26bio19	424.35119999999995	0.18037384748458862
50s5-26bio19	425.81280000000004	0.17935237288475037
50s5-26bio19	427.2744	0.17833542823791504
50s5-26bio19	428.736	0.17732302844524384
50s5-26bio19	430.1976	0.17631512880325317
50s5-26bio19	431.6592	0.17531172931194305
50s5-26bio19	433.12080000000003	0.17431284487247467
50s5-26bio19	434.5824	0.17331844568252563
50s5-26bio19	436.044	0.17232853174209595
50s5-26bio19	437.5056	0.17134308815002441
50s5-26bio19	438.9672	0.17036215960979462
50s5-26bio19	440.4288	0.1693856567144394
50s5-26bio19	441.8904	0.16841363906860352
50s5-26bio19	443.352	0.1674460768699646
50s5-26bio19	444.8136	0.16648295521736145
50s5-26bio19	446.2752	0.16552425920963287
50s5-26bio19	447.7368	0.16457001864910126
50s5-26bio19	449.1984	0.16362017393112183
50s5-26bio19	450.65999999999997	0.16267475485801697
50s5-26bio19	452.12159999999994	0.1617337465286255
50s5-26bio19	453.5831999999999	0.1607971340417862
50s5-26bio19	455.0448	0.15986491739749908
50s5-26bio19	456.5064	0.15893706679344177
50s5-26bio19	457.96799999999996	0.15801361203193665
50s5-26bio19	459.42960000000005	0.15709449350833893
50s5-26bio19	460.8912	0.156179741024971
50s5-26bio19	462.3528	0.1552693247795105
50s5-26bio19	463.8144000000001	0.1543632596731186
50s5-26bio19	465.27600000000007	0.1534615159034729
50s5-26bio19	466.73760000000004	0.15256407856941223
50s5-26bio19	468.1992	0.15167097747325897
50s5-26bio19	469.6608	0.15078215301036835
50s5-26bio19	471.1224000000001	0.14989762008190155
50s5-26bio19	472.58400000000006	0.1490173488855362
50s5-26bio19	474.04560000000004	0.14814138412475586
50s5-26bio19	475.5072	0.14726965129375458
50s5-26bio19	476.9688	0.14640216529369354
50s5-26bio19	478.4304000000001	0.14553894102573395
50s5-26bio19	479.89200000000005	0.14467991888523102
50s5-26bio19	481.35360000000003	0.14382511377334595
50s5-26bio19	482.8152	0.14297454059123993
50s5-26bio19	484.2768	0.1421281397342682
50s5-26bio19	485.73840000000007	0.14128591120243073
50s5-26bio19	487.20000000000005	0.14044786989688873
50s5-26bio19	488.6616	0.1396140158176422
50s5-26bio19	490.1232	0.1387842893600464
50s5-26bio19	491.5848	0.13795869052410126
50s5-26bio19	493.04640000000006	0.1371372491121292
50s5-26bio19	494.50800000000004	0.13631990551948547
50s5-26bio19	495.9696	0.13550667464733124
50s5-26bio19	497.4312	0.1346975415945053
50s5-26bio19	498.89279999999997	0.1338924914598465
50s5-26bio19	500.35439999999994	0.1330915093421936
50s5-26bio19	501.81600000000003	0.13229458034038544
50s5-26bio19	503.2776	0.1315017193555832
50s5-26bio19	504.7392	0.13071288168430328
50s5-26bio19	506.20079999999996	0.12992806732654572
50s5-26bio19	507.66239999999993	0.1291472613811493
50s5-26bio19	509.124	0.128370463848114
50s5-26bio19	510.5856	0.1275976449251175
50s5-26bio19	512.0472	0.12682881951332092
50s5-26bio19	513.5088	0.12606394290924072
50s5-26bio19	514.9703999999999	0.1253030151128769
50s5-26bio19	516.432	0.12454602867364883
50s5-26bio19	517.8936	0.12379296123981476
50s5-26bio19	519.3552	0.12304381281137466
50s5-26bio19	520.8168	0.12229859083890915
50s5-26bio19	522.2783999999999	0.12155722826719284
50s5-26bio19	523.74	0.12081974744796753
50s5-26bio19	525.2016	0.12008611857891083
50s5-26bio19	526.6632	0.11935634911060333
50s5-26bio19	528.1247999999999	0.11863040924072266
50s5-26bio19	529.5863999999999	0.1179082989692688
50s5-26bio19	531.048	0.11719002574682236
50s5-26bio19	532.5096	0.11647552251815796
50s5-26bio19	533.9712	0.1157648041844368
50s5-26bio19	535.4327999999999	0.11505785584449768
50s5-26bio19	536.8943999999999	0.11435467004776001
50s5-26bio19	538.356	0.113655224442482
50s5-26bio19	539.8176	0.11295951902866364
50s5-26bio19	541.2792	0.11226755380630493
50s5-26bio19	542.7407999999999	0.11157926917076111
50s5-26bio19	544.2023999999999	0.11089468002319336
50s5-26bio19	545.664	0.1102137640118599
50s5-26bio19	547.1256	0.10953652113676071
50s5-26bio19	548.5871999999999	0.10886292159557343
50s5-26bio19	550.0487999999999	0.10819296538829803
50s5-26bio19	551.5103999999999	0.10752666741609573
50s5-26bio19	552.972	0.10686394572257996
50s5-26bio19	554.4336	0.10620482265949249
50s5-26bio19	555.8951999999999	0.10554929077625275
50s5-26bio19	557.3567999999999	0.10489732772111893
50s5-26bio19	558.8183999999999	0.10424891859292984
50s5-26bio19	560.28	0.10360406339168549
50s5-26bio19	561.7416	0.10296275466680527
50s5-26bio19	563.2031999999999	0.102324940264225
50s5-26bio19	564.6647999999999	0.1016906276345253
50s5-26bio19	566.1263999999999	0.10105980932712555
50s5-26bio19	567.5880000000001	0.10043246299028397
50s5-26bio19	569.0496	0.09980857372283936
50s5-26bio19	570.5112	0.09918814152479172
50s5-26bio19	571.9728	0.09857116639614105
50s5-26bio19	573.4344	0.09795758128166199
50s5-26bio19	574.8960000000001	0.09734740853309631
50s5-26bio19	576.3576	0.09674062579870224
50s5-26bio19	577.8192	0.09613722562789917
50s5-26bio19	579.2808	0.09553718566894531
50s5-26bio19	580.7424	0.09494052827358246
50s5-26bio19	582.2040000000001	0.09434717893600464
50s5-26bio19	583.6656	0.09375716000795364
50s5-26bio19	585.1272	0.09317044913768768
50s5-26bio19	586.5888	0.09258703142404556
50s5-26bio19	588.0504	0.09200689941644669
50s5-26bio19	589.5120000000001	0.09143003076314926
50s5-26bio19	590.9736	0.09085644781589508
50s5-26bio19	592.4352	0.09028607606887817
50s5-26bio19	593.8968	0.08971893787384033
50s5-26bio19	595.3584	0.08915501087903976
50s5-26bio19	596.82	0.08859428018331528
50s5-26bio19	598.2816	0.08803673833608627
50s5-26bio19	599.7432	0.08748236298561096
50s5-26bio19	601.2048	0.08693117648363113
50s5-26bio19	602.6664	0.08638310432434082
50s5-26bio19	604.128	0.08583816885948181
50s5-26bio19	605.5896	0.08529634773731232
50s5-26bio19	607.0512	0.08475762605667114
50s5-26bio19	608.5128	0.08422199636697769
50s5-26bio19	609.9744	0.08404415100812912
50s5-26bio19	611.436	0.08404415100812912
50s5-26bio19	612.8976	0.08404415100812912
50s5-26bio19	614.3592	0.08404415100812912
50s5-26bio19	615.8208	0.08404415100812912
50s5-26bio19	617.2823999999999	0.08404415100812912
50s5-26bio19	618.744	0.08404415100812912
50s5-26bio19	620.2056	0.08404415100812912
50s5-26bio19	621.6672	0.08404415100812912
50s5-26bio19	623.1288	0.08404415100812912
50s5-26bio19	624.5903999999999	0.08404415100812912
50s5-26bio19	626.052	0.08404415100812912
50s5-26bio19	627.5136	0.08404415100812912
50s5-26bio19	628.9752	0.08404415100812912
50s5-26bio19	630.4368	0.08404415100812912
50s5-26bio19	631.8983999999999	0.08404415100812912
50s5-26bio19	633.36	0.08404415100812912
50s5-26bio19	634.8216	0.08404415100812912
50s5-26bio19	636.2832	0.08404415100812912
50s5-26bio19	637.7447999999999	0.08404415100812912
50s5-26bio19	639.2063999999999	0.08404415100812912
50s5-26bio19	640.668	0.08404415100812912
50s5-26bio19	642.1296	0.08404415100812912
50s5-26bio19	643.5912	0.08404415100812912
50s5-26bio19	645.0527999999999	0.08404415100812912
50s5-26bio19	646.5143999999999	0.08404415100812912
50s5-26bio19	647.976	0.08404415100812912
50s5-26bio19	649.4376	0.08404415100812912
50s5-26bio19	650.8992	0.08404415100812912
50s5-26bio19	652.3607999999999	0.08404415100812912
50s5-26bio19	653.8223999999999	0.08404415100812912
50s5-26bio19	655.284	0.08404415100812912
50s5-26bio19	656.7456	0.08404415100812912
50s5-26bio19	658.2072	0.08404415100812912
50s5-26bio19	659.6687999999999	0.08404415100812912
50s5-26bio19	661.1303999999999	0.08404415100812912
50s5-26bio19	662.592	0.08404415100812912
50s5-26bio19	664.0536	0.08404415100812912
50s5-26bio19	665.5151999999999	0.08404415100812912
50s5-26bio19	666.9767999999999	0.08404415100812912
50s5-26bio19	668.4383999999999	0.08404415100812912
50s5-26bio19	669.9	0.08404415100812912
