# Supplementary material for: Paleodistribution of Cercidiphyllaceae and Future Habitat Prediction for Cercidiphyllum japonicum Under Climate Change
Source: Ecol Evol. 2026 Jan 19;16(1):e72940. doi: 10.1002/ece3.72940 (PMC12815699; doi:10.1002/ece3.72940)
Supplement: Supplementary file 1 — Data S1: ece372940‐sup‐0001‐supinfo.zip. [file ECE3-16-e72940-s001.zip › 50s-26/plots/连香树_4_50s5-26bio2.dat]

variable	x	y
50s5-26bio2	3.8858337879180906	0.4697737693786621
50s5-26bio2	3.9171737869262695	0.4697737693786621
50s5-26bio2	3.948513785934448	0.4697737693786621
50s5-26bio2	3.9798537849426268	0.4697737693786621
50s5-26bio2	4.011193783950805	0.4697737693786621
50s5-26bio2	4.0425337829589845	0.4697737693786621
50s5-26bio2	4.073873781967163	0.4697737693786621
50s5-26bio2	4.105213780975341	0.4697737693786621
50s5-26bio2	4.136553779983521	0.4697737693786621
50s5-26bio2	4.167893778991699	0.4697737693786621
50s5-26bio2	4.199233777999877	0.4697737693786621
50s5-26bio2	4.230573777008057	0.4697737693786621
50s5-26bio2	4.261913776016235	0.4697737693786621
50s5-26bio2	4.2932537750244135	0.4697737693786621
50s5-26bio2	4.324593774032593	0.4697737693786621
50s5-26bio2	4.355933773040771	0.4697737693786621
50s5-26bio2	4.38727377204895	0.4697737693786621
50s5-26bio2	4.418613771057129	0.4697737693786621
50s5-26bio2	4.449953770065307	0.4697737693786621
50s5-26bio2	4.481293769073486	0.4697737693786621
50s5-26bio2	4.512633768081665	0.4697737693786621
50s5-26bio2	4.5439737670898435	0.4697737693786621
50s5-26bio2	4.575313766098022	0.4697737693786621
50s5-26bio2	4.606653765106201	0.4697737693786621
50s5-26bio2	4.63799376411438	0.4697737693786621
50s5-26bio2	4.669333763122558	0.4697737693786621
50s5-26bio2	4.700673762130737	0.4697737693786621
50s5-26bio2	4.732013761138916	0.4697737693786621
50s5-26bio2	4.763353760147094	0.4697737693786621
50s5-26bio2	4.794693759155273	0.4697737693786621
50s5-26bio2	4.826033758163452	0.4697737693786621
50s5-26bio2	4.857373757171631	0.4697737693786621
50s5-26bio2	4.8887137561798095	0.4697737693786621
50s5-26bio2	4.920053755187988	0.4697737693786621
50s5-26bio2	4.951393754196166	0.4697737693786621
50s5-26bio2	4.982733753204346	0.4697737693786621
50s5-26bio2	5.014073752212524	0.4697737693786621
50s5-26bio2	5.045413751220703	0.4697737693786621
50s5-26bio2	5.076753750228882	0.4697737693786621
50s5-26bio2	5.10809374923706	0.4697737693786621
50s5-26bio2	5.139433748245239	0.4697737693786621
50s5-26bio2	5.170773747253418	0.4697737693786621
50s5-26bio2	5.202113746261596	0.4701603949069977
50s5-26bio2	5.233453745269776	0.4713204801082611
50s5-26bio2	5.264793744277954	0.4724808633327484
50s5-26bio2	5.296133743286132	0.4736415445804596
50s5-26bio2	5.327473742294311	0.47480252385139465
50s5-26bio2	5.35881374130249	0.4759637713432312
50s5-26bio2	5.3901537403106685	0.47712528705596924
50s5-26bio2	5.421493739318848	0.478287011384964
50s5-26bio2	5.452833738327026	0.47944900393486023
50s5-26bio2	5.484173737335205	0.4806112051010132
50s5-26bio2	5.515513736343383	0.48177364468574524
50s5-26bio2	5.546853735351562	0.48293623328208923
50s5-26bio2	5.578193734359741	0.48409906029701233
50s5-26bio2	5.60953373336792	0.48526203632354736
50s5-26bio2	5.6408737323760985	0.48642516136169434
50s5-26bio2	5.672213731384277	0.48758843541145325
50s5-26bio2	5.703553730392455	0.4887518286705017
50s5-26bio2	5.734893729400635	0.4899153709411621
50s5-26bio2	5.766233728408813	0.49107903242111206
50s5-26bio2	5.797573727416992	0.4922427535057068
50s5-26bio2	5.828913726425171	0.49340659379959106
50s5-26bio2	5.860253725433349	0.4945704936981201
50s5-26bio2	5.8915937244415275	0.49573445320129395
50s5-26bio2	5.922933723449707	0.49689844250679016
50s5-26bio2	5.954273722457885	0.49806249141693115
50s5-26bio2	5.9856137214660645	0.49922654032707214
50s5-26bio2	6.016953720474243	0.5003905892372131
50s5-26bio2	6.048293719482421	0.5015546679496765
50s5-26bio2	6.0796337184906	0.5027186870574951
50s5-26bio2	6.110973717498779	0.5038827061653137
50s5-26bio2	6.142313716506958	0.5050466656684875
50s5-26bio2	6.173653715515137	0.5062106251716614
50s5-26bio2	6.204993714523315	0.5073744654655457
50s5-26bio2	6.236333713531494	0.5085382461547852
50s5-26bio2	6.267673712539672	0.5097019076347351
50s5-26bio2	6.299013711547851	0.5108654499053955
50s5-26bio2	6.33035371055603	0.5120289325714111
50s5-26bio2	6.361693709564209	0.5131922364234924
50s5-26bio2	6.393033708572387	0.5143554210662842
50s5-26bio2	6.424373707580566	0.5155184864997864
50s5-26bio2	6.455713706588744	0.5166813135147095
50s5-26bio2	6.487053705596923	0.517844021320343
50s5-26bio2	6.518393704605103	0.5190064907073975
50s5-26bio2	6.549733703613281	0.5201687812805176
50s5-26bio2	6.58107370262146	0.5213308334350586
50s5-26bio2	6.612413701629638	0.5224926471710205
50s5-26bio2	6.6437537006378165	0.5236542224884033
50s5-26bio2	6.675093699645996	0.524815559387207
50s5-26bio2	6.706433698654174	0.5259766578674316
50s5-26bio2	6.7377736976623535	0.5271373987197876
50s5-26bio2	6.769113696670532	0.5282979011535645
50s5-26bio2	6.80045369567871	0.5294581055641174
50s5-26bio2	6.831793694686889	0.5306179523468018
50s5-26bio2	6.863133693695067	0.5317775011062622
50s5-26bio2	6.894473692703247	0.532936692237854
50s5-26bio2	6.925813691711426	0.5340955257415771
50s5-26bio2	6.957153690719604	0.5352540016174316
50s5-26bio2	6.9884936897277825	0.5364120602607727
50s5-26bio2	7.019833688735961	0.5375697612762451
50s5-26bio2	7.05117368774414	0.5387270450592041
50s5-26bio2	7.0825136867523195	0.5398839116096497
50s5-26bio2	7.113853685760498	0.5410403609275818
50s5-26bio2	7.145193684768676	0.5421963334083557
50s5-26bio2	7.176533683776855	0.5433518886566162
50s5-26bio2	7.207873682785033	0.5445069670677185
50s5-26bio2	7.2392136817932125	0.5456615686416626
50s5-26bio2	7.270553680801391	0.5468156933784485
50s5-26bio2	7.30189367980957	0.5479692816734314
50s5-26bio2	7.333233678817749	0.5491223931312561
50s5-26bio2	7.364573677825927	0.5502749681472778
50s5-26bio2	7.395913676834105	0.5514269471168518
50s5-26bio2	7.427253675842285	0.5525784492492676
50s5-26bio2	7.458593674850464	0.5537293553352356
50s5-26bio2	7.489933673858642	0.5548796653747559
50s5-26bio2	7.521273672866821	0.5560294389724731
50s5-26bio2	7.552613671874999	0.5571785569190979
50s5-26bio2	7.583953670883178	0.5583271384239197
50s5-26bio2	7.615293669891357	0.5594750046730042
50s5-26bio2	7.646633668899535	0.5606222748756409
50s5-26bio2	7.677973667907715	0.5617689490318298
50s5-26bio2	7.709313666915893	0.5629149079322815
50s5-26bio2	7.7406536659240714	0.5640602111816406
50s5-26bio2	7.771993664932251	0.5652047991752625
50s5-26bio2	7.803333663940429	0.5663487315177917
50s5-26bio2	7.8346736629486085	0.5674919486045837
50s5-26bio2	7.866013661956787	0.5686344504356384
50s5-26bio2	7.897353660964965	0.569776177406311
50s5-26bio2	7.928693659973145	0.5709172487258911
50s5-26bio2	7.960033658981323	0.5720574855804443
50s5-26bio2	7.991373657989501	0.5731970071792603
50s5-26bio2	8.02271365699768	0.5743357539176941
50s5-26bio2	8.054053656005859	0.5754736661911011
50s5-26bio2	8.085393655014038	0.576610803604126
50s5-26bio2	8.116733654022216	0.577747106552124
50s5-26bio2	8.148073653030394	0.57888263463974
50s5-26bio2	8.179413652038573	0.5800173282623291
50s5-26bio2	8.210753651046751	0.5811511278152466
50s5-26bio2	8.242093650054931	0.582284152507782
50s5-26bio2	8.27343364906311	0.583416223526001
50s5-26bio2	8.304773648071288	0.5845474600791931
50s5-26bio2	8.336113647079468	0.5856778025627136
50s5-26bio2	8.367453646087647	0.5868071913719177
50s5-26bio2	8.398793645095825	0.5879356861114502
50s5-26bio2	8.430133644104004	0.5890633463859558
50s5-26bio2	8.461473643112182	0.5901899933815002
50s5-26bio2	8.49281364212036	0.591315746307373
50s5-26bio2	8.524153641128539	0.5924404859542847
50s5-26bio2	8.555493640136717	0.5935642123222351
50s5-26bio2	8.586833639144897	0.5946871042251587
50s5-26bio2	8.618173638153074	0.5958088636398315
50s5-26bio2	8.649513637161254	0.596929669380188
50s5-26bio2	8.680853636169433	0.598049521446228
50s5-26bio2	8.712193635177613	0.5991683006286621
50s5-26bio2	8.743533634185791	0.600286066532135
50s5-26bio2	8.77487363319397	0.601402759552002
50s5-26bio2	8.806213632202148	0.6025184392929077
50s5-26bio2	8.837553631210326	0.6036330461502075
50s5-26bio2	8.868893630218505	0.6047465205192566
50s5-26bio2	8.900233629226683	0.6058589816093445
50s5-26bio2	8.931573628234862	0.6069703102111816
50s5-26bio2	8.96291362724304	0.6080805659294128
50s5-26bio2	8.99425362625122	0.6091896295547485
50s5-26bio2	9.025593625259399	0.610297679901123
50s5-26bio2	9.056933624267577	0.6114044785499573
50s5-26bio2	9.088273623275755	0.6125102043151855
50s5-26bio2	9.119613622283936	0.6136147379875183
50s5-26bio2	9.150953621292114	0.6147180795669556
50s5-26bio2	9.182293620300293	0.6158203482627869
50s5-26bio2	9.213633619308471	0.6169213056564331
50s5-26bio2	9.24497361831665	0.6180211305618286
50s5-26bio2	9.276313617324828	0.6191197633743286
50s5-26bio2	9.307653616333006	0.6202170848846436
50s5-26bio2	9.338993615341186	0.6213132739067078
50s5-26bio2	9.370333614349363	0.6224082112312317
50s5-26bio2	9.401673613357543	0.6235018372535706
50s5-26bio2	9.433013612365722	0.6245942711830139
50s5-26bio2	9.464353611373902	0.625685453414917
50s5-26bio2	9.49569361038208	0.6267752647399902
50s5-26bio2	9.527033609390259	0.627863883972168
50s5-26bio2	9.558373608398437	0.6289511919021606
50s5-26bio2	9.589713607406615	0.6300371885299683
50s5-26bio2	9.621053606414794	0.631121814250946
50s5-26bio2	9.652393605422972	0.6322051882743835
50s5-26bio2	9.68373360443115	0.6332871913909912
50s5-26bio2	9.715073603439329	0.6343678832054138
50s5-26bio2	9.74641360244751	0.6354472041130066
50s5-26bio2	9.777753601455688	0.6359710097312927
50s5-26bio2	9.809093600463868	0.6361677646636963
50s5-26bio2	9.840433599472044	0.6361019015312195
50s5-26bio2	9.871773598480225	0.6360360383987427
50s5-26bio2	9.903113597488403	0.6359701752662659
50s5-26bio2	9.934453596496581	0.6359043121337891
50s5-26bio2	9.96579359550476	0.6358384490013123
50s5-26bio2	9.997133594512938	0.6357725858688354
50s5-26bio2	10.028473593521117	0.6357066631317139
50s5-26bio2	10.059813592529295	0.6356407999992371
50s5-26bio2	10.091153591537475	0.6355748772621155
50s5-26bio2	10.122493590545654	0.6355090141296387
50s5-26bio2	10.153833589553832	0.6354430913925171
50s5-26bio2	10.18517358856201	0.6353771686553955
50s5-26bio2	10.21651358757019	0.6353112459182739
50s5-26bio2	10.247853586578369	0.6352453231811523
50s5-26bio2	10.279193585586547	0.6351794004440308
50s5-26bio2	10.310533584594726	0.6351134777069092
50s5-26bio2	10.341873583602904	0.6350475549697876
50s5-26bio2	10.373213582611083	0.634981632232666
50s5-26bio2	10.404553581619261	0.6349156498908997
50s5-26bio2	10.435893580627441	0.6348497271537781
50s5-26bio2	10.467233579635618	0.6347837448120117
50s5-26bio2	10.498573578643798	0.6347178220748901
50s5-26bio2	10.529913577651977	0.6346518397331238
50s5-26bio2	10.561253576660157	0.6345272660255432
50s5-26bio2	10.592593575668335	0.6343075633049011
50s5-26bio2	10.623933574676514	0.6336941719055176
50s5-26bio2	10.655273573684692	0.6330803036689758
50s5-26bio2	10.68661357269287	0.6324660181999207
50s5-26bio2	10.717953571701049	0.631851315498352
50s5-26bio2	10.749293570709227	0.63123619556427
50s5-26bio2	10.780633569717406	0.6306205987930298
50s5-26bio2	10.811973568725584	0.6300046443939209
50s5-26bio2	10.843313567733764	0.6293882131576538
50s5-26bio2	10.874653566741943	0.6287713646888733
50s5-26bio2	10.905993565750121	0.6281541585922241
50s5-26bio2	10.9373335647583	0.6275364756584167
50s5-26bio2	10.96867356376648	0.626918375492096
50s5-26bio2	11.000013562774658	0.6262998580932617
50s5-26bio2	11.031353561782836	0.6256809234619141
50s5-26bio2	11.062693560791015	0.6250616312026978
50s5-26bio2	11.094033559799193	0.6244418621063232
50s5-26bio2	11.125373558807372	0.6238217353820801
50s5-26bio2	11.15671355781555	0.6232011914253235
50s5-26bio2	11.18805355682373	0.6225802302360535
50s5-26bio2	11.219393555831907	0.62195885181427
50s5-26bio2	11.250733554840087	0.6213370561599731
50s5-26bio2	11.282073553848265	0.6207149028778076
50s5-26bio2	11.313413552856446	0.6200923323631287
50s5-26bio2	11.344753551864624	0.619469404220581
50s5-26bio2	11.376093550872802	0.61884605884552
50s5-26bio2	11.407433549880981	0.6180460453033447
50s5-26bio2	11.43877354888916	0.6172261834144592
50s5-26bio2	11.470113547897338	0.6160677075386047
50s5-26bio2	11.501453546905516	0.6132187247276306
50s5-26bio2	11.532793545913695	0.6074463129043579
50s5-26bio2	11.564133544921873	0.6016438603401184
50s5-26bio2	11.595473543930053	0.5958127379417419
50s5-26bio2	11.626813542938232	0.5899541974067688
50s5-26bio2	11.658153541946412	0.5840702652931213
50s5-26bio2	11.689493540954588	0.5781622529029846
50s5-26bio2	11.720833539962769	0.5722315907478333
50s5-26bio2	11.752173538970947	0.5662803053855896
50s5-26bio2	11.783513537979125	0.5603098273277283
50s5-26bio2	11.814853536987304	0.5543216466903687
50s5-26bio2	11.846193535995482	0.5483178496360779
50s5-26bio2	11.87753353500366	0.5422998070716858
50s5-26bio2	11.908873534011839	0.5362695455551147
50s5-26bio2	11.940213533020017	0.5302286148071289
50s5-26bio2	11.9715535320282	0.524178683757782
50s5-26bio2	12.002893531036374	0.5181218385696411
50s5-26bio2	12.034233530044556	0.5120596289634705
50s5-26bio2	12.065573529052735	0.5059937238693237
50s5-26bio2	12.096913528060913	0.49992620944976807
50s5-26bio2	12.128253527069091	0.49385854601860046
50s5-26bio2	12.15959352607727	0.48779284954071045
50s5-26bio2	12.190933525085448	0.48173075914382935
50s5-26bio2	12.222273524093627	0.4756738841533661
50s5-26bio2	12.253613523101805	0.4696243107318878
50s5-26bio2	12.284953522109983	0.46358367800712585
50s5-26bio2	12.316293521118162	0.457553505897522
50s5-26bio2	12.347633520126344	0.4515359401702881
50s5-26bio2	12.378973519134522	0.44553232192993164
50s5-26bio2	12.410313518142697	0.4395447373390198
50s5-26bio2	12.441653517150879	0.43357470631599426
50s5-26bio2	12.472993516159057	0.4276237189769745
50s5-26bio2	12.504333515167236	0.4216937720775604
50s5-26bio2	12.535673514175414	0.4157863259315491
50s5-26bio2	12.567013513183593	0.40990278124809265
50s5-26bio2	12.598353512191771	0.40404510498046875
50s5-26bio2	12.62969351119995	0.3982144892215729
50s5-26bio2	12.661033510208128	0.3924127519130707
50s5-26bio2	12.692373509216306	0.386641263961792
50s5-26bio2	12.723713508224485	0.3809012472629547
50s5-26bio2	12.755053507232667	0.3751945197582245
50s5-26bio2	12.786393506240845	0.36952224373817444
50s5-26bio2	12.817733505249024	0.3638856112957001
50s5-26bio2	12.849073504257202	0.3582862615585327
50s5-26bio2	12.88041350326538	0.3527252972126007
50s5-26bio2	12.911753502273559	0.3472037613391876
50s5-26bio2	12.943093501281737	0.34172323346138
50s5-26bio2	12.974433500289916	0.33628445863723755
50s5-26bio2	13.005773499298094	0.33088889718055725
50s5-26bio2	13.037113498306272	0.32553744316101074
50s5-26bio2	13.06845349731445	0.32023099064826965
50s5-26bio2	13.09979349632263	0.3149707615375519
50s5-26bio2	13.131133495330811	0.3097575902938843
50s5-26bio2	13.16247349433899	0.30459216237068176
50s5-26bio2	13.193813493347168	0.29947566986083984
50s5-26bio2	13.225153492355346	0.29440855979919434
50s5-26bio2	13.256493491363525	0.2893919348716736
50s5-26bio2	13.287833490371703	0.28442633152008057
50s5-26bio2	13.319173489379882	0.27951228618621826
50s5-26bio2	13.35051348838806	0.2746506929397583
50s5-26bio2	13.381853487396238	0.2698419690132141
50s5-26bio2	13.413193486404417	0.2650865316390991
50s5-26bio2	13.444533485412599	0.2603851556777954
50s5-26bio2	13.475873484420774	0.2557380199432373
50s5-26bio2	13.507213483428952	0.25114578008651733
50s5-26bio2	13.538553482437134	0.246608704328537
50s5-26bio2	13.569893481445312	0.2421269416809082
50s5-26bio2	13.601233480453491	0.23770105838775635
50s5-26bio2	13.63257347946167	0.23333117365837097
50s5-26bio2	13.663913478469848	0.22901736199855804
50s5-26bio2	13.695253477478026	0.224760040640831
50s5-26bio2	13.726593476486205	0.2205592393875122
50s5-26bio2	13.757933475494383	0.2164148986339569
50s5-26bio2	13.789273474502561	0.21232733130455017
50s5-26bio2	13.82061347351074	0.20829632878303528
50s5-26bio2	13.851953472518922	0.20432212948799133
50s5-26bio2	13.883293471527097	0.2004045695066452
50s5-26bio2	13.914633470535279	0.19654344022274017
50s5-26bio2	13.945973469543457	0.192738875746727
50s5-26bio2	13.977313468551635	0.18899065256118774
50s5-26bio2	14.008653467559814	0.18529847264289856
50s5-26bio2	14.039993466567992	0.18166238069534302
50s5-26bio2	14.07133346557617	0.1780819296836853
50s5-26bio2	14.102673464584349	0.17455708980560303
50s5-26bio2	14.134013463592527	0.17108751833438873
50s5-26bio2	14.165353462600706	0.1676727831363678
50s5-26bio2	14.196693461608884	0.16431279480457306
50s5-26bio2	14.228033460617063	0.1610071212053299
50s5-26bio2	14.259373459625245	0.1577552855014801
50s5-26bio2	14.29071345863342	0.15455713868141174
50s5-26bio2	14.322053457641601	0.15141206979751587
50s5-26bio2	14.35339345664978	0.14831987023353577
50s5-26bio2	14.384733455657958	0.14528000354766846
50s5-26bio2	14.416073454666137	0.14229193329811096
50s5-26bio2	14.447413453674315	0.13935540616512299
50s5-26bio2	14.478753452682493	0.13646982610225677
50s5-26bio2	14.510093451690672	0.13363464176654816
50s5-26bio2	14.54143345069885	0.13084951043128967
50s5-26bio2	14.572773449707029	0.12811385095119476
50s5-26bio2	14.604113448715207	0.1254270374774933
50s5-26bio2	14.635453447723389	0.12278872728347778
50s5-26bio2	14.666793446731567	0.12019820511341095
50s5-26bio2	14.698133445739742	0.11765508353710175
50s5-26bio2	14.729473444747924	0.11515872180461884
50s5-26bio2	14.760813443756103	0.11270848661661148
50s5-26bio2	14.792153442764281	0.11030396819114685
50s5-26bio2	14.82349344177246	0.10794449597597122
50s5-26bio2	14.854833440780638	0.10562943667173386
50s5-26bio2	14.886173439788816	0.10335834324359894
50s5-26bio2	14.917513438796995	0.10113049298524857
50s5-26bio2	14.948853437805177	0.09894543141126633
50s5-26bio2	14.980193436813352	0.0968024879693985
50s5-26bio2	15.01153343582153	0.09470102190971375
50s5-26bio2	15.042873434829712	0.09264055639505386
50s5-26bio2	15.07421343383789	0.09062043577432632
50s5-26bio2	15.105553432846069	0.0886400043964386
50s5-26bio2	15.136893431854247	0.08669878542423248
50s5-26bio2	15.168233430862426	0.08479606360197067
50s5-26bio2	15.199573429870604	0.08293136209249496
50s5-26bio2	15.230913428878782	0.08110404014587402
50s5-26bio2	15.26225342788696	0.07931344211101532
50s5-26bio2	15.29359342689514	0.07755909115076065
50s5-26bio2	15.324933425903318	0.07584034651517868
50s5-26bio2	15.3562734249115	0.07415658235549927
50s5-26bio2	15.387613423919674	0.07250730693340302
50s5-26bio2	15.418953422927856	0.0708918645977974
50s5-26bio2	15.450293421936035	0.0693097710609436
50s5-26bio2	15.481633420944213	0.0677604079246521
50s5-26bio2	15.512973419952392	0.06624317169189453
50s5-26bio2	15.54431341896057	0.0647575855255127
50s5-26bio2	15.575653417968748	0.06330306082963943
50s5-26bio2	15.606993416976927	0.061879005283117294
50s5-26bio2	15.638333415985105	0.060484956949949265
50s5-26bio2	15.669673414993284	0.059120334684848785
50s5-26bio2	15.701013414001462	0.057784564793109894
50s5-26bio2	15.732353413009644	0.05647720396518707
50s5-26bio2	15.763693412017822	0.05519765242934227
50s5-26bio2	15.795033411025997	0.05394547060132027
50s5-26bio2	15.82637341003418	0.05272010713815689
50s5-26bio2	15.857713409042358	0.051521025598049164
50s5-26bio2	15.889053408050536	0.05034780502319336
50s5-26bio2	15.920393407058715	0.0491999126970768
50s5-26bio2	15.951733406066893	0.04807683452963829
50s5-26bio2	15.983073405075071	0.04697815701365471
50s5-26bio2	16.01441340408325	0.04590334743261337
50s5-26bio2	16.04575340309143	0.04485199972987175
50s5-26bio2	16.077093402099607	0.04382362589240074
50s5-26bio2	16.108433401107785	0.042817775160074234
50s5-26bio2	16.139773400115967	0.041833940893411636
50s5-26bio2	16.171113399124145	0.04087180271744728
50s5-26bio2	16.202453398132324	0.03993087261915207
50s5-26bio2	16.233793397140502	0.03901072219014168
50s5-26bio2	16.26513339614868	0.03811093792319298
50s5-26bio2	16.29647339515686	0.03723109886050224
50s5-26bio2	16.327813394165037	0.03637075424194336
50s5-26bio2	16.359153393173216	0.03552960604429245
50s5-26bio2	16.390493392181394	0.034707210958004
50s5-26bio2	16.421833391189573	0.03390318155288696
50s5-26bio2	16.453173390197755	0.0331171415746212
50s5-26bio2	16.48451338920593	0.032348666340112686
50s5-26bio2	16.51585338821411	0.03159748762845993
50s5-26bio2	16.54719338722229	0.030863195657730103
50s5-26bio2	16.57853338623047	0.03014543652534485
50s5-26bio2	16.609873385238647	0.029443863779306412
50s5-26bio2	16.641213384246825	0.028758132830262184
50s5-26bio2	16.672553383255003	0.02808787114918232
50s5-26bio2	16.703893382263182	0.027432827278971672
50s5-26bio2	16.73523338127136	0.02679263986647129
50s5-26bio2	16.76657338027954	0.026166990399360657
50s5-26bio2	16.797913379287717	0.02555556781589985
50s5-26bio2	16.8292533782959	0.02495802938938141
50s5-26bio2	16.860593377304077	0.02437414787709713
50s5-26bio2	16.891933376312252	0.0238035935908556
50s5-26bio2	16.923273375320434	0.023246074095368385
50s5-26bio2	16.954613374328613	0.022701311856508255
50s5-26bio2	16.98595337333679	0.022168992087244987
50s5-26bio2	17.01729337234497	0.021648909896612167
50s5-26bio2	17.048633371353148	0.02114076539874077
50s5-26bio2	17.079973370361326	0.02064429596066475
50s5-26bio2	17.111313369369505	0.020159246399998665
50s5-26bio2	17.142653368377687	0.01968536339700222
50s5-26bio2	17.17399336738586	0.019222375005483627
50s5-26bio2	17.20533336639404	0.018770093098282814
50s5-26bio2	17.236673365402222	0.01832825317978859
50s5-26bio2	17.2680133644104	0.0178966261446476
50s5-26bio2	17.29935336341858	0.017474982887506485
50s5-26bio2	17.330693362426757	0.017063075676560402
50s5-26bio2	17.362033361434936	0.01666073687374592
50s5-26bio2	17.393373360443114	0.016267728060483932
50s5-26bio2	17.424713359451292	0.01588384062051773
50s5-26bio2	17.45605335845947	0.015508867800235748
50s5-26bio2	17.48739335746765	0.015142612159252167
50s5-26bio2	17.518733356475828	0.014784854836761951
50s5-26bio2	17.55007335548401	0.014435446821153164
50s5-26bio2	17.581413354492184	0.014094177633523941
50s5-26bio2	17.612753353500366	0.013760863803327084
50s5-26bio2	17.644093352508545	0.01343532558530569
50s5-26bio2	17.675433351516723	0.013117366470396519
50s5-26bio2	17.7067733505249	0.012806853279471397
50s5-26bio2	17.73811334953308	0.012503597885370255
50s5-26bio2	17.76945334854126	0.012207434512674809
50s5-26bio2	17.800793347549437	0.011918201111257076
50s5-26bio2	17.832133346557615	0.01163572259247303
50s5-26bio2	17.863473345565794	0.011359878815710545
50s5-26bio2	17.894813344573972	0.011090501211583614
50s5-26bio2	17.92615334358215	0.010827441699802876
50s5-26bio2	17.957493342590332	0.010570554994046688
50s5-26bio2	17.988833341598507	0.01031969953328371
50s5-26bio2	18.02017334060669	0.010074721649289131
50s5-26bio2	18.051513339614868	0.009835516102612019
50s5-26bio2	18.082853338623046	0.009601934812963009
50s5-26bio2	18.114193337631225	0.00937384832650423
50s5-26bio2	18.145533336639403	0.009151129983365536
50s5-26bio2	18.17687333564758	0.008933641947805882
50s5-26bio2	18.20821333465576	0.008721290156245232
50s5-26bio2	18.239553333663938	0.008513943292200565
50s5-26bio2	18.270893332672117	0.00844591949135065
50s5-26bio2	18.302233331680295	0.00844591949135065
50s5-26bio2	18.333573330688477	0.00844591949135065
50s5-26bio2	18.364913329696655	0.00844591949135065
50s5-26bio2	18.39625332870483	0.00844591949135065
50s5-26bio2	18.427593327713012	0.00844591949135065
50s5-26bio2	18.45893332672119	0.00844591949135065
50s5-26bio2	18.49027332572937	0.00844591949135065
50s5-26bio2	18.521613324737547	0.00844591949135065
50s5-26bio2	18.552953323745726	0.00844591949135065
50s5-26bio2	18.584293322753904	0.00844591949135065
50s5-26bio2	18.615633321762083	0.00844591949135065
50s5-26bio2	18.64697332077026	0.00844591949135065
50s5-26bio2	18.67831331977844	0.00844591949135065
50s5-26bio2	18.709653318786618	0.00844591949135065
50s5-26bio2	18.7409933177948	0.00844591949135065
50s5-26bio2	18.77233331680298	0.00844591949135065
50s5-26bio2	18.803673315811157	0.00844591949135065
50s5-26bio2	18.835013314819335	0.00844591949135065
50s5-26bio2	18.866353313827513	0.00844591949135065
50s5-26bio2	18.897693312835692	0.00844591949135065
50s5-26bio2	18.92903331184387	0.00844591949135065
50s5-26bio2	18.96037331085205	0.00844591949135065
50s5-26bio2	18.991713309860227	0.00844591949135065
50s5-26bio2	19.023053308868406	0.00844591949135065
50s5-26bio2	19.054393307876584	0.00844591949135065
50s5-26bio2	19.085733306884762	0.00844591949135065
50s5-26bio2	19.117073305892944	0.00844591949135065
50s5-26bio2	19.148413304901123	0.00844591949135065
50s5-26bio2	19.1797533039093	0.00844591949135065
50s5-26bio2	19.21109330291748	0.00844591949135065
50s5-26bio2	19.242433301925658	0.00844591949135065
50s5-26bio2	19.273773300933836	0.00844591949135065
50s5-26bio2	19.305113299942015	0.00844591949135065
50s5-26bio2	19.336453298950193	0.00844591949135065
50s5-26bio2	19.36779329795837	0.00844591949135065
50s5-26bio2	19.39913329696655	0.00844591949135065
50s5-26bio2	19.430473295974732	0.00844591949135065
50s5-26bio2	19.461813294982907	0.00844591949135065
50s5-26bio2	19.493153293991085	0.00844591949135065
50s5-26bio2	19.524493292999267	0.00844591949135065
50s5-26bio2	19.555833292007446	0.00844591949135065
