# Supplementary material for: Paleodistribution of Cercidiphyllaceae and Future Habitat Prediction for Cercidiphyllum japonicum Under Climate Change
Source: Ecol Evol. 2026 Jan 19;16(1):e72940. doi: 10.1002/ece3.72940 (PMC12815699; doi:10.1002/ece3.72940)
Supplement: Supplementary file 1 — Data S1: ece372940‐sup‐0001‐supinfo.zip. [file ECE3-16-e72940-s001.zip › 50s-26/plots/连香树_4_50s5-26bio2_only.dat]

variable	x	y
50s5-26bio2	3.8858337879180906	0.02299136109650135
50s5-26bio2	3.9171737869262695	0.02299136109650135
50s5-26bio2	3.948513785934448	0.02299136109650135
50s5-26bio2	3.9798537849426268	0.02299136109650135
50s5-26bio2	4.011193783950805	0.02299136109650135
50s5-26bio2	4.0425337829589845	0.02299136109650135
50s5-26bio2	4.073873781967163	0.02299136109650135
50s5-26bio2	4.105213780975341	0.02299136109650135
50s5-26bio2	4.136553779983521	0.02299136109650135
50s5-26bio2	4.167893778991699	0.02299136109650135
50s5-26bio2	4.199233777999877	0.02299136109650135
50s5-26bio2	4.230573777008057	0.02299136109650135
50s5-26bio2	4.261913776016235	0.02299136109650135
50s5-26bio2	4.2932537750244135	0.02299136109650135
50s5-26bio2	4.324593774032593	0.02299136109650135
50s5-26bio2	4.355933773040771	0.02299136109650135
50s5-26bio2	4.38727377204895	0.02299136109650135
50s5-26bio2	4.418613771057129	0.02299136109650135
50s5-26bio2	4.449953770065307	0.02299136109650135
50s5-26bio2	4.481293769073486	0.02299136109650135
50s5-26bio2	4.512633768081665	0.02299136109650135
50s5-26bio2	4.5439737670898435	0.02299136109650135
50s5-26bio2	4.575313766098022	0.02299136109650135
50s5-26bio2	4.606653765106201	0.02299136109650135
50s5-26bio2	4.63799376411438	0.02299136109650135
50s5-26bio2	4.669333763122558	0.02299136109650135
50s5-26bio2	4.700673762130737	0.02299136109650135
50s5-26bio2	4.732013761138916	0.02299136109650135
50s5-26bio2	4.763353760147094	0.02299136109650135
50s5-26bio2	4.794693759155273	0.02299136109650135
50s5-26bio2	4.826033758163452	0.02299136109650135
50s5-26bio2	4.857373757171631	0.02299136109650135
50s5-26bio2	4.8887137561798095	0.02299136109650135
50s5-26bio2	4.920053755187988	0.02299136109650135
50s5-26bio2	4.951393754196166	0.02299136109650135
50s5-26bio2	4.982733753204346	0.02299136109650135
50s5-26bio2	5.014073752212524	0.02299136109650135
50s5-26bio2	5.045413751220703	0.02299136109650135
50s5-26bio2	5.076753750228882	0.02299136109650135
50s5-26bio2	5.10809374923706	0.02299136109650135
50s5-26bio2	5.139433748245239	0.02299136109650135
50s5-26bio2	5.170773747253418	0.02299136109650135
50s5-26bio2	5.202113746261596	0.023329919204115868
50s5-26bio2	5.233453745269776	0.0243750661611557
50s5-26bio2	5.264793744277954	0.025465814396739006
50s5-26bio2	5.296133743286132	0.026604022830724716
50s5-26bio2	5.327473742294311	0.027791671454906464
50s5-26bio2	5.35881374130249	0.029030757024884224
50s5-26bio2	5.3901537403106685	0.030323363840579987
50s5-26bio2	5.421493739318848	0.03167162835597992
50s5-26bio2	5.452833738327026	0.03307781368494034
50s5-26bio2	5.484173737335205	0.0345442071557045
50s5-26bio2	5.515513736343383	0.03607318550348282
50s5-26bio2	5.546853735351562	0.0376671701669693
50s5-26bio2	5.578193734359741	0.039328742772340775
50s5-26bio2	5.60953373336792	0.04106048122048378
50s5-26bio2	5.6408737323760985	0.042865071445703506
50s5-26bio2	5.672213731384277	0.04474524036049843
50s5-26bio2	5.703553730392455	0.04670388996601105
50s5-26bio2	5.734893729400635	0.048743896186351776
50s5-26bio2	5.766233728408813	0.05086825415492058
50s5-26bio2	5.797573727416992	0.0530799999833107
50s5-26bio2	5.828913726425171	0.05538233369588852
50s5-26bio2	5.860253725433349	0.057778436690568924
50s5-26bio2	5.8915937244415275	0.06027159094810486
50s5-26bio2	5.922933723449707	0.06286510825157166
50s5-26bio2	5.954273722457885	0.06556248664855957
50s5-26bio2	5.9856137214660645	0.06836715340614319
50s5-26bio2	6.016953720474243	0.07128264755010605
50s5-26bio2	6.048293719482421	0.07431250810623169
50s5-26bio2	6.0796337184906	0.07746046781539917
50s5-26bio2	6.110973717498779	0.080730140209198
50s5-26bio2	6.142313716506958	0.08412519097328186
50s5-26bio2	6.173653715515137	0.08764945715665817
50s5-26bio2	6.204993714523315	0.0913066565990448
50s5-26bio2	6.236333713531494	0.095100536942482
50s5-26bio2	6.267673712539672	0.09903482347726822
50s5-26bio2	6.299013711547851	0.10311338305473328
50s5-26bio2	6.33035371055603	0.10733989626169205
50s5-26bio2	6.361693709564209	0.1117180734872818
50s5-26bio2	6.393033708572387	0.11625149846076965
50s5-26bio2	6.424373707580566	0.12094391882419586
50s5-26bio2	6.455713706588744	0.1257987767457962
50s5-26bio2	6.487053705596923	0.13081951439380646
50s5-26bio2	6.518393704605103	0.13600938022136688
50s5-26bio2	6.549733703613281	0.1413717418909073
50s5-26bio2	6.58107370262146	0.14690954983234406
50s5-26bio2	6.612413701629638	0.15262573957443237
50s5-26bio2	6.6437537006378165	0.15852293372154236
50s5-26bio2	6.675093699645996	0.1646037995815277
50s5-26bio2	6.706433698654174	0.1708705723285675
50s5-26bio2	6.7377736976623535	0.1773252785205841
50s5-26bio2	6.769113696670532	0.1839696168899536
50s5-26bio2	6.80045369567871	0.19080527126789093
50s5-26bio2	6.831793694686889	0.1978333443403244
50s5-26bio2	6.863133693695067	0.20505470037460327
50s5-26bio2	6.894473692703247	0.2124696969985962
50s5-26bio2	6.925813691711426	0.2200787216424942
50s5-26bio2	6.957153690719604	0.22788140177726746
50s5-26bio2	6.9884936897277825	0.23587703704833984
50s5-26bio2	7.019833688735961	0.24406442046165466
50s5-26bio2	7.05117368774414	0.25244224071502686
50s5-26bio2	7.0825136867523195	0.2610083222389221
50s5-26bio2	7.113853685760498	0.2697600722312927
50s5-26bio2	7.145193684768676	0.278694748878479
50s5-26bio2	7.176533683776855	0.28780868649482727
50s5-26bio2	7.207873682785033	0.29709792137145996
50s5-26bio2	7.2392136817932125	0.3065577745437622
50s5-26bio2	7.270553680801391	0.31618350744247437
50s5-26bio2	7.30189367980957	0.325969398021698
50s5-26bio2	7.333233678817749	0.335909366607666
50s5-26bio2	7.364573677825927	0.3459967076778412
50s5-26bio2	7.395913676834105	0.3562246263027191
50s5-26bio2	7.427253675842285	0.3665854334831238
50s5-26bio2	7.458593674850464	0.3770710825920105
50s5-26bio2	7.489933673858642	0.38767293095588684
50s5-26bio2	7.521273672866821	0.39838236570358276
50s5-26bio2	7.552613671874999	0.40918996930122375
50s5-26bio2	7.583953670883178	0.4200860559940338
50s5-26bio2	7.615293669891357	0.43106040358543396
50s5-26bio2	7.646633668899535	0.442000150680542
50s5-26bio2	7.677973667907715	0.45274507999420166
50s5-26bio2	7.709313666915893	0.4632980525493622
50s5-26bio2	7.7406536659240714	0.4726789891719818
50s5-26bio2	7.771993664932251	0.482079416513443
50s5-26bio2	7.803333663940429	0.49149253964424133
50s5-26bio2	7.8346736629486085	0.5009117126464844
50s5-26bio2	7.866013661956787	0.510330080986023
50s5-26bio2	7.897353660964965	0.5197412967681885
50s5-26bio2	7.928693659973145	0.5253170132637024
50s5-26bio2	7.960033658981323	0.5292044281959534
50s5-26bio2	7.991373657989501	0.5330882668495178
50s5-26bio2	8.02271365699768	0.5369681715965271
50s5-26bio2	8.054053656005859	0.5408435463905334
50s5-26bio2	8.085393655014038	0.544714093208313
50s5-26bio2	8.116733654022216	0.5485791563987732
50s5-26bio2	8.148073653030394	0.5524383187294006
50s5-26bio2	8.179413652038573	0.5562913417816162
50s5-26bio2	8.210753651046751	0.5601374506950378
50s5-26bio2	8.242093650054931	0.5639764666557312
50s5-26bio2	8.27343364906311	0.5678077340126038
50s5-26bio2	8.304773648071288	0.5716308951377869
50s5-26bio2	8.336113647079468	0.5754456520080566
50s5-26bio2	8.367453646087647	0.5792512893676758
50s5-26bio2	8.398793645095825	0.5830475687980652
50s5-26bio2	8.430133644104004	0.5868341326713562
50s5-26bio2	8.461473643112182	0.5904837846755981
50s5-26bio2	8.49281364212036	0.5918354988098145
50s5-26bio2	8.524153641128539	0.5918354988098145
50s5-26bio2	8.555493640136717	0.5918354988098145
50s5-26bio2	8.586833639144897	0.5918354988098145
50s5-26bio2	8.618173638153074	0.5918354988098145
50s5-26bio2	8.649513637161254	0.5918354988098145
50s5-26bio2	8.680853636169433	0.5918354988098145
50s5-26bio2	8.712193635177613	0.5918354988098145
50s5-26bio2	8.743533634185791	0.5918354988098145
50s5-26bio2	8.77487363319397	0.5918354988098145
50s5-26bio2	8.806213632202148	0.5918354988098145
50s5-26bio2	8.837553631210326	0.5918354988098145
50s5-26bio2	8.868893630218505	0.5918354988098145
50s5-26bio2	8.900233629226683	0.5918354988098145
50s5-26bio2	8.931573628234862	0.5918354988098145
50s5-26bio2	8.96291362724304	0.5918354988098145
50s5-26bio2	8.99425362625122	0.5918354988098145
50s5-26bio2	9.025593625259399	0.5918354988098145
50s5-26bio2	9.056933624267577	0.5918354988098145
50s5-26bio2	9.088273623275755	0.5918354988098145
50s5-26bio2	9.119613622283936	0.5918354988098145
50s5-26bio2	9.150953621292114	0.5918354988098145
50s5-26bio2	9.182293620300293	0.5918354988098145
50s5-26bio2	9.213633619308471	0.5918354988098145
50s5-26bio2	9.24497361831665	0.5918354988098145
50s5-26bio2	9.276313617324828	0.5918354988098145
50s5-26bio2	9.307653616333006	0.5918354988098145
50s5-26bio2	9.338993615341186	0.5918354988098145
50s5-26bio2	9.370333614349363	0.5918354988098145
50s5-26bio2	9.401673613357543	0.5918354988098145
50s5-26bio2	9.433013612365722	0.5918354988098145
50s5-26bio2	9.464353611373902	0.5918354988098145
50s5-26bio2	9.49569361038208	0.5918354988098145
50s5-26bio2	9.527033609390259	0.5918354988098145
50s5-26bio2	9.558373608398437	0.5918354988098145
50s5-26bio2	9.589713607406615	0.5918354988098145
50s5-26bio2	9.621053606414794	0.5918354988098145
50s5-26bio2	9.652393605422972	0.5918354988098145
50s5-26bio2	9.68373360443115	0.5918354988098145
50s5-26bio2	9.715073603439329	0.5918354988098145
50s5-26bio2	9.74641360244751	0.5918354988098145
50s5-26bio2	9.777753601455688	0.5918354988098145
50s5-26bio2	9.809093600463868	0.5918354988098145
50s5-26bio2	9.840433599472044	0.5918354988098145
50s5-26bio2	9.871773598480225	0.5918354988098145
50s5-26bio2	9.903113597488403	0.5918354988098145
50s5-26bio2	9.934453596496581	0.5918354988098145
50s5-26bio2	9.96579359550476	0.5918354988098145
50s5-26bio2	9.997133594512938	0.5918354988098145
50s5-26bio2	10.028473593521117	0.5918354988098145
50s5-26bio2	10.059813592529295	0.5918354988098145
50s5-26bio2	10.091153591537475	0.5918354988098145
50s5-26bio2	10.122493590545654	0.5917461514472961
50s5-26bio2	10.153833589553832	0.5916411280632019
50s5-26bio2	10.18517358856201	0.5915361046791077
50s5-26bio2	10.21651358757019	0.5910661816596985
50s5-26bio2	10.247853586578369	0.5900344848632812
50s5-26bio2	10.279193585586547	0.5878995656967163
50s5-26bio2	10.310533584594726	0.5820242166519165
50s5-26bio2	10.341873583602904	0.5758968591690063
50s5-26bio2	10.373213582611083	0.5682966709136963
50s5-26bio2	10.404553581619261	0.560256838798523
50s5-26bio2	10.435893580627441	0.5521849989891052
50s5-26bio2	10.467233579635618	0.5432162880897522
50s5-26bio2	10.498573578643798	0.5318569540977478
50s5-26bio2	10.529913577651977	0.5204532146453857
50s5-26bio2	10.561253576660157	0.5085805654525757
50s5-26bio2	10.592593575668335	0.4966982305049896
50s5-26bio2	10.623933574676514	0.4848192632198334
50s5-26bio2	10.655273573684692	0.4729577600955963
50s5-26bio2	10.68661357269287	0.4611263573169708
50s5-26bio2	10.717953571701049	0.44933897256851196
50s5-26bio2	10.749293570709227	0.43760818243026733
50s5-26bio2	10.780633569717406	0.4259464144706726
50s5-26bio2	10.811973568725584	0.41436678171157837
50s5-26bio2	10.843313567733764	0.40288102626800537
50s5-26bio2	10.874653566741943	0.39150044322013855
50s5-26bio2	10.905993565750121	0.38023698329925537
50s5-26bio2	10.9373335647583	0.36910101771354675
50s5-26bio2	10.96867356376648	0.358102411031723
50s5-26bio2	11.000013562774658	0.3472514748573303
50s5-26bio2	11.031353561782836	0.33655664324760437
50s5-26bio2	11.062693560791015	0.326026976108551
50s5-26bio2	11.094033559799193	0.315669983625412
50s5-26bio2	11.125373558807372	0.3054925799369812
50s5-26bio2	11.15671355781555	0.2955019176006317
50s5-26bio2	11.18805355682373	0.28570356965065
50s5-26bio2	11.219393555831907	0.2761025130748749
50s5-26bio2	11.250733554840087	0.26670390367507935
50s5-26bio2	11.282073553848265	0.2575111389160156
50s5-26bio2	11.313413552856446	0.2485281080007553
50s5-26bio2	11.344753551864624	0.2397572547197342
50s5-26bio2	11.376093550872802	0.2312004566192627
50s5-26bio2	11.407433549880981	0.22285975515842438
50s5-26bio2	11.43877354888916	0.21473592519760132
50s5-26bio2	11.470113547897338	0.20682917535305023
50s5-26bio2	11.501453546905516	0.19913995265960693
50s5-26bio2	11.532793545913695	0.19166728854179382
50s5-26bio2	11.564133544921873	0.1844106763601303
50s5-26bio2	11.595473543930053	0.17736853659152985
50s5-26bio2	11.626813542938232	0.17053887248039246
50s5-26bio2	11.658153541946412	0.16391997039318085
50s5-26bio2	11.689493540954588	0.1575091928243637
50s5-26bio2	11.720833539962769	0.15130357444286346
50s5-26bio2	11.752173538970947	0.1453004628419876
50s5-26bio2	11.783513537979125	0.13949638605117798
50s5-26bio2	11.814853536987304	0.1338876634836197
50s5-26bio2	11.846193535995482	0.12847094237804413
50s5-26bio2	11.87753353500366	0.12324202805757523
50s5-26bio2	11.908873534011839	0.11819722503423691
50s5-26bio2	11.940213533020017	0.11333223432302475
50s5-26bio2	11.9715535320282	0.10864266753196716
50s5-26bio2	12.002893531036374	0.1041245087981224
50s5-26bio2	12.034233530044556	0.09977320581674576
50s5-26bio2	12.065573529052735	0.09558422118425369
50s5-26bio2	12.096913528060913	0.09155334532260895
50s5-26bio2	12.128253527069091	0.08767586201429367
50s5-26bio2	12.15959352607727	0.08394753187894821
50s5-26bio2	12.190933525085448	0.08036378026008606
50s5-26bio2	12.222273524093627	0.07692006975412369
50s5-26bio2	12.253613523101805	0.07361221313476562
50s5-26bio2	12.284953522109983	0.07043575495481491
50s5-26bio2	12.316293521118162	0.06738630682229996
50s5-26bio2	12.347633520126344	0.06445980817079544
50s5-26bio2	12.378973519134522	0.06165192276239395
50s5-26bio2	12.410313518142697	0.058958716690540314
50s5-26bio2	12.441653517150879	0.05637609586119652
50s5-26bio2	12.472993516159057	0.05390004813671112
50s5-26bio2	12.504333515167236	0.051526881754398346
50s5-26bio2	12.535673514175414	0.049252767115831375
50s5-26bio2	12.567013513183593	0.04707396775484085
50s5-26bio2	12.598353512191771	0.04498705640435219
50s5-26bio2	12.62969351119995	0.042988430708646774
50s5-26bio2	12.661033510208128	0.041074834764003754
50s5-26bio2	12.692373509216306	0.039242930710315704
50s5-26bio2	12.723713508224485	0.037489477545022964
50s5-26bio2	12.755053507232667	0.03581150248646736
50s5-26bio2	12.786393506240845	0.03420596569776535
50s5-26bio2	12.817733505249024	0.03266992047429085
50s5-26bio2	12.849073504257202	0.031200671568512917
50s5-26bio2	12.88041350326538	0.029795462265610695
50s5-26bio2	12.911753502273559	0.028451640158891678
50s5-26bio2	12.943093501281737	0.02716676890850067
50s5-26bio2	12.974433500289916	0.025938337668776512
50s5-26bio2	13.005773499298094	0.02476407401263714
50s5-26bio2	13.037113498306272	0.0236416794359684
50s5-26bio2	13.06845349731445	0.022568946704268456
50s5-26bio2	13.09979349632263	0.021543847396969795
50s5-26bio2	13.131133495330811	0.020564327016472816
50s5-26bio2	13.16247349433899	0.01962842233479023
50s5-26bio2	13.193813493347168	0.018734322860836983
50s5-26bio2	13.225153492355346	0.017880180850625038
50s5-26bio2	13.256493491363525	0.017064331099390984
50s5-26bio2	13.287833490371703	0.016285087913274765
50s5-26bio2	13.319173489379882	0.015540845692157745
50s5-26bio2	13.35051348838806	0.014830123633146286
50s5-26bio2	13.381853487396238	0.014151438139379025
50s5-26bio2	13.413193486404417	0.013503366149961948
50s5-26bio2	13.444533485412599	0.012884603813290596
50s5-26bio2	13.475873484420774	0.01229382399469614
50s5-26bio2	13.507213483428952	0.011729827150702477
50s5-26bio2	13.538553482437134	0.01119141187518835
50s5-26bio2	13.569893481445312	0.010677427984774113
50s5-26bio2	13.601233480453491	0.010186820290982723
50s5-26bio2	13.63257347946167	0.009718534536659718
50s5-26bio2	13.663913478469848	0.009271560236811638
50s5-26bio2	13.695253477478026	0.008844972588121891
50s5-26bio2	13.726593476486205	0.008437844924628735
50s5-26bio2	13.757933475494383	0.008049294352531433
50s5-26bio2	13.789273474502561	0.00767850736156106
50s5-26bio2	13.82061347351074	0.0073246643878519535
50s5-26bio2	13.851953472518922	0.006987022235989571
50s5-26bio2	13.883293471527097	0.006664839573204517
50s5-26bio2	13.914633470535279	0.006357409525662661
50s5-26bio2	13.945973469543457	0.006064082030206919
50s5-26bio2	13.977313468551635	0.005784209817647934
50s5-26bio2	14.008653467559814	0.005517174955457449
50s5-26bio2	14.039993466567992	0.005262410268187523
50s5-26bio2	14.07133346557617	0.0050193434581160545
50s5-26bio2	14.102673464584349	0.00478745624423027
50s5-26bio2	14.134013463592527	0.0045662326738238335
50s5-26bio2	14.165353462600706	0.004355181008577347
50s5-26bio2	14.196693461608884	0.004153849091380835
50s5-26bio2	14.228033460617063	0.003961787559092045
50s5-26bio2	14.259373459625245	0.00377856707200408
50s5-26bio2	14.29071345863342	0.003603794379159808
50s5-26bio2	14.322053457641601	0.0034370729699730873
50s5-26bio2	14.35339345664978	0.003278043819591403
50s5-26bio2	14.384733455657958	0.00312634976580739
50s5-26bio2	14.416073454666137	0.0029816501773893833
50s5-26bio2	14.447413453674315	0.002843632595613599
50s5-26bio2	14.478753452682493	0.002711986657232046
50s5-26bio2	14.510093451690672	0.0025864155031740665
50s5-26bio2	14.54143345069885	0.0024666478857398033
50s5-26bio2	14.572773449707029	0.002352413022890687
50s5-26bio2	14.604113448715207	0.00224345363676548
50s5-26bio2	14.635453447723389	0.00213953317143023
50s5-26bio2	14.666793446731567	0.002040413673967123
50s5-26bio2	14.698133445739742	0.0019458801252767444
50s5-26bio2	14.729473444747924	0.0018557182047516108
50s5-26bio2	14.760813443756103	0.0017697239527478814
50s5-26bio2	14.792153442764281	0.0016877102898433805
50s5-26bio2	14.82349344177246	0.0016094913007691503
50s5-26bio2	14.854833440780638	0.0015348896849900484
50s5-26bio2	14.886173439788816	0.0014637429267168045
50s5-26bio2	14.917513438796995	0.0013958874624222517
50s5-26bio2	14.948853437805177	0.001331175328232348
50s5-26bio2	14.980193436813352	0.001269459375180304
50s5-26bio2	15.01153343582153	0.0012105994392186403
50s5-26bio2	15.042873434829712	0.0011544672306627035
50s5-26bio2	15.07421343383789	0.001100934692658484
50s5-26bio2	15.105553432846069	0.0010498804040253162
50s5-26bio2	15.136893431854247	0.00100119283888489
50s5-26bio2	15.168233430862426	9.547594818286598E-4
50s5-26bio2	15.199573429870604	9.104790515266359E-4
50s5-26bio2	15.230913428878782	8.682504412718117E-4
50s5-26bio2	15.26225342788696	8.279776084236801E-4
50s5-26bio2	15.29359342689514	7.895724847912788E-4
50s5-26bio2	15.324933425903318	7.529473514296114E-4
50s5-26bio2	15.3562734249115	7.180189131759107E-4
50s5-26bio2	15.387613423919674	6.847106269560754E-4
50s5-26bio2	15.418953422927856	6.52945542242378E-4
50s5-26bio2	15.450293421936035	6.226540426723659E-4
50s5-26bio2	15.481633420944213	5.937670357525349E-4
50s5-26bio2	15.512973419952392	5.662185722030699E-4
50s5-26bio2	15.54431341896057	5.399484070949256E-4
50s5-26bio2	15.575653417968748	5.148963537067175E-4
50s5-26bio2	15.606993416976927	4.910054267384112E-4
50s5-26bio2	15.638333415985105	4.682231810875237E-4
50s5-26bio2	15.669673414993284	4.4649752089753747E-4
50s5-26bio2	15.701013414001462	4.257788823451847E-4
50s5-26bio2	15.732353413009644	4.0602186345495284E-4
50s5-26bio2	15.763693412017822	3.871806839015335E-4
50s5-26bio2	15.795033411025997	3.692140453495085E-4
50s5-26bio2	15.82637341003418	3.5208079498261213E-4
50s5-26bio2	15.857713409042358	3.357418754603714E-4
50s5-26bio2	15.889053408050536	3.2016143086366355E-4
50s5-26bio2	15.920393407058715	3.053037798963487E-4
50s5-26bio2	15.951733406066893	2.911349874921143E-4
50s5-26bio2	15.983073405075071	2.7762397076003253E-4
50s5-26bio2	16.01441340408325	2.647394430823624E-4
50s5-26bio2	16.04575340309143	2.5245308643206954E-4
50s5-26bio2	16.077093402099607	2.4073680106084794E-4
50s5-26bio2	16.108433401107785	2.2956414613872766E-4
50s5-26bio2	16.139773400115967	2.189092629123479E-4
50s5-26bio2	16.171113399124145	2.0874940673820674E-4
50s5-26bio2	16.202453398132324	1.9906098896171898E-4
50s5-26bio2	16.233793397140502	1.898221526062116E-4
50s5-26bio2	16.26513339614868	1.8101201567333192E-4
50s5-26bio2	16.29647339515686	1.7261072935070843E-4
50s5-26bio2	16.327813394165037	1.6459882317576557E-4
50s5-26bio2	16.359153393173216	1.569591840961948E-4
50s5-26bio2	16.390493392181394	1.4967408787924796E-4
50s5-26bio2	16.421833391189573	1.4272706175688654E-4
50s5-26bio2	16.453173390197755	1.3610244786832482E-4
50s5-26bio2	16.48451338920593	1.2978487939108163E-4
50s5-26bio2	16.51585338821411	1.2376089580357075E-4
50s5-26bio2	16.54719338722229	1.1801647633546963E-4
50s5-26bio2	16.57853338623047	1.1253865523030981E-4
50s5-26bio2	16.609873385238647	1.0731506336014718E-4
50s5-26bio2	16.641213384246825	1.0233390639768913E-4
50s5-26bio2	16.672553383255003	9.75836519501172E-5
50s5-26bio2	16.703893382263182	9.305415005655959E-5
50s5-26bio2	16.73523338127136	8.873487240634859E-5
50s5-26bio2	16.76657338027954	8.461606921628118E-5
50s5-26bio2	16.797913379287717	8.06884272606112E-5
50s5-26bio2	16.8292533782959	7.694285886827856E-5
50s5-26bio2	16.860593377304077	7.337136048590764E-5
50s5-26bio2	16.891933376312252	6.996563024586067E-5
50s5-26bio2	16.923273375320434	6.671797746093944E-5
50s5-26bio2	16.954613374328613	6.362106796586886E-5
50s5-26bio2	16.98595337333679	6.066772039048374E-5
50s5-26bio2	17.01729337234497	5.785163011751138E-5
50s5-26bio2	17.048633371353148	5.516625242307782E-5
50s5-26bio2	17.079973370361326	5.2605515520554036E-5
50s5-26bio2	17.111313369369505	5.016364229959436E-5
50s5-26bio2	17.142653368377687	4.783511030836962E-5
50s5-26bio2	17.17399336738586	4.561452806228772E-5
50s5-26bio2	17.20533336639404	4.34971516369842E-5
50s5-26bio2	17.236673365402222	4.147805520915426E-5
50s5-26bio2	17.2680133644104	3.955268402933143E-5
50s5-26bio2	17.29935336341858	3.7716679798904806E-5
50s5-26bio2	17.330693362426757	3.596579335862771E-5
50s5-26bio2	17.362033361434936	3.429628486628644E-5
50s5-26bio2	17.393373360443114	3.2704272598493844E-5
50s5-26bio2	17.424713359451292	3.11861585942097E-5
50s5-26bio2	17.45605335845947	2.9738508601440117E-5
50s5-26bio2	17.48739335746765	2.835805935319513E-5
50s5-26bio2	17.518733356475828	2.7041609428124502E-5
50s5-26bio2	17.55007335548401	2.5786344849620946E-5
50s5-26bio2	17.581413354492184	2.4589347958681174E-5
50s5-26bio2	17.612753353500366	2.3447913918062113E-5
50s5-26bio2	17.644093352508545	2.2359463400789537E-5
50s5-26bio2	17.675433351516723	2.1321477106539533E-5
50s5-26bio2	17.7067733505249	2.0331734049250372E-5
50s5-26bio2	17.73811334953308	1.9387935026315972E-5
50s5-26bio2	17.76945334854126	1.848794454417657E-5
50s5-26bio2	17.800793347549437	1.762973261065781E-5
50s5-26bio2	17.832133346557615	1.6811309251352213E-5
50s5-26bio2	17.863473345565794	1.6030924598453566E-5
50s5-26bio2	17.894813344573972	1.5286765119526535E-5
50s5-26bio2	17.92615334358215	1.4577150068362243E-5
50s5-26bio2	17.957493342590332	1.3900474186812062E-5
50s5-26bio2	17.988833341598507	1.3255209523777012E-5
50s5-26bio2	18.02017334060669	1.263986177946208E-5
50s5-26bio2	18.051513339614868	1.2053114915033802E-5
50s5-26bio2	18.082853338623046	1.1493603778944816E-5
50s5-26bio2	18.114193337631225	1.0960065992549062E-5
50s5-26bio2	18.145533336639403	1.0451294656377286E-5
50s5-26bio2	18.17687333564758	9.966111974790692E-6
50s5-26bio2	18.20821333465576	9.503480214334559E-6
50s5-26bio2	18.239553333663938	9.062323442776687E-6
50s5-26bio2	18.270893332672117	8.919870197132695E-6
50s5-26bio2	18.302233331680295	8.919870197132695E-6
50s5-26bio2	18.333573330688477	8.919870197132695E-6
50s5-26bio2	18.364913329696655	8.919870197132695E-6
50s5-26bio2	18.39625332870483	8.919870197132695E-6
50s5-26bio2	18.427593327713012	8.919870197132695E-6
50s5-26bio2	18.45893332672119	8.919870197132695E-6
50s5-26bio2	18.49027332572937	8.919870197132695E-6
50s5-26bio2	18.521613324737547	8.919870197132695E-6
50s5-26bio2	18.552953323745726	8.919870197132695E-6
50s5-26bio2	18.584293322753904	8.919870197132695E-6
50s5-26bio2	18.615633321762083	8.919870197132695E-6
50s5-26bio2	18.64697332077026	8.919870197132695E-6
50s5-26bio2	18.67831331977844	8.919870197132695E-6
50s5-26bio2	18.709653318786618	8.919870197132695E-6
50s5-26bio2	18.7409933177948	8.919870197132695E-6
50s5-26bio2	18.77233331680298	8.919870197132695E-6
50s5-26bio2	18.803673315811157	8.919870197132695E-6
50s5-26bio2	18.835013314819335	8.919870197132695E-6
50s5-26bio2	18.866353313827513	8.919870197132695E-6
50s5-26bio2	18.897693312835692	8.919870197132695E-6
50s5-26bio2	18.92903331184387	8.919870197132695E-6
50s5-26bio2	18.96037331085205	8.919870197132695E-6
50s5-26bio2	18.991713309860227	8.919870197132695E-6
50s5-26bio2	19.023053308868406	8.919870197132695E-6
50s5-26bio2	19.054393307876584	8.919870197132695E-6
50s5-26bio2	19.085733306884762	8.919870197132695E-6
50s5-26bio2	19.117073305892944	8.919870197132695E-6
50s5-26bio2	19.148413304901123	8.919870197132695E-6
50s5-26bio2	19.1797533039093	8.919870197132695E-6
50s5-26bio2	19.21109330291748	8.919870197132695E-6
50s5-26bio2	19.242433301925658	8.919870197132695E-6
50s5-26bio2	19.273773300933836	8.919870197132695E-6
50s5-26bio2	19.305113299942015	8.919870197132695E-6
50s5-26bio2	19.336453298950193	8.919870197132695E-6
50s5-26bio2	19.36779329795837	8.919870197132695E-6
50s5-26bio2	19.39913329696655	8.919870197132695E-6
50s5-26bio2	19.430473295974732	8.919870197132695E-6
50s5-26bio2	19.461813294982907	8.919870197132695E-6
50s5-26bio2	19.493153293991085	8.919870197132695E-6
50s5-26bio2	19.524493292999267	8.919870197132695E-6
50s5-26bio2	19.555833292007446	8.919870197132695E-6
